# Supplementary material for: Temporal constraints on enhancer usage shape the regulation of limb gene transcription
Source: Nat Commun. 2026 Jan 12;17:5. doi: 10.1038/s41467-025-66055-6 (PMC12795824; doi:10.1038/s41467-025-66055-6)
Supplement: Supplementary file 4 — Supplementary Data 2 [file 41467_2025_66055_MOESM4_ESM.xlsx]

## Sheet: FL_E125_Maint_WTvsTRAC_All
gene_id	seqid	start	end	strand	gene_name	gene_biotype	gene_short_name	locus	FPKM_FL_Shox2trac_E125_REP1	FPKM_FL_Shox2trac_E125_REP2	FPKM_FL_Shox2trac_E125_REP3	FPKM_FL_G4WT_E125_REP1	FPKM_FL_G4WT_E125_REP2	FPKM_FL_G4WT_E125_REP3	eFL_Shox2trac_E125_REP1	eFL_Shox2trac_E125_REP2	eFL_Shox2trac_E125_REP3	eFLG4WT_E125_REP1	eFLG4WT_E125_REP2	eFLG4WT_E125_REP3	baseMean	log2FoldChange	lfcSE	stat	pvalue	padj
ENSMUSG00000069045	chrY	1260770	1286629	-	Ddx3y	protein_coding	Ddx3y	chrY:1260770-1286629	4.60913	4.70429	4.02461	0.00660342	0.057514	0.127562	550.752	556.316	484.586	1.49952	6.73126	15.0766	269.16	-6.14433	0.3672	-16.7329	7.54734e-63	1.19218e-58
ENSMUSG00000048583	chr7	142204502	142220553	-	Igf2	protein_coding	Igf2	chr7:142204502-142220553	1928.32	1956.62	1837.52	717.786	673.549	557.821	8592.89	9623.49	9143.67	2894.82	2921.37	2460.14	5939.4	-1.7248	0.115932	-14.8777	4.60317e-50	3.63559e-46
ENSMUSG00000098973	chr9	110110354	110110477	+	Mir6236	miRNA	Mir6236	chr9:110110354-110110477	729.838	767.706	736.13	547.998	658.992	3598.19	4109.19	4399.02	4249.36	13738.6	16506.7	19893.1	10482.7	1.97455	0.150262	13.1407	1.92378e-39	1.01293e-35
ENSMUSG00000035202	chr9	123195991	123291729	+	Lars2	protein_coding	Lars2	chr9:123195991-123291729	285.562	292.823	279.835	643.011	633.191	694.835	28537.1	29068.8	27950.2	61756.1	62703.3	69505.7	46586.9	1.18085	0.0945738	12.4861	8.89579e-36	3.51295e-32
ENSMUSG_EYFP	chrEYFP	1021	1768	+	EYFP	NA	EYFP	chrEYFP:1021-1768	120.114	122.088	116.217	0	0	0	2507.95	2580.69	2506	0	0	0	1265.77	-14.0277	1.18399	-11.8478	2.20954e-32	6.98036e-29
ENSMUSG00000004415	chr5	136770612	136912038	-	Col26a1	protein_coding	Col26a1	chr5:136770612-136912038	34.9107	38.5836	38.3412	83.9601	80.3496	83.2521	2510.27	2764.84	2754.06	5819.63	5716.52	5950.82	4252.69	1.12305	0.0953843	11.774	5.31631e-32	1.39961e-28
ENSMUSG00000020091	chr10	61264269	61288440	-	Eif4ebp2	protein_coding	Eif4ebp2	chr10:61264269-61288440	6.94032	6.39408	5.71174	31.4811	33.6648	24.9107	589.015	534.424	508.815	1794.92	1856.14	1484.6	1127.99	1.65379	0.142053	11.6421	2.5175e-31	5.68092e-28
ENSMUSG00000029580	chr5	142888869	142892509	-	Actb	protein_coding	Actb	chr5:142888869-142892509	1338.33	1416.45	1287.46	2472.06	2574.03	2855.76	41496.6	43007.6	41433.2	77702.7	82675	80390.1	61117.5	0.93494	0.0830479	11.2578	2.11903e-29	4.18403e-26
ENSMUSG00000046982	chr18	84029751	84104576	-	Tshz1	protein_coding	Tshz1	chr18:84029751-84104576	39.5252	46.6893	45.2107	12.4216	17.0194	13.4443	5080.83	6022.89	5945.41	1564.75	2234.78	1744.45	3765.52	-1.62083	0.15989	-10.1372	3.77825e-24	6.63126e-21
ENSMUSG00000027070	chr2	69254683	69416409	-	Lrp2	protein_coding	Lrp2	chr2:69254683-69416409	0.402669	0.336064	0.322625	0.00715767	0.00796752	0.0154922	162.327	137.791	129.223	1.49952	2.52422	0.886858	72.3753	-6.44457	0.650916	-9.90077	4.13081e-23	6.52503e-20
ENSMUSG_CRE	chrdsmCherry_P2A_CRE	1014	2064	+	CRE	NA	CRE	chrdsmCherry_P2A_CRE:1014-2064	14.2206	16.8621	12.8813	0	0	0	401.18	479.05	370.362	0	0	0	208.432	-11.4247	1.19558	-9.55577	1.22665e-21	1.76147e-18
ENSMUSG_dsmCherry	chrdsmCherry_P2A_CRE	117	948	+	dsmCherry	NA	dsmCherry	chrdsmCherry_P2A_CRE:117-825	14.2723	13.8217	13.2647	0	0	0	281.753	297.474	267.676	0	0	0	141.151	-10.8627	1.19627	-9.08046	1.08114e-19	1.42314e-16
ENSMUSG00000022710	chr16	8507458	8610172	-	Usp7	protein_coding	Usp7	chr16:8507458-8610172	26.2608	33.2444	30.9683	11.5093	13.8912	11.5599	3000.73	3819.52	3554.78	1374.31	1610.45	1361.33	2453.52	-1.25524	0.139181	-9.01879	1.90176e-19	2.31079e-16
ENSMUSG00000036698	chr15	72967692	73056784	-	Ago2	protein_coding	Ago2	chr15:72967692-73056784	4.04034	3.68813	3.61433	8.13101	8.92666	7.35962	1409.93	1287.77	1263.38	2767.36	3138.45	2601.16	2078.01	1.10268	0.122581	8.99554	2.35071e-19	2.65227e-16
ENSMUSG00000039976	chr11	119033870	119119325	-	Tbc1d16	protein_coding	Tbc1d16	chr11:119033870-119119325	2.67637	2.67168	2.58987	8.06852	7.91185	8.14564	372.193	356.712	354.209	800.742	805.226	956.033	607.519	1.24149	0.140839	8.81496	1.19729e-18	1.26083e-15
ENSMUSG00000030168	chr6	119330110	119394665	-	Adipor2	protein_coding	Adipor2	chr6:119330110-119394665	2.09037	2.23853	2.32492	6.02054	5.27519	4.9941	214.503	222.784	222.679	565.318	504.844	495.754	370.98	1.24738	0.149048	8.36897	5.81239e-17	5.73829e-14
ENSMUSG00000079641	chrX	36346172	36349055	-	Rpl39	protein_coding	Rpl39	chrX:36346172-36349055	24.8404	27.0344	28.3413	75.9889	74.8411	55.385	396.542	424.963	448.819	1152.38	1168.71	875.329	744.458	1.33166	0.161632	8.23885	1.73869e-16	1.61555e-13
ENSMUSG00000038025	chr13	48955225	49024595	-	Phf2	protein_coding	Phf2	chr13:48955225-49024595	10.2143	11.7429	11.7285	5.71134	6.09765	5.52246	1449.35	1650.92	1662.59	779.749	856.552	781.322	1196.75	-0.978187	0.119759	-8.16795	3.13665e-16	2.75259e-13
ENSMUSG00000037742	chr9	78385730	78396433	-	Eef1a1	protein_coding	Eef1a1	chr9:78385730-78396433	155.079	148.817	146.78	803.794	745.584	345.872	6829.33	6541.86	6441.53	33578.7	32250.3	15238	16813.3	2.0327	0.251573	8.07996	6.47856e-16	5.38607e-13
ENSMUSG00000061482	chr13	23765580	23766718	+	H4c4	protein_coding	H4c4	chr13:23765580-23766718	4.24151	4.65416	5.52803	16.6292	19.79	37.3378	160.008	153.244	194.988	591.56	685.747	1318.76	517.384	2.35168	0.293459	8.01365	1.11356e-15	8.79493e-13
ENSMUSG00000036928	chr5	138278501	138310655	+	Stag3	protein_coding	Stag3	chr5:138278501-138310655	5.50391	7.35372	5.6116	2.45567	2.56605	1.99097	486.981	549.877	456.895	183.691	220.449	166.729	344.104	-1.38683	0.175488	-7.90269	2.72951e-15	2.05311e-12
ENSMUSG00000038546	chr13	43556150	43634758	-	Ranbp9	protein_coding	Ranbp9	chr13:43556150-43634758	18.4801	24.2187	21.5062	5.41614	7.46907	3.57688	1346.15	1868.55	1784.89	442.358	588.143	293.55	1053.94	-1.91636	0.243514	-7.86962	3.55708e-15	2.55398e-12
ENSMUSG00000070808	chr7	15704596	15781846	-	Bicra	protein_coding	Bicra	chr7:15704596-15781846	1.39036	1.32516	1.16563	3.20731	3.06208	3.06762	215.663	199.604	177.682	467.849	457.725	446.977	327.583	1.21132	0.155768	7.77646	7.45831e-15	5.12224e-12
ENSMUSG00000097603	chr6	67092656	67145410	+	A430010J10Rik	lncRNA	A430010J10Rik	chr6:67092656-67145410	13.6204	10.7108	23.1187	0.278988	0.14105	1.76777	144.935	114.611	245.754	4.49855	3.36563	19.5109	88.7792	-4.2272	0.548751	-7.7033	1.32594e-14	8.72691e-12
ENSMUSG00000053877	chr7	127111154	127160391	+	Srcap	protein_coding	Srcap	chr7:127111154-127160391	7.9727	7.48859	6.23103	13.9087	18.7615	18.2794	1145.56	981.279	859.563	2016.85	2634.45	2766.11	1733.97	1.31227	0.170545	7.69456	1.41982e-14	8.97102e-12
ENSMUSG00000028234	chr4	3831333	3835665	-	Rps20	protein_coding	Rps20	chr4:3831333-3835665	9.84742	9.47323	9.21495	31.6052	31.4822	18.9908	947.294	909.164	896.484	2925.56	3006.35	1826.93	1751.96	1.49502	0.194932	7.66945	1.72734e-14	1.04942e-11
ENSMUSG00000007892	chr9	61820565	61821824	-	Rplp1	protein_coding	Rplp1	chr9:61820565-61821824	74.5817	80.0606	80.6849	279.469	264.233	154.531	975.121	1032.79	1054.55	3562.1	3456.5	2012.28	2015.56	1.56036	0.211003	7.39494	1.41477e-13	8.27695e-11
ENSMUSG00000021144	chr12	113061897	113100826	+	Mta1	protein_coding	Mta1	chr12:113061897-113100826	35.2915	40.6246	37.7051	16.2757	19.2112	12.5008	2549.69	2911.64	2696.37	1143.38	1388.32	900.161	1931.6	-1.2489	0.170762	-7.31369	2.59901e-13	1.46621e-10
ENSMUSG00000046330	chr1	72750448	72752972	+	Rpl37a	protein_coding	Rpl37a	chr1:72750448-72752972	41.6344	45.0183	46.3845	228.035	279.677	100.891	660.903	679.942	737.263	3427.9	4283.6	1528.06	1886.28	2.15261	0.297309	7.2403	4.47682e-13	2.43848e-10
ENSMUSG00000023034	chr15	101152149	101172676	+	Nr4a1	protein_coding	Nr4a1	chr15:101152149-101172676	18.8481	21.5908	21.1711	4.99933	5.55434	9.16196	1217.45	1380.49	1330.3	322.396	360.122	591.534	867.049	-1.62562	0.224737	-7.23341	4.71012e-13	2.48003e-10
ENSMUSG00000039001	chr2	179899169	179900238	+	Rps21	protein_coding	Rps21	chr2:179899169-179900238	32.5162	35.3352	43.7945	90.973	109.116	79.2839	366.395	387.618	482.278	1074.4	1312.59	867.347	748.44	1.39614	0.19459	7.17476	7.24364e-13	3.69099e-10
ENSMUSG00000025508	chr7	141027282	141031498	+	Rplp2	protein_coding	Rplp2	chr7:141027282-141031498	47.8452	57.0405	56.4668	222.263	227.989	115.211	628.437	710.848	723.418	3141.49	3217.54	1422.52	1640.71	1.91572	0.269353	7.1123	1.14128e-12	5.50891e-10
ENSMUSG00000041297	chr13	17884899	17979682	-	Cdk13	protein_coding	Cdk13	chr13:17884899-17979682	12.2021	10.2679	12.1223	20.6487	21.6089	23.4694	877.725	821.596	901.099	1434.29	1496.86	1469.52	1166.85	0.758448	0.106656	7.11114	1.15089e-12	5.50891e-10
ENSMUSG00000037487	chr15	37968102	38079098	-	Ubr5	protein_coding	Ubr5	chr15:37968102-38079098	18.9857	17.0902	16.8042	7.90287	9.60827	9.88218	4344.57	3836.26	3846.69	1784.43	2158.21	2281.89	3042.01	-0.950665	0.133777	-7.10631	1.19183e-12	5.5371e-10
ENSMUSG00000006333	chr7	3706991	3709896	+	Rps9	protein_coding	Rps9	chr7:3706991-3709896	219.792	234.394	246.934	379.703	350.595	387.971	3296.4	3431.9	3609.01	7505.08	7062.77	5627.12	5088.71	0.966223	0.13725	7.03989	1.92391e-12	8.68287e-10
ENSMUSG00000024260	chr18	31767423	31856114	+	Sap130	protein_coding	Sap130	chr18:31767423-31856114	16.5287	16.7981	19.1043	11.0733	10.9643	11.873	1545.58	1547.9	1625.67	940.947	944.059	987.96	1265.35	-0.716281	0.101958	-7.02526	2.13663e-12	9.37505e-10
ENSMUSG00000059751	chr13	108807136	108807931	+	Rps3a3	processed_pseudogene	Rps3a3	chr13:108807136-108807931	26.045	24.1107	30.2393	63.3878	57.9879	49.1921	532.201	489.352	617.27	1249.1	1175.45	1006.58	844.992	1.06568	0.152114	7.00579	2.45601e-12	1.04852e-09
ENSMUSG00000057841	chr6	115782465	115785708	-	Rpl32	protein_coding	Rpl32	chr6:115782465-115785708	192.608	200.14	210.643	548.878	521.209	370.657	1991.98	2113.23	2096.41	6570.88	6406.47	3743.43	3820.4	1.43104	0.205613	6.95984	3.40668e-12	1.4161e-09
ENSMUSG00000034342	chr9	44054272	44145346	-	Cbl	protein_coding	Cbl	chr9:44054272-44145346	4.41419	3.51538	3.76301	6.50129	8.65457	10.0403	503.214	444.28	433.82	829.983	1038.3	930.314	696.651	1.01805	0.147257	6.91342	4.73121e-12	1.91626e-09
ENSMUSG00000093674	chr10	128383982	128385174	-	Rpl41	protein_coding	Rpl41	chr10:128383982-128385174	96.5601	94.8637	98.026	414.517	456.539	181.672	1445.87	1420.41	1467.6	5077.37	5753.54	2712.01	2979.47	1.64387	0.240231	6.84287	7.76236e-12	3.06536e-09
ENSMUSG00000020827	chr11	70453706	70505309	+	Mink1	protein_coding	Mink1	chr11:70453706-70505309	7.82561	7.9634	7.77499	3.14923	3.57347	4.61746	783.807	790.69	798.413	320.897	353.391	445.203	582.067	-1.08529	0.160464	-6.76346	1.34731e-11	5.11951e-09
ENSMUSG00000024608	chr18	60880169	60911618	+	Rps14	protein_coding	Rps14	chr18:60880169-60911618	255.456	252.209	280.506	616.009	562.04	434.836	4083.68	3993.37	4439.73	9646.39	8933.22	6811.96	6318.06	1.02052	0.150997	6.75857	1.39364e-11	5.11951e-09
ENSMUSG00000033307	chr10	75695186	75696074	-	Mif	protein_coding	Mif	chr10:75695186-75696074	114.518	111.27	113.659	405.94	393.989	207.356	1731.1	1643.19	1670.67	5684.67	5682.86	3032.17	3240.78	1.5132	0.223793	6.76158	1.36498e-11	5.11951e-09
ENSMUSG00000014313	chr15	35932121	35938392	-	Cox6c	protein_coding	Cox6c	chr15:35932121-35938392	148.914	155.953	157.093	272.151	274.152	235.562	1982.71	2043.69	2101.03	3472.88	3586.92	3092.47	2713.28	0.728558	0.107961	6.74836	1.49521e-11	5.33095e-09
ENSMUSG00000025362	chr10	128460405	128462616	-	Rps26	protein_coding	Rps26	chr10:128460405-128462616	47.5616	51.7014	57.9338	190.729	202.454	99.6482	849.898	925.905	1039.55	3253.2	3555.79	1775.49	1899.97	1.60851	0.238466	6.74523	1.52785e-11	5.33095e-09
ENSMUSG00000027520	chr1	63312423	63353735	+	Zdbf2	protein_coding	Zdbf2	chr1:63312423-63353735	6.31017	4.9516	5.54331	13.7028	14.3511	12.56	866.13	785.538	946.096	1542.25	1745.08	1501.45	1231.09	0.881839	0.130841	6.73979	1.58619e-11	5.33095e-09
ENSMUSG00000067274	chr5	115697525	115701786	+	Rplp0	protein_coding	Rplp0	chr5:115697525-115701786	96.1255	96.0882	95.5919	287.024	257.616	167.98	2709.7	2717.19	2802.52	9334.49	8498.21	4884.81	5157.82	1.46501	0.21728	6.74248	1.55703e-11	5.33095e-09
ENSMUSG00000030019	chr6	119456628	119459591	+	Fbxl14	protein_coding	Fbxl14	chr6:119456628-119459591	18.3153	19.2542	18.2895	10.3747	10.7705	8.14289	1399.49	1457.75	1398.38	769.252	820.372	622.574	1077.97	-0.9433	0.140282	-6.72432	1.7642e-11	5.80569e-09
ENSMUSG00000003429	chr7	44771802	44773863	-	Rps11	protein_coding	Rps11	chr7:44771802-44773863	200.799	203.534	210.702	434.995	392.163	341.895	1743.86	1806.74	1861.04	4100.43	3753.52	2925.75	2698.55	0.994362	0.148591	6.69194	2.20229e-11	6.95747e-09
ENSMUSG00000052146	chr17	27849391	27855643	-	Rps10	protein_coding	Rps10	chr17:27849391-27855643	19.9071	22.6783	21.1095	110.044	93.3918	49.5001	346.684	390.194	356.517	1956.12	1763.59	732.545	924.275	2.02616	0.302688	6.6939	2.17304e-11	6.95747e-09
ENSMUSG00000035885	chr19	7192517	7194981	-	Cox8a	protein_coding	Cox8a	chr19:7192517-7194981	131.641	153.619	149.103	245.767	235.222	239.108	1869.08	2167.31	2113.72	3343.92	3300.84	3381.59	2696.08	0.705308	0.105664	6.67502	2.47199e-11	7.65639e-09
ENSMUSG00000028936	chr4	152410309	152418528	+	Rpl22	protein_coding	Rpl22	chr4:152410309-152418528	39.8969	44.9352	47.0807	77.5928	77.0622	88.1679	1001.79	1049.53	1161.85	1858.65	1768.64	2067.27	1484.62	0.825324	0.123934	6.65938	2.74983e-11	8.35312e-09
ENSMUSG00000025290	chr14	24540748	24547027	+	Rps24	protein_coding	Rps24	chr14:24540748-24547027	49.8722	50.8396	55.7749	207.854	181.194	99.7079	810.475	808.718	890.715	3172.98	2822.92	1542.25	1674.68	1.58671	0.239325	6.62991	3.35887e-11	1.00107e-08
ENSMUSG00000022899	chr16	36570538	36605324	-	Slc15a2	protein_coding	Slc15a2	chr16:36570538-36605324	0.300769	0.456891	0.171837	1.62648	0.786609	1.66796	18.5517	18.0288	8.07643	101.217	81.6165	177.372	67.4771	3.01568	0.456663	6.60372	4.00967e-11	1.1729e-08
ENSMUSG00000026728	chr2	13578737	13587637	+	Vim	protein_coding	Vim	chr2:13578737-13587637	109.49	113.62	110.507	209.693	198.337	168.164	5501.72	5603.08	5512.74	10339.9	10022	8275.27	7542.46	0.785263	0.119574	6.56715	5.12858e-11	1.47293e-08
ENSMUSG00000047205	chr11	3845239	3851296	+	Dusp18	protein_coding	Dusp18	chr11:3845239-3851296	8.72746	9.35655	9.16601	4.80775	5.5913	4.91354	764.096	798.416	801.874	425.113	481.285	428.352	616.523	-0.82504	0.126114	-6.542	6.06997e-11	1.71216e-08
ENSMUSG00000020423	chr1	134002907	134006858	-	Btg2	protein_coding	Btg2	chr1:134002907-134006858	27.448	25.6349	32.5505	10.8856	10.899	15.7925	1944.45	1802.88	2308.71	753.507	771.57	1119.22	1450.05	-1.19617	0.187872	-6.36695	1.9282e-10	5.30379e-08
ENSMUSG00000063015	chr5	93329791	93354354	-	Ccni	protein_coding	Ccni	chr5:93329791-93354354	26.4996	25.3416	27.472	48.9383	45.854	36.9819	1680.08	1728.18	1799.89	3117.5	3124.14	2602.93	2342.12	0.764167	0.12005	6.36543	1.94745e-10	5.30379e-08
ENSMUSG00000040836	chr1	165123357	165154314	+	Gpr161	protein_coding	Gpr161	chr1:165123357-165154314	7.75404	7.2056	7.50898	3.43066	3.79781	4.47634	1239.48	1223.38	1205.7	588.561	655.456	765.359	946.322	-0.86938	0.137732	-6.3121	2.75274e-10	7.36989e-08
ENSMUSG00000043716	chr1	16171518	16174886	-	Rpl7	protein_coding	Rpl7	chr1:16171518-16174886	58.8668	57.5548	63.1704	264.543	238.842	107.032	1311.37	1282.62	1409.91	6608.37	6149.84	2347.51	3184.94	1.91567	0.303854	6.30455	2.89026e-10	7.6091e-08
ENSMUSG00000021807	chr14	19861418	19873892	-	Rtraf	protein_coding	Rtraf	chr14:19861418-19873892	34.5879	31.9614	34.0306	69.2343	62.5919	52.1771	1256.87	1149.98	1223	2597.91	2358.46	1905.86	1748.68	0.918885	0.145951	6.29583	3.05752e-10	7.91747e-08
ENSMUSG00000032097	chr9	44516188	44552028	+	Ddx6	protein_coding	Ddx6	chr9:44516188-44552028	8.88992	8.34309	7.65863	17.5884	19.5281	13.5514	1393.69	1300.65	1198.77	2691.63	3062.72	2114.27	1960.29	1.01531	0.161434	6.28934	3.18823e-10	8.12278e-08
ENSMUSG00000020857	chr11	93840639	93847085	-	Nme2	protein_coding	Nme2	chr11:93840639-93847085	53.548	59.1177	64.1595	193.857	170.789	98.4537	1266.15	1347.01	1487.22	4128.92	3761.09	2299.62	2381.67	1.3134	0.210576	6.2372	4.4548e-10	1.11695e-07
ENSMUSG00000056972	chr7	62026757	62031388	+	Magel2	protein_coding	Magel2	chr7:62026757-62031388	6.37062	6.6552	7.47138	3.19434	3.76338	3.86089	758.299	786.826	888.408	365.132	443.421	459.393	616.913	-0.941838	0.151411	-6.22042	4.95819e-10	1.22374e-07
ENSMUSG00000019936	chr10	97479929	97518316	+	Epyc	protein_coding	Epyc	chr10:97479929-97518316	6.59773	7.57438	7.06754	1.97621	3.10936	2.80463	274.796	309.064	274.599	67.4783	117.797	113.518	192.875	-1.52601	0.246286	-6.19611	5.78771e-10	1.4065e-07
ENSMUSG00000064493	chr12	111507374	111507501	+	Snora28	snoRNA	Snora28	chr12:111507374-111507501	13.1424	17.476	15.9219	2.87014	1.56239	5.43575	107.831	118.475	137.299	38.9874	26.925	39.0218	78.09	-1.792	0.290782	-6.16271	7.15121e-10	1.71152e-07
ENSMUSG00000031987	chr8	125635325	125676063	-	Egln1	protein_coding	Egln1	chr8:125635325-125676063	25.9192	28.758	29.6191	13.5483	16.4433	10.334	2402.44	2660.53	2759.83	1209.36	1513.69	958.694	1917.42	-1.08713	0.176626	-6.15498	7.50853e-10	1.77022e-07
ENSMUSG00000073940	chr7	103461730	103463203	-	Hbb-bt	protein_coding	Hbb-bt	chr7:103461730-103463203	76.04	77.9953	98.1155	195.433	185.581	139.983	1376.3	1401.09	1775.66	3392.66	3321.87	2528.43	2299.34	1.02149	0.166521	6.13432	8.55266e-10	1.98673e-07
ENSMUSG00000018263	chr5	119970732	120023284	+	Tbx5	protein_coding	Tbx5	chr5:119970732-120023284	40.2619	39.3461	33.8643	52.7872	62.1365	69.4846	3218.71	3089.36	2825.6	4582.52	5528.89	5849.72	4182.47	0.805199	0.131564	6.12022	9.34437e-10	2.13918e-07
ENSMUSG00000026628	chr1	190902492	190950236	-	Atf3	protein_coding	Atf3	chr1:190902492-190950236	6.20726	7.85618	6.93049	3.09269	2.18359	1.37442	316.538	397.92	354.209	151.451	111.066	70.0618	233.541	-1.6798	0.274731	-6.11433	9.69648e-10	2.18808e-07
ENSMUSG00000031540	chr8	23349550	23433275	+	Kat6a	protein_coding	Kat6a	chr8:23349550-23433275	3.56205	3.36029	3.79865	5.81043	7.28051	6.758	845.26	781.675	893.023	1321.82	1717.31	1584.82	1190.65	0.875068	0.143272	6.10772	1.01063e-09	2.24844e-07
ENSMUSG00000021819	chr14	20757619	20773687	+	Zswim8	protein_coding	Zswim8	chr14:20757619-20773687	18.5113	18.7064	15.8673	11.598	11.7991	12.0895	2419.83	2325.71	2244.09	1443.29	1546.51	1572.4	1925.3	-0.615756	0.10147	-6.06832	1.29253e-09	2.83566e-07
ENSMUSG00000033319	chr18	46634812	46659038	-	Fem1c	protein_coding	Fem1c	chr18:46634812-46659038	13.0306	12.4387	11.7163	7.85122	7.43885	8.25851	1920.1	1818.33	1722.59	1111.89	1083.73	1216.77	1478.9	-0.678622	0.112227	-6.04685	1.47707e-09	3.19613e-07
ENSMUSG00000037108	chr5	137786059	137820883	+	Zcwpw1	protein_coding	Zcwpw1	chr5:137786059-137820883	13.1133	14.0142	13.3812	6.24803	5.56945	7.67299	548.433	600.1	529.583	253.418	225.497	321.043	413.012	-1.06955	0.177248	-6.03419	1.5976e-09	3.41022e-07
ENSMUSG00000040260	chr17	49765454	49871371	-	Daam2	protein_coding	Daam2	chr17:49765454-49871371	7.75754	7.02897	7.49899	4.88106	4.97275	4.16897	699.165	633.582	654.191	374.879	408.082	360.951	521.809	-0.796807	0.132469	-6.01506	1.79826e-09	3.78737e-07
ENSMUSG00000021270	chr12	110657038	110669162	-	Hsp90aa1	protein_coding	Hsp90aa1	chr12:110657038-110669162	52.9649	59.7296	56.8654	170.538	151.976	99.0557	1506.16	1520.85	1536.83	5679.42	5273.1	2478.77	2999.19	1.55737	0.260437	5.97984	2.23355e-09	4.64226e-07
ENSMUSG00000040533	chr4	130671695	130682786	+	Matn1	protein_coding	Matn1	chr4:130671695-130682786	39.655	40.258	40.017	27.9924	26.906	27.755	2058.07	2073.31	2060.64	1396.05	1384.11	1429.62	1733.63	-0.556717	0.0931474	-5.97673	2.27666e-09	4.6704e-07
ENSMUSG00000034994	chr10	81012464	81018332	+	Eef2	protein_coding	Eef2	chr10:81012464-81018332	129.359	130.212	126.135	202.128	189.42	229.707	10347.2	10349.8	10104.8	15607.7	15086.4	18326	13303.7	0.670338	0.112241	5.97232	2.339e-09	4.73677e-07
ENSMUSG00000001289	chr15	102234550	102240308	+	Pfdn5	protein_coding	Pfdn5	chr15:102234550-102240308	57.2389	62.742	69.8658	95.4439	91.8861	104.73	918.307	974.84	1048.78	1575.24	1497.7	1615.86	1271.79	0.672369	0.112638	5.96928	2.38303e-09	4.76486e-07
ENSMUSG00000024045	chr17	32522645	32540159	-	Akap8	protein_coding	Akap8	chr17:32522645-32540159	55.3283	55.8641	55.7567	37.78	38.6806	40.619	5078.52	5112.44	5132	3396.41	3598.7	3645.87	4327.32	-0.526185	0.0886255	-5.93718	2.89974e-09	5.72553e-07
ENSMUSG00000009013	chr5	115435168	115439058	-	Dynll1	protein_coding	Dynll1	chr5:115435168-115439058	205.29	213.769	223.947	304.674	282.861	305.523	5522.6	5698.37	5937.33	9520.43	9090.56	8066.86	7306.03	0.636799	0.107484	5.92458	3.13099e-09	6.10582e-07
ENSMUSG00000027012	chr2	71042049	71093647	+	Dync1i2	protein_coding	Dync1i2	chr2:71042049-71093647	43.1175	43.325	45.5171	27.4486	24.7917	29.6303	2728.25	2820.21	2967.51	1755.93	1637.38	1948.43	2309.62	-0.673041	0.114148	-5.8962	3.71965e-09	7.16531e-07
ENSMUSG00000003970	chr15	76788277	76790514	+	Rpl8	protein_coding	Rpl8	chr15:76788277-76790514	194.464	196.962	198.468	331.557	289.568	403.163	4336.45	4387.43	4443.19	7359.63	6636.18	9018.46	6030.22	0.805539	0.137224	5.87024	4.35169e-09	8.28184e-07
ENSMUSG00000053080	chr19	7394989	7403269	+	2700081O15Rik	protein_coding	2700081O15Rik	chr19:7394989-7403269	18.2739	20.7269	19.9501	13.1208	13.4032	13.6496	2352.58	2642.5	2559.08	1623.23	1688.7	1677.05	2090.52	-0.598466	0.10206	-5.86389	4.52157e-09	8.5027e-07
ENSMUSG00000039844	chr2	29509731	29630990	+	Rapgef1	protein_coding	Rapgef1	chr2:29509731-29630990	19.4335	17.1647	15.4803	10.6617	11.1318	10.6316	2702.74	2499.56	2269.48	1561	1564.18	1617.63	2035.76	-0.655765	0.1122	-5.84462	5.0773e-09	9.43541e-07
ENSMUSG00000057278	chr6	86348285	86356310	+	Snrpg	protein_coding	Snrpg	chr6:86348285-86356310	18.7283	17.9776	17.761	48.9467	52.5368	29.7402	514.808	493.215	490.355	1390.05	1516.22	814.136	869.797	1.31231	0.225072	5.83063	5.52185e-09	1.01422e-06
ENSMUSG00000036256	chr5	77497086	77555888	-	Igfbp7	protein_coding	Igfbp7	chr5:77497086-77555888	3.05419	3.13211	3.23531	13.5791	14.2536	6.39711	84.6419	86.2805	87.687	350.887	390.413	172.05	195.327	1.82121	0.312815	5.82202	5.81392e-09	1.05559e-06
ENSMUSG00000036752	chr2	25112171	25114714	-	Tubb4b	protein_coding	Tubb4b	chr2:25112171-25114714	63.3725	60.225	58.3988	130.527	115.869	88.366	2554.33	2404.26	2354.86	4560.78	4156.55	3544.77	3262.59	0.745723	0.128593	5.79908	6.66804e-09	1.19691e-06
ENSMUSG00000021361	chr13	41169767	41176062	+	Tmem14c	protein_coding	Tmem14c	chr13:41169767-41176062	49.3058	53.2568	52.5553	81.2567	73.9203	87.1988	1191.94	1264.59	1251.85	1938.13	1794.72	2082.34	1587.26	0.649062	0.112024	5.79397	6.87417e-09	1.22005e-06
ENSMUSG00000068394	chr2	125405007	125467033	-	Cep152	protein_coding	Cep152	chr2:125405007-125467033	5.02099	4.78362	5.08713	2.61206	3.119	2.86644	755.98	718.575	759.185	392.874	474.554	435.447	589.436	-0.778743	0.13458	-5.78647	7.18797e-09	1.26157e-06
ENSMUSG00000026074	chr1	39940072	40065470	+	Map4k4	protein_coding	Map4k4	chr1:39940072-40065470	28.8651	26.8878	28.5965	16.5755	16.9628	21.2819	2587.96	2509.86	2577.54	1398.3	1390.85	1754.21	2036.45	-0.756878	0.13093	-5.78077	7.43576e-09	1.29072e-06
ENSMUSG00000008683	chr7	117703594	117715411	-	Rps15a	protein_coding	Rps15a	chr7:117703594-117715411	27.4122	31.2651	32.5909	135.795	130.428	55.3599	504.373	556.316	587.272	2050.59	1990.77	896.614	1097.66	1.58349	0.274707	5.7643	8.1995e-09	1.40782e-06
ENSMUSG00000022314	chr15	51825635	51855143	-	Rad21	protein_coding	Rad21	chr15:51825635-51855143	53.9659	56.0368	51.3029	29.1296	30.035	37.7162	5426.36	5559.29	5089.31	2817.59	2912.11	3670.71	4245.89	-0.774182	0.135431	-5.71644	1.08779e-08	1.8476e-06
ENSMUSG00000036036	chr17	37312054	37321527	+	Zfp57	protein_coding	Zfp57	chr17:37312054-37321527	21.9618	22.2444	25.5925	14.8168	15.5438	16.4171	1035.41	1061.12	1131.85	669.534	714.355	682.881	882.527	-0.643706	0.112875	-5.70282	1.17845e-08	1.97286e-06
ENSMUSG00000097906	chr13	67958364	67959319	+	Gm9625	processed_pseudogene	Gm9625	chr13:67958364-67959319	7.88846	7.87004	9.22226	20.0067	15.9985	15.2525	193.633	191.877	226.14	472.348	389.571	374.254	307.971	1.01531	0.178074	5.70165	1.18652e-08	1.97286e-06
ENSMUSG00000027533	chr3	10077607	10081667	+	Fabp5	protein_coding	Fabp5	chr3:10077607-10081667	29.6167	29.2841	28.0445	100.975	82.1236	46.6172	762.937	754.632	722.264	2493.7	2075.75	1191.94	1333.54	1.36332	0.239656	5.68867	1.28032e-08	2.10666e-06
ENSMUSG00000070348	chr7	144483667	144493606	-	Ccnd1	protein_coding	Ccnd1	chr7:144483667-144493606	13.0029	13.6089	16.1628	25.1381	23.2517	35.4173	975.121	1022.49	1262.23	2038.59	1972.26	2997.58	1711.38	1.10397	0.194655	5.67141	1.41626e-08	2.30632e-06
ENSMUSG00000093989	chr11	70128949	70130668	-	Rnasek	protein_coding	Rnasek	chr11:70128949-70130668	30.85	37.5154	38.8501	57.8556	55.746	60.1789	483.502	567.906	581.503	897.461	893.574	924.106	724.675	0.733856	0.129705	5.6579	1.53234e-08	2.46988e-06
ENSMUSG00000023010	chr15	99290762	99307930	+	Tmbim6	protein_coding	Tmbim6	chr15:99290762-99307930	63.9984	67.5406	64.7273	46.1616	42.2029	44.7028	3465.68	3428.04	3404.79	2473.45	2298.72	2423.78	2915.75	-0.5171	0.09155	-5.64828	1.62058e-08	2.55988e-06
ENSMUSG00000036114	chr4	41712032	41713534	-	Rpp25l	protein_coding	Rpp25l	chr4:41712032-41713534	19.1826	17.7373	19.0029	32.3984	29.5162	35.1219	426.688	387.618	419.974	692.027	655.456	775.114	559.48	0.78123	0.138276	5.6498	1.60636e-08	2.55988e-06
ENSMUSG00000004891	chr3	87878399	87887758	+	Nes	protein_coding	Nes	chr3:87878399-87887758	8.73053	8.58857	9.48225	20.8795	23.7066	13.7207	1354.27	1327.69	1479.14	3136.24	3689.57	2135.55	2187.08	1.10678	0.196126	5.64322	1.66901e-08	2.61026e-06
ENSMUSG00000045193	chr10	80001818	80007489	+	Cirbp	protein_coding	Cirbp	chr10:80001818-80007489	81.1718	78.9667	71.0592	53.7465	43.4349	47.6921	2785.07	2708.18	2446.01	1816.67	1523.79	1612.31	2148.67	-0.680428	0.121298	-5.60955	2.02848e-08	3.14137e-06
ENSMUSG00000006589	chr8	123301373	123303629	-	Aprt	protein_coding	Aprt	chr8:123301373-123303629	74.5543	74.6107	81.7068	119.564	108.649	130.689	1546.74	1489.95	1675.28	2434.47	2275.16	2624.21	2007.64	0.637936	0.114054	5.59329	2.2281e-08	3.31821e-06
ENSMUSG00000035236	chr2	38956225	39080746	-	Scai	protein_coding	Scai	chr2:38956225-39080746	2.65188	2.04674	1.77145	2.60679	2.77596	2.70343	367.555	415.949	361.132	647.791	640.311	625.235	509.662	0.742442	0.132774	5.59177	2.24771e-08	3.31821e-06
ENSMUSG00000037174	chr3	51160140	51248084	-	Elf2	protein_coding	Elf2	chr3:51160140-51248084	37.0993	42.0439	40.6437	32.3035	31.9509	33.232	2569.4	2700.45	2499.08	1611.23	1771.16	1798.55	2158.31	-0.584652	0.104511	-5.59419	2.21652e-08	3.31821e-06
ENSMUSG00000040435	chr7	45172339	45175692	-	Ppp1r15a	protein_coding	Ppp1r15a	chr7:45172339-45175692	46.8504	44.1418	58.143	11.5833	12.2397	24.823	2323.59	2283.21	2814.06	614.052	673.967	1333.83	1673.79	-1.50158	0.268386	-5.59486	2.20799e-08	3.31821e-06
ENSMUSG00000071477	chr6	48001121	48025845	-	Zfp777	protein_coding	Zfp777	chr6:48001121-48025845	13.7143	16.773	14.9761	6.02668	7.3995	6.72579	840.622	1120.36	958.788	399.621	526.721	540.097	731.034	-0.994033	0.177701	-5.59385	2.22086e-08	3.31821e-06
ENSMUSG00000011256	chr11	45946818	46038170	+	Adam19	protein_coding	Adam19	chr11:45946818-46038170	13.2509	12.3833	12.1621	7.46063	8.02253	8.57033	1886.47	1733.34	1724.9	1021.92	1092.99	1226.52	1447.69	-0.678218	0.12158	-5.57838	2.42766e-08	3.55067e-06
ENSMUSG00000034640	chr3	65435830	65462939	+	Tiparp	protein_coding	Tiparp	chr3:65435830-65462939	21.1605	23.1277	20.1675	14.5624	14.6069	16.0601	1596.6	1635.47	1587.6	1058.66	1019.79	1134.29	1338.73	-0.58525	0.105111	-5.56791	2.57814e-08	3.72837e-06
ENSMUSG00000063696	chr8	103591476	103592430	-	Gm8730	processed_pseudogene	Gm8730	chr8:103591476-103592430	9.03158	8.51279	9.42033	34.0055	27.0388	15.3047	221.46	207.331	230.755	800.742	657.139	375.141	415.428	1.47511	0.264989	5.56668	2.59635e-08	3.72837e-06
ENSMUSG00000060938	chr11	68792408	68795360	+	Rpl26	protein_coding	Rpl26	chr11:68792408-68795360	54.9631	58.6987	58.9468	190.077	183.252	88.4997	797.721	853.79	873.408	2717.13	2697.55	1292.15	1538.62	1.4096	0.253674	5.55672	2.74887e-08	3.91182e-06
ENSMUSG00000057113	chr11	33102286	33113206	-	Npm1	protein_coding	Npm1	chr11:33102286-33113206	112.38	110.258	112.187	337.177	295.668	162.703	3893.53	3917.39	3905.53	10582.1	9468.35	5773.45	6256.72	1.14024	0.205744	5.54204	2.98972e-08	4.21658e-06
ENSMUSG00000028434	chr4	56991971	57143437	-	Epb41l4b	protein_coding	Epb41l4b	chr4:56991971-57143437	5.12263	4.95526	4.37298	1.73909	2.97696	1.43198	410.455	403.071	387.669	149.202	217.083	115.292	280.462	-1.31817	0.238702	-5.52222	3.34745e-08	4.67931e-06
ENSMUSG00000004677	chr8	71725357	71813357	+	Myo9b	protein_coding	Myo9b	chr8:71725357-71813357	18.3047	17.3549	17.8093	10.3154	12.1482	11.3443	3157.26	2969.59	3070.2	1669.71	2074.07	2003.41	2490.71	-0.678691	0.122968	-5.51923	3.40487e-08	4.71784e-06
ENSMUSG00000049516	chr7	46640143	46658159	-	Spty2d1	protein_coding	Spty2d1	chr7:46640143-46658159	13.8277	13.6464	14.1287	7.75618	9.64242	8.43264	1778.64	1760.38	1829.89	964.19	1236.03	1073.99	1440.52	-0.713894	0.130211	-5.48259	4.19154e-08	5.75736e-06
ENSMUSG00000029050	chr4	155238531	155307049	-	Ski	protein_coding	Ski	chr4:155238531-155307049	16.1425	34.1915	28.3021	10.4408	11.5646	7.29577	2293.45	4834.28	4024.37	1434.29	1630.65	1011.02	2538.01	-1.45189	0.264951	-5.47985	4.25684e-08	5.79664e-06
ENSMUSG00000033161	chr3	101483534	101512000	-	Atp1a1	protein_coding	Atp1a1	chr3:101483534-101512000	48.1025	51.9093	50.5167	37.8561	35.3628	35.0799	4575.3	4905.11	4808.94	3472.13	3358.06	3322.17	4073.62	-0.492983	0.0902855	-5.46026	4.7543e-08	6.41871e-06
ENSMUSG00000066362	chr8	87774316	87774854	+	Rps13-ps1	processed_pseudogene	Rps13-ps1	chr8:87774316-87774854	12.3258	11.6261	10.2732	28.1737	27.9686	19.6965	170.443	159.683	141.914	374.13	383.682	272.265	250.353	1.12686	0.207204	5.43841	5.37586e-08	7.19636e-06
ENSMUSG00000030341	chr6	125326413	125339447	+	Tnfrsf1a	protein_coding	Tnfrsf1a	chr6:125326413-125339447	17.6154	18.5449	20.3788	30.6034	26.4919	28.8578	964.686	959.387	985.325	1417.04	1422.82	1399.46	1191.45	0.543052	0.0999047	5.4357	5.4581e-08	7.24505e-06
ENSMUSG00000037416	chr18	49965736	50098540	+	Dmxl1	protein_coding	Dmxl1	chr18:49965736-50098540	3.32802	2.86994	3.1409	1.70196	2.05102	1.77178	977.44	839.625	917.252	490.342	599.923	518.812	723.899	-0.765723	0.140976	-5.43158	5.58576e-08	7.35272e-06
ENSMUSG00000026620	chr1	184628985	184731767	-	Mark1	protein_coding	Mark1	chr1:184628985-184731767	10.897	13.6521	12.4788	4.95853	6.4631	3.10745	1197.74	1285.19	1220.69	531.579	685.747	339.667	876.77	-1.24969	0.230329	-5.42568	5.77328e-08	7.53676e-06
ENSMUSG00000026032	chr1	58625542	58635123	+	Ndufb3	protein_coding	Ndufb3	chr1:58625542-58635123	35.2372	34.9724	36.6311	53.8642	54.7419	51.7981	696.846	687.668	721.11	1082.65	1140.11	1019.89	891.378	0.622868	0.11489	5.42141	5.91308e-08	7.65598e-06
ENSMUSG00000031592	chr8	41692801	41785381	+	Pcm1	protein_coding	Pcm1	chr8:41692801-41785381	31.159	28.8552	34.2378	16.637	21.626	24.4826	3742.8	3529.77	3786.69	1941.13	2353.42	2506.26	2976.68	-0.701853	0.129759	-5.40891	6.34106e-08	8.14337e-06
ENSMUSG00000021978	chr14	65289508	65335555	-	Extl3	protein_coding	Extl3	chr14:65289508-65335555	25.4572	24.6683	23.0351	15.3428	16.715	17.1401	3928.31	3777.02	3550.17	2283.01	2557.88	2633.97	3121.73	-0.590724	0.109619	-5.3889	7.08911e-08	8.95836e-06
ENSMUSG00000051397	chr6	67511045	67512780	-	Tacstd2	protein_coding	Tacstd2	chr6:67511045-67512780	8.03412	6.77409	4.71364	24.5106	17.1357	12.4142	359.438	300.05	209.987	1056.41	766.522	554.286	541.116	1.45177	0.269382	5.38927	7.07437e-08	8.95836e-06
ENSMUSG00000039852	chr4	150366102	150706423	+	Rere	protein_coding	Rere	chr4:150366102-150706423	5.95454	7.38209	6.15286	11.0483	11.3458	9.39896	921.785	968.402	898.791	1405.05	1499.39	1333.83	1171.21	0.60412	0.112189	5.38484	7.25101e-08	9.09024e-06
ENSMUSG00000011877	chr11	77384387	77398612	+	Git1	protein_coding	Git1	chr11:77384387-77398612	27.7464	28.9143	26.8952	18.0757	19.3229	14.989	2517.23	2630.91	2459.85	1578.99	1750.97	1354.23	2048.7	-0.699459	0.129976	-5.38144	7.38939e-08	9.19077e-06
ENSMUSG00000086324	chr16	35787121	35803600	-	Gm15564	lncRNA	Gm15564	chr16:35787121-35803600	0.336646	0.125477	0	3.02246	3.2906	0.153409	3.47844	1.28777	0	9717.62	9871.39	5.32115	3266.52	12.0039	2.23151	5.37926	7.47923e-08	9.22984e-06
ENSMUSG00000036427	chr7	33900754	33929761	-	Gpi1	protein_coding	Gpi1	chr7:33900754-33929761	57.3967	61.797	57.4372	91.4325	94.4224	77.0015	3464.52	3545.23	3392.1	5003.14	5236.08	4673.74	4219.13	0.519836	0.0967012	5.37569	7.62898e-08	9.34166e-06
ENSMUSG00000072969	chrX	134643481	134648071	+	Armcx5	protein_coding	Armcx5	chrX:134643481-134648071	5.4855	6.56549	5.94352	2.64144	2.52055	3.53651	342.046	395.345	357.671	140.205	153.136	212.846	266.875	-1.11526	0.207614	-5.37177	7.79671e-08	9.4736e-06
ENSMUSG00000017493	chr11	98932069	98945218	+	Igfbp4	protein_coding	Igfbp4	chr11:98932069-98945218	333.78	324.864	296.564	452.112	428.675	553.215	15317.9	15212.4	14058.8	21821	21433.2	26196.9	19006.7	0.639295	0.11907	5.36908	7.91405e-08	9.54277e-06
ENSMUSG00000058600	chr15	34440650	34443786	-	Rpl30	protein_coding	Rpl30	chr15:34440650-34443786	15.8858	18.261	17.7449	78.772	71.5405	23.9522	103.194	122.338	125.762	716.769	647.883	187.127	317.179	2.1439	0.400462	5.35355	8.62445e-08	1.03206e-05
ENSMUSG00000062006	chr3	130520479	130524047	-	Rpl34	protein_coding	Rpl34	chr3:130520479-130524047	33.2446	33.4465	38.8769	130.265	119.246	58.4692	546.114	544.726	635.731	1695.2	1587.73	877.103	981.102	1.26886	0.237388	5.34508	9.03752e-08	1.07336e-05
ENSMUSG00000064326	chr12	112611112	112615579	+	Siva1	protein_coding	Siva1	chr12:112611112-112615579	69.1148	68.5111	65.421	100.148	84.751	103.6	1283.54	1316.1	1278.38	2008.6	1786.31	1923.6	1599.42	0.560572	0.105176	5.32986	9.8288e-08	1.15862e-05
ENSMUSG00000051495	chr8	127315034	127320725	-	Irf2bp2	protein_coding	Irf2bp2	chr8:127315034-127320725	8.98661	15.9469	12.941	6.35018	6.50344	5.41536	970.483	1705	1405.3	624.549	688.271	595.082	998.115	-1.09645	0.205823	-5.32715	9.97647e-08	1.16732e-05
ENSMUSG00000001240	chr11	101136853	101139076	+	Ramp2	protein_coding	Ramp2	chr11:101136853-101139076	9.05457	10.2577	8.95275	25.49	21.0438	15.0173	231.896	233.086	227.294	611.053	491.382	379.575	362.381	1.09931	0.206671	5.31912	1.0427e-07	1.20408e-05
ENSMUSG00000024190	chr17	26724563	26781102	-	Dusp1	protein_coding	Dusp1	chr17:26724563-26781102	60.3448	61.8996	66.1154	16.8306	15.7496	35.4016	3105.08	3165.33	3395.56	841.229	810.275	1827.81	2190.88	-1.4745	0.277222	-5.31884	1.04431e-07	1.20408e-05
ENSMUSG00000027597	chr2	154901229	154916417	-	Ahcy	protein_coding	Ahcy	chr2:154901229-154916417	1.38366	1.30916	1.28033	8.12249	7.58165	2.19152	92.7583	84.9927	77.303	518.083	504.844	139.237	236.203	2.1886	0.412454	5.30629	1.11879e-07	1.28061e-05
ENSMUSG00000068523	chr3	146205561	146211327	+	Gng5	protein_coding	Gng5	chr3:146205561-146211327	36.7412	39.4948	44.5373	105.737	107.228	62.4429	615.683	660.625	740.724	1597.74	1660.94	1009.24	1047.49	1.08151	0.203913	5.3038	1.13414e-07	1.28884e-05
ENSMUSG00000021606	chr13	73467956	73476661	-	Ndufs6	protein_coding	Ndufs6	chr13:73467956-73476661	91.2703	91.5884	89.4661	133.236	124.17	127.323	1291.66	1280.04	1279.54	1893.89	1809.87	1797.66	1558.78	0.514619	0.0970882	5.30053	1.15465e-07	1.30278e-05
ENSMUSG00000063457	chr10	80128286	80129948	+	Rps15	protein_coding	Rps15	chr10:80128286-80129948	107.092	111.065	112.251	280.02	261.966	162.65	1470.22	1510.55	1529.91	3869.5	3693.78	2163.05	2372.83	1.10871	0.209387	5.29504	1.18993e-07	1.33305e-05
ENSMUSG00000011179	chr12	17594794	17601085	+	Odc1	protein_coding	Odc1	chr12:17594794-17601085	27.2135	28.191	25.2556	65.8691	58.5325	38.8629	1576.89	1640.62	1466.45	3674.57	3357.21	2252.62	2328.06	0.987349	0.186614	5.29087	1.21734e-07	1.34886e-05
ENSMUSG00000027829	chr3	65853571	65865670	-	Ccnl1	protein_coding	Ccnl1	chr3:65853571-65865670	60.7851	60.9056	64.6813	30.7098	28.6166	43.586	3091.17	3071.33	3253.65	1537.75	1398.42	2124.03	2412.72	-0.896237	0.169411	-5.29031	1.22111e-07	1.34886e-05
ENSMUSG00000039062	chr7	79471550	79510807	-	Anpep	protein_coding	Anpep	chr7:79471550-79510807	8.27151	8.17815	6.0308	4.63376	5.12623	5.33851	686.411	688.956	549.197	345.639	384.523	368.933	503.943	-0.808181	0.152984	-5.28279	1.27232e-07	1.3879e-05
ENSMUSG00000051379	chr2	140500117	140513389	-	Flrt3	protein_coding	Flrt3	chr2:140500117-140513389	40.0757	43.2761	43.9622	29.6708	25.6916	29.9761	3768.3	4038.44	4189.36	2700.63	2397.17	2827.3	3320.2	-0.598074	0.113244	-5.28128	1.28281e-07	1.3879e-05
ENSMUSG00000090553	chr1	133531608	133538029	-	Snrpe	protein_coding	Snrpe	chr1:133531608-133538029	103.197	116.874	120.776	207.885	192.569	159.757	1350.79	1527.29	1549.52	2703.63	2550.3	2101.85	1963.9	0.732678	0.138727	5.28145	1.28168e-07	1.3879e-05
ENSMUSG00000038677	chr17	28361114	28393828	+	Scube3	protein_coding	Scube3	chr17:28361114-28393828	16.8336	15.6013	9.86669	6.94638	6.307	8.04524	2300.41	2167.31	1387.99	885.465	838.883	1056.25	1439.38	-1.0745	0.203782	-5.2728	1.34358e-07	1.44376e-05
ENSMUSG00000032850	chr5	118328800	118383181	-	Rnft2	protein_coding	Rnft2	chr5:118328800-118383181	5.53767	7.59899	4.86513	3.91181	3.35807	3.96436	495.097	556.316	496.124	281.159	279.347	330.798	406.474	-0.796371	0.151132	-5.26936	1.36897e-07	1.4611e-05
ENSMUSG00000024298	chr17	32984469	33007261	-	Zfp871	protein_coding	Zfp871	chr17:32984469-33007261	12.2461	12.805	11.8368	19.7318	26.8186	28.5296	1927.05	1936.8	1849.5	2652.65	3401.81	3656.52	2570.72	0.765093	0.145245	5.26761	1.38212e-07	1.46524e-05
ENSMUSG00000022897	chr16	94370868	94496376	+	Dyrk1a	protein_coding	Dyrk1a	chr16:94370868-94496376	23.7857	23.4792	22.6841	14.8296	17.5165	14.1082	2626.22	2670.83	2586.77	1501.02	1888.12	1649.56	2153.75	-0.646044	0.122846	-5.25899	1.44845e-07	1.52532e-05
ENSMUSG00000023456	chr6	124787548	124791259	-	Tpi1	protein_coding	Tpi1	chr6:124787548-124791259	242.252	248.28	235.48	349.902	361.483	328.769	8959.29	9167.62	8660.24	13426.7	13918.6	11867	10999.9	0.54982	0.104589	5.25697	1.46445e-07	1.53195e-05
ENSMUSG00000029992	chr6	87019827	87069179	+	Gfpt1	protein_coding	Gfpt1	chr6:87019827-87069179	18.561	19.3406	19.9008	9.09222	12.1549	13.4281	2469.69	2485.39	2524.46	1288.84	1644.11	1660.2	2012.11	-0.70392	0.134043	-5.25146	1.50896e-07	1.56813e-05
ENSMUSG00000030980	chr7	118441444	118455477	-	Knop1	protein_coding	Knop1	chr7:118441444-118455477	48.7307	46.1938	45.1738	35.3351	36.8608	39.0988	3275.53	3214.27	3140.58	1938.13	2040.41	2351.06	2660	-0.605773	0.115552	-5.24244	1.5847e-07	1.63607e-05
ENSMUSG00000032640	chr7	65759262	65823546	+	Chsy1	protein_coding	Chsy1	chr7:65759262-65823546	24.2837	26.6947	26.4596	11.7764	17.4143	10.2576	2541.58	2780.29	2755.22	1138.13	1763.59	1066	2007.47	-1.02555	0.196273	-5.2251	1.74063e-07	1.78538e-05
ENSMUSG00000117786	chr17	31139311	31182194	-	Gm10503	lncRNA	Gm10503	chr17:31139311-31182194	1.75318	1.77189	1.74635	0.779447	0.683821	0.937307	180.879	181.575	179.989	77.2251	69.8368	96.6675	131.029	-1.15622	0.222025	-5.20761	1.91286e-07	1.94939e-05
ENSMUSG00000032902	chr3	104545983	104565778	+	Slc16a1	protein_coding	Slc16a1	chr3:104545983-104565778	26.7647	27.6259	27.5641	20.5753	19.2849	20.183	3056.38	3138.29	3144.04	2259.02	2180.09	2301.4	2679.87	-0.470363	0.0905249	-5.19595	2.03673e-07	2.05581e-05
ENSMUSG00000046139	chr19	11889762	11922455	+	Patl1	protein_coding	Patl1	chr19:11889762-11922455	11.8127	11.5337	11.9372	8.50175	7.79699	8.21989	1291.66	1251.71	1304.92	897.461	851.504	896.614	1082.31	-0.540726	0.104079	-5.19535	2.04331e-07	2.05581e-05
ENSMUSG00000022332	chr15	68800268	68965361	+	Khdrbs3	protein_coding	Khdrbs3	chr15:68800268-68965361	29.3256	30.7185	29.305	8.05065	13.1898	4.57397	1084.11	1128.08	1129.55	345.639	542.708	170.277	733.394	-1.65801	0.320851	-5.16754	2.37194e-07	2.37134e-05
ENSMUSG00000019970	chr10	21758082	21875802	+	Sgk1	protein_coding	Sgk1	chr10:21758082-21875802	41.6482	40.5515	38.5544	25.7758	26.0068	29.0037	2674.92	2663.1	2485.23	1613.48	1601.2	1904.97	2157.15	-0.611954	0.118732	-5.15407	2.54892e-07	2.51642e-05
ENSMUSG00000032288	chr9	56844758	56845682	+	Imp3	protein_coding	Imp3	chr9:56844758-56845682	21.7253	22.6007	22.1271	37.2135	32.5695	40.8302	522.925	538.287	528.429	856.224	777.46	974.657	699.664	0.714271	0.138559	5.15501	2.53622e-07	2.51642e-05
ENSMUSG00000021701	chr13	110531579	110537378	+	Plk2	protein_coding	Plk2	chr13:110531579-110537378	109.699	108	105.821	74.746	81.0228	78.6248	7927.35	7784.56	7656.46	5198.83	5814.12	5666.14	6674.58	-0.486609	0.0944553	-5.15174	2.58087e-07	2.52421e-05
ENSMUSG00000046711	chr17	27775470	27782648	+	Hmga1	protein_coding	Hmga1	chr17:27775470-27782648	13.4007	12.6628	14.9763	34.7849	31.0346	20.0242	503.214	534.424	576.888	1153.13	1002.12	800.833	761.767	0.873108	0.169497	5.15116	2.58877e-07	2.52421e-05
ENSMUSG00000032217	chr9	70332710	70411007	-	Rnf111	protein_coding	Rnf111	chr9:70332710-70411007	16.524	16.2241	16.8129	9.80063	11.0707	11.6799	2092.86	2042.4	2119.49	1217.61	1408.52	1476.62	1726.25	-0.608902	0.118238	-5.14982	2.60737e-07	2.52675e-05
ENSMUSG00000020627	chr12	5127471	5425682	-	Klhl29	protein_coding	Klhl29	chr12:5127471-5425682	4.29597	4.00598	3.54343	1.88185	2.03436	1.93627	570.463	531.848	476.509	291.656	309.638	329.911	418.338	-0.762381	0.148099	-5.14779	2.63574e-07	2.53773e-05
ENSMUSG00000032846	chr13	107861151	108026598	-	Zswim6	protein_coding	Zswim6	chr13:107861151-108026598	2.94527	2.64416	2.97727	1.49326	1.60314	1.78241	415.093	361.863	407.283	203.185	217.083	244.773	308.213	-0.834549	0.162187	-5.14558	2.6669e-07	2.53773e-05
ENSMUSG00000035011	chr10	80971053	80988829	+	Zbtb7a	protein_coding	Zbtb7a	chr10:80971053-80988829	7.437	7.38586	7.18725	20.0011	16.1634	12.0685	432.485	445.568	421.128	984.433	800.178	658.936	623.788	0.91231	0.177264	5.14661	2.65236e-07	2.53773e-05
ENSMUSG00000038393	chr3	96465272	96469199	+	Txnip	protein_coding	Txnip	chr3:96465272-96469199	12.5531	12.339	12.006	34.296	36.9572	17.99	701.484	697.97	703.803	1833.16	2010.96	1011.91	1159.88	1.20736	0.234714	5.14398	2.68979e-07	2.54419e-05
ENSMUSG00000032135	chr9	44045858	44054024	+	Mcam	protein_coding	Mcam	chr9:44045858-44054024	8.47362	8.27294	8.58088	16.8348	19.3524	12.4562	652.786	616.841	526.122	1236.35	1359.71	895.727	881.257	0.959798	0.18683	5.13727	2.78758e-07	2.62099e-05
ENSMUSG00000027944	chr3	89902752	89906004	-	Hax1	protein_coding	Hax1	chr3:89902752-89906004	18.1543	16.7824	16.6973	46.1081	43.0236	22.9841	296.826	297.474	313.827	1180.12	1125.8	441.655	609.284	1.59752	0.312391	5.11384	3.15669e-07	2.95048e-05
ENSMUSG00000059049	chr4	82816156	82970576	-	Frem1	protein_coding	Frem1	chr4:82816156-82970576	3.5279	2.87836	2.8395	1.41382	1.68856	1.93107	858.014	688.956	686.497	345.639	412.289	461.166	575.427	-0.874853	0.171542	-5.09995	3.39747e-07	3.15685e-05
ENSMUSG00000026358	chr1	144118033	144124980	-	Rgs1	protein_coding	Rgs1	chr1:144118033-144124980	1.29168	1.00239	0.976188	0.251847	0.10176	0.0359458	48.6981	43.7841	33.4595	8.9971	5.88985	3.54743	24.0627	-2.75356	0.540768	-5.09194	3.54411e-07	3.27385e-05
ENSMUSG00000036699	chrX	35459556	35462811	+	Zcchc12	protein_coding	Zcchc12	chrX:35459556-35462811	11.8928	11.0639	11.9593	6.89388	7.32225	7.67962	648.148	605.251	661.114	368.881	405.558	423.031	518.664	-0.678295	0.133378	-5.08553	3.66606e-07	3.35542e-05
ENSMUSG00000055296	chr4	56866922	56947437	-	Tmem245	protein_coding	Tmem245	chr4:56866922-56947437	5.82017	5.37937	4.56553	7.71326	8.75942	9.1791	811.635	754.632	683.035	1109.64	1173.76	1174.2	951.151	0.620199	0.121977	5.08454	3.6852e-07	3.35542e-05
ENSMUSG00000074129	chr7	44774981	44778185	-	Rpl13a	protein_coding	Rpl13a	chr7:44774981-44778185	162.061	158.574	160.98	329.189	304.339	213.546	2532.3	2623.18	2697.53	4629.76	4407.29	3535.02	3404.18	0.679056	0.133568	5.08398	3.69615e-07	3.35542e-05
ENSMUSG00000018930	chr11	83553409	83555509	+	Ccl4	protein_coding	Ccl4	chr11:83553409-83555509	3.48582	3.89781	3.94883	0.322167	0.701497	1.25517	60.2929	68.2517	73.8417	5.99807	11.7797	21.2846	40.2414	-2.38935	0.470826	-5.0748	3.87902e-07	3.48667e-05
ENSMUSG00000038403	chr3	96432487	96436526	+	Hjv	protein_coding	Hjv	chr3:96432487-96436526	3.04741	3.00962	3.10202	11.5481	10.5343	4.76566	160.008	158.395	166.144	602.056	566.267	250.981	317.309	1.55109	0.305663	5.07451	3.88487e-07	3.48667e-05
ENSMUSG00000035557	chr11	100147042	100151855	-	Krt17	protein_coding	Krt17	chr11:100147042-100151855	14.746	13.5944	8.86532	27.4577	23.0705	25.9489	599.45	546.014	356.517	1084.15	924.706	1042.95	758.964	1.0233	0.201921	5.0678	4.02434e-07	3.58631e-05
ENSMUSG00000043241	chr2	5956279	6061514	+	Upf2	protein_coding	Upf2	chr2:5956279-6061514	12.2934	11.9492	11.9455	5.55644	6.37612	8.10653	1637.18	1541.46	1592.21	707.772	852.345	1077.53	1234.75	-0.855798	0.168896	-5.067	4.0413e-07	3.58631e-05
ENSMUSG00000065289	chr2	130119616	130119686	+	Gm23650	snoRNA	Gm23650	chr2:130119616-130119686	6.44438	6.48543	10.2708	0	0	3.9448	86.9609	91.4315	69.2266	15.7449	17.6695	31.9269	52.1601	-1.93001	0.381688	-5.05652	4.26978e-07	3.7679e-05
ENSMUSG00000043866	chr7	105388599	105393568	-	Taf10	protein_coding	Taf10	chr7:105388599-105393568	9.90573	10.2958	10.1639	19.1705	15.8714	14.0214	645.829	709.56	665.729	1539.25	1314.28	976.431	975.18	0.922851	0.182549	5.05536	4.29583e-07	3.76983e-05
ENSMUSG00000069237	chr13	46822997	46831532	+	Fam8a1	protein_coding	Fam8a1	chr13:46822997-46831532	16.1039	16.9471	16.961	12.2614	11.9682	11.672	1529.35	1596.83	1606.06	1123.89	1127.49	1100.59	1347.37	-0.497378	0.0988115	-5.03361	4.81336e-07	4.20065e-05
ENSMUSG00000039262	chr2	32041093	32124549	+	Prrc2b	protein_coding	Prrc2b	chr2:32041093-32124549	24.6543	22.7306	22.5772	33.6921	38.1541	39.2025	3272.05	3142.15	3006.74	4197.9	5024.88	5182.8	3971.09	0.612546	0.121739	5.03161	4.86373e-07	4.22129e-05
ENSMUSG00000025967	chr1	63215983	63219645	+	Eef1b2	protein_coding	Eef1b2	chr1:63215983-63219645	83.7009	83.9501	87.7419	130.323	114.828	132.733	2365.34	2356.62	2521	3622.08	3214.17	3630.8	2951.67	0.531154	0.105604	5.02969	4.9128e-07	4.24058e-05
ENSMUSG00000062825	chr11	120236515	120239368	-	Actg1	protein_coding	Actg1	chr11:120236515-120239368	2.76773	3.11622	1.10511	412.841	395.631	4.49156	78.8445	82.4172	70.3803	8951.37	9013.99	167.616	3060.77	6.29063	1.25104	5.02833	4.94779e-07	4.24757e-05
ENSMUSG00000032399	chr9	64080656	64085948	+	Rpl4	protein_coding	Rpl4	chr9:64080656-64085948	294.979	297.668	300.521	430.573	395.406	388.709	11801.2	11901.6	12053.5	16827.6	15937.9	15514.7	14006.1	0.433268	0.0862427	5.02383	5.06513e-07	4.30533e-05
ENSMUSG00000118220	chr19	7937107	7938472	-	Gm6192	processed_pseudogene	Gm6192	chr19:7937107-7938472	0.892298	0.702127	0.658388	0.0222533	0.0242275	0.0505743	31.3059	24.4676	23.0755	0.749759	0.841407	1.77372	13.7023	-4.57732	0.911152	-5.02366	5.06958e-07	4.30533e-05
ENSMUSG00000031398	chrX	73372671	73388295	+	Plxna3	protein_coding	Plxna3	chrX:73372671-73388295	12.4293	11.9876	11.0866	7.31064	8.24978	8.31231	2267.94	2178.9	2041.03	1303.08	1510.33	1507.66	1801.49	-0.586697	0.117045	-5.01257	5.37076e-07	4.53672e-05
ENSMUSG00000060636	chr16	32876822	32880559	+	Rpl35a	protein_coding	Rpl35a	chr16:32876822-32880559	35.6827	39.2365	43.029	102.934	109.887	57.474	469.589	526.697	573.427	1436.54	1554.92	759.151	886.72	1.2569	0.25104	5.00678	5.53485e-07	4.65045e-05
ENSMUSG00000018707	chr12	110567885	110633379	+	Dync1h1	protein_coding	Dync1h1	chr12:110567885-110633379	15.6036	11.4617	12.8424	8.96869	8.16217	8.33525	4608.93	3855.58	3379.41	2367.74	2459.43	2485.86	3192.82	-0.695673	0.139108	-5.00096	5.70458e-07	4.74261e-05
ENSMUSG00000023883	chr17	15165270	15181535	-	Phf10	protein_coding	Phf10	chr17:15165270-15181535	21.9486	30.4841	28.1468	16.0908	17.3556	14.0123	929.902	1253	1159.54	637.295	704.258	572.91	876.151	-0.803416	0.160644	-5.00121	5.69724e-07	4.74261e-05
ENSMUSG00000059743	chr3	89000894	89009266	-	Fdps	protein_coding	Fdps	chr3:89000894-89009266	38.7926	37.7341	34.7441	85.4635	76.6377	51.6413	1236	1218.23	1114.55	2648.15	2436.71	1660.2	1718.97	0.918708	0.183836	4.99742	5.81015e-07	4.80508e-05
ENSMUSG00000022387	chr15	88571236	88618436	-	Brd1	protein_coding	Brd1	chr15:88571236-88618436	23.9447	23.616	21.1409	9.85741	14.549	7.21303	2795.5	2745.52	2517.54	1218.36	1728.25	920.559	1987.62	-1.05914	0.212206	-4.99108	6.00428e-07	4.93977e-05
ENSMUSG00000071076	chr8	71151598	71153265	+	Jund	protein_coding	Jund	chr8:71151598-71153265	114.238	123.405	131.41	93.7133	93.349	90.5034	1721.83	1796.44	2021.42	1058.66	1070.27	1308.12	1496.12	-0.689116	0.13844	-4.97773	6.43353e-07	5.2655e-05
ENSMUSG00000029394	chr5	124483479	124501145	-	Cdk2ap1	protein_coding	Cdk2ap1	chr5:124483479-124501145	10.8083	10.6923	10.7324	30.029	27.0903	16.0439	377.99	364.438	368.055	988.932	916.292	537.436	592.19	1.13777	0.229027	4.96782	6.77091e-07	5.51306e-05
ENSMUSG00000022464	chr15	96892700	96953837	-	Slc38a4	protein_coding	Slc38a4	chr15:96892700-96953837	100.559	92.2422	98.8049	67.4974	73.5668	66.0121	8102.43	7806.45	8529.87	5689.17	6166.67	5490.54	6964.19	-0.494573	0.0997144	-4.95989	7.05328e-07	5.68437e-05
ENSMUSG00000079111	chr5	143389592	143407656	+	Kdelr2	protein_coding	Kdelr2	chr5:143389592-143407656	75.2995	75.1256	73.6059	112.352	111.742	97.3609	3580.47	3556.82	3514.4	5172.58	5293.29	4619.64	4289.53	0.502171	0.101245	4.95995	7.05114e-07	5.68437e-05
ENSMUSG00000024493	chr18	42335362	42395259	-	Lars	protein_coding	Lars	chr18:42335362-42395259	43.1411	39.9487	39.5905	29.2781	30.6454	36.6867	4227.46	4061.62	3970.14	2428.47	2802.73	2980.73	3411.86	-0.578338	0.117007	-4.94277	7.70212e-07	6.17577e-05
ENSMUSG00000072258	chr1	183170324	183191020	+	Taf1a	protein_coding	Taf1a	chr1:183170324-183191020	12.6022	11.2776	11.6484	7.22443	6.46429	8.10802	782.648	712.136	722.264	452.104	408.924	509.057	597.855	-0.695021	0.141474	-4.91272	8.98237e-07	7.16594e-05
ENSMUSG00000064179	chr7	4507568	4519381	-	Tnnt1	protein_coding	Tnnt1	chr7:4507568-4519381	46.534	54.2815	55.8568	125.625	122.127	72.5237	1132.81	1260.72	1353.38	3008.78	3009.71	1733.81	1916.54	1.0491	0.213614	4.91121	9.05149e-07	7.18479e-05
ENSMUSG00000039221	chr3	28859584	28861573	+	Rpl22l1	protein_coding	Rpl22l1	chr3:28859584-28861573	12.5259	14.731	17.6729	72.9819	69.7539	24.1755	150.732	167.41	206.526	583.312	571.315	273.152	325.408	1.4447	0.294241	4.90992	9.11154e-07	7.19629e-05
ENSMUSG00000062078	chr17	10421529	10538309	-	Qk	protein_coding	Qk	chr17:10421529-10538309	127.271	128.64	120.998	44.9309	67.6441	28.3744	9805.71	10075.5	10358.6	4179.9	5935.28	2433.54	7131.42	-1.26886	0.258535	-4.90789	9.20624e-07	7.21522e-05
ENSMUSG00000101939	chr1	24651855	24652200	-	Gm28438	unprocessed_pseudogene	Gm28438	chr1:24651855-24652200	0	0	0.260493	0.176091	0.191713	0.100049	12.7543	9.01438	10.384	45.7353	49.643	54.9852	30.4194	2.21973	0.452318	4.90745	9.22686e-07	7.21522e-05
ENSMUSG00000024392	chr17	35354153	35366298	+	Bag6	protein_coding	Bag6	chr17:35354153-35366298	80.3963	76.782	77.0585	42.0195	42.7478	56.9032	5475.06	5680.34	5443.52	3139.24	3385.82	4119.46	4540.57	-0.64115	0.131011	-4.89385	9.88806e-07	7.65646e-05
ENSMUSG00000029642	chr5	147013859	147048407	+	Polr1d	protein_coding	Polr1d	chr5:147013859-147048407	17.5079	17.5934	19.0563	30.0344	29.0733	25.5611	537.998	542.15	584.964	885.465	882.636	785.756	703.162	0.617196	0.126115	4.89391	9.88527e-07	7.65646e-05
ENSMUSG00000020150	chr10	80093984	80096846	-	Gamt	protein_coding	Gamt	chr10:80093984-80096846	8.0403	7.4584	9.3747	27.0953	21.2688	13.0358	204.068	190.59	241.139	698.025	548.597	332.572	369.165	1.31283	0.268352	4.8922	9.97169e-07	7.68355e-05
ENSMUSG00000015092	chr2	25447858	25452094	+	Edf1	protein_coding	Edf1	chr2:25447858-25452094	72.5394	76.5716	75.4932	133.788	123.259	100.443	1370.5	1443.59	1428.37	2451.71	2310.5	1897.88	1817.09	0.650986	0.133153	4.889	1.01349e-06	7.7714e-05
ENSMUSG00000020163	chr10	80238830	80242664	-	Uqcr11	protein_coding	Uqcr11	chr10:80238830-80242664	74.9141	84.1082	77.1468	140.616	143.355	108.049	864.971	968.402	895.33	1587.24	1654.21	1251.36	1203.58	0.719948	0.147423	4.88357	1.04183e-06	7.8608e-05
ENSMUSG00000036646	chr2	25222349	25242224	+	Man1b1	protein_coding	Man1b1	chr2:25222349-25242224	22.5051	21.7348	21.6712	16.5823	14.9573	16.5529	2043	2074.59	2067.57	1519.01	1319.33	1463.32	1747.8	-0.523714	0.107241	-4.8835	1.04217e-06	7.8608e-05
ENSMUSG00000045822	chr2	164647017	164664050	+	Zswim3	protein_coding	Zswim3	chr2:164647017-164664050	1.89904	1.75095	1.49341	3.24172	3.39498	3.45425	132.181	121.05	103.84	217.43	234.753	240.339	174.932	0.95541	0.195662	4.88296	1.04505e-06	7.8608e-05
ENSMUSG00000056952	chr6	113674010	113688030	+	Tatdn2	protein_coding	Tatdn2	chr6:113674010-113688030	4.20084	5.24415	4.47543	2.9248	2.592	2.14031	297.986	348.985	291.905	188.939	160.709	165.842	242.394	-0.862621	0.176635	-4.88363	1.04149e-06	7.8608e-05
ENSMUSG00000049969	chr4	10988661	11007927	-	Plekhf2	protein_coding	Plekhf2	chr4:10988661-11007927	19.5003	20.9967	19.9278	12.8666	14.111	14.6822	1245.28	1281.33	1309.54	868.22	898.623	925.88	1088.14	-0.510887	0.104768	-4.87635	1.08066e-06	8.09011e-05
ENSMUSG00000024121	chr17	24382839	24388651	-	Atp6v0c	protein_coding	Atp6v0c	chr17:24382839-24388651	8.68511	9.89582	10.0995	53.5555	50.3319	12.5264	245.809	262.705	287.29	1064.66	1039.14	366.272	544.312	1.63441	0.335433	4.87254	1.10175e-06	8.20906e-05
ENSMUSG00000096768	chrY	90796006	90827734	+	Gm47283	lncRNA	Gm47283	chrY:90796006-90827734	35.9458	37.7004	30.8503	54.5924	43.3039	66.1373	674.816	694.107	608.04	1148.63	930.596	1260.23	886.069	0.756542	0.155432	4.86736	1.13101e-06	8.38751e-05
ENSMUSG00000034575	chr13	69646077	69682736	-	Tent4a	protein_coding	Tent4a	chr13:69646077-69682736	10.9794	12.6592	11.2402	7.19726	8.51546	7.09569	1196.58	1325.11	1227.62	750.508	903.671	752.943	1026.07	-0.639227	0.131474	-4.862	1.16205e-06	8.53758e-05
ENSMUSG00000052748	chr1	151243449	151304206	-	Swt1	protein_coding	Swt1	chr1:151243449-151304206	9.04414	9.78779	10.5619	5.24119	6.01791	5.63131	613.364	632.294	658.806	400.371	391.254	438.995	522.514	-0.630562	0.129671	-4.86279	1.1574e-06	8.53758e-05
ENSMUSG00000036565	chr5	140606332	140634786	-	Ttyh3	protein_coding	Ttyh3	chr5:140606332-140634786	42.826	46.5725	41.4073	25.454	24.0493	32.1642	5136.49	5497.48	4976.24	2973.54	2878.45	3833.89	4216.02	-0.688648	0.14174	-4.85853	1.18261e-06	8.64841e-05
ENSMUSG00000040021	chr10	7556977	7592224	+	Lats1	protein_coding	Lats1	chr10:7556977-7592224	10.0094	8.69847	9.04568	4.8032	6.04424	5.59062	1610.52	1363.75	1457.22	861.473	1035.77	951.599	1213.39	-0.638019	0.131382	-4.85621	1.19655e-06	8.70998e-05
ENSMUSG00000027346	chr2	132371001	132429649	-	Gpcpd1	protein_coding	Gpcpd1	chr2:132371001-132429649	18.617	18.5435	21.3231	13.8725	12.7936	16.2005	1580.37	1578.8	1720.28	1026.42	991.177	1193.71	1348.46	-0.604027	0.12455	-4.84966	1.23674e-06	8.96127e-05
ENSMUSG00000015605	chr17	46859254	46867101	-	Srf	protein_coding	Srf	chr17:46859254-46867101	24.3284	23.7132	24.4976	13.8659	12.037	15.8467	1420.36	1374.05	1292.23	804.491	737.914	978.205	1101.21	-0.697541	0.144124	-4.83988	1.29918e-06	9.37069e-05
ENSMUSG00000040631	chr8	95590455	95602958	-	Dok4	protein_coding	Dok4	chr8:95590455-95602958	7.95463	9.59142	8.17721	13.7974	13.1353	11.5319	395.382	414.661	404.975	689.028	684.064	576.458	527.428	0.682982	0.14119	4.83731	1.31606e-06	9.4493e-05
ENSMUSG00000022312	chr15	51649953	51728919	-	Eif3h	protein_coding	Eif3h	chr15:51649953-51728919	67.2654	64.8933	67.6281	99.829	93.1339	87.3453	2245.91	2157.01	2257.94	3219.46	3102.27	2918.65	2650.21	0.47228	0.0977162	4.83317	1.34374e-06	9.51824e-05
ENSMUSG00000022982	chr16	90017641	90023217	+	Sod1	protein_coding	Sod1	chr16:90017641-90023217	34.3432	33.4445	34.1394	53.8802	48.0323	56.7564	594.812	573.057	606.886	922.203	824.579	972.883	749.07	0.615453	0.127319	4.83393	1.33863e-06	9.51824e-05
ENSMUSG00000041697	chr5	115483700	115487040	-	Cox6a1	protein_coding	Cox6a1	chr5:115483700-115487040	217.574	214.844	215.31	303.438	284.256	287.38	3199	3164.05	3172.88	4303.61	4162.44	4232.09	3705.68	0.413189	0.08549	4.83319	1.3436e-06	9.51824e-05
ENSMUSG00000025047	chr19	47079206	47120304	+	Pdcd11	protein_coding	Pdcd11	chr19:47079206-47120304	10.8399	10.8853	10.1421	4.50177	6.16312	6.91259	1754.29	1771.97	1660.28	725.017	1027.36	1128.97	1344.65	-0.84867	0.17596	-4.82308	1.4136e-06	9.96842e-05
ENSMUSG00000061527	chr15	101615504	101621333	-	Krt5	protein_coding	Krt5	chr15:101615504-101621333	36.7733	36.9689	27.6344	104.132	92.4152	47.4426	1865.6	1842.8	1371.84	4940.16	4520.04	2376.78	2819.54	1.22052	0.253225	4.8199	1.43634e-06	0.000100837
ENSMUSG00000059890	chr9	44834424	44876898	-	Ube4a	protein_coding	Ube4a	chr9:44834424-44876898	20.9582	20.4347	21.2965	16.0766	16.4352	15.5142	2327.07	2151.86	2252.17	1495.02	1660.1	1604.33	1915.09	-0.500423	0.103886	-4.81706	1.4569e-06	0.000101828
ENSMUSG00000043091	chr15	98927771	98935991	+	Tuba1c	protein_coding	Tuba1c	chr15:98927771-98935991	16.4556	18.095	16.4596	28.8738	27.2307	23.197	845.26	929.769	850.333	1424.54	1382.43	1195.48	1104.64	0.609098	0.126571	4.81232	1.49187e-06	0.000103813
ENSMUSG00000022905	chr16	35803684	35857501	+	Kpna1	protein_coding	Kpna1	chr16:35803684-35857501	33.4882	29.1621	32.1989	18.0934	19.2097	22.9054	3782.22	3514.32	3699.01	2153.31	2472.9	2698.71	3053.41	-0.586388	0.12194	-4.80883	1.5182e-06	0.000105182
ENSMUSG00000022010	chr14	76652400	76745205	+	Tsc22d1	protein_coding	Tsc22d1	chr14:76652400-76745205	294.135	291.255	302.246	202.967	219.694	181.767	13344.4	13306.5	14008	9171.8	10342.6	8442	11435.9	-0.540389	0.112539	-4.8018	1.57242e-06	0.000108463
ENSMUSG00000061518	chr1	36730529	36732762	+	Cox5b	protein_coding	Cox5b	chr1:36730529-36732762	34.2763	39.3922	40.2941	95.4601	84.8726	51.6664	564.666	605.251	629.962	2022.85	1837.63	807.041	1077.9	1.37503	0.286558	4.79843	1.59914e-06	0.000109826
ENSMUSG00000062248	chr13	51799267	51804696	+	Cks2	protein_coding	Cks2	chr13:51799267-51804696	12.451	13.4124	12.8571	51.7968	43.3454	18.2561	224.939	251.115	250.369	907.958	774.936	343.214	458.755	1.48053	0.308928	4.79248	1.64734e-06	0.000112646
ENSMUSG00000026385	chr1	120041009	120048808	-	Dbi	protein_coding	Dbi	chr1:120041009-120048808	151.914	161.735	158.513	215.039	214.526	219.146	2237.79	2378.51	2328.32	3071.76	3146.02	3207.77	2728.36	0.44072	0.0920017	4.79034	1.66497e-06	0.000113362
ENSMUSG00000027133	chr2	112092270	112093614	+	Nop10	protein_coding	Nop10	chr2:112092270-112093614	45.0292	44.6658	52.1473	70.9406	70.1072	68.1936	1287.02	1269.74	1487.22	1952.37	1987.4	1945.77	1654.92	0.541097	0.113269	4.77709	1.77854e-06	0.000120574
ENSMUSG00000029833	chr6	37847745	37943231	+	Trim24	protein_coding	Trim24	chr6:37847745-37943231	17.7195	17.2768	16.6242	9.67129	10.0546	12.6218	1828.5	1770.68	1706.43	975.436	1027.36	1299.25	1434.61	-0.6847	0.143809	-4.76118	1.92469e-06	0.000129925
ENSMUSG00000041096	chrX	151119850	151125421	-	Tspyl2	protein_coding	Tspyl2	chrX:151119850-151125421	16.3643	17.3816	17.534	11.9655	11.8618	12.6238	1171.07	1234.97	1247.23	832.232	845.614	887.745	1036.48	-0.510105	0.107213	-4.75787	1.95647e-06	0.000131508
ENSMUSG00000032291	chr9	54672031	54680394	+	Crabp1	protein_coding	Crabp1	chr9:54672031-54680394	114.521	118.243	116.876	244.255	216.691	154.207	2373.45	2432.59	2424.08	4876.43	4467.87	3191.8	3294.37	0.794158	0.166952	4.7568	1.96684e-06	0.000131645
ENSMUSG00000020176	chr11	11880507	11988683	-	Grb10	protein_coding	Grb10	chr11:11880507-11988683	445.737	419.977	398.353	237.52	289.532	307.399	51017	49282.9	48007.5	28820.7	35254.1	35896.5	41379.8	-0.569027	0.119666	-4.75512	1.98325e-06	0.000132183
ENSMUSG00000005610	chr7	110666956	110682237	-	Eif4g2	protein_coding	Eif4g2	chr7:110666956-110682237	559.588	575.394	558.266	391.408	418.191	433.763	55751.2	55943.2	54746.7	38086.2	41781.7	42854.8	48194	-0.439623	0.0925089	-4.75223	2.01187e-06	0.000132968
ENSMUSG00000040694	chr17	48726258	48739958	-	Apobec2	protein_coding	Apobec2	chr17:48726258-48739958	2.47791	2.48659	3.00622	13.4124	12.9487	3.76769	90.4393	90.1438	109.609	476.097	475.395	137.463	229.858	1.90815	0.401475	4.75286	2.00559e-06	0.000132968
ENSMUSG00000038056	chr5	25476795	25703753	-	Kmt2c	protein_coding	Kmt2c	chr5:25476795-25703753	4.41324	3.62731	4.33881	6.61593	7.0251	7.36847	921.785	739.179	801.874	1168.87	1389.16	1393.25	1069.02	0.681191	0.14354	4.74565	2.07833e-06	0.000136221
ENSMUSG00000056673	chrY	897787	946316	+	Kdm5d	protein_coding	Kdm5d	chrY:897787-946316	0.319294	0.408392	0.0394467	0	0.016694	0	49.8576	75.9783	8.07643	0	3.36563	0	22.8797	-5.33053	1.12316	-4.74601	2.07472e-06	0.000136221
ENSMUSG00000117975	chr19	47883040	47907738	-	Itprip	protein_coding	Itprip	chr19:47883040-47907738	32.5177	29.6414	28.8492	16.5854	17.5732	22.1548	3109.72	2799.61	2757.52	1545.25	1673.56	2108.95	2332.44	-0.702367	0.148168	-4.74036	2.13341e-06	0.000139254
ENSMUSG00000053398	chr3	98220485	98247306	-	Phgdh	protein_coding	Phgdh	chr3:98220485-98247306	20.1366	20.145	21.245	68.1168	61.5694	27.229	990.195	989.006	1044.17	3229.21	2990.36	1313.44	1759.4	1.31721	0.278405	4.73128	2.23111e-06	0.000145031
ENSMUSG00000024070	chr17	79256833	79328245	-	Prkd3	protein_coding	Prkd3	chr17:79256833-79328245	30.2318	28.0725	29.5304	20.3942	20.1224	22.8983	3879.61	3626.35	3789	2512.44	2576.39	2892.04	3212.64	-0.501338	0.106215	-4.72002	2.35825e-06	0.000152668
ENSMUSG00000021486	chr13	55468312	55473085	+	Prelid1	protein_coding	Prelid1	chr13:55468312-55473085	42.7547	42.4765	43.3707	76.6924	70.8079	55.1037	2400.12	2402.98	2434.47	4134.92	4003.41	3137.7	3085.6	0.639839	0.135623	4.71779	2.38426e-06	0.000153722
ENSMUSG00000020803	chr11	72098372	72100841	+	Txndc17	protein_coding	Txndc17	chr11:72098372-72100841	54.4455	56.5612	54.0045	86.2348	79.3222	72.5173	1378.62	1432	1376.45	2104.57	1997.5	1843.78	1688.82	0.506344	0.107386	4.71516	2.41519e-06	0.000155083
ENSMUSG00000041935	chr15	4011516	4025226	-	AW549877	protein_coding	AW549877	chr15:4011516-4025226	17.0454	16.3173	16.2796	11.4417	11.7076	12.4849	2249.39	2135.12	2136.79	1466.53	1543.14	1642.46	1862.24	-0.48764	0.103472	-4.71276	2.44385e-06	0.000156288
ENSMUSG00000021070	chr12	105529484	105561496	+	Bdkrb2	protein_coding	Bdkrb2	chr12:105529484-105561496	0.523436	0.279348	0.355499	1.2256	1.06398	1.0468	51.017	28.3309	39.2284	116.962	104.334	101.989	73.6436	1.44233	0.306462	4.70639	2.52138e-06	0.000159951
ENSMUSG00000028843	chr4	133854716	133856100	-	Sh3bgrl3	protein_coding	Sh3bgrl3	chr4:133854716-133856100	95.1461	97.3504	100.301	161.15	149.037	136.688	1166.44	1205.35	1324.53	1965.87	1892.32	1663.75	1536.38	0.579233	0.123066	4.70669	2.51776e-06	0.000159951
ENSMUSG00000011118	chr9	37571197	37580531	-	Panx3	protein_coding	Panx3	chr9:37571197-37580531	2.04967	1.25557	2.05944	0.624077	0.744773	0.654608	133.34	82.4172	136.146	39.7372	47.9602	42.5692	80.3616	-1.43733	0.305527	-4.70443	2.54582e-06	0.000160855
ENSMUSG00000023004	chr15	98829305	98832446	-	Tuba1b	protein_coding	Tuba1b	chr15:98829305-98832446	63.1493	66.6775	58.8564	170.473	156.928	81.9258	2809.42	2961.87	2629.46	7296.65	6938.24	3666.27	4383.65	1.09158	0.232152	4.702	2.57627e-06	0.000162131
ENSMUSG00000031285	chrX	142638837	142716307	-	Dcx	protein_coding	Dcx	chrX:142638837-142716307	2.86595	2.38523	1.74928	5.55032	6.2058	3.61261	372.193	338.683	318.442	676.282	780.826	496.641	497.178	0.924888	0.19745	4.68416	2.81107e-06	0.000176205
ENSMUSG00000061983	chr10	23661080	23663173	-	Rps12	protein_coding	Rps12	chr10:23661080-23663173	0.160347	0.17275	0.466712	116.763	115.044	0.470119	12.7543	14.1654	12.6915	1527.26	1518.74	20.3977	517.668	6.27478	1.33981	4.68333	2.82256e-06	0.000176226
ENSMUSG00000003032	chr4	55527142	55532466	-	Klf4	protein_coding	Klf4	chr4:55527142-55532466	12.0045	12.9766	14.3183	6.45952	7.60987	4.16607	720.036	762.359	827.257	433.36	428.276	240.339	568.605	-1.0665	0.228228	-4.67296	2.96889e-06	0.000184632
ENSMUSG00000033313	chr8	105991279	105995958	+	Fbxl8	protein_coding	Fbxl8	chr8:105991279-105995958	0.355949	0.265346	0.260013	1.18243	1.21775	1.05312	17.3922	15.4532	12.6915	56.9817	59.7399	51.4378	35.616	1.88593	0.403986	4.66831	3.03689e-06	0.00018812
ENSMUSG00000073676	chr1	55127290	55130466	+	Hspe1	protein_coding	Hspe1	chr1:55127290-55130466	39.491	40.2316	39.7023	104.593	93.1605	53.5344	779.169	806.143	804.182	2139.06	1948.7	1059.8	1256.17	1.10748	0.237281	4.66739	3.05048e-06	0.000188224
ENSMUSG00000003380	chr7	24669176	24672179	-	Rabac1	protein_coding	Rabac1	chr7:24669176-24672179	33.704	36.3415	34.3366	61.7101	54.8367	46.9941	783.807	838.337	801.874	1381.06	1276.41	1089.95	1028.57	0.629177	0.135014	4.66007	3.16099e-06	0.000194284
ENSMUSG00000036372	chr19	10181377	10185188	+	Tmem258	protein_coding	Tmem258	chr19:10181377-10185188	104.048	107.073	111.669	137.924	142.75	144.815	1338.04	1335.42	1430.68	1845.16	1977.31	1881.03	1634.6	0.474537	0.101858	4.65881	3.18044e-06	0.000194722
ENSMUSG00000020493	chr11	86979978	86999534	-	Prr11	protein_coding	Prr11	chr11:86979978-86999534	5.80399	5.5402	5.37011	3.4554	3.35549	3.8272	571.623	542.15	529.583	329.144	329.832	383.123	447.576	-0.658128	0.141346	-4.65616	3.22162e-06	0.000196481
ENSMUSG00000059355	chr8	85807368	85808968	+	Wdr83os	protein_coding	Wdr83os	chr8:85807368-85808968	15.2495	18.1706	18.0445	38.8002	33.7065	24.6986	364.076	423.676	411.898	895.212	800.178	565.816	576.809	0.91546	0.197105	4.64453	3.40851e-06	0.00020708
ENSMUSG00000063362	chr8	22550736	22561643	+	Alg11	protein_coding	Alg11	chr8:22550736-22561643	15.8927	16.163	15.7911	10.7759	11.7852	11.5426	1985.03	1967.71	1974.11	1297.08	1470.78	1449.13	1690.64	-0.491427	0.106023	-4.63511	3.56745e-06	0.000215906
ENSMUSG00000090733	chr3	90119828	90120958	-	Rps27	protein_coding	Rps27	chr3:90119828-90120958	0.989525	1.81154	1.96743	364.419	400.043	3.10896	32.4654	46.3596	41.5359	3541.11	3922.64	60.3064	1274.07	5.96627	1.28801	4.63218	3.61839e-06	0.000218019
ENSMUSG00000105814	chr5	98623414	98623523	-	Mir703	miRNA	Mir703	chr5:98623414-98623523	7.86332	15.2715	15.6654	10.0323	6.67479	37.367	22.0301	42.4963	44.9973	96.7189	116.114	105.536	71.3155	1.54169	0.33287	4.63152	3.62997e-06	0.000218019
ENSMUSG00000003778	chr18	34731667	34757654	-	Brd8	protein_coding	Brd8	chr18:34731667-34757654	66.0814	67.173	63.8384	38.7912	40.3901	50.653	5566.66	5623.68	5416.98	3272.7	3479.22	4240.96	4600.03	-0.595421	0.128655	-4.62803	3.69161e-06	0.000220881
ENSMUSG00000016344	chr2	180829039	180830564	+	Ppdpf	protein_coding	Ppdpf	chr2:180829039-180830564	32.5732	35.6536	36.4101	99.1447	92.8746	45.746	962.367	1043.09	1047.63	2309.26	2233.09	1347.14	1490.43	0.948168	0.205246	4.61968	3.84339e-06	0.000228234
ENSMUSG00000042870	chr8	75760332	75796749	+	Tom1	protein_coding	Tom1	chr8:75760332-75796749	0.620593	0.799021	0.644154	7.39784	6.5744	0.574794	23.1896	18.0288	13.8453	218.18	212.876	22.1715	84.7151	3.04189	0.658462	4.6197	3.84302e-06	0.000228234
ENSMUSG00000050708	chr7	45107367	45109308	-	Ftl1	protein_coding	Ftl1	chr7:45107367-45109308	307.33	321.854	309.789	1605.35	1416.14	345.386	80.004	77.2661	108.455	12763.9	11679.6	88.6858	4132.98	6.52853	1.41421	4.61639	3.90473e-06	0.000231008
ENSMUSG00000020902	chr11	68100189	68291649	-	Ntn1	protein_coding	Ntn1	chr11:68100189-68291649	10.7266	12.2682	12.9391	4.41968	4.81298	8.00521	1537.47	1546.61	1751.43	605.055	638.628	1099.7	1196.48	-1.04577	0.227007	-4.60675	4.09002e-06	0.000240894
ENSMUSG00000053317	chr4	47474657	47483242	+	Sec61b	protein_coding	Sec61b	chr4:47474657-47483242	75.9067	77.8939	84.4541	171.69	163.227	105.364	1114.26	1139.67	1240.31	2548.43	2484.67	1538.7	1677.67	0.911489	0.197886	4.60613	4.10234e-06	0.000240894
ENSMUSG00000027782	chr3	68974481	69034446	-	Kpna4	protein_coding	Kpna4	chr3:68974481-69034446	24.8463	23.0151	28.8313	18.2158	20.2512	20.6273	2358.38	2329.57	2601.76	1679.46	1745.92	1800.32	2085.9	-0.48055	0.104443	-4.60108	4.20296e-06	0.000245889
ENSMUSG00000001300	chr8	8667433	8711242	-	Efnb2	protein_coding	Efnb2	chr8:8667433-8711242	54.2521	52.6107	50.4032	29.7407	36.7094	36.8303	5308.09	5260.53	5033.92	3417.4	4006.78	3727.46	4459.03	-0.484628	0.105369	-4.59936	4.23792e-06	0.000247019
ENSMUSG00000025081	chr19	56814640	56858444	+	Tdrd1	protein_coding	Tdrd1	chr19:56814640-56858444	2.47381	2.28105	2.83012	1.2804	1.23835	1.60323	316.538	288.46	356.517	160.448	159.026	204.864	247.642	-0.877168	0.190803	-4.59725	4.28096e-06	0.0002477
ENSMUSG00000052684	chr4	94937270	94940459	-	Jun	protein_coding	Jun	chr4:94937270-94940459	83.9983	89.0661	98.2963	50.2863	57.1464	66.8295	6198.57	6428.54	7138.41	3376.16	3909.18	4826.28	5312.86	-0.706776	0.153737	-4.59732	4.27963e-06	0.0002477
ENSMUSG00000002064	chr11	78136571	78146322	+	Sdf2	protein_coding	Sdf2	chr11:78136571-78146322	21.8811	21.995	23.0112	36.639	32.3237	30.4152	684.092	681.229	726.879	1117.89	1008.01	964.902	863.833	0.563244	0.122624	4.59324	4.36413e-06	0.000251591
ENSMUSG00000033253	chr4	118219939	118266470	-	Szt2	protein_coding	Szt2	chr4:118219939-118266470	2.76876	3.1558	2.55308	1.57073	1.45372	1.97375	803.518	902.725	728.033	438.609	420.703	564.042	642.938	-0.774522	0.168897	-4.58576	4.52333e-06	0.00025982
ENSMUSG00000028478	chr4	44004451	44032846	+	Clta	protein_coding	Clta	chr4:44004451-44032846	68.2244	67.1928	69.7149	99.0652	89.5067	101.36	1911.98	1854.39	1956.8	2660.89	2483.83	2835.29	2283.86	0.479391	0.10467	4.58003	4.64904e-06	0.000265582
ENSMUSG00000073982	chr7	101888329	101905261	-	Rhog	protein_coding	Rhog	chr7:101888329-101905261	19.5552	19.1636	18.059	30.4478	28.4882	24.6433	580.899	607.827	590.733	958.192	916.292	804.38	743.054	0.590916	0.12903	4.57966	4.65727e-06	0.000265582
ENSMUSG00000020169	chr10	116822218	116860945	+	Best3	protein_coding	Best3	chr10:116822218-116860945	0.132727	0.0927588	0.0661051	0.916076	1.07033	0.291979	9.27583	10.3021	4.6151	71.9768	84.1407	22.1715	33.747	2.88961	0.633007	4.5649	4.99725e-06	0.000283944
ENSMUSG00000067336	chr1	59802558	59918173	+	Bmpr2	protein_coding	Bmpr2	chr1:59802558-59918173	1.40589	1.27875	1.25758	2.16179	1.8844	2.0792	468.429	421.1	416.513	689.778	618.434	690.863	550.853	0.613911	0.134632	4.55991	5.11751e-06	0.000289735
ENSMUSG00000068551	chr6	48404630	48422759	-	Zfp467	protein_coding	Zfp467	chr6:48404630-48422759	8.40285	9.15317	7.49899	13.0713	13.5116	13.9786	576.261	566.618	460.357	844.978	835.517	807.928	681.943	0.634894	0.139318	4.55716	5.18492e-06	0.000292503
ENSMUSG00000074811	chr19	45991946	45994612	+	Hps6	protein_coding	Hps6	chr19:45991946-45994612	1.91204	2.27047	2.19113	4.12453	4.72614	3.37919	133.34	154.532	149.991	275.161	321.417	233.244	211.281	0.923493	0.202757	4.55467	5.24682e-06	0.000294942
ENSMUSG00000031029	chr7	108533623	108542158	+	Eif3f	protein_coding	Eif3f	chr7:108533623-108542158	29.6072	27.1674	29.2595	42.0475	37.7009	44.0043	1916.62	1773.26	1909.5	2645.9	2450.18	2861	2259.41	0.506711	0.111419	4.54779	5.42111e-06	0.000303659
ENSMUSG00000030785	chr7	127804606	127805559	-	Cox6a2	protein_coding	Cox6a2	chr7:127804606-127805559	0.530713	1.40941	1.25553	10.3635	10.213	1.77661	9.27583	24.4676	21.9217	173.944	175.013	31.04	72.6103	2.77567	0.610829	4.5441	5.51702e-06	0.000307939
ENSMUSG00000069539	chr10	89474582	89522147	-	Scyl2	protein_coding	Scyl2	chr10:89474582-89522147	6.80623	6.67277	6.19286	4.60763	4.01677	4.54504	684.092	611.69	638.038	410.868	413.131	454.958	535.463	-0.597448	0.13154	-4.54196	5.57335e-06	0.000309988
ENSMUSG00000060803	chr19	4085406	4087985	-	Gstp1	protein_coding	Gstp1	chr19:4085406-4087985	61.9669	68.1304	64.6797	122.298	110.593	84.1328	1314.85	1417.83	1359.15	2474.2	2313.03	1779.92	1776.5	0.682908	0.150839	4.52739	5.97169e-06	0.000330978
ENSMUSG00000010406	chr14	54664365	54667213	+	Mrpl52	protein_coding	Mrpl52	chr14:54664365-54667213	59.297	49.4175	54.8519	65.9279	75.2964	94.9528	616.842	538.287	623.039	823.985	939.852	1012.79	759.133	0.641761	0.141954	4.52091	6.15753e-06	0.000339313
ENSMUSG00000021607	chr13	73476631	73480297	+	Mrpl36	protein_coding	Mrpl36	chr13:73476631-73480297	32.5601	29.2971	29.0467	43.6135	39.1389	47.0669	740.907	690.244	674.959	1014.42	964.252	1058.91	857.282	0.528121	0.116838	4.52009	6.18123e-06	0.000339313
ENSMUSG00000050503	chr9	66415656	66421891	-	Fbxl22	protein_coding	Fbxl22	chr9:66415656-66421891	0.577581	0.843066	0.791668	2.6367	2.87389	1.15669	54.4955	75.9783	72.6879	245.921	278.506	108.197	139.297	1.64074	0.363002	4.51991	6.18651e-06	0.000339313
ENSMUSG00000037434	chr1	191638878	191645359	+	Slc30a1	protein_coding	Slc30a1	chr1:191638878-191645359	8.69274	8.52403	7.15217	2.89178	3.04921	6.65954	541.476	583.359	498.431	270.663	243.167	369.82	417.819	-0.878138	0.194318	-4.51907	6.21111e-06	0.000339484
ENSMUSG00000006411	chr1	171197666	171216166	+	Nectin4	protein_coding	Nectin4	chr1:171197666-171216166	3.49303	3.05462	2.12065	8.49259	6.04323	4.85578	288.71	261.417	177.682	682.28	501.479	409.728	386.883	1.1318	0.250711	4.51435	6.35126e-06	0.000344758
ENSMUSG00000036822	chr4	40259600	40269850	-	Topors	protein_coding	Topors	chr4:40259600-40269850	45.1369	42.5333	42.6204	26.4763	30.6263	32.4454	4392.1	4101.54	4133.98	2443.46	2907.9	3135.93	3519.15	-0.573492	0.127033	-4.51453	6.34575e-06	0.000344758
ENSMUSG00000055980	chr1	82210821	82269137	-	Irs1	protein_coding	Irs1	chr1:82210821-82269137	5.92907	5.74265	5.98867	2.86703	3.64714	3.94955	935.699	887.272	925.328	426.613	555.329	634.104	727.391	-0.767334	0.170036	-4.51277	6.39866e-06	0.000346141
ENSMUSG00000035545	chr7	4140037	4151176	+	Leng8	protein_coding	Leng8	chr7:4140037-4151176	39.3215	37.9207	44.1915	27.5895	25.3911	31.8519	3808.89	3637.94	3662.08	2429.22	2292.83	2868.1	3116.51	-0.549716	0.121933	-4.50833	6.53401e-06	0.000350236
ENSMUSG00000042203	chr17	29768758	29825869	+	Tbc1d22b	protein_coding	Tbc1d22b	chr17:29768758-29825869	10.1297	10.0183	9.23016	5.84447	5.84949	7.47611	863.811	838.337	796.105	452.104	482.126	606.611	673.183	-0.698201	0.154877	-4.50811	6.54087e-06	0.000350236
ENSMUSG00000043099	chr11	75055390	75060345	-	Hic1	protein_coding	Hic1	chr11:75055390-75060345	36.0936	37.9074	40.1164	53.898	60.5427	50.971	3253.5	3402.28	3612.47	4679.24	5427.92	4601.02	4162.74	0.518398	0.114981	4.50855	6.52724e-06	0.000350236
ENSMUSG00000027201	chr2	124928487	124965581	-	Myef2	protein_coding	Myef2	chr2:124928487-124965581	9.54429	10.3259	10.684	15.0552	14.272	11.8136	374.512	339.971	371.516	695.776	726.976	500.188	501.49	0.824451	0.182994	4.50535	6.62634e-06	0.000353614
ENSMUSG00000040794	chr2	90716203	90720869	+	C1qtnf4	protein_coding	C1qtnf4	chr2:90716203-90720869	6.95893	6.45191	7.59366	14.2931	13.9717	9.95374	233.055	216.345	251.523	459.602	465.298	338.78	327.434	0.850374	0.188799	4.50412	6.66481e-06	0.000354469
ENSMUSG00000028116	chr3	122799854	122828664	-	Myoz2	protein_coding	Myoz2	chr3:122799854-122828664	1.71887	1.62304	1.71217	9.77374	9.24072	2.30893	53.336	48.9352	51.9199	294.655	286.078	70.0618	134.164	2.07811	0.461604	4.50193	6.7338e-06	0.000356936
ENSMUSG00000061787	chr7	80992480	80995002	-	Rps17	protein_coding	Rps17	chr7:80992480-80995002	1.73503	1.32743	2.00115	317.593	309.685	2.23592	52.1765	38.633	57.6888	3969.22	3975.65	67.4012	1360.13	5.75346	1.27825	4.50103	6.76242e-06	0.000357255
ENSMUSG00000015757	chr10	7668654	7698899	+	Ppil4	protein_coding	Ppil4	chr10:7668654-7698899	21.886	21.3918	21.3477	15.7523	15.7016	16.5077	1969.95	1908.47	1911.81	1369.06	1409.36	1481.05	1674.95	-0.443251	0.0985768	-4.4965	6.90802e-06	0.00036373
ENSMUSG00000024578	chr18	61821005	61825609	+	Il17b	protein_coding	Il17b	chr18:61821005-61825609	2.60379	1.67413	3.48636	11.6817	10.782	5.31707	33.6249	25.7554	41.5359	126.709	145.563	66.5144	73.2839	1.74496	0.388252	4.49439	6.97697e-06	0.00036614
ENSMUSG00000098274	chr16	55786637	55791798	+	Rpl24	protein_coding	Rpl24	chr16:55786637-55791798	0.466432	1.34115	1.12836	109.478	101.556	1.78448	19.7111	33.482	25.3831	2141.31	2032	38.1349	715.003	5.74465	1.27895	4.4917	7.06559e-06	0.000369563
ENSMUSG00002075524	chr9	56130998	56131055	-	NA	miRNA	-	chr9:56130998-56131055	0	0	0	0	0	0	1.15948	0	5.76888	63.7295	53.0086	13.3029	22.8282	4.20153	0.935888	4.48935	7.14408e-06	0.000372435
ENSMUSG00000020745	chr11	74564774	74615496	-	Pafah1b1	protein_coding	Pafah1b1	chr11:74564774-74615496	18.9598	24.0311	27.0685	20.2953	17.1882	19.2642	2664.48	2629.62	2875.21	1941.87	1911.68	2087.66	2351.75	-0.459703	0.102454	-4.48693	7.22558e-06	0.000375445
ENSMUSG00000067288	chr17	34038000	34043536	-	Rps28	protein_coding	Rps28	chr17:34038000-34043536	14.8717	14.7903	14.9082	137.517	170.073	33.1172	151.892	148.093	151.145	1345.07	1724.88	330.798	641.98	2.91429	0.650178	4.48229	7.38446e-06	0.000382442
ENSMUSG00000047844	chrX	135039744	135041192	+	Bex4	protein_coding	Bex4	chrX:135039744-135041192	1.88635	1.62717	1.44952	13.1374	10.5493	2.35061	45.2197	42.4963	32.3057	278.91	230.546	55.8721	114.225	2.23752	0.499356	4.4808	7.43626e-06	0.000383867
ENSMUSG00000033735	chr6	85110659	85114748	-	Spr	protein_coding	Spr	chr6:85110659-85114748	14.5666	14.8964	15.1086	23.3186	19.6736	23.2967	417.412	436.553	440.742	704.023	597.399	666.03	543.693	0.604168	0.135363	4.46333	8.06972e-06	0.000413861
ENSMUSG00000119662	chr11	69560460	69560604	-	NA	snoRNA	-	chr11:69560460-69560604	6.57864	5.95498	4.68072	0.421885	0.229656	0.719103	33.6249	38.633	44.9973	9.74686	3.36563	8.86858	23.206	-2.40974	0.539847	-4.46375	8.05381e-06	0.000413861
ENSMUSG00000028495	chr4	86772896	86775649	-	Rps6	protein_coding	Rps6	chr4:86772896-86775649	2.10653	1.43628	1.74008	235.014	203.207	2.39811	73.0471	66.9639	50.7661	5171.83	4608.39	82.4778	1675.58	5.69208	1.27634	4.4597	8.20727e-06	0.000419553
ENSMUSG00000075012	chr2	102279710	102282844	-	Fjx1	protein_coding	Fjx1	chr2:102279710-102282844	22.728	22.8069	22.6252	30.3466	32.0681	30.6952	1830.82	1824.77	1825.27	2347.49	2557.88	2471.67	2142.98	0.428503	0.0961407	4.45704	8.30983e-06	0.000423426
ENSMUSG00000053368	chr5	149942139	150004801	+	Rxfp2	protein_coding	Rxfp2	chr5:149942139-150004801	0.292541	0.265767	0.902599	0.0282239	0.0133517	0.0699274	18.5517	15.4532	58.8426	1.49952	1.68281	3.54743	16.5962	-3.80707	0.854468	-4.45549	8.37036e-06	0.000425139
ENSMUSG00000045730	chr18	62310886	62313030	-	Adrb2	protein_coding	Adrb2	chr18:62310886-62313030	3.21918	3.55261	3.20665	1.16176	1.6196	1.88362	177.4	195.741	179.989	62.9797	90.0305	104.649	135.132	-1.10588	0.248608	-4.4483	8.65538e-06	0.000438206
ENSMUSG00000039697	chr10	30519463	30679322	-	Ncoa7	protein_coding	Ncoa7	chr10:30519463-30679322	5.39459	5.6291	4.95953	2.08022	2.21572	3.52303	447.559	360.575	410.744	170.945	191.841	268.718	308.397	-0.951253	0.214002	-4.44506	8.78662e-06	0.000443429
ENSMUSG00000041734	chr3	86985899	87082054	-	Kirrel	protein_coding	Kirrel	chr3:86985899-87082054	13.6901	14.5753	13.8947	9.5492	11.755	12.3833	2291.13	2498.27	2253.32	1427.54	1660.1	1734.69	1977.51	-0.546625	0.122993	-4.44435	8.81599e-06	0.000443495
ENSMUSG00000034820	chr19	10502629	10525017	+	Cpsf7	protein_coding	Cpsf7	chr19:10502629-10525017	16.8228	17.3556	15.9164	12.2469	11.9683	12.5358	1420.36	1451.31	1381.07	1016.67	1053.44	1049.15	1228.67	-0.447196	0.100685	-4.44152	8.93276e-06	0.000447942
ENSMUSG00000034892	chr12	69204495	69205960	-	Rps29	protein_coding	Rps29	chr12:69204495-69205960	5.66775	5.9496	3.91741	312.325	411.602	7.25742	61.4524	60.5251	40.3822	3038.02	4126.26	79.8172	1234.41	5.47968	1.23435	4.43931	9.02477e-06	0.000451124
ENSMUSG00000038855	chr1	180158049	180252367	+	Itpkb	protein_coding	Itpkb	chr1:180158049-180252367	5.38289	5.57413	4.41252	2.63077	3.3097	3.34345	860.333	887.272	700.342	407.119	514.941	534.775	650.797	-0.749322	0.168875	-4.43715	9.1157e-06	0.000454232
ENSMUSG00000086266	chr7	142213429	142224093	+	Igf2os	lncRNA	Igf2os	chr7:142213429-142224093	4.43654	4.16518	3.50961	2.57273	2.15222	1.85146	257.404	267.856	229.601	160.448	118.638	115.292	191.54	-0.933197	0.210523	-4.43275	9.30388e-06	0.00046185
ENSMUSG00002076984	chr11	106673996	106674097	-	NA	miRNA	-	chr11:106673996-106674097	20.5455	18.9783	12.0124	0.30075	0.327431	9.22731	160.008	142.942	155.76	77.9749	47.9602	77.1567	110.3	-1.17493	0.265089	-4.43221	9.32705e-06	0.00046185
ENSMUSG00000034765	chr19	53517539	53530862	+	Dusp5	protein_coding	Dusp5	chr19:53517539-53530862	17.6444	18.7403	15.6496	1.43402	1.00328	4.87576	968.164	1013.47	883.792	74.2261	50.4844	242.999	538.857	-2.96307	0.669765	-4.42405	9.68694e-06	0.000478172
ENSMUSG00000031375	chrX	72527207	72539539	+	Bgn	protein_coding	Bgn	chrX:72527207-72539539	13.3574	11.1059	13.0753	34.792	33.7981	14.9423	750.182	654.186	764.953	2067.83	1992.45	912.577	1190.36	1.19692	0.271	4.41666	1.00236e-05	0.00049325
ENSMUSG00000029581	chr5	142946097	142958940	+	Fscn1	protein_coding	Fscn1	chr5:142946097-142958940	263.372	269.984	243.929	146.087	139.779	194.428	14181.6	14965.2	13773.8	8143.13	8047.22	11033.4	11690.7	-0.656852	0.148756	-4.41563	1.00714e-05	0.000494061
ENSMUSG00000024498	chr18	42644551	42708858	+	Tcerg1	protein_coding	Tcerg1	chr18:42644551-42708858	94.2511	82.7536	75.2709	41.0183	44.1631	71.7869	6887.3	6550.88	6255.77	3196.97	3435.46	4928.27	5209.11	-0.768684	0.17425	-4.41137	1.02717e-05	0.000502326
ENSMUSG00000022789	chr16	16130093	16176823	-	Dnm1l	protein_coding	Dnm1l	chr16:16130093-16176823	36.8563	35.4736	37.8744	26.0591	25.9704	29.8909	3219.87	3090.64	3327.49	2262.77	2256.65	2516.02	2778.91	-0.454368	0.103034	-4.40988	1.03427e-05	0.000504238
ENSMUSG00000063480	chr15	81924725	81931799	-	Snu13	protein_coding	Snu13	chr15:81924725-81931799	4.58274	3.61863	4.58653	19.0415	16.4318	5.13517	250.447	195.741	246.908	1008.43	899.464	279.36	480.058	1.65801	0.376043	4.40909	1.03806e-05	0.000504528
ENSMUSG00000014905	chr12	44252341	44257109	-	Dnajb9	protein_coding	Dnajb9	chr12:44252341-44257109	7.90628	9.00898	10.5519	5.50491	5.11594	5.86775	481.184	547.301	639.192	334.392	313.845	362.725	446.44	-0.722541	0.163944	-4.40726	1.04688e-05	0.000507257
ENSMUSG00000038014	chr13	49032694	49121493	-	Fam120a	protein_coding	Fam120a	chr13:49032694-49121493	20.2534	23.6353	23.5017	12.1503	14.6534	7.21442	2678.39	3112.54	3095.58	1546.75	1920.09	949.825	2217.2	-1.00845	0.228863	-4.40636	1.05123e-05	0.000507804
ENSMUSG00000029787	chr6	56691911	56738897	+	Avl9	protein_coding	Avl9	chr6:56691911-56738897	9.47726	11.0844	9.42928	4.80456	6.35697	6.39467	1516.6	1607.13	1441.07	802.991	1033.25	1072.21	1245.54	-0.650797	0.147766	-4.40424	1.06156e-05	0.00051122
ENSMUSG00000031511	chr8	11777720	11885219	+	Arhgef7	protein_coding	Arhgef7	chr8:11777720-11885219	13.1544	12.4486	11.3735	7.92082	6.65561	6.84539	953.091	905.301	886.1	593.059	674.808	632.33	774.115	-0.530869	0.120554	-4.40358	1.06477e-05	0.00051122
ENSMUSG00000051316	chr18	37773543	37777257	-	Taf7	protein_coding	Taf7	chr18:37773543-37777257	14.3447	15.261	14.2616	10.2571	10.0053	11.0806	1218.61	1286.48	1209.16	838.98	842.248	940.957	1056.07	-0.502509	0.114158	-4.40188	1.07318e-05	0.000513695
ENSMUSG00000001415	chr3	88243566	88269645	+	Smg5	protein_coding	Smg5	chr3:88243566-88269645	19.9286	19.4262	19.4873	12.0875	12.052	15.202	2316.64	2256.17	2256.79	1380.31	1398.42	1764.85	1895.53	-0.588374	0.134024	-4.39006	1.13321e-05	0.000537542
ENSMUSG00000010095	chr19	8684245	8700733	-	Slc3a2	protein_coding	Slc3a2	chr19:8684245-8700733	75.1306	84.9458	79.7848	46.1151	46.1345	60.4578	3407.71	3552.95	3537.48	2192.29	2236.46	2740.39	2944.55	-0.55049	0.125389	-4.39027	1.13209e-05	0.000537542
ENSMUSG00000038069	chr8	48162378	48166967	-	Cdkn2aip	protein_coding	Cdkn2aip	chr8:48162378-48166967	15.4226	17.142	16.6432	9.23957	10.2582	12.3807	1211.65	1347.01	1315.3	678.532	769.046	954.259	1045.97	-0.690323	0.157244	-4.39013	1.13284e-05	0.000537542
ENSMUSG00000030315	chr6	114838384	114946955	-	Vgll4	protein_coding	Vgll4	chr6:114838384-114946955	28.6032	28.7838	29.7068	43.7442	40.9157	51.6618	1222.09	1264.59	1340.69	1800.92	1766.95	2246.41	1606.94	0.602957	0.137368	4.38934	1.13695e-05	0.000537701
ENSMUSG00000022100	chr14	70891685	71004068	-	Xpo7	protein_coding	Xpo7	chr14:70891685-71004068	37.9957	38.7829	38.9348	22.2931	25.1568	29.7632	4684.29	4753.15	4841.24	2706.63	3122.46	3651.2	3959.83	-0.591098	0.134763	-4.3862	1.15348e-05	0.000540663
ENSMUSG00000030744	chr7	99127102	99132945	-	Rps3	protein_coding	Rps3	chr7:99127102-99132945	243.454	230.882	255.905	292.63	258.888	392.772	6097.7	6183.86	6491.14	8837.4	8060.68	10161.6	7638.73	0.527458	0.120253	4.38623	1.15331e-05	0.000540663
ENSMUSG00000050212	chr4	126041536	126043668	+	Eva1b	protein_coding	Eva1b	chr4:126041536-126043668	27.0317	27.2105	25.836	39.8092	36.8228	35.2231	860.333	871.819	841.103	1282.09	1213.31	1131.63	1033.38	0.495703	0.112989	4.38718	1.14829e-05	0.000540663
ENSMUSG00000017723	chr2	164404498	164410430	+	Wfdc2	protein_coding	Wfdc2	chr2:164404498-164410430	4.4566	5.37959	4.59893	11.0629	10.1113	8.77805	78.8445	101.734	93.4559	200.935	187.634	156.974	136.596	0.996419	0.2274	4.3818	1.17703e-05	0.00055007
ENSMUSG00000041720	chr16	17098214	17224178	-	Pi4ka	protein_coding	Pi4ka	chr16:17098214-17224178	17.8837	17.4471	16.3198	8.37211	10.9118	12.3304	2825.65	2675.98	2619.07	1277.59	1708.06	1934.24	2173.43	-0.723416	0.165135	-4.38075	1.18273e-05	0.000551105
ENSMUSG00000024868	chr19	30523262	30527065	-	Dkk1	protein_coding	Dkk1	chr19:30523262-30527065	2.23044	1.7874	2.03661	6.33297	5.17792	3.00086	139.137	110.748	126.915	379.378	321.417	187.127	210.787	1.23696	0.282478	4.37894	1.19256e-05	0.000554049
ENSMUSG00000038086	chr9	50662377	50663654	-	Hspb2	protein_coding	Hspb2	chr9:50662377-50663654	6.09829	5.27896	6.9338	30.0975	26.5483	8.62552	63.7713	57.9496	76.1492	269.913	237.277	100.215	134.212	1.61836	0.369988	4.37409	1.21939e-05	0.000564851
ENSMUSG00000049300	chr3	110153427	110158314	-	Prmt6	protein_coding	Prmt6	chr3:110153427-110158314	25.4768	26.1651	26.2828	16.3075	17.0939	23.5384	1152.52	1147.4	1161.85	719.768	710.148	881.537	962.205	-0.583348	0.133406	-4.37271	1.22711e-05	0.000566767
ENSMUSG00000029636	chr5	146321794	146410425	+	Wasf3	protein_coding	Wasf3	chr5:146321794-146410425	3.47553	3.92084	3.91168	1.39566	2.13766	2.57894	381.468	368.302	379.592	137.956	173.33	249.207	281.642	-1.0134	0.232155	-4.36518	1.27015e-05	0.000584937
ENSMUSG00000001995	chr8	126144801	126296547	-	Sipa1l2	protein_coding	Sipa1l2	chr8:126144801-126296547	19.0724	19.6183	18.5355	11.9529	14.5939	13.4097	3241.9	3325.02	3150.96	1973.36	2476.26	2277.45	2740.83	-0.530848	0.121652	-4.36366	1.27903e-05	0.000587312
ENSMUSG00000010277	chr11	78152577	78181449	+	2610507B11Rik	protein_coding	2610507B11Rik	chr11:78152577-78181449	39.2801	36.2983	34.237	22.6379	27.0501	26.4755	7486.75	6905.01	6510.76	4180.65	5116.6	5031.15	5871.82	-0.544929	0.124964	-4.36068	1.29658e-05	0.000593643
ENSMUSG00000032518	chr9	119956754	119961435	+	Rpsa	protein_coding	Rpsa	chr9:119956754-119961435	3.82948	3.10263	3.22823	160.887	134.662	5.31718	186.676	153.244	159.221	7077.72	6147.32	272.265	2332.74	4.75706	1.09198	4.35638	1.32232e-05	0.000603681
ENSMUSG00000074748	chr10	112761334	112764900	-	Atxn7l3b	protein_coding	Atxn7l3b	chr10:112761334-112764900	92.3803	93.2952	98.152	76.7733	75.0066	89.3594	5631.59	5606.94	5865.8	3178.98	3135.92	4402.36	4636.93	-0.674596	0.154933	-4.3541	1.33614e-05	0.000608232
ENSMUSG00000028809	chr4	135047794	135080632	-	Srrm1	protein_coding	Srrm1	chr4:135047794-135080632	82.6934	89.9935	76.0043	63.2979	59.4047	75.7132	4991.55	5091.83	4668.18	2954.05	2986.15	3827.68	4086.57	-0.594896	0.13669	-4.35216	1.34803e-05	0.00061188
ENSMUSG00000032013	chr9	43222144	43247412	+	Trim29	protein_coding	Trim29	chr9:43222144-43247412	3.66163	3.2829	2.48088	12.0725	9.21381	4.22786	259.723	229.223	175.374	827.734	662.187	300.645	409.148	1.43124	0.328982	4.3505	1.35826e-05	0.00061476
ENSMUSG00000004591	chr3	142496662	142587765	-	Pkn2	protein_coding	Pkn2	chr3:142496662-142587765	30.5656	29.7458	25.463	13.8651	16.1627	19.6516	3136.39	3066.18	3005.59	1782.18	2059.76	2350.17	2566.71	-0.57283	0.131762	-4.34745	1.37732e-05	0.000621602
ENSMUSG00000044533	chr17	24937089	24940903	+	Rps2	protein_coding	Rps2	chr17:24937089-24940903	35.5449	34.1434	34.5256	247.173	211.719	66.5832	991.354	940.071	956.48	6690.85	5818.33	1831.36	2871.41	2.31203	0.532448	4.34226	1.41024e-05	0.000632847
ENSMUSG00000050271	chr8	36561981	36614941	+	Prag1	protein_coding	Prag1	chr8:36561981-36614941	9.14481	8.80101	8.89299	13.4658	15.0893	11.886	1144.41	1081.73	1097.24	1599.98	1851.94	1465.98	1373.54	0.565355	0.130188	4.3426	1.40804e-05	0.000632847
ENSMUSG00000069565	chr10	80097319	80124242	+	Dazap1	protein_coding	Dazap1	chr10:80097319-80124242	64.6125	64.8543	66.7396	45.5716	42.5369	45.9791	2654.05	2799.61	2767.91	2001.11	1809.03	2117.82	2358.25	-0.471883	0.108741	-4.33952	1.42796e-05	0.00063898
ENSMUSG00000042747	chr3	89153272	89157213	+	Krtcap2	protein_coding	Krtcap2	chr3:89153272-89157213	72.8448	71.9851	72.4705	90.2139	87.7587	116.923	1269.63	1296.78	1345.3	1778.43	1785.47	2171.92	1607.92	0.551892	0.127253	4.33698	1.44457e-05	0.000643566
ENSMUSG00000087528	chr2	129047877	129072499	-	9830144P21Rik	lncRNA	9830144P21Rik	chr2:129047877-129072499	1.1203	1.05593	1.05969	0.457841	0.228489	0.607985	96.2367	88.856	85.3794	29.2406	15.9867	41.6823	59.5636	-1.64077	0.378345	-4.3367	1.44635e-05	0.000643566
ENSMUSG00000020790	chr11	72580831	72662972	+	Ankfy1	protein_coding	Ankfy1	chr11:72580831-72662972	20.8925	21.0941	19.3282	11.1479	15.0403	13.738	4331.81	4365.53	4001.3	2240.28	3107.32	2850.36	3482.77	-0.631518	0.145723	-4.33368	1.46635e-05	0.000650629
ENSMUSG00000069917	chr11	32246488	32247298	+	Hba-a2	protein_coding	Hba-a2	chr11:32246488-32247298	139.077	155.606	190.122	332.434	330.049	215.575	1981.55	2200.8	2704.45	4553.28	4652.98	3068.53	3193.6	0.833841	0.192563	4.33022	1.48961e-05	0.000659102
ENSMUSG00000020817	chr11	70735603	70833931	+	Rabep1	protein_coding	Rabep1	chr11:70735603-70833931	17.9321	18.2506	19.6937	17.3286	15.6781	16.2511	1571.09	1574.94	1700.67	1204.11	1140.11	1203.47	1399.06	-0.450212	0.104127	-4.32368	1.53446e-05	0.00067705
ENSMUSG00000074918	chr2	118576238	118579291	+	Inafm2	protein_coding	Inafm2	chr2:118576238-118579291	11.998	11.9786	11.3625	8.71573	8.30826	8.69425	941.496	933.632	895.33	657.538	647.042	681.994	792.839	-0.479913	0.111045	-4.32179	1.54766e-05	0.000680971
ENSMUSG00000036529	chr15	89172438	89199514	-	Sbf1	protein_coding	Sbf1	chr15:89172438-89199514	22.9443	23.4781	21.2022	13.3888	14.5573	17.9765	3390.31	3286.38	2964.05	2022.1	2208.69	2451.28	2720.47	-0.529064	0.122443	-4.32089	1.55398e-05	0.000681852
ENSMUSG00000100801	chr5	5831614	5833555	-	Gm15459	processed_pseudogene	Gm15459	chr5:5831614-5833555	15.0601	13.6176	15.7422	35.6966	37.0064	18.3344	751.342	674.79	786.875	1940.38	2069.02	915.238	1189.61	1.15408	0.267552	4.31347	1.60713e-05	0.000703218
ENSMUSG00000023861	chr17	8501735	8516493	+	Mpc1	protein_coding	Mpc1	chr17:8501735-8516493	9.10897	8.32576	8.36377	35.7757	33.1905	12.1148	143.775	123.626	132.684	358.385	334.88	192.448	214.3	1.14712	0.266182	4.30952	1.63606e-05	0.000713899
ENSMUSG00000014355	chr2	128452023	128529311	-	Anapc1	protein_coding	Anapc1	chr2:128452023-128529311	58.0281	52.7249	48.6724	22.2533	33.6538	36.2237	11997.1	11161.1	10117.5	4814.2	6993.77	7652.7	8789.39	-0.774005	0.17963	-4.30888	1.64081e-05	0.000714001
ENSMUSG00000040824	chr7	18883646	18887467	+	Snrpd2	protein_coding	Snrpd2	chr7:18883646-18887467	16.5194	17.7258	19.1132	41.9912	38.1243	22.7277	607.567	643.884	707.265	1662.21	1545.66	830.986	999.597	1.04434	0.242418	4.308	1.64738e-05	0.000714889
ENSMUSG00000007815	chr9	108183327	108215133	+	Rhoa	protein_coding	Rhoa	chr9:108183327-108215133	62.5622	68.5877	63.2567	140.708	129.218	84.2361	2491.72	2741.66	2499.08	5455.24	5023.2	3238.81	3574.95	0.827174	0.192156	4.3047	1.67215e-05	0.000720243
ENSMUSG00000055044	chr19	40209616	40260286	-	Pdlim1	protein_coding	Pdlim1	chr19:40209616-40260286	9.83152	9.70691	8.9159	28.0779	22.5301	11.9622	384.947	439.129	328.826	1171.87	950.79	510.83	631.066	1.19263	0.277052	4.30473	1.67192e-05	0.000720243
ENSMUSG00000062456	chr19	32443264	32443978	-	Rpl9-ps6	protein_coding	Rpl9-ps6	chr19:32443264-32443978	0.12636	0.211943	0.0629341	0.170172	0.0926346	0.0966862	3.47844	6.43884	6.92266	95.2193	63.1055	11.5292	31.1157	3.33961	0.775836	4.30453	1.67339e-05	0.000720243
ENSMUSG00000068855	chr3	96127676	96128196	-	H2ac20	protein_coding	H2ac20	chr3:96127676-96128196	1.1967	0.969974	1.2962	6.36722	3.24346	5.92734	15.0732	5.15107	10.384	47.9846	35.3391	67.4012	30.2222	2.28724	0.531673	4.30197	1.69286e-05	0.000726644
ENSMUSG00000029790	chr6	30653455	30693748	-	Cep41	protein_coding	Cep41	chr6:30653455-30693748	24.6011	26.3214	32.3584	20.8482	22.703	20.9687	1521.24	1507.98	1606.06	983.683	1116.55	1162.67	1316.36	-0.507126	0.117921	-4.30058	1.70354e-05	0.000729242
ENSMUSG00000054716	chr7	126843445	126853975	+	Zfp771	protein_coding	Zfp771	chr7:126843445-126853975	24.6314	24.6722	21.4933	35.1118	32.5955	43.544	936.859	938.783	807.643	1310.58	1267.16	1670.84	1155.31	0.662888	0.154337	4.29507	1.74635e-05	0.000745551
ENSMUSG00000037010	chrX	47114022	47123730	-	Apln	protein_coding	Apln	chrX:47114022-47123730	3.3808	4.14879	3.05369	5.82628	5.58702	6.29175	279.434	333.532	248.062	455.853	452.677	512.604	380.36	0.724188	0.16865	4.29402	1.75463e-05	0.000747065
ENSMUSG00000039195	chr2	32267108	32271950	-	1110008P14Rik	protein_coding	1110008P14Rik	chr2:32267108-32271950	12.2984	10.6086	10.5775	19.9698	17.0925	18.1265	222.62	193.165	197.296	347.138	313.003	334.346	267.928	0.697443	0.162479	4.29252	1.76661e-05	0.000750142
ENSMUSG00000045664	chr19	5965663	5974844	-	Cdc42ep2	protein_coding	Cdc42ep2	chr19:5965663-5974844	0.872854	0.754194	0.645504	2.95653	2.07479	1.25479	77.685	65.6762	57.6888	250.419	184.268	109.97	124.285	1.43953	0.335553	4.29001	1.78669e-05	0.000756636
ENSMUSG00000073755	chr4	126503610	126508164	+	5730409E04Rik	protein_coding	5730409E04Rik	chr4:126503610-126508164	0.142179	0.227217	0.155701	0.563892	0.864703	0.664951	10.4353	16.741	11.5378	39.7372	63.1055	48.7772	31.7223	1.97547	0.461017	4.28502	1.82721e-05	0.000771728
ENSMUSG00000020205	chr10	111342146	111344506	+	Phlda1	protein_coding	Phlda1	chr10:111342146-111344506	17.0912	20.2434	20.1125	10.245	9.63104	12.9506	437.123	493.215	513.43	174.694	158.185	320.156	349.467	-1.14622	0.267892	-4.27867	1.88013e-05	0.000789853
ENSMUSG00000024471	chr18	44467140	44488791	+	Myot	protein_coding	Myot	chr18:44467140-44488791	1.8845	1.4626	1.7237	9.42442	9.02711	1.7854	106.672	82.4172	94.6096	509.836	509.893	103.762	234.532	1.9856	0.464069	4.27867	1.88011e-05	0.000789853
ENSMUSG00000021843	chr14	47885904	47977351	+	Ktn1	protein_coding	Ktn1	chr14:47885904-47977351	27.0404	32.2927	28.8927	21.0076	21.0872	25.8993	2352.58	2566.52	2466.77	1506.27	1616.34	1912.95	2070.24	-0.552903	0.129253	-4.27769	1.8884e-05	0.000791223
ENSMUSG00000037573	chr11	94102279	94106321	+	Tob1	protein_coding	Tob1	chr11:94102279-94106321	28.1942	30.9532	33.3674	15.3206	17.0412	22.7045	1662.69	1815.75	1971.8	880.217	1008.85	1341.82	1446.85	-0.754955	0.176579	-4.27546	1.90744e-05	0.00079709
ENSMUSG00000034158	chr16	37688750	37709220	+	Lrrc58	protein_coding	Lrrc58	chr16:37688750-37709220	14.7748	14.3124	15.4655	20.3639	22.1001	19.7091	2805.94	2694.01	2957.13	3660.32	4083.35	3734.56	3322.55	0.44049	0.103082	4.27322	1.9267e-05	0.000800898
ENSMUSG00000062328	chr18	75131628	75136452	+	Rpl17	protein_coding	Rpl17	chr18:75131628-75136452	1.40619	1.82243	1.33355	110.607	96.231	2.85043	51.017	55.374	54.2275	2266.52	2048.83	80.7041	759.445	4.77457	1.11724	4.27355	1.92386e-05	0.000800898
ENSMUSG00000044906	chr18	70586210	70605551	-	4930503L19Rik	protein_coding	4930503L19Rik	chr18:70586210-70605551	12.8793	14.519	12.875	8.07469	8.6495	10.3339	745.545	846.064	804.182	465.6	502.32	589.761	658.912	-0.62175	0.145611	-4.26995	1.95517e-05	0.000809302
ENSMUSG00000090862	chr7	115930739	115933430	-	Rps13	protein_coding	Rps13	chr7:115930739-115933430	2.93369	4.51408	2.70005	199.17	175.358	5.35287	71.8877	84.9927	63.4577	3024.53	2729.52	112.631	1014.5	4.73493	1.10896	4.26972	1.95716e-05	0.000809302
ENSMUSG00000037086	chrX	44179780	44181668	+	Prr32	protein_coding	Prr32	chrX:44179780-44181668	1.05664	1.09065	1.5788	7.99074	8.10378	1.64811	30.1464	30.9064	46.151	223.428	229.704	47.0035	101.223	2.22177	0.520476	4.26872	1.966e-05	0.000810832
ENSMUSG00000055839	chr17	24043711	24048110	-	Elob	protein_coding	Elob	chr17:24043711-24048110	115.927	122.301	122.086	268.064	281.192	147.195	1666.17	1761.67	1758.35	3816.27	4143.09	2128.46	2545.67	0.959999	0.225117	4.26444	2.00405e-05	0.000823682
ENSMUSG00000096145	chr7	127492234	127494789	-	Vkorc1	protein_coding	Vkorc1	chr7:127492234-127494789	32.052	37.0038	35.5858	64.0164	55.5676	44.6501	614.524	634.87	591.887	1207.86	1061.01	805.267	819.237	0.740216	0.173595	4.26405	2.00758e-05	0.000823682
ENSMUSG00000068959	chr7	39167189	39189844	+	Zfp619	protein_coding	Zfp619	chr7:39167189-39189844	2.08587	2.01972	1.63359	0.966893	1.24658	1.00041	322.335	314.215	253.831	143.954	192.682	153.426	230.074	-0.861808	0.202148	-4.26325	2.01476e-05	0.000824487
ENSMUSG00000017404	chr11	97917535	97921318	+	Rpl19	protein_coding	Rpl19	chr11:97917535-97921318	1.86668	0.875291	1.37617	253.524	221.019	1.66186	66.0903	48.9352	63.4577	3738.3	3315.98	69.1749	1216.99	5.31857	1.24789	4.26205	2.02562e-05	0.000826789
ENSMUSG00000059040	chr18	48178401	48181479	+	Eno1b	protein_coding	Eno1b	chr18:48178401-48181479	10.0286	8.73058	8.60669	28.1154	28.9787	11.3919	495.097	452.007	440.742	1254.35	1334.47	572.91	758.262	1.18813	0.278823	4.26124	2.03297e-05	0.000827647
ENSMUSG00000028736	chr4	139464372	139560839	-	Pax7	protein_coding	Pax7	chr4:139464372-139560839	0.900609	0.813014	0.794313	0.280213	0.259866	0.283026	102.034	92.7193	84.2256	40.487	40.3875	42.5692	67.0705	-1.17689	0.276497	-4.25643	2.07714e-05	0.000841295
ENSMUSG00000072774	chr5	104961034	105007936	-	Zfp951	protein_coding	Zfp951	chr5:104961034-105007936	0.201943	0.573209	0.402329	0	0.146329	0.0356598	15.0732	48.9352	32.3057	0	5.04844	2.66057	17.3372	-3.66785	0.86165	-4.25677	2.07401e-05	0.000841295
ENSMUSG00000033730	chr14	70314651	70319999	+	Egr3	protein_coding	Egr3	chr14:70314651-70319999	0.483445	0.629698	0.501821	0.161902	0.102547	0.148931	40.5817	52.7985	50.7661	15.7449	9.25548	15.0766	30.7039	-1.84301	0.433123	-4.25517	2.08889e-05	0.00084389
ENSMUSG00000068614	chr2	113877762	113884029	-	Actc1	protein_coding	Actc1	chr2:113877762-113884029	143.325	147.937	170.069	451.883	429.154	180.74	5450.71	5583.76	6463.45	16502.9	16157.5	6843.88	9500.38	1.17485	0.27624	4.253	2.10923e-05	0.000849932
ENSMUSG00000020363	chr11	49685013	49729440	+	Gfpt2	protein_coding	Gfpt2	chr11:49685013-49729440	25.303	25.7431	26.287	16.4711	17.1693	20.2277	1939.81	1959.98	2021.42	1219.86	1308.39	1541.36	1665.14	-0.541492	0.127367	-4.25141	2.12424e-05	0.000850965
ENSMUSG00000050428	chr7	18853783	18874097	+	Fbxo46	protein_coding	Fbxo46	chr7:18853783-18874097	6.07322	5.72999	6.03252	8.99019	10.1648	10.1757	500.895	481.625	493.816	656.789	753.059	775.114	610.216	0.564732	0.132827	4.25163	2.12219e-05	0.000850965
ENSMUSG00000078517	chr4	139079897	139106041	+	Emc1	protein_coding	Emc1	chr4:139079897-139106041	25.2551	22.3236	24.9932	16.0585	18.9685	17.1972	3258.13	2902.63	3228.27	1985.36	2385.39	2230.45	2665.04	-0.508592	0.11964	-4.25102	2.12795e-05	0.000850965
ENSMUSG00000024335	chr17	34330996	34341574	-	Brd2	protein_coding	Brd2	chr17:34330996-34341574	113.751	114.692	108.874	62.3518	60.6228	89.8533	9547.14	9511.45	9193.29	5426	5809.92	7422.12	7818.32	-0.598656	0.140902	-4.24875	2.1497e-05	0.000857492
ENSMUSG00000049517	chr13	91071076	91073069	+	Rps23	protein_coding	Rps23	chr13:91071076-91073069	3.17748	4.3067	3.98036	155.769	147.777	6.11507	86.9609	122.338	107.301	4013.46	3882.25	160.521	1395.47	4.66949	1.09965	4.24633	2.17298e-05	0.000864594
ENSMUSG00000031146	chrX	7534179	7537629	-	Plp2	protein_coding	Plp2	chrX:7534179-7537629	4.91068	5.2753	5.93068	24.0789	21.766	6.43856	148.413	163.547	179.989	635.795	587.302	201.317	319.394	1.53439	0.361716	4.24199	2.2155e-05	0.000877095
ENSMUSG00000051615	chr14	120715855	120744606	+	Rap2a	protein_coding	Rap2a	chr14:120715855-120744606	13.2717	13.6727	12.7696	10.4224	9.71368	9.67728	1430.8	1466.77	1376.45	1083.4	1038.3	1042.95	1239.78	-0.43319	0.102107	-4.24251	2.21032e-05	0.000877095
ENSMUSG00000029202	chr5	65763063	65855511	-	Pds5a	protein_coding	Pds5a	chr5:65763063-65855511	42.084	40.2065	41.4444	25.1012	29.1546	31.6953	3957.3	3761.57	3789	2214.79	2658	2928.41	3218.18	-0.561161	0.132312	-4.2412	2.22329e-05	0.000877976
ENSMUSG00000022971	chr16	91169670	91202477	+	Ifnar2	protein_coding	Ifnar2	chr16:91169670-91202477	14.2037	13.6653	16.1849	20.3352	22.1391	18.8895	627.278	624.567	672.651	904.209	967.618	865.574	776.983	0.508153	0.119887	4.23858	2.24938e-05	0.000886065
ENSMUSG00000067847	chr2	155985958	155987717	+	Romo1	protein_coding	Romo1	chr2:155985958-155987717	93.6615	108.312	104.821	129.139	142.711	140.709	1008.75	1205.35	1161.85	1558	1724.04	1567.97	1370.99	0.522977	0.123434	4.23688	2.2665e-05	0.000890587
ENSMUSG00000037343	chr15	54878526	54935548	-	Taf2	protein_coding	Taf2	chr15:54878526-54935548	25.6085	26.4594	25.4373	16.3804	19.4768	19.2722	3342.78	3429.33	3325.18	2079.83	2537.68	2506.26	2870.18	-0.503496	0.118869	-4.23572	2.27816e-05	0.000892949
ENSMUSG00000000982	chr11	83538669	83540181	-	Ccl3	protein_coding	Ccl3	chr11:83538669-83540181	2.82677	3.02917	3.28507	0.317239	0.215865	1.21665	56.8144	59.2373	68.0728	10.4966	5.88985	24.832	37.5572	-2.1693	0.512213	-4.23516	2.2839e-05	0.000892982
ENSMUSG00000022602	chr15	74540931	74544419	-	Arc	protein_coding	Arc	chr15:74540931-74544419	1.83101	2.36152	1.78026	0.36793	0.335577	1.02843	144.935	186.726	139.607	28.4908	26.925	81.591	101.379	-1.78724	0.422059	-4.23457	2.28985e-05	0.000893098
ENSMUSG00000031963	chr9	23134371	23396496	+	Bmper	protein_coding	Bmper	chr9:23134371-23396496	15.4185	13.8683	16.354	8.3146	10.2361	9.27721	1237.16	1183.46	1219.54	758.756	909.561	872.668	1030.19	-0.519306	0.122758	-4.23033	2.33347e-05	0.00090564
ENSMUSG00000051950	chr5	149601694	149686064	+	B3glct	protein_coding	B3glct	chr5:149601694-149686064	9.1998	8.6094	8.97716	5.90898	5.68061	3.63297	1088.75	1012.19	1056.86	683.78	678.174	430.126	824.979	-0.816592	0.193009	-4.23086	2.32804e-05	0.00090564
ENSMUSG00000028851	chr4	133259852	133273307	-	Nudc	protein_coding	Nudc	chr4:133259852-133273307	75.9613	83.9426	80.3776	138.491	124.895	100.981	2589.12	2858.85	2735.6	4566.03	4233.96	3435.69	3403.21	0.580531	0.137278	4.22886	2.34874e-05	0.000907108
ENSMUSG00000041444	chr9	32027431	32179742	+	Arhgap32	protein_coding	Arhgap32	chr9:32027431-32179742	7.54528	5.82511	5.70856	8.05885	10.752	7.11161	542.636	509.956	537.66	776.75	993.702	747.621	684.721	0.662757	0.156712	4.22913	2.34601e-05	0.000907108
ENSMUSG00000032624	chr17	83658359	83787790	+	Eml4	protein_coding	Eml4	chr17:83658359-83787790	64.5794	62.7402	61.7886	33.0952	40.5966	46.8913	8521.01	8432.3	8476.79	4455.07	5522.15	6458.99	6977.72	-0.629801	0.148987	-4.22723	2.36584e-05	0.000909267
ENSMUSG00000035266	chr5	100910010	100946464	-	Helq	protein_coding	Helq	chr5:100910010-100946464	7.48617	7.18168	8.15042	4.77744	4.85643	5.67026	728.152	694.107	783.414	458.103	477.078	543.644	614.083	-0.577941	0.136716	-4.22732	2.36494e-05	0.000909267
ENSMUSG00000027799	chr3	55532615	56091122	-	Nbea	protein_coding	Nbea	chr3:55532615-56091122	5.7262	5.23892	5.1414	3.98587	4.21454	4.98089	1537.47	1479.65	1466.45	1020.42	1134.22	1118.33	1292.75	-0.454468	0.107529	-4.22646	2.37395e-05	0.000910167
ENSMUSG00000020000	chr10	24099414	24178688	+	Moxd1	protein_coding	Moxd1	chr10:24099414-24178688	18.5698	19.6055	20.1117	13.6641	14.7801	14.2313	1485.29	1567.21	1609.52	1060.91	1185.54	1139.61	1341.35	-0.461612	0.109235	-4.22587	2.38024e-05	0.000910372
ENSMUSG00000042302	chr11	21955827	22236795	-	Ehbp1	protein_coding	Ehbp1	chr11:21955827-22236795	9.71175	10.9243	9.81749	6.77061	8.31574	6.69905	954.251	1030.21	1025.71	641.793	749.694	708.6	851.71	-0.51977	0.123278	-4.21626	2.48389e-05	0.000947718
ENSMUSG00000030470	chr7	48480145	48497781	-	Csrp3	protein_coding	Csrp3	chr7:48480145-48497781	2.26324	1.78302	3.38164	15.5861	15.6491	2.79441	53.336	39.9208	76.1492	355.386	366.853	63.8538	159.25	2.21325	0.525027	4.21549	2.49234e-05	0.000948651
ENSMUSG00000034724	chr5	96218191	96312030	-	Cnot6l	protein_coding	Cnot6l	chr5:96218191-96312030	5.53686	6.25828	5.026	9.66735	9.46095	7.59418	519.446	600.1	508.815	827.734	842.248	746.735	674.18	0.57079	0.135489	4.2128	2.52219e-05	0.000955408
ENSMUSG00000119584	chr17	40157243	40159092	+	Rn18s	rRNA	Rn18s	chr17:40157243-40159092	144.411	141.302	146.51	524.796	381.496	1285.28	6698.31	6496.79	6815.35	23985.5	17990.1	60097.9	20347.3	2.35078	0.55795	4.21325	2.51726e-05	0.000955408
ENSMUSG00000051721	chr12	4893302	4910043	+	Wdcp	protein_coding	Wdcp	chr12:4893302-4910043	2.43601	2.9598	2.47257	4.44941	4.19501	4.38945	183.198	188.014	173.066	295.405	281.03	297.097	236.302	0.683178	0.162349	4.20808	2.57545e-05	0.00097325
ENSMUSG00000032959	chr5	117420718	117425690	-	Pebp1	protein_coding	Pebp1	chr5:117420718-117425690	51.7266	48.837	52.3566	116.516	104.09	62.4098	1521.24	1421.7	1537.98	3551.61	3242.78	1833.14	2184.74	0.945274	0.224702	4.2068	2.59016e-05	0.000976472
ENSMUSG00000028426	chr4	55350042	55392237	+	Rad23b	protein_coding	Rad23b	chr4:55350042-55392237	23.6327	23.3676	26.0293	18.042	17.7765	18.708	2321.28	2289.65	2557.92	1716.2	1734.98	1834.91	2075.82	-0.439835	0.104619	-4.20417	2.62039e-05	0.000982939
ENSMUSG00000066595	chr1	190738043	190758355	-	Flvcr1	protein_coding	Flvcr1	chr1:190738043-190758355	6.01671	4.76409	5.34838	3.04466	3.19693	3.86304	460.313	426.251	456.895	233.175	257.471	321.043	359.191	-0.728993	0.173374	-4.20475	2.61366e-05	0.000982939
ENSMUSG00000089542	chr11	69559677	69559821	-	Gm25835	snoRNA	Gm25835	chr11:69559677-69559821	4.07248	5.95498	4.68072	0.632827	0.918627	0.958805	31.3059	36.0575	38.0746	5.99807	10.9383	6.20801	21.4304	-2.19081	0.521163	-4.20369	2.62598e-05	0.000982939
ENSMUSG00000033769	chr6	84595468	85046495	-	Exoc6b	protein_coding	Exoc6b	chr6:84595468-85046495	21.4232	20.7835	20.811	14.191	16.7633	14.3995	3005.37	2910.36	2920.21	1919.38	2342.48	2018.49	2519.38	-0.492701	0.117223	-4.20312	2.63258e-05	0.00098308
ENSMUSG00000068749	chr3	108164241	108187290	+	Psma5	protein_coding	Psma5	chr3:108164241-108187290	29.1999	30.2898	29.8116	98.6536	88.2148	34.0712	935.699	967.114	954.173	3050.77	2811.14	1087.29	1634.36	1.28253	0.305253	4.20153	2.65112e-05	0.000987667
ENSMUSG00000020722	chr11	107594043	107607348	-	Cacng1	protein_coding	Cacng1	chr11:107594043-107607348	1.62529	0.969267	1.29516	5.44769	4.60711	2.23849	52.1765	30.9064	41.5359	170.195	146.405	71.8355	85.5091	1.6389	0.390181	4.20034	2.6651e-05	0.000990539
ENSMUSG00000003072	chr10	79977290	79981652	+	Atp5d	protein_coding	Atp5d	chr10:79977290-79981652	138.5	150.223	142.648	207.248	183.016	225.38	3306.83	3604.46	3415.18	4815.7	4371.11	5388.55	4150.31	0.497211	0.118433	4.19824	2.69003e-05	0.000997457
ENSMUSG00000036199	chr8	70346829	70355208	-	Ndufa13	protein_coding	Ndufa13	chr8:70346829-70355208	50.3605	54.131	56.2024	73.8557	69.7619	72.7004	1636.02	1732.05	1807.97	2312.26	2254.13	2342.19	2014.1	0.416537	0.0992686	4.19606	2.71603e-05	0.00100474
ENSMUSG00000041638	chr5	115703312	115760713	+	Gcn1	protein_coding	Gcn1	chr5:115703312-115760713	28.5745	25.9729	24.8284	14.405	17.7433	19.6732	6284.37	5734.43	5471.21	3056.02	3875.52	4326.09	4791.27	-0.635822	0.151564	-4.19507	2.72788e-05	0.00100677
ENSMUSG00000056429	chr6	72585414	72593983	-	Tgoln1	protein_coding	Tgoln1	chr6:72585414-72593983	16.2252	14.6104	14.9703	10.6888	10.8091	11.8205	1882.99	1710.16	1736.43	1175.62	1219.2	1380.84	1517.54	-0.497812	0.11871	-4.19352	2.74661e-05	0.00100897
ENSMUSG00000069895	chr8	110453082	110464371	-	Atxn1l	protein_coding	Atxn1l	chr8:110453082-110464371	4.41762	3.35694	3.33799	1.88648	2.43217	3.03024	626.118	561.467	526.122	353.886	404.717	365.386	472.949	-0.608928	0.145189	-4.19404	2.74026e-05	0.00100897
ENSMUSG00000036862	chr7	105402196	105436861	-	Dchs1	protein_coding	Dchs1	chr7:105402196-105436861	22.1526	20.1272	18.4729	11.03	14.0536	14.6169	5753.33	5214.17	4823.94	2764.36	3586.08	3809.06	4325.16	-0.63651	0.151971	-4.18836	2.80981e-05	0.0010274
ENSMUSG00000058258	chr13	8935536	8942487	+	Idi1	protein_coding	Idi1	chr13:8935536-8942487	0.822015	0.946021	0.564103	11.8712	12.5228	1.04497	53.336	61.8129	39.2284	296.904	307.955	60.3064	136.59	2.10937	0.503611	4.1885	2.80805e-05	0.0010274
ENSMUSG00000032407	chr9	95338950	95394049	-	U2surp	protein_coding	U2surp	chr9:95338950-95394049	70.9756	67.1665	71.1708	45.8285	44.0443	71.4007	5165.48	5094.41	5068.54	2625.65	2778.33	3973.12	4117.59	-0.709197	0.169525	-4.18344	2.87137e-05	0.00104749
ENSMUSG00000022893	chr16	85590714	85600001	-	Adamts1	protein_coding	Adamts1	chr16:85590714-85600001	46.7496	47.8203	45.1088	25.7825	33.9288	33.1247	5601.44	5615.96	5423.9	2941.3	3987.43	4003.28	4595.55	-0.606392	0.145099	-4.17917	2.92569e-05	0.00106248
ENSMUSG00000042079	chr6	117877284	117902583	+	Hnrnpf	protein_coding	Hnrnpf	chr6:117877284-117902583	33.4662	32.5594	31.2378	94.4661	94.9941	34.5687	579.739	596.237	574.58	1846.66	1725.73	675.786	999.787	1.27932	0.30612	4.17916	2.92592e-05	0.00106248
ENSMUSG00000028312	chr4	52439242	52488260	+	Smc2	protein_coding	Smc2	chr4:52439242-52488260	55.7565	58.4156	57.4326	42.9279	42.6053	52.0042	4147.45	4500.75	4361.27	2640.65	2734.57	3433.91	3636.44	-0.562661	0.134792	-4.17429	2.98923e-05	0.00108298
ENSMUSG00000094955	chr10	43332422	43332497	-	Gm3699	processed_pseudogene	Gm3699	chr10:43332422-43332497	0	0	0	0	0	0	2.31896	16.741	3.46133	65.229	78.2509	27.4926	32.249	2.9495	0.70668	4.17374	2.99638e-05	0.00108309
ENSMUSG00000035356	chr16	55631737	55659262	-	Nfkbiz	protein_coding	Nfkbiz	chr16:55631737-55659262	3.26843	2.91206	3.67927	0.902016	0.931567	2.02066	321.176	282.021	353.055	89.2213	90.872	201.317	222.944	-1.3291	0.318938	-4.16728	3.0826e-05	0.00111171
ENSMUSG00000031754	chr8	94742123	94763659	-	Nudt21	protein_coding	Nudt21	chr8:94742123-94763659	8.36768	8.4559	6.91223	19.1503	16.895	8.27427	368.714	468.748	418.821	945.446	861.601	554.286	602.936	0.911514	0.218934	4.16343	3.13507e-05	0.00112549
ENSMUSG00000049488	chr4	12039354	12090020	-	Tmem67	protein_coding	Tmem67	chr4:12039354-12090020	7.73404	7.56983	7.4827	4.90358	5.10286	5.61041	660.903	633.582	634.577	393.623	421.545	479.79	537.337	-0.576152	0.138382	-4.1635	3.13408e-05	0.00112549
ENSMUSG00000029290	chr5	106024430	106063684	+	Zfp326	protein_coding	Zfp326	chr5:106024430-106063684	12.3898	11.6368	11.3245	14.6741	14.7393	17.2487	722.355	629.719	688.804	934.199	949.948	1014.57	823.265	0.505354	0.121425	4.16188	3.15642e-05	0.00113058
ENSMUSG00000027349	chr2	117080219	117102021	+	Fam98b	protein_coding	Fam98b	chr2:117080219-117102021	3.12696	3.82179	3.42868	5.43532	6.13076	5.82393	149.573	186.726	164.99	260.916	303.748	281.134	224.514	0.755803	0.181755	4.15835	3.20553e-05	0.00114028
ENSMUSG00000038900	chr2	32851570	32854508	+	Rpl12	protein_coding	Rpl12	chr2:32851570-32854508	1.12595	0.893502	2.16336	69.5316	62.8394	2.08449	67.2497	64.3884	99.2247	2256.77	2102.68	126.821	786.189	4.28026	1.02938	4.1581	3.20905e-05	0.00114028
ENSMUSG00000039989	chr11	118968398	118977047	-	Cbx4	protein_coding	Cbx4	chr11:118968398-118977047	10.2869	10.1781	9.2577	5.83585	7.37526	6.81142	1379.78	1356.02	1235.69	757.256	981.922	908.143	1103.14	-0.585607	0.140861	-4.15735	3.21958e-05	0.00114028
ENSMUSG00000045205	chr4	11261314	11322137	-	Dpy19l4	protein_coding	Dpy19l4	chr4:11261314-11322137	4.9817	5.41156	6.20018	2.47584	3.33557	3.49782	562.347	527.985	668.036	313.399	376.95	396.426	474.191	-0.695828	0.167371	-4.1574	3.21888e-05	0.00114028
ENSMUSG00000046364	chr7	109118353	109121574	+	Rpl27a	protein_coding	Rpl27a	chr7:109118353-109121574	4.28512	5.27074	5.78179	39.4254	39.0107	9.80664	140.297	167.41	188.065	1222.86	1264.63	312.174	549.24	2.49763	0.600771	4.15738	3.21921e-05	0.00114028
ENSMUSG00000030842	chr7	101555110	101575882	+	Lamtor1	protein_coding	Lamtor1	chr7:101555110-101575882	31.001	31.9602	30.5822	62.2173	55.7086	39.1748	903.234	929.769	893.023	1752.94	1620.55	1144.05	1207.26	0.729189	0.175431	4.15656	3.23078e-05	0.00114169
ENSMUSG00000021520	chr13	67048680	67053442	-	Uqcrb	protein_coding	Uqcrb	chr13:67048680-67053442	48.9047	56.0989	60.3809	189.579	181.981	62.7748	665.541	780.387	837.641	2394.73	2371.93	872.668	1320.48	1.30443	0.314019	4.154	3.26711e-05	0.00115195
ENSMUSG00000036779	chr8	88925840	88986350	+	Tent4b	protein_coding	Tent4b	chr8:88925840-88986350	11.8566	10.8608	11.9447	6.55369	7.17696	8.27242	927.583	1035.37	1000.32	692.027	717.72	721.903	849.154	-0.475133	0.114403	-4.15317	3.27907e-05	0.00115359
ENSMUSG00000037070	chr8	79231897	79235527	-	Rbmxl1	protein_coding	Rbmxl1	chr8:79231897-79235527	17.6691	15.7725	17.7089	37.7276	35.3955	21.6062	798.881	727.589	811.105	1638.97	1596.15	977.318	1091.67	0.849804	0.20466	4.15227	3.292e-05	0.00115557
ENSMUSG00000030216	chr6	136790651	136805231	-	Wbp11	protein_coding	Wbp11	chr6:136790651-136805231	65.1107	70.053	66.3859	37.8058	38.8245	54.9755	4221.66	4226.45	4170.9	2401.48	2518.33	3328.38	3477.87	-0.61368	0.147866	-4.15025	3.3212e-05	0.00116323
ENSMUSG00000022822	chr16	20150052	20245144	-	Abcc5	protein_coding	Abcc5	chr16:20150052-20245144	17.7165	17.1995	17.0023	13.438	13.489	11.5618	2176.34	2019.22	2110.26	1516.01	1627.28	1347.14	1799.37	-0.489762	0.118039	-4.14914	3.33727e-05	0.0011637
ENSMUSG00000058558	chr5	108048367	108056871	+	Rpl5	protein_coding	Rpl5	chr5:108048367-108056871	1.46292	1.42948	1.18847	87.5001	78.1703	1.61278	53.336	42.4963	53.0737	2841.59	2594.06	51.4378	939.331	5.20342	1.25397	4.14955	3.33122e-05	0.0011637
ENSMUSG00000030528	chr7	80104480	80184867	-	Blm	protein_coding	Blm	chr7:80104480-80184867	11.0656	10.7511	10.6844	5.62343	4.88927	7.98803	1236	1274.89	1271.46	636.545	550.28	939.183	984.727	-0.831682	0.20048	-4.14844	3.34742e-05	0.00116467
ENSMUSG00000004364	chr1	80242639	80318197	-	Cul3	protein_coding	Cul3	chr1:80242639-80318197	61.7409	65.8472	61.6533	33.2039	41.1468	18.3325	4832.71	4784.06	4857.4	2533.43	3135.08	1356.89	3583.26	-1.04271	0.251393	-4.14771	3.35815e-05	0.00116583
ENSMUSG00000007836	chr13	58273692	58276370	-	Hnrnpa0	protein_coding	Hnrnpa0	chr13:58273692-58276370	10.1574	13.7125	12.3327	19.7703	19.0174	34.6072	699.165	937.495	848.025	1318.08	1308.39	2385.65	1249.47	1.01232	0.244096	4.1472	3.36562e-05	0.00116586
ENSMUSG00000038274	chr19	6107873	6109554	+	Fau	protein_coding	Fau	chr19:6107873-6109554	5.12451	6.03302	6.18147	140.817	141.47	10.0782	83.4824	97.8704	101.532	2077.58	2137.17	158.748	776.065	3.95057	0.953309	4.14407	3.41201e-05	0.00117807
ENSMUSG00000041025	chr4	139257858	139347693	+	Iffo2	protein_coding	Iffo2	chr4:139257858-139347693	2.27666	2.13754	1.90774	3.79547	3.49296	3.71009	178.56	204.755	175.374	314.899	283.554	307.74	244.147	0.699533	0.168814	4.14381	3.41579e-05	0.00117807
ENSMUSG00000040648	chr1	97633772	97698136	-	Ppip5k2	protein_coding	Ppip5k2	chr1:97633772-97698136	29.457	26.6135	25.6466	13.2941	16.7011	19.8364	3585.11	3368.8	3299.8	1713.2	2180.09	2567.45	2785.74	-0.666715	0.160964	-4.14202	3.44256e-05	0.00118472
ENSMUSG00000048701	chr10	69932950	70029030	+	Ccdc6	protein_coding	Ccdc6	chr10:69932950-70029030	10.5761	10.3226	10.2085	7.26308	7.06011	7.96709	1487.61	1393.36	1413.38	904.959	944.059	1119.22	1210.43	-0.53349	0.128874	-4.13963	3.47862e-05	0.00119453
ENSMUSG00000056895	chr11	58839745	58840359	+	H2bu2	protein_coding	H2bu2	chr11:58839745-58840359	11.0205	9.5298	12.7341	24.4886	24.1297	15.1223	178.56	154.532	211.141	414.617	408.082	258.963	270.982	0.990648	0.239344	4.13901	3.48814e-05	0.0011952
ENSMUSG00000028799	chr4	128666880	128699838	-	Zfp362	protein_coding	Zfp362	chr4:128666880-128699838	19.4199	21.116	20.0605	26.4053	27.8614	32.5213	1168.75	1242.7	1203.39	1576.74	1743.4	2104.51	1506.58	0.585348	0.141455	4.13806	3.50259e-05	0.00119755
ENSMUSG00000023571	chr4	156046774	156051086	+	C1qtnf12	protein_coding	C1qtnf12	chr4:156046774-156051086	6.48358	5.94567	5.94577	11.619	9.90863	8.9508	223.779	204.755	209.987	413.117	345.818	310.4	284.643	0.74475	0.180095	4.13531	3.54473e-05	0.00120934
ENSMUSG00000051627	chr13	23804611	23806541	-	H1f4	protein_coding	H1f4	chr13:23804611-23806541	2.31397	2.29996	3.14312	5.01967	4.19692	7.69003	118.267	115.899	154.606	245.171	215.4	379.575	204.82	1.10977	0.268926	4.12669	3.6802e-05	0.00125176
ENSMUSG00000095115	chr7	118084333	118091198	-	Itpripl2	protein_coding	Itpripl2	chr7:118084333-118091198	2.64158	2.34393	2.17311	3.58403	4.42707	3.54974	466.11	410.798	383.054	608.054	774.094	626.122	544.705	0.672226	0.162909	4.1264	3.68491e-05	0.00125176
ENSMUSG00000060177	chr7	43762096	43766346	+	Klk1b22	protein_coding	Klk1b22	chr7:43762096-43766346	0	0.0589968	0	0.532908	1.23773	0.847786	0	1.28777	0	14.2454	27.7664	20.3977	10.6162	5.59617	1.35765	4.12195	3.75673e-05	0.00127342
ENSMUSG00000055762	chr15	75766053	75781405	-	Eef1d	protein_coding	Eef1d	chr15:75766053-75781405	114.141	117.281	128.189	170.991	150.562	153.94	2456.93	2499.56	2699.84	3688.81	3306.73	3344.34	2999.37	0.433565	0.105237	4.11989	3.7906e-05	0.00128215
ENSMUSG00000056486	chr2	73441003	73605690	-	Chn1	protein_coding	Chn1	chr2:73441003-73605690	33.4603	32.8665	32.0119	22.1467	22.0262	25.3821	1305.57	1267.16	1138.78	863.722	835.517	933.862	1057.44	-0.495342	0.120253	-4.11916	3.80259e-05	0.00128345
ENSMUSG00000038412	chr9	121677628	121687428	-	Higd1a	protein_coding	Higd1a	chr9:121677628-121687428	18.314	18.1423	20.9784	51.2637	50.3678	29.2034	576.261	546.014	589.58	1358.56	1345.41	700.618	852.741	0.992173	0.241174	4.11393	3.88986e-05	0.00131011
ENSMUSG00000050148	chrX	152281222	152284566	+	Ubqln2	protein_coding	Ubqln2	chrX:152281222-152284566	22.8926	21.7969	21.7553	12.5355	12.5795	17.2378	1972.27	1864.69	1871.42	1042.16	1074.48	1482.83	1551.31	-0.665815	0.161881	-4.11298	3.90592e-05	0.00131272
ENSMUSG00000002948	chr8	4288739	4297897	+	Map2k7	protein_coding	Map2k7	chr8:4288739-4297897	24.5807	23.4216	25.223	19.0888	18.2378	19.3804	1801.83	1824.77	1975.26	1340.57	1390	1436.71	1628.19	-0.427119	0.103905	-4.11066	3.94536e-05	0.00132036
ENSMUSG00000023953	chr17	46482280	46513571	-	Polh	protein_coding	Polh	chr17:46482280-46513571	2.66094	3.41163	2.92813	4.34341	5.45389	5.9376	224.939	284.597	252.677	358.385	456.884	498.414	345.983	0.785386	0.191038	4.11114	3.93706e-05	0.00132036
ENSMUSG00000019907	chr10	107998053	108115845	+	Ppp1r12a	protein_coding	Ppp1r12a	chr10:107998053-108115845	18.2742	17.5338	16.6635	13.6002	12.3037	13.5869	1756.61	1681.83	1614.13	1267.09	1179.65	1289.49	1464.8	-0.435428	0.105941	-4.1101	3.95485e-05	0.00132074
ENSMUSG00000028248	chr4	21847582	21876475	+	Pnisr	protein_coding	Pnisr	chr4:21847582-21876475	34.2618	33.8097	37.3374	27.2259	22.3816	26.8242	3608.3	3516.89	3928.61	2705.88	2258.34	2782.96	3133.5	-0.512857	0.124832	-4.10839	3.98429e-05	0.00132776
ENSMUSG00000040124	chr1	163212476	163231238	-	Gorab	protein_coding	Gorab	chr1:163212476-163231238	20.458	20.1133	21.6177	13.9671	13.5253	16.2113	1348.47	1313.52	1423.76	895.212	888.526	1066	1155.92	-0.520393	0.126694	-4.10749	3.9999e-05	0.00133016
ENSMUSG00000047648	chr10	11157073	11173796	+	Fbxo30	protein_coding	Fbxo30	chr10:11157073-11173796	37.8473	38.0696	37.0067	22.9051	26.2551	28.4794	3131.75	3236.16	3237.5	2037.09	2365.2	2492.07	2749.96	-0.478715	0.116588	-4.10605	4.0249e-05	0.00133566
ENSMUSG00000060036	chr15	79961991	79976069	-	Rpl3	protein_coding	Rpl3	chr15:79961991-79976069	19.4208	23.1522	20.7186	288.246	264.277	35.4808	325.813	379.892	339.21	9485.2	8936.58	515.265	3330.33	4.17978	1.01901	4.10181	4.09927e-05	0.00135749
ENSMUSG00000074280	chr9	57391245	57391654	+	Gm6166	processed_pseudogene	Gm6166	chr9:57391245-57391654	11.0295	11.4698	10.8767	26.2909	19.8908	15.444	137.978	144.23	136.146	407.869	346.66	188.901	226.964	1.17468	0.28657	4.09908	4.14794e-05	0.00137073
ENSMUSG00000025503	chr7	140972111	140982881	+	Taldo1	protein_coding	Taldo1	chr7:140972111-140982881	86.3672	84.0702	91.4056	119.412	111.374	113.858	2776.95	2683.71	2927.13	3718.8	3581.03	3636.12	3220.62	0.382612	0.0933684	4.09788	4.16955e-05	0.00137499
ENSMUSG00000042997	chr3	53356003	53370753	-	Nhlrc3	protein_coding	Nhlrc3	chr3:53356003-53370753	7.51348	7.93419	6.60625	5.33837	4.93392	5.16188	934.54	987.718	830.719	646.292	611.703	659.822	778.466	-0.521092	0.127188	-4.09703	4.18476e-05	0.00137638
ENSMUSG00000110631	chr8	122559985	122567917	+	Gm42047	lncRNA	Gm42047	chr8:122559985-122567917	0.603032	0.455072	0.51382	2.06776	2.12026	0.859091	77.685	57.9496	59.9964	215.93	240.642	94.8938	124.516	1.49527	0.364996	4.09668	4.19118e-05	0.00137638
ENSMUSG00000031783	chr8	95584077	95600163	+	Polr2c	protein_coding	Polr2c	chr8:95584077-95600163	16.4617	16.6453	18.5564	49.7536	44.9976	20.0628	564.666	551.165	624.193	1758.18	1632.33	671.352	966.981	1.22323	0.298827	4.09344	4.25029e-05	0.00139289
ENSMUSG00000025982	chr1	55024327	55066640	-	Sf3b1	protein_coding	Sf3b1	chr1:55024327-55066640	100.86	102.489	99.5751	66.9982	71.426	81.6205	16177	16365	15952.1	10402.9	11408.6	13058.1	13894	-0.475897	0.116373	-4.08942	4.32462e-05	0.00141238
ENSMUSG00000040586	chrX	165173028	165223700	-	Ofd1	protein_coding	Ofd1	chrX:165173028-165223700	4.79168	4.21145	4.38917	2.82406	2.6585	3.3331	549.593	489.352	505.354	315.648	301.224	377.802	423.162	-0.635877	0.1555	-4.08925	4.32763e-05	0.00141238
ENSMUSG00000034226	chr2	119099681	119101753	-	Rhov	protein_coding	Rhov	chr2:119099681-119101753	3.07271	2.60653	2.0581	5.24396	4.87417	4.43876	134.499	113.324	89.9945	223.428	212.035	195.109	161.398	0.901286	0.220738	4.08306	4.4447e-05	0.0014476
ENSMUSG00000020196	chr10	75481945	75600150	-	Cabin1	protein_coding	Cabin1	chr10:75481945-75600150	19.5133	15.9893	15.4895	11.2281	12.0796	14.4513	2830.29	2558.8	2487.54	1540	1879.7	1960.84	2209.53	-0.550217	0.134796	-4.08184	4.4681e-05	0.00145222
ENSMUSG00000048013	chr11	99983018	99987051	-	Krt35	protein_coding	Krt35	chr11:99983018-99987051	0	0.0292928	0.0521893	0.476275	0.787394	0.320715	0	1.28777	2.30755	23.2425	34.4977	14.1897	12.5875	4.3245	1.05961	4.08121	4.48018e-05	0.00145316
ENSMUSG00000035759	chr10	111134539	111137588	+	Bbs10	protein_coding	Bbs10	chr10:111134539-111137588	1.47958	1.15811	1.47381	2.68998	2.30192	2.85545	104.353	81.1294	104.994	182.941	162.392	203.091	139.817	0.913872	0.224071	4.07849	4.53295e-05	0.00146726
ENSMUSG00000004285	chr6	29467716	29470511	+	Atp6v1f	protein_coding	Atp6v1f	chr6:29467716-29470511	49.8538	45.8681	48.993	93.1774	86.3907	60.7454	907.872	828.035	897.638	1628.48	1565.86	1099.7	1154.6	0.705512	0.173132	4.07501	4.60132e-05	0.00148029
ENSMUSG00000024330	chr17	34258410	34285659	+	Col11a2	protein_coding	Col11a2	chr17:34258410-34285659	26.1416	25.9974	28.9826	16.8315	20.5899	19.1804	3733.52	3683.02	4120.13	2345.24	2962.59	2735.96	3263.41	-0.52053	0.12773	-4.07525	4.59651e-05	0.00148029
ENSMUSG00000047045	chrX	141464401	141626490	+	Tmem164	protein_coding	Tmem164	chrX:141464401-141626490	48.8803	49.8908	48.003	35.9223	39.1091	37.1114	5964.36	5937.9	5878.49	4178.4	4809.48	4444.93	5202.26	-0.404638	0.099291	-4.07527	4.59604e-05	0.00148029
ENSMUSG00000027315	chr2	119067842	119080008	+	Spint1	protein_coding	Spint1	chr2:119067842-119080008	4.26382	4.84092	3.24166	8.49313	6.68526	6.85485	255.085	287.172	193.834	482.845	400.51	397.312	336.126	0.80112	0.196624	4.07437	4.61385e-05	0.00148131
ENSMUSG00000008604	chr3	88461064	88477032	+	Ubqln4	protein_coding	Ubqln4	chr3:88461064-88477032	46.7227	49.6242	44.8945	33.541	32.9117	37.751	4019.91	4249.63	3861.69	2781.6	2818.71	3241.47	3495.5	-0.456403	0.112067	-4.07258	4.64961e-05	0.00148976
ENSMUSG00000037499	chr1	191038985	191050391	-	Nenf	protein_coding	Nenf	chr1:191038985-191050391	24.6224	26.5808	30.1585	49.3708	44.7478	36.5638	473.067	504.805	581.503	910.957	848.98	697.071	669.397	0.656279	0.161199	4.07125	4.67622e-05	0.00149525
ENSMUSG00000006678	chrX	92348372	92675761	-	Pola1	protein_coding	Pola1	chrX:92348372-92675761	14.9272	14.6816	15.8105	7.40926	9.99664	10.9956	2067.35	2024.37	2177.18	1005.43	1381.59	1520.07	1696	-0.682684	0.167706	-4.07072	4.68682e-05	0.00149562
ENSMUSG00000038690	chr5	145120507	145128872	-	Atp5j2	protein_coding	Atp5j2	chr5:145120507-145128872	126.081	146.909	146.326	187.516	197.504	182.786	1988.51	2293.51	2327.17	3041.77	3220.06	2884.95	2626	0.46894	0.115231	4.06956	4.71027e-05	0.00150007
ENSMUSG00000071415	chr11	97668352	97673263	-	Rpl23	protein_coding	Rpl23	chr11:97668352-97673263	13.6249	16.7461	17.7664	115.842	106.17	28.9998	360.598	458.445	470.741	3038.77	2895.28	771.567	1332.57	2.37833	0.584755	4.06723	4.75748e-05	0.00150902
ENSMUSG00000090266	chr11	116734103	116745089	+	Mettl23	protein_coding	Mettl23	chr11:116734103-116745089	7.06617	7.64403	7.76516	14.6778	14.1722	10.3444	235.374	221.496	257.292	496.34	458.567	322.816	331.981	0.83968	0.206427	4.06769	4.74818e-05	0.00150902
ENSMUSG00000030509	chr7	66294312	66339344	-	Asb7	protein_coding	Asb7	chr7:66294312-66339344	4.79667	5.19981	4.65033	3.10045	3.5567	3.36905	613.364	656.762	595.348	388.375	455.201	427.466	522.753	-0.553791	0.136257	-4.0643	4.81777e-05	0.00151899
ENSMUSG00000035606	chr9	102382948	102423438	+	Ky	protein_coding	Ky	chr9:102382948-102423438	0.162296	0.129627	0.200156	0.796211	0.815858	0.277934	24.349	20.6043	29.9982	115.463	121.163	41.6823	58.8765	1.89189	0.465477	4.06441	4.81544e-05	0.00151899
ENSMUSG00000057863	chr17	56920415	56921243	+	Rpl36	protein_coding	Rpl36	chr17:56920415-56921243	1.2956	1.44873	1.17323	246.733	265.773	1.44196	73.0471	64.3884	80.7643	2546.18	2813.66	88.6858	944.455	4.64206	1.14205	4.06469	4.8097e-05	0.00151899
ENSMUSG00000008200	chr2	90575713	90611365	+	Fnbp4	protein_coding	Fnbp4	chr2:90575713-90611365	22.137	22.5059	22.7596	13.7018	14.5437	17.8876	2747.96	2751.96	2805.98	1650.97	1787.15	2205.62	2324.94	-0.557856	0.13747	-4.05804	4.94868e-05	0.00153574
ENSMUSG00000021147	chr13	8853003	8921945	-	Wdr37	protein_coding	Wdr37	chr13:8853003-8921945	13.5603	12.667	14.2291	10.0932	8.1103	12.3235	1106.14	1021.2	1148.01	787.996	680.698	809.702	925.624	-0.523918	0.129091	-4.05852	4.93847e-05	0.00153574
ENSMUSG00000024381	chr18	32510282	32568790	+	Bin1	protein_coding	Bin1	chr18:32510282-32568790	46.3397	42.3237	44.8588	70.7932	72.0801	56.5649	2078.94	1908.47	2039.88	2987.79	3067.77	2492.96	2429.3	0.504182	0.124146	4.0612	4.88215e-05	0.00153574
ENSMUSG00000025172	chr19	42024438	42033549	+	Ankrd2	protein_coding	Ankrd2	chr19:42024438-42033549	0.198207	0.183421	0.157955	2.85421	1.94705	0.313785	5.79739	5.15107	4.6151	78.7247	59.7399	8.86858	27.1495	3.24535	0.79927	4.0604	4.89887e-05	0.00153574
ENSMUSG00000060591	chr7	140534749	140535900	-	Ifitm2	protein_coding	Ifitm2	chr7:140534749-140535900	165.36	180.283	173.36	332.51	296.323	210.843	2818.69	3043	2931.74	5560.96	5072.84	3584.68	3835.32	0.693438	0.170842	4.05895	4.92934e-05	0.00153574
ENSMUSG00000061950	chr17	66089567	66148921	+	Ppp4r1	protein_coding	Ppp4r1	chr17:66089567-66148921	50.1206	50.9444	54.0332	33.094	37.0691	39.0517	3515.54	3770.58	3785.54	2379.73	2735.41	2876.08	3177.15	-0.470597	0.115961	-4.05825	4.94425e-05	0.00153574
ENSMUSG00000067873	chrX	56098942	56112543	+	Htatsf1	protein_coding	Htatsf1	chrX:56098942-56112543	54.2228	49.7843	48.7525	39.5308	40.108	43.1178	3647.72	3431.9	3320.57	2390.98	2520.01	2759.02	3011.7	-0.439539	0.108265	-4.05986	4.91025e-05	0.00153574
ENSMUSG00000079470	chr1	78635754	78649229	+	Utp14b	protein_coding	Utp14b	chr1:78635754-78649229	4.16414	3.49073	4.94097	1.9701	2.08894	2.57089	371.033	305.201	452.28	178.443	200.255	242.999	291.702	-0.862599	0.212523	-4.05885	4.93146e-05	0.00153574
ENSMUSG00000025616	chr16	87251590	87280405	+	Usp16	protein_coding	Usp16	chr16:87251590-87280405	15.3626	16.8792	16.141	11.3492	10.1796	13.77	1137.45	1174.44	1201.08	799.243	773.253	917.898	1000.56	-0.49675	0.12255	-4.05344	5.04701e-05	0.00156258
ENSMUSG00000060126	chr14	76082532	76085965	+	Tpt1	protein_coding	Tpt1	chr14:76082532-76085965	8.0846	9.10467	8.37967	138.196	129.17	14.8226	250.447	294.899	267.676	4086.93	3942.83	462.053	1550.81	3.38477	0.835207	4.05262	5.06482e-05	0.00156258
ENSMUSG00000062647	chr2	26800775	26803330	+	Rpl7a	protein_coding	Rpl7a	chr2:26800775-26803330	8.98264	9.32685	8.5052	148.821	137.493	15.5969	246.969	244.676	223.833	3496.12	3340.39	407.955	1326.66	3.33995	0.824111	4.05279	5.06101e-05	0.00156258
ENSMUSG00000031529	chr8	35293613	35432844	-	Tnks	protein_coding	Tnks	chr8:35293613-35432844	20.1402	19.839	18.9372	9.92884	14.4638	13.9413	4272.68	4022.99	4133.98	2195.29	3002.98	3002.01	3438.32	-0.600315	0.148367	-4.04614	5.20683e-05	0.00160326
ENSMUSG00000074582	chr2	166647507	166739972	+	Arfgef2	protein_coding	Arfgef2	chr2:166647507-166739972	7.30772	5.82268	6.09897	3.08581	4.43292	4.54367	1327.6	1162.85	1078.78	635.795	855.711	791.077	975.304	-0.645582	0.159604	-4.0449	5.23444e-05	0.00160862
ENSMUSG00000059474	chr11	93776677	93837811	+	Mbtd1	protein_coding	Mbtd1	chr11:93776677-93837811	24.4261	22.8109	22.4572	17.4486	16.6155	18.6429	2223.88	2213.67	2156.41	1646.47	1613.82	1755.09	1934.89	-0.394906	0.0976987	-4.04209	5.2978e-05	0.00162493
ENSMUSG00000024978	chr19	55056067	55115670	-	Gpam	protein_coding	Gpam	chr19:55056067-55115670	16.4197	15.7613	15.3151	9.2671	11.1188	11.7795	2379.25	2221.4	2133.33	1288.09	1568.38	1703.65	1882.35	-0.562844	0.139315	-4.04008	5.34322e-05	0.00163253
ENSMUSG00000069919	chr11	32233510	32234465	+	Hba-a1	protein_coding	Hba-a1	chr11:32233510-32234465	211.033	229.552	276.81	414.57	400.064	310.85	3791.49	4096.39	4968.16	7153.45	7114.94	5582.77	5451.2	0.626795	0.155134	4.04035	5.33709e-05	0.00163253
ENSMUSG00000025794	chr9	120400509	120403720	+	Rpl14	protein_coding	Rpl14	chr9:120400509-120403720	41.5787	39.9439	44.4006	263.688	238.148	71.5654	1124.69	1070.14	1196.47	6857.29	6409	1920.93	3096.42	2.16296	0.535452	4.03951	5.35636e-05	0.00163338
ENSMUSG00000051184	chr7	5017413	5021487	+	Zfp524	protein_coding	Zfp524	chr7:5017413-5021487	2.23954	2.34102	2.32337	5.10696	4.43064	3.85206	64.9308	70.8272	70.3803	149.952	135.467	118.839	101.733	0.973759	0.241244	4.03641	5.42746e-05	0.00165187
ENSMUSG00000035585	chr7	3695861	3704023	+	Tsen34	protein_coding	Tsen34	chr7:3695861-3704023	76.2664	84.1745	79.0625	144.051	125.406	98.3727	2365.34	2529.18	2364.09	4347.1	3877.2	2987.83	3078.45	0.627544	0.15553	4.03488	5.46301e-05	0.0016595
ENSMUSG00000059070	chr7	45364880	45370260	+	Rpl18	protein_coding	Rpl18	chr7:45364880-45370260	39.6088	46.2037	41.6731	307.452	271.777	84.3129	500.895	582.071	534.198	4521.04	4175.06	944.504	1876.3	2.57573	0.638668	4.03296	5.50779e-05	0.00166989
ENSMUSG00000027170	chr2	104830000	104847425	-	Eif3m	protein_coding	Eif3m	chr2:104830000-104847425	60.3033	57.6189	60.1429	110.102	97.6869	73.3611	1874.88	1817.04	1902.58	3303.44	3002.98	2296.96	2366.31	0.621073	0.154024	4.03231	5.52302e-05	0.0016713
ENSMUSG00000024231	chr18	3382987	3436377	+	Cul2	protein_coding	Cul2	chr18:3382987-3436377	41.8128	39.8209	38.9189	30.0738	31.5344	29.3666	3059.86	2956.72	3034.43	2314.5	2419.89	2245.52	2671.82	-0.374898	0.0930343	-4.02968	5.58524e-05	0.00168689
ENSMUSG00000075271	chr2	75808590	75812311	-	Ttc30a1	protein_coding	Ttc30a1	chr2:75808590-75812311	1.69726	1.72162	2.11331	3.28165	3.00399	2.94985	166.965	163.547	201.911	303.652	284.396	282.021	233.748	0.707812	0.175732	4.0278	5.6301e-05	0.0016972
ENSMUSG00000059291	chr4	135777041	135780704	-	Rpl11	protein_coding	Rpl11	chr4:135777041-135780704	2.1155	2.14315	2.88399	147.111	134.662	3.99871	86.9609	84.9927	84.2256	2849.83	2696.71	105.536	984.71	4.46358	1.1087	4.02597	5.67412e-05	0.00170721
ENSMUSG00000022559	chr15	76419920	76422935	-	Fbxl6	protein_coding	Fbxl6	chr15:76419920-76422935	16.3559	16.0471	16.2397	22.6308	20.2485	23.2536	755.98	746.905	770.722	1057.91	977.715	1074.87	897.351	0.452044	0.112332	4.02418	5.71745e-05	0.00171372
ENSMUSG00000052533	chr2	30176408	30234278	+	Nup188	protein_coding	Nup188	chr2:30176408-30234278	33.3297	33.7752	31.1114	15.8147	18.9645	24.9439	4121.95	4183.96	3637.86	1884.89	2327.33	3026.85	3197.14	-0.722615	0.179558	-4.02441	5.71184e-05	0.00171372
ENSMUSG00000050071	chrX	135114720	135116262	-	Bex1	protein_coding	Bex1	chrX:135114720-135116262	23.6682	24.4387	25.9431	47.0515	40.6633	32.3537	427.848	435.266	461.51	795.494	713.513	577.345	568.496	0.656072	0.163064	4.02341	5.73627e-05	0.0017161
ENSMUSG00000028214	chr4	11704456	11714752	+	Gem	protein_coding	Gem	chr4:11704456-11714752	4.90982	4.35699	6.22729	2.45307	3.18176	1.74009	258.564	230.51	333.441	126.709	170.806	93.1201	202.192	-1.07425	0.26709	-4.02204	5.7696e-05	0.00172136
ENSMUSG00000043668	chr8	90973667	91074971	-	Tox3	protein_coding	Tox3	chr8:90973667-91074971	8.11337	8.04562	8.74818	7.1891	6.13274	6.49461	502.054	517.683	527.276	360.634	323.1	371.594	433.723	-0.551787	0.137199	-4.02179	5.77566e-05	0.00172136
ENSMUSG00000030335	chr6	125169127	125173232	+	Mrpl51	protein_coding	Mrpl51	chr6:125169127-125173232	9.87248	8.61065	9.30955	17.5057	16.6173	11.462	898.596	775.236	842.256	1549.75	1491.81	1053.59	1101.87	0.702858	0.174953	4.0174	5.88431e-05	0.00175044
ENSMUSG00000020186	chr10	110755649	110775483	+	Csrp2	protein_coding	Csrp2	chr10:110755649-110775483	36.4897	36.3497	38.6973	45.6145	43.4044	57.4548	991.354	956.812	1024.55	1331.57	1313.44	1575.95	1198.95	0.505278	0.125895	4.0135	5.98259e-05	0.00177633
ENSMUSG00000031320	chrX	101228546	101233000	-	Rps4x	protein_coding	Rps4x	chrX:101228546-101233000	13.3712	12.4165	11.2453	197.957	165.827	21.7368	350.162	339.971	296.52	4831.44	4151.5	556.947	1754.42	3.2734	0.815765	4.01267	6.0035e-05	0.0017792
ENSMUSG00000031328	chrX	73267066	73293426	-	Flna	protein_coding	Flna	chrX:73267066-73293426	208.489	199.658	181.379	102.45	138.854	139.362	43907.1	41833.1	38363.1	21228.7	29545.2	29866.7	34124	-0.621988	0.155047	-4.0116	6.03081e-05	0.00178395
ENSMUSG00000016319	chrX	36059303	36062460	+	Slc25a5	protein_coding	Slc25a5	chrX:36059303-36062460	62.3182	61.6697	66.7502	187.766	157.352	71.7062	2003.58	1975.44	2140.25	5791.14	5009.74	2309.38	3204.92	1.09935	0.274262	4.00839	6.11349e-05	0.00180502
ENSMUSG00000094497	chr1	43228315	43228798	+	Gm8210	processed_pseudogene	Gm8210	chr1:43228315-43228798	0	0	0	0	0	0	1.15948	1.28777	0	74.9759	58.0571	0.886858	22.7278	5.79655	1.44671	4.00672	6.15677e-05	0.00181441
ENSMUSG00000062683	chr15	102571298	102580787	-	Atp5g2	protein_coding	Atp5g2	chr15:102571298-102580787	0.383515	0.909495	0.882757	38.7667	36.8435	1.52757	10.4353	23.1798	24.2293	528.58	514.941	34.5875	189.325	4.22106	1.05418	4.00411	6.22523e-05	0.00183117
ENSMUSG00000024112	chr17	25593258	25652757	-	Cacna1h	protein_coding	Cacna1h	chr17:25593258-25652757	7.52075	9.52543	8.08539	4.51605	4.41272	6.08053	1562.98	1706.29	1359.15	781.248	891.05	1158.24	1243.16	-0.709834	0.177358	-4.00227	6.27378e-05	0.00183273
ENSMUSG00000031955	chr8	112437105	112470441	-	Bcar1	protein_coding	Bcar1	chr8:112437105-112470441	32.5997	34.3088	31.2525	25.2224	24.4181	25.4826	2643.61	2784.15	2525.62	2000.36	1989.93	2073.47	2336.19	-0.391254	0.0977288	-4.00346	6.24223e-05	0.00183273
ENSMUSG00000033020	chr15	79025208	79035974	+	Polr2f	protein_coding	Polr2f	chr15:79025208-79035974	64.4751	65.9174	68.8327	82.1559	71.1754	97.9425	1106.14	1126.8	1217.23	1611.23	1464.89	1709.86	1372.69	0.471956	0.117901	4.00298	6.25502e-05	0.00183273
ENSMUSG00000048758	chr9	106306652	106308767	+	Rpl29	protein_coding	Rpl29	chr9:106306652-106308767	9.73789	8.78599	11.6062	82.1502	70.4037	17.5319	170.443	146.806	207.68	1350.32	1214.15	314.835	567.371	2.45544	0.613529	4.00215	6.27695e-05	0.00183273
ENSMUSG00000047281	chr4	133327866	133329479	-	Sfn	protein_coding	Sfn	chr4:133327866-133329479	6.68409	7.005	5.76661	26.0633	19.9695	7.27574	277.115	288.46	238.832	1039.17	819.53	301.532	494.106	1.42588	0.356383	4.00099	6.30789e-05	0.00183836
ENSMUSG00000020707	chr11	80074676	80090583	+	Rnf135	protein_coding	Rnf135	chr11:80074676-80090583	1.56887	2.03397	1.74395	3.58262	3.36706	3.04459	80.004	105.597	88.8408	178.443	172.488	155.2	130.095	0.886449	0.221799	3.99663	6.42516e-05	0.00186577
ENSMUSG00000022218	chr14	55937465	55951383	-	Tgm1	protein_coding	Tgm1	chr14:55937465-55951383	1.08728	0.904133	0.566094	2.64916	2.63123	1.64885	62.6118	61.8129	32.3057	166.446	132.942	101.102	92.8702	1.35767	0.339715	3.9965	6.42852e-05	0.00186577
ENSMUSG00000035277	chrX	92330101	92341963	+	Arx	protein_coding	Arx	chrX:92330101-92341963	0.220362	0.288762	0.280747	1.41018	1.22692	0.489999	15.0732	20.6043	20.768	92.9701	85.8235	34.5875	44.9711	1.92249	0.481082	3.99618	6.43736e-05	0.00186577
ENSMUSG00000063275	chr2	14031641	14060946	-	Hacd1	protein_coding	Hacd1	chr2:14031641-14060946	5.8646	6.31058	7.88547	17.6996	16.3796	9.43322	151.892	157.108	189.219	404.12	392.096	224.375	253.135	1.03512	0.259321	3.99165	6.56158e-05	0.00189829
ENSMUSG00000020460	chr11	29495845	29498109	-	Rps27a	protein_coding	Rps27a	chr11:29495845-29498109	6.82336	8.6421	7.16014	240.695	219.413	9.68576	126.383	162.259	133.838	4110.18	3869.63	181.806	1430.68	4.272	1.07093	3.98905	6.63384e-05	0.00191569
ENSMUSG00000080242	chr6	37783020	37783485	+	Atp6v0c-ps2	processed_pseudogene	Atp6v0c-ps2	chr6:37783020-37783485	5.23866	5.4239	5.99133	8.68811	7.82315	8.01685	68.4092	68.2517	72.6879	198.686	194.365	101.989	117.398	1.243	0.311689	3.98795	6.66463e-05	0.00192107
ENSMUSG00000037475	chrX	40883867	41009551	-	Thoc2	protein_coding	Thoc2	chrX:40883867-41009551	17.4893	16.9709	16.2766	13.0292	13.5399	13.0766	3450.61	3325.02	3204.04	2477.2	2644.54	2563.91	2944.22	-0.37691	0.0945589	-3.98597	6.72036e-05	0.0019336
ENSMUSG00000058833	chr8	70956944	70959402	-	Rex1bd	protein_coding	Rex1bd	chr8:70956944-70959402	41.7492	43.3007	45.002	61.1588	55.1505	66.3076	760.618	777.812	801.874	1081.9	1005.48	1170.65	933.057	0.477104	0.119729	3.98487	6.75178e-05	0.00193911
ENSMUSG00000044894	chr11	53318748	53321654	-	Uqcrq	protein_coding	Uqcrq	chr11:53318748-53321654	117.666	120.772	122.206	149.151	143.802	151.599	1522.4	1629.03	1642.98	2152.56	2073.23	2065.49	1847.61	0.392205	0.0984973	3.98188	6.83715e-05	0.00195652
ENSMUSG00000046463	chr10	37015397	37027311	+	5930403N24Rik	lncRNA	5930403N24Rik	chr10:37015397-37027311	3.79119	3.62827	3.78229	7.1201	6.93407	5.12828	228.417	212.482	224.986	402.62	400.51	301.532	295.091	0.730762	0.183519	3.98195	6.83513e-05	0.00195652
ENSMUSG00000037493	chr9	54452077	54467502	-	Cib2	protein_coding	Cib2	chr9:54452077-54467502	7.6496	7.32169	7.1181	12.1672	10.8697	9.85167	272.477	252.403	245.754	433.36	398.827	360.064	327.148	0.630288	0.158356	3.98019	6.88596e-05	0.00196692
ENSMUSG00000020271	chr11	32592723	32696816	+	Fbxw11	protein_coding	Fbxw11	chr11:32592723-32696816	50.446	52.4165	52.8236	36.808	40.0213	41.2439	5071.56	5243.79	5315.45	3609.34	4030.34	4151.38	4570.31	-0.406852	0.102275	-3.97801	6.9495e-05	0.00198148
ENSMUSG00000012848	chr7	12656216	12660613	+	Rps5	protein_coding	Rps5	chr7:12656216-12660613	241.739	250.872	247.725	350.217	304.788	448.913	4787.49	4946.32	4912.78	6966.76	6223.89	8857.94	6115.86	0.590074	0.148351	3.97757	6.96246e-05	0.0019816
ENSMUSG00000069441	chr18	20443867	20476407	+	Dsg1a	protein_coding	Dsg1a	chr18:20443867-20476407	0.0476018	0.0443565	0.0237082	0.486139	0.366417	0.0789168	6.95687	6.43884	3.46133	68.9778	53.85	11.5292	25.2023	3.00099	0.754723	3.97628	7.00018e-05	0.00198876
ENSMUSG00000022450	chr15	82234340	82238523	-	Ndufa6	protein_coding	Ndufa6	chr15:82234340-82238523	58.0408	65.9215	65.3075	82.6904	85.9966	111.778	775.691	913.028	893.023	1162.13	1228.45	1494.36	1077.78	0.589414	0.148251	3.97579	7.01453e-05	0.00198926
ENSMUSG00000027162	chr2	109721197	109731348	+	Lin7c	protein_coding	Lin7c	chr2:109721197-109731348	21.3389	25.1614	26.6337	15.7626	16.5353	18.4668	2339.83	2732.64	2915.59	1678.71	1811.55	2017.6	2249.32	-0.536561	0.135049	-3.9731	7.09447e-05	0.00200832
ENSMUSG00000041057	chr17	71923209	71966026	+	Wdr43	protein_coding	Wdr43	chr17:71923209-71966026	39.4358	39.7104	40.5978	30.8511	32.2845	31.5055	3538.73	3551.66	3632.09	2648.15	2868.36	2804.25	3173.87	-0.366005	0.0922091	-3.96929	7.20856e-05	0.00203697
ENSMUSG00000000120	chr11	95459643	95478561	-	Ngfr	protein_coding	Ngfr	chr11:95459643-95478561	10.6428	11.6957	12.4139	8.87648	7.66784	8.37383	942.656	1031.5	1100.7	758.006	673.967	741.413	874.708	-0.500374	0.126277	-3.96251	7.41666e-05	0.0020883
ENSMUSG00000071866	chr11	6365442	6369817	+	Ppia	protein_coding	Ppia	chr11:6365442-6369817	20.2147	19.6949	23.1798	722.45	643.15	27.228	716.558	670.927	785.721	21084.7	19358.3	892.179	7251.39	4.24947	1.07234	3.96282	7.40706e-05	0.0020883
ENSMUSG00000003360	chr15	98543014	98560770	-	Ddx23	protein_coding	Ddx23	chr15:98543014-98560770	1.84836	1.72645	1.74153	2.25295	2.8458	5.69831	75.3661	61.8129	87.687	140.205	139.674	240.339	124.18	1.2064	0.304583	3.96084	7.46881e-05	0.00209924
ENSMUSG00000027893	chr3	107570435	107603876	-	Ahcyl1	protein_coding	Ahcyl1	chr3:107570435-107603876	65.455	67.6559	68.267	55.6799	52.079	56.2504	6030.45	6185.15	6387.3	4803.7	4877.64	4993.01	5546.21	-0.342285	0.0864495	-3.95937	7.51486e-05	0.00210097
ENSMUSG00000035024	chr9	26941470	27006608	+	Ncapd3	protein_coding	Ncapd3	chr9:26941470-27006608	18.6567	16.7655	17.1063	10.4967	11.9868	13.6272	2509.11	2242	2328.32	1392.3	1615.5	1840.23	1987.91	-0.54674	0.138081	-3.95957	7.50862e-05	0.00210097
ENSMUSG00000049305	chr9	108337725	108343137	+	Ccdc71	protein_coding	Ccdc71	chr9:108337725-108343137	19.7957	17.7869	17.8307	25.997	20.881	27.9045	1076	1182.17	1123.78	1525.76	1444.7	1583.04	1322.57	0.42937	0.108434	3.95972	7.50379e-05	0.00210097
ENSMUSG00000028081	chr3	86045246	86050009	-	Rps3a1	protein_coding	Rps3a1	chr3:86045246-86050009	22.1628	20.6002	22.3985	163.755	142.031	36.99	563.506	533.136	573.427	3990.22	3570.09	934.749	1694.19	2.34674	0.592935	3.95784	7.56293e-05	0.00210888
ENSMUSG00000029422	chr5	123866488	123887477	-	Rsrc2	protein_coding	Rsrc2	chr5:123866488-123887477	53.9546	59.8467	59.5558	41.9779	40.7783	46.6941	2586.8	2807.33	2823.29	1954.62	1899.06	2196.75	2377.97	-0.441773	0.111626	-3.95763	7.56984e-05	0.00210888
ENSMUSG00000046169	chr13	104424380	104633100	+	Adamts6	protein_coding	Adamts6	chr13:104424380-104633100	1.81188	2.15996	2.18667	1.17179	1.35061	1.29091	307.262	342.546	350.748	203.185	227.18	216.393	274.552	-0.629924	0.159281	-3.9548	7.65988e-05	0.00212786
ENSMUSG00000079435	chrX	133486402	133488805	+	Rpl36a	protein_coding	Rpl36a	chrX:133486402-133488805	1.68114	2.19314	2.2328	112.195	115.096	2.07245	32.4654	48.9352	41.5359	1502.52	1592.78	44.3429	543.763	4.67494	1.18214	3.95464	7.66492e-05	0.00212786
ENSMUSG00000020514	chr11	58062486	58070391	+	Mrpl22	protein_coding	Mrpl22	chr11:58062486-58070391	18.3691	17.8155	19.4801	33.9939	26.7038	25.3857	352.481	348.985	368.055	666.535	551.122	480.677	461.309	0.667976	0.169037	3.95166	7.76121e-05	0.00214947
ENSMUSG00000071722	chrX	94066115	94070288	-	Spin4	protein_coding	Spin4	chrX:94066115-94070288	4.72402	5.57247	4.88868	2.90436	3.70092	3.21761	507.852	597.524	527.276	299.903	395.461	344.988	445.501	-0.650435	0.164609	-3.95139	7.77001e-05	0.00214947
ENSMUSG00000020183	chr10	117465404	117523257	+	Cpm	protein_coding	Cpm	chr10:117465404-117523257	15.2047	15.5841	17.0917	9.95174	10.6628	12.5245	2037.2	2077.17	2291.4	1290.33	1422.82	1680.6	1799.92	-0.544407	0.13782	-3.95013	7.81102e-05	0.00215704
ENSMUSG00000012443	chr19	37364850	37410307	+	Kif11	protein_coding	Kif11	chr19:37364850-37410307	46.4212	46.7473	41.4569	26.9215	30.2707	35.3049	5802.03	5797.53	5179.3	3259.2	3771.19	4404.14	4702.23	-0.553399	0.140222	-3.94658	7.92762e-05	0.002185
ENSMUSG00000027447	chr2	148713641	148717612	-	Cst3	protein_coding	Cst3	chr2:148713641-148717612	105.654	114.836	116.494	160.474	145.967	141.79	2279.53	2375.93	2392.93	3232.21	2998.77	2961.22	2706.77	0.383309	0.0971336	3.94621	7.93993e-05	0.002185
ENSMUSG00000042572	chr3	89680922	89691307	+	Ube2q1	protein_coding	Ube2q1	chr3:89680922-89691307	39.1471	42.5516	37.7333	27.3257	24.3111	31.6723	2400.12	2657.95	2375.62	1697.45	1591.1	1967.05	2114.88	-0.500263	0.126815	-3.94483	7.98567e-05	0.00219377
ENSMUSG00000061477	chr12	28680852	28685952	-	Rps7	protein_coding	Rps7	chr12:28680852-28685952	16.529	14.7388	18.9531	141.527	129.798	28.5387	404.658	358	461.51	3328.93	3140.13	697.071	1398.38	2.54938	0.646385	3.94405	8.01171e-05	0.0021971
ENSMUSG00000025578	chr11	118927130	118931795	-	Cbx8	protein_coding	Cbx8	chr11:118927130-118931795	6.817	6.56594	6.71514	3.29211	3.538	5.05221	629.597	606.539	618.424	292.406	328.99	465.601	490.259	-0.77226	0.195994	-3.94022	8.14058e-05	0.00222676
ENSMUSG00000026547	chr1	172327613	172334947	+	Tagln2	protein_coding	Tagln2	chr1:172327613-172334947	23.47	25.3645	27.9119	57.4082	54.1133	31.6639	914.828	947.797	1045.32	2121.07	1950.38	1169.77	1358.19	0.85014	0.215771	3.94	8.14807e-05	0.00222676
ENSMUSG00000008682	chrX	73314417	73316741	+	Rpl10	protein_coding	Rpl10	chrX:73314417-73316741	2.31405	3.17084	3.11191	307.344	263.432	3.17135	125.224	124.913	159.221	5305.29	4661.39	139.237	1752.55	4.62566	1.17447	3.93852	8.19841e-05	0.00223483
ENSMUSG00000041488	chr19	11752481	11796306	-	Stx3	protein_coding	Stx3	chr19:11752481-11796306	4.32657	4.34127	3.47968	2.51101	2.43061	2.28159	274.796	283.309	235.37	172.444	160.709	154.313	213.49	-0.701085	0.178017	-3.93831	8.20589e-05	0.00223483
ENSMUSG00000028367	chr4	57943372	57956411	-	Txn1	protein_coding	Txn1	chr4:57943372-57956411	101.21	112.98	111.375	151.936	137.097	157.872	2750.28	3061.02	3020.59	3965.47	3693.78	4274.66	3460.97	0.434312	0.110296	3.93768	8.22727e-05	0.0022368
ENSMUSG00000037791	chr11	77873579	77921365	+	Phf12	protein_coding	Phf12	chr11:77873579-77921365	17.591	18.3015	17.0764	11.568	12.8639	14.0108	1637.18	1708.87	1571.44	1028.67	1145.15	1291.27	1397.1	-0.505431	0.128428	-3.93552	8.30178e-05	0.00225318
ENSMUSG00000026887	chr2	36026400	36080659	+	Mrrf	protein_coding	Mrrf	chr2:36026400-36080659	4.88962	5.29873	5.29554	8.54794	8.04382	6.99866	314.219	332.244	339.21	533.828	509.051	439.882	411.406	0.589999	0.149994	3.9335	8.37195e-05	0.00226832
ENSMUSG00000056612	chr19	6952335	6954692	+	Ppp1r14b	protein_coding	Ppp1r14b	chr19:6952335-6954692	59.1483	62.5531	58.7855	117.419	102.066	72.9981	1491.09	1573.65	1482.6	2879.82	2566.29	1845.55	1973.17	0.681553	0.173705	3.92362	8.72298e-05	0.00235939
ENSMUSG00000057666	chr6	125138815	125143430	-	Gapdh	protein_coding	Gapdh	chr6:125138815-125143430	59.1457	52.8665	45.8996	565.153	515.542	77.8274	1173.39	994.157	950.711	17414.6	16843.3	1561.76	6489.66	3.52194	0.898354	3.92044	8.83873e-05	0.00238254
ENSMUSG00000087149	chrX	149609967	149640049	+	Itih5l-ps	transcribed_unprocessed_pseudogene	Itih5l-ps	chrX:149609967-149640049	1.12367	1.08986	0.601789	0.200226	0.478899	0.162224	59.1334	51.5107	51.9199	12.7459	25.2422	14.1897	35.7903	-1.64335	0.419144	-3.92074	8.82785e-05	0.00238254
ENSMUSG00000029430	chr5	129097132	129101387	+	Ran	protein_coding	Ran	chr5:129097132-129101387	75.1886	78.9319	74.8888	158.505	139.956	90.343	4670.38	4892.23	4626.64	9807.59	8905.45	5573.9	6412.7	0.77547	0.197916	3.91818	8.92211e-05	0.00240091
ENSMUSG00000074797	chr2	130509529	130523534	+	Itpa	protein_coding	Itpa	chr2:130509529-130523534	27.1313	29.5033	26.8963	50.109	44.6096	34.4673	977.44	1055.97	965.711	1755.93	1603.72	1239.83	1266.43	0.61752	0.157761	3.91427	9.06796e-05	0.00243601
ENSMUSG00000044548	chr12	71356657	71366881	+	Dact1	protein_coding	Dact1	chr12:71356657-71366881	29.9146	29.4826	34.2687	20.5238	24.8565	24.0583	1607.04	1533.73	1809.12	1038.42	1240.23	1196.37	1404.15	-0.510974	0.130572	-3.91336	9.102e-05	0.00244101
ENSMUSG00000079553	chr17	34094632	34109635	-	Kifc1	protein_coding	Kifc1	chr17:34094632-34109635	8.55367	8.9131	9.76883	5.30875	5.40628	4.99426	442.921	468.748	429.205	308.901	317.21	294.437	376.903	-0.541832	0.138538	-3.91108	9.18843e-05	0.00246001
ENSMUSG00000045573	chr4	4133530	4138819	-	Penk	protein_coding	Penk	chr4:4133530-4138819	14.665	16.0897	14.0848	44.5456	36.968	16.1662	427.848	458.445	395.745	1348.82	1098.88	488.659	703.065	1.19617	0.305924	3.91003	9.22854e-05	0.00246656
ENSMUSG00000031149	chrX	7594677	7597303	+	Praf2	protein_coding	Praf2	chrX:7594677-7597303	20.3487	23.3563	21.6789	38.8827	34.0585	27.4795	706.122	804.855	751.108	1302.33	1170.4	957.807	948.77	0.601603	0.153926	3.9084	9.29112e-05	0.0024791
ENSMUSG00000061062	chr17	78799010	78800454	+	Hdac1-ps	processed_pseudogene	Hdac1-ps	chr17:78799010-78800454	0.1562	0.104797	0.124473	0.820397	0.526747	0.0717112	5.79739	3.8633	5.76888	100.468	97.6032	2.66057	36.0268	3.69872	0.946681	3.90704	9.34325e-05	0.0024888
ENSMUSG00000038456	chr6	39439311	39534801	-	Dennd2a	protein_coding	Dennd2a	chr6:39439311-39534801	20.6678	21.6586	22.2784	15.9331	17.1219	16.0042	2305.04	2457.06	2476	1710.95	1928.5	1810.08	2114.61	-0.409599	0.104879	-3.90544	9.40527e-05	0.00250111
ENSMUSG00000061479	chr7	26886431	26895696	-	Snrpa	protein_coding	Snrpa	chr7:26886431-26895696	75.3684	74.9549	72.2723	111.384	100.435	91.3673	2105.61	2087.47	1970.65	3055.27	2872.56	2525.77	2436.22	0.456034	0.116785	3.90492	9.4258e-05	0.00250235
ENSMUSG00000075394	chr15	102927365	102945278	+	Hoxc4	protein_coding	Hoxc4	chr15:102927365-102945278	3.34771	3.68112	6.96075	2.36192	0.758299	1.50907	172.762	189.302	361.132	119.212	39.5461	79.8172	160.295	-1.59822	0.409511	-3.90274	9.51087e-05	0.0025207
ENSMUSG00000041841	chr15	5146126	5148622	+	Rpl37	protein_coding	Rpl37	chr15:5146126-5148622	18.8546	20.5394	20.0727	115.101	133.352	33.3595	434.804	462.309	455.742	2868.58	3368.15	744.961	1389.09	2.36762	0.606798	3.90183	9.54669e-05	0.00252596
ENSMUSG00000000823	chr2	181223895	181234596	-	Zfp512b	protein_coding	Zfp512b	chr2:181223895-181234596	23.257	24.6508	24.91	19.4854	20.0372	18.5049	2780.43	2842.1	2869.44	2159.3	2244.03	2249.07	2524.06	-0.352324	0.0903135	-3.90112	9.5749e-05	0.00252918
ENSMUSG00000047036	chr9	122673593	122695071	-	Zfp445	protein_coding	Zfp445	chr9:122673593-122695071	43.5527	37.0037	39.0458	24.7916	31.4666	28.9684	4639.07	4301.15	4300.12	2799.6	3370.68	3401.1	3801.95	-0.468381	0.120082	-3.90051	9.59903e-05	0.00253132
ENSMUSG00000009927	chr9	44318435	44321724	+	Rps25	protein_coding	Rps25	chr9:44318435-44321724	16.5383	17.5369	17.4103	215.904	238.215	29.1018	275.956	302.625	299.982	2834.09	3135.92	477.13	1220.95	2.8755	0.737704	3.8979	9.70294e-05	0.00253754
ENSMUSG00000026764	chr2	49509309	49664790	+	Kif5c	protein_coding	Kif5c	chr2:49509309-49664790	8.8789	7.85295	6.54044	3.40302	3.93643	5.84855	1230.21	1187.32	1135.32	581.063	673.967	916.124	954	-0.711336	0.182456	-3.89867	9.67237e-05	0.00253754
ENSMUSG00000028068	chr3	87989277	88028355	+	Iqgap3	protein_coding	Iqgap3	chr3:87989277-88028355	16.7583	17.6849	14.7937	9.33312	10.2157	12.7551	2481.28	2627.05	2203.71	1344.32	1524.63	1897.88	2013.14	-0.617515	0.158401	-3.89843	9.68197e-05	0.00253754
ENSMUSG00000046470	chr2	181311628	181313433	-	Sox18	protein_coding	Sox18	chr2:181311628-181313433	5.09584	5.91607	4.35481	12.6941	10.0436	6.98862	213.344	244.676	181.143	508.336	415.655	293.55	309.451	0.931831	0.239042	3.8982	9.6911e-05	0.00253754
ENSMUSG00000093273	chr11	106673518	106673585	-	Mir3064	miRNA	Mir3064	chr11:106673518-106673585	10.0994	17.316	13.4134	0.453369	0.98718	9.27322	39.4223	61.8129	50.7661	13.4957	12.6211	21.2846	33.2338	-1.68482	0.432191	-3.89833	9.68593e-05	0.00253754
ENSMUSG00000040274	chr5	3391484	3581008	+	Cdk6	protein_coding	Cdk6	chr5:3391484-3581008	4.42124	4.0667	3.64205	7.05734	6.32882	7.9407	451.037	412.086	407.283	692.027	554.487	652.728	528.275	0.580276	0.148894	3.89725	9.72928e-05	0.00254023
ENSMUSG00000040549	chr2	91357106	91451009	+	Ckap5	protein_coding	Ckap5	chr2:91357106-91451009	53.882	50.8477	47.49	23.6293	29.7196	39.1915	9223.65	8655.09	8126.04	3939.23	5080.42	6674.49	6949.82	-0.728679	0.186995	-3.89678	9.74805e-05	0.00254093
ENSMUSG00000037710	chr10	71166309	71180784	-	Cisd1	protein_coding	Cisd1	chr10:71166309-71180784	21.8479	23.3133	22.2188	33.2339	29.1655	34.2941	609.886	650.323	619.578	894.462	805.226	957.807	756.214	0.499671	0.128241	3.89635	9.76523e-05	0.00254121
ENSMUSG00000032383	chr9	65967512	65973905	+	Ppib	protein_coding	Ppib	chr9:65967512-65973905	185.868	184.221	182.494	288.359	249.484	245.586	1290.5	1200.2	1278.38	2112.07	1782.1	1596.34	1543.27	0.542952	0.139529	3.89132	9.97017e-05	0.00259028
ENSMUSG00000005534	chr8	3200921	3329617	-	Insr	protein_coding	Insr	chr8:3200921-3329617	1.35019	1.31565	1.10956	2.08782	1.84884	3.0282	332.77	316.791	267.676	485.844	446.787	719.242	428.185	0.84832	0.21814	3.88888	0.00010071	0.00260788
ENSMUSG00000047675	chr4	117011023	117013440	-	Rps8	protein_coding	Rps8	chr4:117011023-117013440	8.60249	8.5048	9.66624	190.767	177.542	13.2047	217.982	206.043	244.601	4113.93	3951.25	316.608	1508.4	3.64798	0.937971	3.88922	0.000100568	0.00260788
ENSMUSG00000052812	chr12	4967403	5097394	+	Atad2b	protein_coding	Atad2b	chr12:4967403-5097394	10.5773	9.83106	10.1614	5.52699	6.81991	7.81411	2230.84	2056.57	2135.64	1142.63	1446.38	1644.24	1776.05	-0.60205	0.154902	-3.88666	0.000101634	0.00262752
ENSMUSG00000034928	chr13	54827211	54841720	-	Rnf44	protein_coding	Rnf44	chr13:54827211-54841720	26.0475	29.3077	29.506	17.0371	17.1189	28.9617	2125.32	2194.36	2380.24	1131.39	1151.04	1760.41	1790.46	-0.729197	0.187794	-3.88297	0.00010319	0.00266337
ENSMUSG00000052155	chr2	48704120	48793281	+	Acvr2a	protein_coding	Acvr2a	chr2:48704120-48793281	17.0578	17.2708	16.1758	11.1216	12.7971	13.0821	2424.47	2445.47	2292.55	1511.51	1785.47	1859.74	2053.2	-0.474331	0.122188	-3.88196	0.000103617	0.00267003
ENSMUSG00000004865	chr17	28806621	28841683	-	Srpk1	protein_coding	Srpk1	chr17:28806621-28841683	37.4826	38.6128	30.2993	25.7862	23.8911	27.9022	3333.5	3297.97	2353.7	1713.95	1673.56	2178.12	2425.13	-0.691071	0.178085	-3.88057	0.000104212	0.00268099
ENSMUSG00000031060	chrX	20483741	20517140	+	Rbm10	protein_coding	Rbm10	chrX:20483741-20517140	15.9325	15.6811	14.9267	29.9312	29.6063	18.7703	1386.74	1344.43	1321.07	2386.48	2444.29	1622.06	1750.85	0.671428	0.173119	3.87842	0.000105136	0.00270037
ENSMUSG00000027164	chr2	101508784	101532014	+	Traf6	protein_coding	Traf6	chr2:101508784-101532014	9.81333	10.2454	10.3214	6.214	6.95827	8.07391	1575.73	1638.04	1644.13	974.686	1105.61	1285.06	1370.54	-0.530139	0.13672	-3.87757	0.000105506	0.00270549
ENSMUSG00000034543	chr11	3599190	3640477	+	Morc2a	protein_coding	Morc2a	chr11:3599190-3640477	27.9195	29.3748	27.7775	16.2699	22.0257	20.6735	3760.19	3804.07	3452.1	2107.57	2711.01	2765.22	3100.03	-0.538872	0.139066	-3.87494	0.00010665	0.00272924
ENSMUSG00000068267	chr2	131017101	131021987	-	Cenpb	protein_coding	Cenpb	chr2:131017101-131021987	6.37975	6.28722	6.05142	9.03314	9.0697	13.6203	801.2	784.251	758.031	1090.15	1127.49	1710.75	1045.31	0.744887	0.192246	3.87465	0.000106778	0.00272924
ENSMUSG00000036902	chr8	86363216	86427553	-	Neto2	protein_coding	Neto2	chr8:86363216-86427553	11.6951	11.8801	11.2996	7.08884	7.59849	9.42106	1165.28	1210.5	1165.31	687.529	758.108	933.862	986.765	-0.574227	0.148217	-3.87422	0.000106966	0.00272961
ENSMUSG00000041685	chr13	98859910	98951957	-	Fcho2	protein_coding	Fcho2	chr13:98859910-98951957	15.1818	16.0299	17.2071	10.542	11.6329	13.0883	1692.84	1715.31	1760.66	1057.91	1159.46	1381.73	1461.32	-0.522754	0.134998	-3.87231	0.000107808	0.00274668
ENSMUSG00000022174	chr14	54472935	54491561	-	Dad1	protein_coding	Dad1	chr14:54472935-54491561	99.4595	98.9979	103.201	135.138	125.507	133.592	2252.87	2225.26	2337.55	2939.8	2815.35	3014.43	2597.54	0.363536	0.0939109	3.87107	0.000108357	0.00275622
ENSMUSG00000026466	chr1	155880344	155912226	-	Tor1aip1	protein_coding	Tor1aip1	chr1:155880344-155912226	28.3806	28.3484	27.9547	22.2562	23.1105	24.1333	1178.03	1171.87	1111.09	797.743	848.138	903.708	1001.76	-0.441335	0.114034	-3.87019	0.000108749	0.00276172
ENSMUSG00000030554	chr7	67379907	67409490	-	Synm	protein_coding	Synm	chr7:67379907-67409490	0.205856	0.190766	0.182766	0.596275	0.615084	0.384611	28.987	25.7554	27.6906	78.7247	67.3126	59.4195	47.9816	1.31819	0.340784	3.86811	0.000109683	0.00278097
ENSMUSG00000029056	chr4	155048579	155065395	+	Pank4	protein_coding	Pank4	chr4:155048579-155065395	22.9691	22.8959	24.3801	15.395	13.2228	18.7679	1571.09	1559.49	1667.21	1052.66	915.451	1262.89	1338.13	-0.570736	0.147625	-3.86612	0.000110581	0.00279926
ENSMUSG00000053646	chr9	108924456	108948985	+	Plxnb1	protein_coding	Plxnb1	chr9:108924456-108948985	21.1488	16.7285	15.2784	6.05187	6.98272	14.0617	3868.02	3485.99	3129.04	1298.58	1417.77	2647.27	2641.11	-0.967056	0.250302	-3.86355	0.00011175	0.00282432
ENSMUSG00000029414	chr5	123887788	123959656	+	Kntc1	protein_coding	Kntc1	chr5:123887788-123959656	14.7675	14.3375	12.1724	5.49928	7.54908	9.78141	2581	2468.65	2121.79	943.196	1366.44	1744.45	1870.92	-0.823299	0.213309	-3.85964	0.000113553	0.0028653
ENSMUSG00000014550	chr6	92163692	92191906	-	Rbsn	protein_coding	Rbsn	chr6:92163692-92191906	24.629	23.507	26.8676	16.3215	18.2643	17.7709	2801.3	2625.76	2692.91	1836.16	2080.8	2137.33	2362.38	-0.423896	0.10985	-3.85887	0.000113912	0.00286888
ENSMUSG00000094910	chr12	105420114	105459354	+	D430019H16Rik	protein_coding	D430019H16Rik	chr12:105420114-105459354	11.804	11.7344	11.6104	6.38384	8.11046	8.88278	1757.77	1734.62	1724.9	912.456	1195.64	1320.53	1440.99	-0.606278	0.157125	-3.85856	0.000114058	0.00286888
ENSMUSG00000004951	chr5	135916772	135918417	+	Hspb1	protein_coding	Hspb1	chr5:135916772-135918417	3.84665	2.96056	3.33405	43.9994	34.8284	5.50437	89.2798	68.2517	77.303	987.432	808.592	128.594	359.909	3.03478	0.786733	3.85745	0.000114578	0.00287738
ENSMUSG00000020032	chr10	84206768	84276461	-	Nuak1	protein_coding	Nuak1	chr10:84206768-84276461	2.92832	2.76503	2.62754	1.89097	1.88023	1.43459	386.106	390.194	374.977	260.166	267.567	204.864	313.979	-0.650738	0.168757	-3.85607	0.000115223	0.00288544
ENSMUSG00000026082	chr1	38091866	38168882	-	Rev1	protein_coding	Rev1	chr1:38091866-38168882	16.5835	17.7615	17.5924	13.3625	13.6264	15.568	1397.17	1390.79	1280.69	931.2	1043.34	1026.09	1178.22	-0.439534	0.113994	-3.85576	0.00011537	0.00288544
ENSMUSG00000028464	chr4	43514710	43523765	-	Tpm2	protein_coding	Tpm2	chr4:43514710-43523765	83.4934	82.9457	86.7714	196.577	189.401	96.8781	2936.96	2934.82	3234.03	7255.41	7095.59	3398.44	4475.88	0.96297	0.249773	3.85538	0.000115552	0.00288544
ENSMUSG00000035901	chr7	109492986	109559677	-	Dennd5a	protein_coding	Dennd5a	chr7:109492986-109559677	30.6737	28.6854	28.6957	20.6057	24.0041	20.3904	3919.04	3692.03	3692.08	2561.93	3087.96	2618.01	3261.84	-0.451239	0.117047	-3.85521	0.00011563	0.00288544
ENSMUSG00000027620	chr2	155989158	156022158	-	Rbm39	protein_coding	Rbm39	chr2:155989158-156022158	208.674	205.916	215.174	154.035	154.68	198.559	10060.8	10115.4	10525.9	7562.07	7305.94	8484.57	9009.11	-0.394821	0.102511	-3.85152	0.000117389	0.00292013
ENSMUSG00000101609	chr7	142757194	142850286	-	Kcnq1ot1	lncRNA	Kcnq1ot1	chr7:142757194-142850286	0.268068	0.156957	0.1809	0.619914	0.357098	0.319789	638.873	374.74	436.127	1425.29	835.517	760.924	745.245	1.05951	0.275063	3.85188	0.000117213	0.00292013
ENSMUSG00000024976	chr19	53932736	54021564	+	Shoc2	protein_coding	Shoc2	chr19:53932736-54021564	26.9911	26.0443	25.854	21.1239	20.2925	17.9087	2608.83	2534.33	2564.84	2013.1	2005.91	1735.58	2243.77	-0.421421	0.10946	-3.85	0.000118117	0.00293196
ENSMUSG00000031565	chr8	26003669	26065734	+	Fgfr1	protein_coding	Fgfr1	chr8:26003669-26065734	83.4651	78.7448	79.9301	53.1866	58.9467	62.5401	6802.66	7032.5	7034.57	5008.39	5159.51	5765.47	6133.85	-0.389461	0.101165	-3.84975	0.000118236	0.00293196
ENSMUSG00000026414	chr1	135764091	135779998	+	Tnnt2	protein_coding	Tnnt2	chr1:135764091-135779998	14.9177	14.714	16.401	51.7351	46.0693	15.7897	426.688	442.992	493.816	1546	1412.72	470.035	798.709	1.33062	0.345802	3.84793	0.000119118	0.00294919
ENSMUSG00000018678	chr11	96844166	96873785	-	Sp2	protein_coding	Sp2	chr11:96844166-96873785	14.595	16.1996	13.403	9.8312	10.6653	11.0894	1033.1	1192.47	980.71	704.023	767.363	783.983	910.275	-0.507386	0.131935	-3.84573	0.000120193	0.00297115
ENSMUSG00000031059	chrX	20481564	20483858	-	Ndufb11	protein_coding	Ndufb11	chrX:20481564-20483858	48.6666	55.2562	57.0538	90.6789	84.7402	65.6501	1117.74	1241.41	1307.23	2010.85	1932.71	1515.64	1520.93	0.574663	0.149461	3.84492	0.000120593	0.00297215
ENSMUSG00000040297	chr1	161643682	161704251	-	Suco	protein_coding	Suco	chr1:161643682-161704251	23.1397	23.3975	21.201	11.5298	15.7637	15.5419	2328.23	2408.13	2376.78	1147.13	1416.09	1856.19	1922.09	-0.687069	0.178697	-3.84488	0.00012061	0.00297215
ENSMUSG00000030607	chr7	78703230	78764847	+	Acan	protein_coding	Acan	chr7:78703230-78764847	10.11	10.0886	10.9776	8.92475	10.3613	5.82342	1580.37	1478.36	1601.44	940.947	1202.37	760.037	1260.59	-0.682591	0.177557	-3.84435	0.000120874	0.00297402
ENSMUSG00000020385	chr11	51152556	51172593	+	Clk4	protein_coding	Clk4	chr11:51152556-51172593	49.7583	49.879	51.9242	34.4511	33.5909	40.034	2000.1	2034.67	2165.64	1585.74	1598.67	1603.44	1831.38	-0.373098	0.0970844	-3.84303	0.000121525	0.0029854
ENSMUSG00000026825	chr2	32198482	32243350	-	Dnm1	protein_coding	Dnm1	chr2:32198482-32243350	36.3057	35.121	35.5274	24.7252	27.3729	28.7768	3498.15	3332.74	3364.41	2250.03	2547.78	2727.98	2953.51	-0.438302	0.114063	-3.84262	0.000121726	0.00298568
ENSMUSG00000010307	chr7	46700348	46704525	+	Tmem86a	protein_coding	Tmem86a	chr7:46700348-46704525	7.76071	7.16274	7.70594	11.6128	11.7219	10.0667	366.395	334.82	362.286	525.581	547.756	475.356	435.366	0.541953	0.141229	3.8374	0.000124342	0.00304513
ENSMUSG00000027236	chr2	121859026	121887079	+	Eif3j1	protein_coding	Eif3j1	chr2:121859026-121887079	0.653789	0.783438	0.863657	3.20168	2.88513	0.810639	68.4092	84.9927	95.7634	341.14	324.783	94.8938	168.33	1.61147	0.42028	3.83429	0.000125928	0.00307443
ENSMUSG00000045996	chr15	36174155	36177156	+	Polr2k	protein_coding	Polr2k	chr15:36174155-36177156	2.20679	3.35366	2.91972	12.3124	11.129	3.88441	42.9007	63.1006	58.8426	227.177	222.131	69.1749	113.888	1.65557	0.431746	3.8346	0.000125771	0.00307443
ENSMUSG00000055320	chr7	112278524	112506014	+	Tead1	protein_coding	Tead1	chr7:112278524-112506014	3.08184	1.14166	2.07185	1.83808	1.55897	3.20549	304.943	266.568	276.906	471.598	379.475	460.279	359.962	0.627911	0.163916	3.83069	0.000127785	0.00311496
ENSMUSG00000026568	chr1	165288605	165308783	+	Mpc2	protein_coding	Mpc2	chr1:165288605-165308783	30.0591	31.348	34.4137	47.7714	44.0403	41.2857	791.924	831.898	909.175	1228.1	1170.4	1094.38	1004.31	0.463766	0.121132	3.82862	0.000128866	0.00313165
ENSMUSG00000030029	chr6	94581514	94677126	-	Lrig1	protein_coding	Lrig1	chr6:94581514-94677126	25.7346	24.8831	25.0108	18.33	17.5789	20.9085	3221.03	3079.05	3095.58	2201.29	2183.45	2576.32	2726.12	-0.432941	0.113076	-3.82876	0.000128792	0.00313165
ENSMUSG00000031097	chr7	141995544	141998147	+	Tnni2	protein_coding	Tnni2	chr7:141995544-141998147	4.61014	4.77148	4.97113	24.5349	22.7542	4.50868	89.2798	97.8704	99.2247	467.1	444.263	88.6858	214.404	1.80484	0.471548	3.82747	0.000129467	0.00314141
ENSMUSG00000027189	chr2	102130463	102238173	-	Trim44	protein_coding	Trim44	chr2:102130463-102238173	63.3891	61.23	57.9511	38.4677	46.617	48.7926	7447.33	7104.62	7114.18	4515.05	5608.82	5566.81	6226.13	-0.465679	0.121816	-3.82281	0.000131937	0.00319154
ENSMUSG00000038812	chr19	6887065	6888417	+	Trmt112	protein_coding	Trmt112	chr19:6887065-6888417	4.27204	4.20229	6.33289	47.1565	41.1781	5.55809	30.1464	34.7697	39.2284	961.191	852.345	40.7955	326.413	4.15432	1.08663	3.82312	0.000131772	0.00319154
ENSMUSG00000056632	chr18	20643330	20680516	+	Dsg3	protein_coding	Dsg3	chr18:20643330-20680516	0.21286	0.218402	0.441248	1.3007	0.958263	0.483637	27.8275	32.1942	70.3803	201.685	151.453	77.1567	93.4495	1.72123	0.450506	3.82066	0.000133094	0.00321461
ENSMUSG00000022350	chr15	59203845	59246016	-	Washc5	protein_coding	Washc5	chr15:59203845-59246016	33.1982	32.3691	33.4589	24.2524	25.7726	26.6944	3464.52	3366.23	3494.79	2461.46	2676.52	2786.51	3041.67	-0.382105	0.10007	-3.8184	0.000134321	0.00323928
ENSMUSG00000075296	chr19	4022327	4031646	+	Aldh3b2	protein_coding	Aldh3b2	chr19:4022327-4031646	0.779222	0.965515	0.734231	3.91396	3.21133	1.07966	46.3791	52.7985	40.3822	212.182	175.013	59.4195	97.6956	1.68103	0.440685	3.81459	0.000136411	0.00328467
ENSMUSG00000047215	chr5	65545706	65548787	-	Rpl9	protein_coding	Rpl9	chr5:65545706-65548787	2.99732	2.12845	3.3572	268.947	240.082	3.75353	173.922	127.489	204.218	5031.63	4628.58	179.145	1724.16	4.28233	1.12323	3.81252	0.000137557	0.00330307
ENSMUSG00000062014	chr14	47045605	47059699	-	Gmfb	protein_coding	Gmfb	chr14:47045605-47059699	42.481	43.9636	51.6394	33.3497	32.7296	36.6828	4255.29	4463.4	4785.86	3406.9	3510.35	3533.24	3992.51	-0.369951	0.0970432	-3.81223	0.000137716	0.00330307
ENSMUSG00000113450	chr13	62600829	62614646	-	Gm49359	protein_coding	Gm49359	chr13:62600829-62614646	4.76905	4.46406	4.43049	9.24096	8.70615	5.50343	281.753	262.705	248.062	561.569	547.756	332.572	372.403	0.864258	0.226716	3.81208	0.000137802	0.00330307
ENSMUSG00000031807	chr8	72044819	72048913	+	Pgls	protein_coding	Pgls	chr8:72044819-72048913	60.9418	59.4758	57.5781	86.1728	73.5621	96.4409	1445.87	1411.39	1357.99	1998.11	1737.51	2260.6	1701.91	0.508337	0.133406	3.81045	0.000138712	0.00331984
ENSMUSG00000049537	chr5	83425991	83503042	-	Tecrl	protein_coding	Tecrl	chr5:83425991-83503042	0.323343	0.257578	0.325062	1.12468	1.54837	0.500837	13.9137	15.4532	19.6142	65.229	95.9204	30.1532	40.0473	1.96571	0.516046	3.80918	0.000139429	0.00333196
ENSMUSG00000000253	chr13	45660919	45699858	+	Gmpr	protein_coding	Gmpr	chr13:45660919-45699858	7.65168	7.53448	7.95242	11.4198	10.8354	11.0697	314.219	309.064	317.288	453.604	446.787	440.769	380.288	0.511844	0.134585	3.80313	0.000142877	0.00340919
ENSMUSG00000051455	chr11	102554541	102573063	+	Meioc	protein_coding	Meioc	chr11:102554541-102573063	1.00844	1.30161	1.15949	0.365333	0.659117	0.543456	113.629	151.957	136.146	42.7362	74.0438	69.1749	97.9477	-1.11438	0.293329	-3.7991	0.000145225	0.00345999
ENSMUSG00000022191	chr15	12824900	12935377	+	Drosha	protein_coding	Drosha	chr15:12824900-12935377	41.5606	44.6048	39.2498	22.7841	25.8948	33.4289	4713.28	5037.75	4459.34	2509.44	2924.73	3780.68	3904.2	-0.625086	0.164577	-3.79814	0.000145785	0.00346809
ENSMUSG00000031924	chr8	107877271	107914103	+	Cyb5b	protein_coding	Cyb5b	chr8:107877271-107914103	51.2146	50.4657	51.2963	36.5832	39.9973	41.2349	5688.4	5573.46	5695.04	3902.49	4403.92	4575.3	4973.1	-0.396728	0.104525	-3.79552	0.000147332	0.00349964
ENSMUSG00000034723	chr2	134436104	134486065	-	Tmx4	protein_coding	Tmx4	chr2:134436104-134486065	16.4951	16.4361	18.4583	9.71929	12.0269	13.5251	2321.28	2302.53	2581	1288.84	1663.46	1834.02	1998.52	-0.590529	0.15575	-3.79152	0.000149727	0.00354055
ENSMUSG00000037563	chr7	28050076	28052580	+	Rps16	protein_coding	Rps16	chr7:28050076-28052580	3.62024	4.13908	3.282	82.198	76.0414	4.66867	111.31	128.777	102.686	2337.75	2212.9	143.671	839.515	3.77573	0.995741	3.79188	0.000149512	0.00354055
ENSMUSG00000061244	chr14	49241546	49304110	-	Exoc5	protein_coding	Exoc5	chr14:49241546-49304110	29.4148	29.8982	31.8504	20.4377	25.0696	22.1459	2648.25	2769.99	2912.13	1843.66	2227.2	2046.87	2408.02	-0.445607	0.117523	-3.79167	0.00014964	0.00354055
ENSMUSG00000037138	chr1	38216406	38704036	-	Aff3	protein_coding	Aff3	chr1:38216406-38704036	26.7564	27.3474	27.6893	13.7209	17.6652	21.1791	4105.71	4154.34	4228.59	2052.84	2700.08	3241.47	3413.84	-0.643828	0.169858	-3.7904	0.000150405	0.00355126
ENSMUSG00000028691	chr4	116542740	116558019	+	Prdx1	protein_coding	Prdx1	chr4:116542740-116558019	198.296	204.737	203.567	405.516	346.717	226.926	5131.85	5261.82	5317.75	11852.9	10531	5933.08	7338.08	0.849916	0.22433	3.78869	0.000151443	0.00357043
ENSMUSG00000094344	chr4	32964887	32965232	+	Gm11942	processed_pseudogene	Gm11942	chr4:32964887-32965232	4.9687	3.21661	5.47035	0.264137	0.670997	7.20355	122.905	81.1294	145.376	274.412	242.325	188.901	175.841	1.01203	0.267294	3.78621	0.000152961	0.00360085
ENSMUSG00000000563	chr3	105850013	105867415	-	Atp5pb	protein_coding	Atp5pb	chr3:105850013-105867415	100.122	102.452	94.4746	153.778	133.23	120.332	3317.27	3451.22	3448.64	5620.94	5087.99	4079.55	4167.6	0.533642	0.140995	3.78482	0.000153819	0.00361566
ENSMUSG00000000740	chr8	123829088	123831983	+	Rpl13	protein_coding	Rpl13	chr8:123829088-123831983	20.936	23.1517	23.8501	590.808	527.178	27.1711	511.33	542.15	565.35	12335	11342.2	616.366	4318.73	3.90756	1.0344	3.7776	0.000158348	0.00371659
ENSMUSG00000008668	chr17	34170972	34174651	-	Rps18	protein_coding	Rps18	chr17:34170972-34174651	31.4163	33.5804	34.6138	330.961	307.291	51.826	471.908	511.244	530.737	4677.74	4454.41	773.34	1903.23	2.71	0.718101	3.77385	0.000160749	0.00375619
ENSMUSG00000021131	chr12	80680795	80691115	-	Erh	protein_coding	Erh	chr12:80680795-80691115	25.486	25.6717	24.2701	55.3947	50.3138	24.7652	435.964	418.525	424.59	1435.04	1329.42	428.352	745.315	1.32	0.349769	3.77393	0.000160698	0.00375619
ENSMUSG00000024247	chr17	83522720	83532499	+	Pkdcc	protein_coding	Pkdcc	chr17:83522720-83532499	45.7236	50.7461	62.1282	34.0983	26.5218	35.6008	2257.5	2589.7	3228.27	1754.44	1416.93	1920.93	2194.63	-0.665313	0.176276	-3.77427	0.000160476	0.00375619
ENSMUSG00000025144	chr11	120601767	120604564	-	Cenpx	protein_coding	Cenpx	chr11:120601767-120604564	30.4546	33.4512	32.1015	43.4921	40.0848	49.1552	514.808	561.467	543.428	750.508	703.416	811.475	647.517	0.484176	0.128426	3.77007	0.000163202	0.00380788
ENSMUSG00000032735	chr18	61932462	62044895	-	Ablim3	protein_coding	Ablim3	chr18:61932462-62044895	4.73539	4.76689	4.87021	13.551	15.0619	4.90825	514.808	527.985	538.813	1477.77	1674.4	548.078	880.31	1.22646	0.325576	3.76704	0.000165194	0.00384323
ENSMUSG00000063316	chr11	101333123	101336355	+	Rpl27	protein_coding	Rpl27	chr11:101333123-101336355	18.6997	19.2801	18.0599	180.856	168.034	29.314	371.033	381.179	354.209	2852.83	2681.56	571.137	1201.99	2.46429	0.654174	3.76703	0.000165203	0.00384323
ENSMUSG00000021127	chr12	80154527	80159787	-	Zfp36l1	protein_coding	Zfp36l1	chr12:80154527-80159787	69.8679	63.9965	69.3832	53.1218	51.5022	52.8403	3908.6	3975.34	4266.66	3250.2	3172.95	3020.64	3599.07	-0.363528	0.0966709	-3.76047	0.000169594	0.00393379
ENSMUSG00000054823	chr8	26091616	26209694	+	Nsd3	protein_coding	Nsd3	chr8:26091616-26209694	15.271	15.7955	14.9187	10.3977	9.8124	12.6057	1729.94	1801.59	1707.59	1186.87	1172.08	1426.07	1504.02	-0.469308	0.124799	-3.76053	0.000169556	0.00393379
ENSMUSG00000031838	chr8	71215418	71219307	-	Ifi30	protein_coding	Ifi30	chr8:71215418-71219307	4.9954	5.45552	5.21673	10.6445	8.99915	8.37781	119.426	140.367	129.223	239.923	201.938	205.751	172.771	0.737681	0.196211	3.75964	0.000170157	0.00394105
ENSMUSG00000022686	chr16	19578957	19591503	+	B3gnt5	protein_coding	B3gnt5	chr16:19578957-19591503	22.8778	23.7427	24.5046	12.967	12.4136	18.2113	2090.54	2158.3	2279.86	1200.36	1199.85	1758.64	1781.26	-0.651017	0.173262	-3.75741	0.000171682	0.00395066
ENSMUSG00000027194	chr2	94131111	94237034	-	Ttc17	protein_coding	Ttc17	chr2:94131111-94237034	9.79053	9.73307	10.4709	6.54743	7.21665	6.59382	973.962	929.769	1032.63	662.787	762.315	708.6	845.01	-0.461356	0.12279	-3.75726	0.000171784	0.00395066
ENSMUSG00000057322	chr11	114559349	114563157	+	Rpl38	protein_coding	Rpl38	chr11:114559349-114563157	20.4779	21.8609	18.5952	108.894	129.133	32.8306	262.042	271.719	250.369	1332.32	1559.13	406.181	680.293	2.07241	0.551582	3.7572	0.000171822	0.00395066
ENSMUSG00000059263	chr7	111622710	111710868	+	Usp47	protein_coding	Usp47	chr7:111622710-111710868	73.8574	74.7841	71.7601	44.8122	58.1217	54.8525	10132.7	10263.5	9801.33	5906.6	7842.75	7542.73	8581.6	-0.504198	0.134166	-3.75801	0.000171271	0.00395066
ENSMUSG00000092607	chr3	95036846	95041322	-	Scnm1	protein_coding	Scnm1	chr3:95036846-95041322	17.505	16.4962	18.1579	22.5126	22.1944	23.9284	410.455	404.359	425.743	575.065	562.06	581.779	493.244	0.470183	0.125119	3.75787	0.000171364	0.00395066
ENSMUSG00000058546	chr11	78071760	78074410	-	Rpl23a	protein_coding	Rpl23a	chr11:78071760-78074410	0.757277	0.540453	0.586204	162.022	158.379	0.755002	19.7111	11.5899	10.384	354.636	355.915	18.624	128.477	4.12811	1.09901	3.75622	0.000172502	0.00396053
ENSMUSG00000017548	chr11	79883931	79924949	+	Suz12	protein_coding	Suz12	chr11:79883931-79924949	19.9547	17.8792	17.6752	14.0528	12.9389	14.6996	2248.23	2023.08	1990.26	1527.26	1455.63	1661.09	1817.59	-0.431402	0.114906	-3.75437	0.000173776	0.00398399
ENSMUSG00000020463	chr11	29122889	29170797	+	Ppp4r3b	protein_coding	Ppp4r3b	chr11:29122889-29170797	55.8635	48.4013	54.6338	34.7752	38.9383	45.492	4624	4476.28	4476.65	2936.05	3349.64	3681.35	3924	-0.446155	0.118885	-3.75282	0.000174859	0.00400299
ENSMUSG00000007613	chr4	47353221	47414931	+	Tgfbr1	protein_coding	Tgfbr1	chr4:47353221-47414931	50.1287	46.4426	47.3466	24.5287	32.2369	36.2106	6596.27	6306.2	6558.06	3232.96	4270.98	5075.49	5339.99	-0.62967	0.167876	-3.75081	0.000176265	0.00402936
ENSMUSG00000068762	chr3	107846162	107851065	-	Gstm6	protein_coding	Gstm6	chr3:107846162-107851065	0.625975	0.916404	0.350734	1.89684	1.4628	2.96585	19.7111	25.7554	11.5378	56.9817	45.436	76.2698	39.2819	1.65443	0.441141	3.75034	0.000176594	0.00403104
ENSMUSG00000014074	chr16	32096278	32120252	+	Rnf168	protein_coding	Rnf168	chr16:32096278-32120252	8.38921	8.40902	9.02367	11.0183	12.0449	12.818	877.725	873.107	924.175	1109.64	1248.65	1332.06	1060.89	0.463612	0.123633	3.74992	0.00017689	0.00403197
ENSMUSG00000098844	chr19	8720334	8720443	+	Mir6992	miRNA	Mir6992	chr19:8720334-8720443	2.89702	6.47882	9.48169	0.278676	0	2.53336	27.8275	38.633	50.7661	9.74686	10.0969	13.3029	25.0622	-1.82716	0.487311	-3.74948	0.0001772	0.00403322
ENSMUSG00000008036	chr7	16472334	16483219	+	Ap2s1	protein_coding	Ap2s1	chr7:16472334-16483219	63.2135	70.7359	71.0353	96.8864	83.1515	88.8689	1355.43	1464.19	1486.06	2027.35	1831.74	1849.99	1669.13	0.407327	0.108675	3.74811	0.00017817	0.00404363
ENSMUSG00000034324	chr5	127318871	127642857	+	Tmem132c	protein_coding	Tmem132c	chr5:127318871-127642857	44.539	44.9333	43.5682	30.7721	29.3152	35.2152	5505.2	5493.62	5360.44	3913.74	3850.28	4553.13	4779.4	-0.409555	0.10926	-3.74845	0.000177933	0.00404363
ENSMUSG00000026761	chr2	48792835	48840289	-	Orc4	protein_coding	Orc4	chr2:48792835-48840289	38.3116	35.6984	38.0416	26.9064	24.926	28.8678	1692.84	1653.49	1791.81	1318.83	1294.08	1346.25	1516.22	-0.376283	0.100412	-3.7474	0.000178675	0.00404929
ENSMUSG00000047694	chrX	97979921	97992623	+	Yipf6	protein_coding	Yipf6	chrX:97979921-97992623	11.3492	10.6536	10.2377	7.57364	7.23285	8.81182	801.2	793.265	828.411	553.322	569.633	635.877	696.951	-0.462907	0.123579	-3.74583	0.000179801	0.00406897
ENSMUSG00000015312	chr10	80765906	80768038	+	Gadd45b	protein_coding	Gadd45b	chr10:80765906-80768038	8.46212	8.60348	9.43051	15.2142	14.4503	12.0859	271.318	283.309	305.751	481.345	466.981	376.915	364.27	0.623918	0.166652	3.74384	0.000181232	0.00409312
ENSMUSG00000041308	chr8	107662381	107746346	+	Sntb2	protein_coding	Sntb2	chr8:107662381-107746346	5.41632	5.87201	5.43805	7.82307	7.62531	6.46739	635.394	642.596	641.499	973.187	941.534	795.512	771.62	0.498266	0.133104	3.74343	0.000181528	0.00409312
ENSMUSG00000074001	chr9	121606756	121612884	+	Klhl40	protein_coding	Klhl40	chr9:121606756-121612884	2.41732	2.86822	2.38556	9.63661	9.45397	2.7235	115.948	141.654	110.762	443.857	457.725	131.255	233.534	1.48877	0.39772	3.74326	0.000181646	0.00409312
ENSMUSG00000014956	chr5	32616186	32652867	+	Ppp1cb	protein_coding	Ppp1cb	chr5:32616186-32652867	74.9558	76.2287	79.1559	42.6398	41.0549	64.0181	8038.66	8505.71	8697.16	6169.01	6164.99	6987.56	7427.18	-0.385654	0.103181	-3.73764	0.000185755	0.00415208
ENSMUSG00000015165	chr7	28507965	28521691	+	Hnrnpl	protein_coding	Hnrnpl	chr7:28507965-28521691	278.864	282.514	271.335	187.65	175.193	222.752	11628.4	11923.4	11453.5	8270.59	7788.06	9733.27	10132.9	-0.440699	0.117921	-3.73724	0.000186054	0.00415208
ENSMUSG00000019054	chr5	136982128	136995088	+	Fis1	protein_coding	Fis1	chr5:136982128-136995088	89.4431	89.8459	94.0776	124.59	115.6	115.946	1864.44	1886.58	1963.73	2498.95	2390.44	2400.73	2167.48	0.351296	0.0940256	3.73617	0.000186841	0.00415208
ENSMUSG00000021936	chr14	33099854	33169115	-	Mapk8	protein_coding	Mapk8	chr14:33099854-33169115	8.95456	7.60882	7.20446	5.32942	4.67977	5.25682	569.304	517.683	545.736	389.874	351.708	403.52	462.971	-0.512261	0.137163	-3.73469	0.000187943	0.00415208
ENSMUSG00000022021	chr14	86892802	87378660	-	Diaph3	protein_coding	Diaph3	chr14:86892802-87378660	3.99716	3.3797	3.35353	2.6005	2.27351	2.45581	417.412	399.208	388.823	273.662	271.774	290.003	340.147	-0.529423	0.141631	-3.73804	0.000185462	0.00415208
ENSMUSG00000022974	chr16	90810924	90841431	-	Paxbp1	protein_coding	Paxbp1	chr16:90810924-90841431	20.6421	19.4841	22.1652	14.4029	13.9424	16.6894	1798.35	1676.67	1841.43	1169.62	1199.85	1440.26	1521.03	-0.481359	0.128901	-3.73434	0.000188205	0.00415208
ENSMUSG00000029810	chr6	48810751	48818430	-	Tmem176b	protein_coding	Tmem176b	chr6:48810751-48818430	65.6555	63.7425	63.3435	97.0058	87.6958	77.8468	1836.61	1811.89	1809.12	2722.37	2484.67	2210.05	2145.79	0.442845	0.118544	3.7357	0.000187194	0.00415208
ENSMUSG00000030847	chr7	128125339	128148705	+	Bag3	protein_coding	Bag3	chr7:128125339-128148705	9.57853	9.74587	8.38366	6.54465	6.6993	6.49382	645.829	645.172	556.12	422.864	446.787	433.674	525.074	-0.502887	0.134588	-3.73649	0.000186605	0.00415208
ENSMUSG00000034868	chr17	71280127	71297885	-	Myl12b	protein_coding	Myl12b	chr17:71280127-71297885	44.5116	46.9582	46.5791	107.975	96.6758	52.1674	1363.55	1466.77	1471.06	3118.25	2880.14	1640.69	1990.07	0.828821	0.22183	3.73629	0.000186752	0.00415208
ENSMUSG00000038290	chr11	74816648	75055274	+	Smg6	protein_coding	Smg6	chr11:74816648-75055274	16.9947	16.2383	13.2863	9.96572	10.6139	11.793	2315.48	2093.91	1929.11	1365.31	1522.11	1641.57	1811.25	-0.485299	0.129825	-3.73811	0.000185411	0.00415208
ENSMUSG00000039457	chr16	4904154	4950285	-	Ppl	protein_coding	Ppl	chr16:4904154-4950285	1.60358	1.20893	0.975747	2.77031	3.54271	1.73778	257.404	191.877	155.76	432.611	564.584	278.473	313.452	1.0763	0.288049	3.7365	0.000186597	0.00415208
ENSMUSG00000045128	chr8	71347365	71350056	-	Rpl18a	protein_coding	Rpl18a	chr8:71347365-71350056	69.3094	73.3457	71.0793	619.943	600.615	106.535	867.29	889.848	876.87	8703.2	8647.98	1292.15	3546.22	2.82335	0.755454	3.73728	0.000186021	0.00415208
ENSMUSG00000068457	chrY	1096860	1245759	-	Uty	protein_coding	Uty	chrY:1096860-1245759	3.15323	2.89439	2.58454	0.00711846	0.0310007	0.258273	316.538	284.597	238.832	0.749759	3.36563	30.1532	145.706	-4.62132	1.23713	-3.73551	0.000187335	0.00415208
ENSMUSG00000078566	chr7	138492564	138511235	-	Bnip3	protein_coding	Bnip3	chr7:138492564-138511235	15.5704	18.9383	18.1999	29.0926	28.9393	24.1207	270.158	303.913	323.057	542.825	534.293	385.783	393.338	0.706337	0.189142	3.73442	0.000188149	0.00415208
ENSMUSG00000083022	chr11	6122643	6123036	-	Rps15a-ps6	processed_pseudogene	Rps15a-ps6	chr11:6122643-6123036	0	0	0	0.309167	0.168298	0.351318	0	0	0	95.2193	79.9337	3.54743	29.7834	8.07785	2.16295	3.73464	0.000187985	0.00415208
ENSMUSG00000031880	chr8	105354701	105357959	-	Rrad	protein_coding	Rrad	chr8:105354701-105357959	5.28606	5.30148	6.27627	15.715	14.3559	6.05547	151.892	180.288	198.449	521.082	495.589	207.525	292.471	1.20689	0.323245	3.73368	0.000188705	0.0041573
ENSMUSG00000032353	chr9	89581258	89587121	-	Tmed3	protein_coding	Tmed3	chr9:89581258-89587121	22.5553	23.3473	25.3385	42.0205	38.353	28.9778	783.807	808.718	881.485	1405.8	1328.58	1008.36	1036.12	0.597586	0.160202	3.7302	0.00019133	0.00420867
ENSMUSG00000032743	chr7	125307059	125473965	+	Katnip	protein_coding	Katnip	chr7:125307059-125473965	3.94113	5.27545	4.26299	2.31062	2.26517	4.22108	554.231	615.553	571.119	343.389	329.832	450.524	477.441	-0.632246	0.169508	-3.72988	0.00019157	0.00420867
ENSMUSG00000001420	chr3	88235961	88243455	-	Tmem79	protein_coding	Tmem79	chr3:88235961-88243455	1.18221	1.01448	0.931218	3.77699	3.07268	1.63735	35.9438	33.482	29.9982	128.958	99.286	52.3246	63.3322	1.49963	0.402109	3.72941	0.000191929	0.00421071
ENSMUSG00000020290	chr11	23206040	23248249	+	Xpo1	protein_coding	Xpo1	chr11:23206040-23248249	111.082	110.017	114.847	69.6698	78.705	88.7935	11665.5	11517.8	12084.6	7232.92	8372.84	9612.66	10081.1	-0.48398	0.129819	-3.72812	0.000192916	0.00422064
ENSMUSG00000027737	chr3	49846974	50398063	-	Slc7a11	protein_coding	Slc7a11	chr3:49846974-50398063	1.37705	1.39146	1.10109	3.68539	3.64303	1.23129	288.71	282.021	261.907	841.979	855.711	293.55	470.646	1.2584	0.337535	3.72821	0.000192843	0.00422064
ENSMUSG00000037149	chr12	13266973	13299214	-	Ddx1	protein_coding	Ddx1	chr12:13266973-13299214	85.6493	86.5322	91.1506	60.3162	58.5497	69.988	6791.06	6800.7	6809.59	4748.22	4940.74	5693.63	5963.99	-0.407495	0.109362	-3.7261	0.000194464	0.00424862
ENSMUSG00000019899	chr10	26857280	27492839	-	Lama2	protein_coding	Lama2	chr10:26857280-27492839	3.08364	2.50715	2.55098	2.29406	2.09773	1.96851	665.541	511.244	534.198	342.64	411.448	357.404	470.412	-0.623211	0.167281	-3.72554	0.000194895	0.00424898
ENSMUSG00002076161	chr9	78082584	78082915	-	7SK	misc_RNA	7SK	chr9:78082584-78082915	1.63543	1.82872	2.03633	3.39547	5.79485	19.6048	13.9137	15.4532	17.3066	27.7411	48.8016	167.616	48.4721	2.38454	0.64008	3.72538	0.000195018	0.00424898
ENSMUSG00000037772	chr7	142086748	142094484	+	Mrpl23	protein_coding	Mrpl23	chr7:142086748-142094484	1.23469	0.943256	1.37832	8.71064	6.34964	1.61873	31.3059	28.3309	38.0746	200.935	143.881	37.248	79.9626	1.96774	0.528395	3.724	0.000196091	0.0042606
ENSMUSG00000043964	chr7	127368986	127374322	+	Orai3	protein_coding	Orai3	chr7:127368986-127374322	5.14796	6.23327	6.36437	12.1209	10.2734	8.55579	249.288	293.611	324.211	542.825	472.029	393.765	379.288	0.700988	0.188232	3.72406	0.000196046	0.0042606
ENSMUSG00000023051	chr15	102426791	102432111	+	Tarbp2	protein_coding	Tarbp2	chr15:102426791-102432111	21.7756	15.5409	20.8231	30.6492	28.3342	22.28	473.067	394.057	448.819	985.933	924.706	523.246	624.971	0.88735	0.238315	3.72343	0.000196536	0.00426441
ENSMUSG00000022193	chr14	54851575	54855479	-	Psmb5	protein_coding	Psmb5	chr14:54851575-54855479	46.8859	48.2208	46.7679	84.0511	83.382	57.7365	943.815	983.855	931.097	1558.75	1613.82	1144.05	1195.9	0.594935	0.159862	3.72156	0.000197999	0.00429024
ENSMUSG00000029016	chr4	148088715	148123278	-	Clcn6	protein_coding	Clcn6	chr4:148088715-148123278	8.66961	8.40125	8.84329	5.08572	6.11233	6.38494	1047.01	1027.64	1113.39	585.561	742.121	811.475	887.867	-0.57663	0.154969	-3.72094	0.000198484	0.00429486
ENSMUSG00000030942	chr7	119314315	119320021	-	Thumpd1	protein_coding	Thumpd1	chr7:119314315-119320021	44.557	48.1537	45.8707	35.5043	36.1083	37.3795	3084.21	3326.3	3177.5	2371.49	2488.04	2591.4	2839.82	-0.363871	0.0978036	-3.72042	0.000198893	0.00429782
ENSMUSG00000032431	chr9	114204201	114219743	-	Crtap	protein_coding	Crtap	chr9:114204201-114219743	33.7926	34.261	36.9627	61.0236	58.0809	41.5276	1460.94	1483.51	1596.83	2556.68	2516.65	1799.44	1902.34	0.597975	0.161009	3.71393	0.000204068	0.00439763
ENSMUSG00000079480	chrX	101163052	101171275	+	Pin4	protein_coding	Pin4	chrX:101163052-101171275	0.645755	0.206308	0.367567	14.4114	13.12	0.776456	10.4353	2.57554	4.6151	192.688	181.744	10.6423	67.1167	4.44465	1.1967	3.71408	0.000203947	0.00439763
ENSMUSG00000035597	chr12	65083106	65110160	+	Prpf39	protein_coding	Prpf39	chr12:65083106-65110160	35.4211	34.4027	36.9929	25.4368	25.6463	28.5326	2491.72	2477.67	2698.68	1833.16	1945.33	2061.95	2251.42	-0.393131	0.105919	-3.71161	0.000205941	0.00443194
ENSMUSG00000032178	chr9	21279166	21316657	+	Ilf3	protein_coding	Ilf3	chr9:21279166-21316657	88.1014	86.8599	82.3498	49.0178	54.2879	70.0334	7695.46	7555.33	7176.49	4219.64	4765.73	6128.19	6256.81	-0.569544	0.153642	-3.70695	0.00020977	0.00450819
ENSMUSG00000070565	chr1	156962751	157240165	-	Rasal2	protein_coding	Rasal2	chr1:156962751-157240165	3.03259	2.75471	3.99488	6.41004	5.3708	6.52062	221.46	193.165	234.217	316.398	326.466	347.648	273.226	0.608311	0.164165	3.70548	0.000210987	0.0045282
ENSMUSG00000040952	chr7	24583795	24589231	+	Rps19	protein_coding	Rps19	chr7:24583795-24589231	69.7906	77.7368	78.2082	328.625	316.22	109.458	1463.26	1641.9	1617.59	6519.15	6430.03	2309.38	3330.22	1.69196	0.456666	3.70503	0.000211368	0.00453022
ENSMUSG00000006057	chr11	95959677	95966496	-	Atp5g1	protein_coding	Atp5g1	chr11:95959677-95966496	7.1645	8.8317	6.44406	155.484	146.404	12.6296	192.473	213.769	243.447	2615.91	2509.92	306.853	1013.73	3.06387	0.827063	3.70452	0.000211791	0.00453313
ENSMUSG00000031906	chr8	106979179	107064620	-	Smpd3	protein_coding	Smpd3	chr8:106979179-107064620	2.98287	2.95726	3.40003	0.4679	0.78925	2.09997	296.826	318.079	373.823	46.485	85.8235	203.091	220.688	-1.56276	0.422051	-3.70277	0.000213258	0.00455836
ENSMUSG00000021311	chr13	12197597	12272981	-	Mtr	protein_coding	Mtr	chr13:12197597-12272981	6.44515	6.20949	6.26836	3.64773	4.64519	4.7901	1396.01	1343.14	1355.69	769.252	1007.16	1030.53	1150.3	-0.54554	0.147366	-3.70195	0.000213951	0.00456699
ENSMUSG00000037896	chr12	111005784	111082335	+	Rcor1	protein_coding	Rcor1	chr12:111005784-111082335	31.3503	31.8597	32.2563	28.4498	29.7394	26.3853	3268.57	3251.61	3396.72	2563.42	2709.33	2570.11	2959.96	-0.338593	0.0915674	-3.69774	0.000217525	0.00463076
ENSMUSG00000050567	chr11	50146460	50183138	-	Maml1	protein_coding	Maml1	chr11:50146460-50183138	4.85199	5.30258	4.55969	3.45643	3.5845	3.6361	686.411	719.862	613.809	442.358	485.492	497.527	574.243	-0.503218	0.136086	-3.69779	0.000217485	0.00463076
ENSMUSG00000059005	chr2	75489604	75499751	+	Hnrnpa3	protein_coding	Hnrnpa3	chr2:75489604-75499751	3.15219	3.05151	3.09201	80.2507	80.9976	3.79268	220.301	212.482	226.14	2966.79	2992.04	291.776	1151.59	3.24583	0.878143	3.69625	0.000218811	0.00464561
ENSMUSG00000118012	chr18	82712411	82719461	+	Gm46620	lncRNA	Gm46620	chr18:82712411-82719461	0.048118	0.0269025	0	0.85862	1.18172	0.0920453	24.349	16.741	9.23021	93.7198	107.7	25.7189	46.2432	2.1761	0.58869	3.69652	0.000218578	0.00464561
ENSMUSG00000029551	chr5	139809346	139812640	-	Psmg3	protein_coding	Psmg3	chr5:139809346-139812640	21.9297	21.5547	22.4455	32.9856	27.7237	30.4055	464.951	462.309	473.048	690.528	606.654	646.52	557.335	0.473366	0.128087	3.69565	0.000219321	0.0046488
ENSMUSG00000036845	chr7	30254865	30259263	-	Lin37	protein_coding	Lin37	chr7:30254865-30259263	9.77621	9.65853	9.26682	15.7966	14.8058	13.0508	259.723	269.144	250.369	414.617	392.937	350.309	322.85	0.572666	0.154968	3.69539	0.00021955	0.0046488
ENSMUSG00000031198	chrX	74426004	74440065	+	Fundc2	protein_coding	Fundc2	chrX:74426004-74440065	11.5858	10.8681	9.52369	15.1641	14.4313	14.4427	769.894	715.999	632.269	999.428	970.142	961.354	841.514	0.468804	0.12688	3.69485	0.000220016	0.00465245
ENSMUSG00000009630	chr8	34089652	34109469	+	Ppp2cb	protein_coding	Ppp2cb	chr8:34089652-34109469	61.1712	61.8425	62.5235	51.4464	40.7247	40.3442	2395.48	2401.69	2480.62	2005.6	1650	1591.02	2087.4	-0.471722	0.127716	-3.69352	0.000221169	0.00467058
ENSMUSG00000034165	chr17	47815975	47910616	+	Ccnd3	protein_coding	Ccnd3	chr17:47815975-47910616	153.469	156.832	157.774	246.154	228.847	191.26	5173.59	5145.92	5414.67	9169.55	8799.43	6086.51	6631.61	0.612525	0.165865	3.69292	0.00022169	0.00467532
ENSMUSG00000051396	chr2	3505563	3513827	-	Gm45902	protein_coding	Gm45902	chr2:3505563-3513827	4.34867	4.29176	4.15592	2.59921	3.25361	2.93781	449.878	381.179	381.9	248.17	280.189	281.134	337.075	-0.584815	0.158419	-3.69156	0.00022288	0.00469415
ENSMUSG00000021377	chr13	47238257	47259677	-	Dek	protein_coding	Dek	chr13:47238257-47259677	149.706	160.154	152.141	103.077	104.063	147.081	5356.79	5614.67	5520.82	3161.73	3172.1	4546.92	4562.17	-0.600161	0.162663	-3.6896	0.000224606	0.00471792
ENSMUSG00000033257	chr1	74700903	74742889	+	Ttll4	protein_coding	Ttll4	chr1:74700903-74742889	19.9372	18.7106	20.2905	8.68683	9.94977	15.044	3167.69	2700.45	2995.2	1327.82	1759.38	2290.75	2373.55	-0.721213	0.19546	-3.68983	0.000224405	0.00471792
ENSMUSG00000018585	chr11	55337466	55352065	-	Atox1	protein_coding	Atox1	chr11:55337466-55352065	66.5403	71.8872	72.2615	108.477	106.853	85.6864	931.061	998.02	1015.32	1459.78	1484.24	1197.26	1180.95	0.492488	0.133505	3.6889	0.000225227	0.00471842
ENSMUSG00000051065	chr16	28644927	28748425	-	Mb21d2	protein_coding	Mb21d2	chr16:28644927-28748425	11.7982	12.1193	11.3109	8.93871	9.01727	8.84675	935.699	947.797	888.408	680.781	708.465	698.844	809.999	-0.408662	0.110772	-3.68921	0.000224949	0.00471842
ENSMUSG00000051502	chr5	137292890	137293927	+	Ufsp1	protein_coding	Ufsp1	chr5:137292890-137293927	2.61007	2.23756	2.47009	4.83322	4.99646	4.76249	69.5687	64.3884	66.919	135.706	128.735	109.97	95.8814	0.898992	0.243794	3.68751	0.000226459	0.00473794
ENSMUSG00000035305	chr4	99952987	100301962	+	Ror1	protein_coding	Ror1	chr4:99952987-100301962	11.8452	10.8904	13.1951	7.38043	9.52744	7.78758	1758.93	1608.42	1954.5	1056.41	1404.31	1156.46	1489.84	-0.557497	0.151363	-3.68319	0.000230335	0.00481267
ENSMUSG00000057454	chr7	24335974	24340543	+	Lypd3	protein_coding	Lypd3	chr7:24335974-24340543	1.52152	1.04974	0.896137	3.17772	2.40659	2.23799	57.9739	33.482	35.7671	116.213	92.5548	86.0252	70.3359	1.21064	0.328892	3.68098	0.000232342	0.00484818
ENSMUSG00000052504	chr16	63363896	63684521	-	Epha3	protein_coding	Epha3	chr16:63363896-63684521	25.9664	23.878	22.1188	14.7069	18.5014	19.0063	3026.24	2860.13	2651.38	1663.71	2097.63	2193.2	2415.38	-0.520183	0.141345	-3.68023	0.000233027	0.00485607
ENSMUSG00000020485	chr11	87628377	87634443	+	Supt4a	protein_coding	Supt4a	chr11:87628377-87634443	19.8716	19.3623	20.749	48.4893	43.329	22.5387	371.033	373.453	393.438	910.957	830.469	438.995	553.057	0.938739	0.255172	3.67885	0.000234286	0.00487587
ENSMUSG00000038594	chr10	53149538	53256043	-	Cep85l	protein_coding	Cep85l	chr10:53149538-53256043	6.74174	6.95515	6.78573	3.95573	5.36892	4.72075	803.518	793.265	842.256	446.856	620.958	562.268	678.187	-0.582355	0.1584	-3.67649	0.000236468	0.0049148
ENSMUSG00000032228	chr9	71749969	72019153	-	Tcf12	protein_coding	Tcf12	chr9:71749969-72019153	97.2839	90.6527	88.2642	67.2333	65.8858	82.0126	8569.7	8226.26	8423.72	5908.85	6095.15	7063.83	7381.25	-0.403528	0.109771	-3.67608	0.000236841	0.00491608
ENSMUSG00000030592	chr7	28702768	28824576	-	Ryr1	protein_coding	Ryr1	chr7:28702768-28824576	0.628641	0.482853	0.646668	1.45253	1.62935	0.752358	244.65	169.985	248.062	527.83	599.923	274.926	344.229	1.08126	0.294168	3.67566	0.000237235	0.00491615
ENSMUSG00000044876	chr7	6175224	6196810	+	Zfp444	protein_coding	Zfp444	chr7:6175224-6196810	30.124	32.5964	30.8806	43.3265	38.1765	46.546	1362.39	1422.98	1361.46	1836.16	1692.91	1924.48	1600.06	0.395289	0.10755	3.67541	0.000237466	0.00491615
ENSMUSG00000032726	chr4	123206437	123237045	-	Bmp8a	protein_coding	Bmp8a	chr4:123206437-123237045	0.023531	0.0789371	0.0468796	0.39592	0.412557	0.343178	1.15948	3.8633	2.30755	20.2435	21.8766	17.7372	11.1979	3.05031	0.831119	3.67013	0.000242429	0.00501232
ENSMUSG00000030284	chr6	113460257	113470299	+	Creld1	protein_coding	Creld1	chr6:113460257-113470299	3.44296	3.25927	3.85825	5.38755	5.27752	5.50835	208.706	191.877	230.755	312.649	313.845	329.024	264.476	0.596291	0.162505	3.66938	0.000243143	0.00501396
ENSMUSG00000046714	chr8	121842909	121845634	+	Foxc2	protein_coding	Foxc2	chr8:121842909-121845634	4.30413	3.59112	5.02942	6.11974	7.41508	8.14474	301.464	249.827	351.902	411.617	514.1	570.25	399.86	0.725934	0.197825	3.66959	0.000242943	0.00501396
ENSMUSG00000019505	chr11	62441996	62444039	+	Ubb	protein_coding	Ubb	chr11:62441996-62444039	168.309	169.293	176.809	455.03	428.273	176.826	6563.81	6580.49	6881.12	17044.3	16531.1	6897.1	10083	1.01514	0.276909	3.66595	0.000246419	0.00507489
ENSMUSG00000039568	chr16	4692641	4698179	-	Ubald1	protein_coding	Ubald1	chr16:4692641-4698179	14.2083	14.7975	14.1773	11.356	10.5947	10.6292	678.295	713.423	688.804	527.08	503.161	510.83	603.599	-0.432508	0.11803	-3.66439	0.000247925	0.00509098
ENSMUSG00000055148	chr8	73072876	73075500	+	Klf2	protein_coding	Klf2	chr8:73072876-73075500	13.7505	15.0207	17.0544	9.42355	8.18259	3.47599	659.743	715.999	815.72	442.358	395.461	164.956	532.373	-1.12682	0.307504	-3.66442	0.0002479	0.00509098
ENSMUSG00000066800	chr1	153625171	153639967	+	Rnasel	protein_coding	Rnasel	chr1:153625171-153639967	2.25837	1.70436	2.1226	3.23628	3.80572	3.3706	151.892	114.611	143.068	211.432	268.409	220.828	185.04	0.772077	0.210711	3.66414	0.000248167	0.00509098
ENSMUSG00000041341	chr12	105582394	105651470	-	Atg2b	protein_coding	Atg2b	chr12:105582394-105651470	12.2876	9.66103	10.3607	5.19271	7.6119	7.34909	2092.86	1762.95	1768.74	826.984	1306.71	1302.79	1510.17	-0.711364	0.194176	-3.66349	0.000248798	0.00509729
ENSMUSG00000021796	chr14	34132690	34225298	-	Bmpr1a	protein_coding	Bmpr1a	chr14:34132690-34225298	54.9183	53.9266	56.383	38.3709	42.9328	42.9651	6081.46	6127.2	6485.37	4482.06	5032.46	4991.24	5533.3	-0.366092	0.0999788	-3.66169	0.000250555	0.00512664
ENSMUSG00000079197	chr14	55824897	55828570	-	Psme2	protein_coding	Psme2	chr14:55824897-55828570	25.4035	24.8513	28.5601	85.3668	71.0307	26.0816	594.812	593.661	644.961	1926.13	1678.61	614.593	1008.79	1.20269	0.328488	3.66129	0.000250951	0.0051281
ENSMUSG00000063229	chr7	46490898	46505051	+	Ldha	protein_coding	Ldha	chr7:46490898-46505051	492.002	485.88	433.21	594.737	618.378	593.345	19460.7	19398.9	17285.9	23640.6	25007.5	23427.2	21370.1	0.360353	0.098441	3.6606	0.000251624	0.00512858
ENSMUSG00000068874	chr3	94840366	94852069	+	Selenbp1	protein_coding	Selenbp1	chr3:94840366-94852069	5.19088	5.716	5.01319	10.8409	10.3731	6.77436	229.577	258.841	221.525	464.85	460.25	299.758	322.467	0.78847	0.215384	3.66076	0.000251467	0.00512858
ENSMUSG00000027598	chr2	154975428	155068775	+	Itch	protein_coding	Itch	chr2:154975428-155068775	25.4561	27.9068	26.908	16.6485	19.9896	20.9788	3416.98	3708.77	3611.32	2192.29	2696.71	2820.21	3074.38	-0.478168	0.13066	-3.65962	0.000252585	0.00514155
ENSMUSG00000047146	chr10	62640348	62744775	-	Tet1	protein_coding	Tet1	chr10:62640348-62744775	5.25775	6.25377	6.30868	7.90956	10.6699	9.84678	984.397	741.754	745.339	1091.65	1442.17	1289.49	1049.13	0.628866	0.171896	3.65841	0.000253782	0.00515728
ENSMUSG00000071644	chr19	8944404	8955843	+	Eef1g	protein_coding	Eef1g	chr19:8944404-8955843	16.0453	14.6943	15.356	111.514	103.931	22.7953	782.648	715.999	744.186	5207.07	4981.13	1101.48	2255.42	2.33163	0.637399	3.65804	0.000254155	0.00515728
ENSMUSG00000078247	chr17	12960197	13079023	+	Airn	lncRNA	Airn	chr17:12960197-13079023	5.41462	6.96991	7.20384	12.7283	10.1184	9.17057	134.499	163.547	167.298	317.898	269.25	218.167	211.776	0.793252	0.216863	3.65785	0.000254338	0.00515728
ENSMUSG00000005682	chr10	128139203	128157222	+	Pan2	protein_coding	Pan2	chr10:128139203-128157222	24.4173	25.4363	22.7842	14.2479	15.4936	19.8499	2830.29	2910.36	2622.53	1593.99	1785.47	2272.13	2335.79	-0.565683	0.154669	-3.65739	0.000254798	0.00515998
ENSMUSG00000034429	chr15	75840971	75847598	+	Zfp707	protein_coding	Zfp707	chr15:75840971-75847598	6.20178	5.15127	5.05145	9.03452	10.037	7.22149	270.158	229.223	237.678	402.62	452.677	326.364	319.787	0.680851	0.186207	3.65642	0.000255763	0.00516011
ENSMUSG00000037152	chr3	51312097	51316409	-	Ndufc1	protein_coding	Ndufc1	chr3:51312097-51316409	66.4104	78.0566	79.5592	92.2249	102.679	98.564	900.915	1009.61	1056.86	1334.57	1434.6	1276.19	1168.79	0.447225	0.122313	3.6564	0.000255784	0.00516011
ENSMUSG00000068220	chr15	78810924	78814665	+	Lgals1	protein_coding	Lgals1	chr15:78810924-78814665	285.099	291.872	321.566	609.868	534.296	340.509	5888.99	6030.62	6636.52	12781.1	11509.6	7027.46	8312.39	0.75515	0.206528	3.65641	0.000255776	0.00516011
ENSMUSG00000028834	chr4	134042430	134056940	+	Trim63	protein_coding	Trim63	chr4:134042430-134056940	0.813238	1.36404	1.26276	3.14065	3.38422	1.76339	39.4223	65.6762	62.3039	153.701	164.074	85.1384	95.0526	1.27048	0.347711	3.65384	0.000258352	0.00520526
ENSMUSG00000011752	chr19	41900361	41907099	+	Pgam1	protein_coding	Pgam1	chr19:41900361-41907099	4.7525	4.03538	4.40489	45.6577	46.3733	6.18388	220.301	186.726	205.372	2015.35	2115.3	288.229	838.546	2.85113	0.780588	3.65254	0.000259658	0.00522491
ENSMUSG00000092274	chr19	5874735	5895506	-	Neat1	lncRNA	Neat1	chr19:5874735-5895506	2.85665	3.55737	3.15602	0.969192	1.01226	1.30734	224.939	249.827	254.984	170.195	116.956	142.784	193.281	-0.761225	0.208439	-3.65202	0.000260184	0.00522883
ENSMUSG00000026587	chr1	158189842	158519351	+	Astn1	protein_coding	Astn1	chr1:158189842-158519351	5.37459	4.41378	4.37219	2.39339	3.27017	2.80183	870.768	690.244	744.186	388.375	565.425	500.188	626.531	-0.666026	0.182407	-3.65131	0.000260908	0.00523008
ENSMUSG00000039481	chr17	57058324	57064530	-	Nrtn	protein_coding	Nrtn	chr17:57058324-57064530	13.8463	13.8556	14.4512	21.2897	17.9415	18.7599	371.033	369.589	384.207	563.069	503.161	514.378	450.906	0.491145	0.134503	3.65156	0.000260654	0.00523008
ENSMUSG00000029196	chr5	36631013	36641629	-	Tada2b	protein_coding	Tada2b	chr5:36631013-36641629	11.023	11.3171	11.0899	4.30481	6.543	1.91487	747.864	779.1	724.571	330.644	490.54	148.992	536.952	-1.21406	0.33259	-3.65031	0.000261923	0.00524377
ENSMUSG00000019802	chr10	42637491	42708510	+	Sec63	protein_coding	Sec63	chr10:42637491-42708510	21.8748	22.3946	23.2794	14.1707	15.7896	18.4201	3426.26	3479.55	3622.86	2152.56	2462.8	2876.97	3003.5	-0.491139	0.13474	-3.64509	0.000267301	0.00533361
ENSMUSG00000026469	chr1	155151446	155293161	-	Xpr1	protein_coding	Xpr1	chr1:155151446-155293161	6.58927	6.16538	6.51719	4.77037	5.58959	4.3921	1063.24	1012.19	1018.78	764.004	821.213	744.074	903.917	-0.409771	0.112418	-3.64505	0.000267337	0.00533361
ENSMUSG00000074863	chr13	62819597	62908523	-	Platr25	protein_coding	Platr25	chr13:62819597-62908523	9.33604	9.68941	10.0966	12.975	13.9332	12.6505	401.18	432.69	458.049	682.28	694.161	543.644	535.334	0.572238	0.156994	3.64497	0.000267423	0.00533361
ENSMUSG00000041997	chr2	70542750	70656072	-	Tlk1	protein_coding	Tlk1	chr2:70542750-70656072	20.7645	21.125	20.7216	14.2381	14.3519	17.2213	2183.3	2205.95	2193.33	1448.53	1508.64	1822.49	1893.71	-0.462115	0.12682	-3.64387	0.000268566	0.00534965
ENSMUSG00000040883	chr9	21832304	21838831	-	Tmem205	protein_coding	Tmem205	chr9:21832304-21838831	12.5548	11.9151	12.2641	20.2142	16.2606	17.4142	241.171	240.813	253.831	409.368	337.404	357.404	306.665	0.586189	0.160887	3.64348	0.000268982	0.00535118
ENSMUSG00000023904	chr17	23892569	23894201	+	Hcfc1r1	protein_coding	Hcfc1r1	chr17:23892569-23894201	23.8365	24.6041	23.3838	34.02	30.6592	33.5613	393.063	417.237	385.361	559.32	529.245	573.797	476.337	0.47594	0.130672	3.64224	0.000270278	0.00536065
ENSMUSG00000026828	chr2	57887895	57935872	+	Galnt5	protein_coding	Galnt5	chr2:57887895-57935872	3.07392	3.16215	2.39339	1.41361	1.84664	1.92898	320.016	336.107	264.215	143.954	198.572	202.204	244.178	-0.758008	0.208127	-3.64205	0.000270476	0.00536065
ENSMUSG00000047909	chr2	11782686	11795136	+	Ankrd16	protein_coding	Ankrd16	chr2:11782686-11795136	13.7659	13.6383	16.7389	9.97979	9.84139	10.1955	618.002	607.827	694.573	455.853	460.25	470.922	551.238	-0.470032	0.129057	-3.64205	0.000270476	0.00536065
ENSMUSG00000038422	chr4	62417244	62420513	-	Hdhd3	protein_coding	Hdhd3	chr4:62417244-62420513	6.32672	6.61401	6.22751	9.7051	9.386	10.2548	202.909	204.755	193.834	292.406	290.285	317.495	250.281	0.581535	0.159879	3.63735	0.000275463	0.00545264
ENSMUSG00000035666	chr2	28712310	28730372	-	Gtf3c4	protein_coding	Gtf3c4	chr2:28712310-28730372	23.0321	22.5842	21.8273	12.8031	17.3563	16.6216	4133.54	4030.71	3915.92	2205.04	3087.12	2983.39	3392.62	-0.545948	0.150153	-3.63594	0.000276965	0.00547551
ENSMUSG00000041453	chr5	146769699	146773842	+	Rpl21	protein_coding	Rpl21	chr5:146769699-146773842	6.30418	6.15605	6.65038	163.569	147.537	7.71981	212.185	204.755	221.525	3807.27	3541.48	239.452	1371.11	3.57109	0.982671	3.63406	0.000278993	0.00550872
ENSMUSG00000030432	chr7	4795872	4798065	+	Rpl28	protein_coding	Rpl28	chr7:4795872-4798065	8.29578	9.1646	10.5318	110.762	111.355	13.6463	182.038	209.906	220.371	2109.82	2198.6	282.021	867.126	2.90635	0.800236	3.63187	0.00028138	0.00554199
ENSMUSG00000054611	chr19	4364446	4448313	-	Kdm2a	protein_coding	Kdm2a	chr19:4364446-4448313	25.6402	25.1485	20.4942	14.36	17.1109	18.2736	3071.46	3098.37	2859.06	2070.08	2301.25	2440.63	2640.14	-0.406675	0.111971	-3.63197	0.000281267	0.00554199
ENSMUSG00000055305	chr7	23969844	23977219	+	Zfp93	protein_coding	Zfp93	chr7:23969844-23977219	2.12964	1.82325	2.49368	4.03285	4.33288	3.1227	163.486	123.626	183.45	275.161	299.541	235.017	213.38	0.781076	0.215115	3.63097	0.000282362	0.00555441
ENSMUSG00000043885	chr9	15621033	15654657	+	Slc36a4	protein_coding	Slc36a4	chr9:15621033-15654657	20.0217	18.1355	15.5323	9.828	12.7248	13.0031	2686.51	2248.44	2233.71	1370.56	1759.38	1777.26	2012.64	-0.547229	0.150743	-3.63021	0.000283196	0.00556388
ENSMUSG00000032777	chr7	125240125	125306952	-	Gtf3c1	protein_coding	Gtf3c1	chr7:125240125-125306952	32.8303	31.8624	28.3903	16.4291	22.1686	24.9292	5923.77	5690.65	5048.92	2804.85	3781.28	4286.19	4589.28	-0.616189	0.169766	-3.62964	0.000283819	0.00556919
ENSMUSG00000107884	chr2	38742989	38744949	-	Gm44144	TEC	Gm44144	chr2:38742989-38744949	0.138094	0.0257358	0.0458521	0.867878	0.303709	0.563542	6.95687	1.28777	2.30755	37.4879	15.1453	26.6057	14.9652	2.89392	0.797536	3.62857	0.000284997	0.00558538
ENSMUSG00000042208	chr11	23523250	23583639	-	0610010F05Rik	protein_coding	0610010F05Rik	chr11:23523250-23583639	14.3688	15.2694	14.8769	9.46838	10.7812	10.481	1018.02	1142.25	1048.78	708.522	838.883	784.869	923.555	-0.460531	0.127006	-3.62606	0.000287775	0.00563283
ENSMUSG00000030102	chr6	108190056	108528070	+	Itpr1	protein_coding	Itpr1	chr6:108190056-108528070	4.16849	4.25211	3.88545	2.28992	3.61112	2.94504	711.92	735.316	696.881	410.118	565.425	462.94	597.1	-0.576342	0.158987	-3.62508	0.000288867	0.00564721
ENSMUSG00000035529	chr10	85727829	85753002	-	Prdm4	protein_coding	Prdm4	chr10:85727829-85753002	26.7363	25.7996	26.1001	20.4783	21.4578	21.11	2664.48	2544.63	2548.69	1944.87	2093.42	2061.06	2309.53	-0.347212	0.0958201	-3.62359	0.000290544	0.00567298
ENSMUSG00000029861	chr6	42292245	42301577	-	Fam131b	protein_coding	Fam131b	chr6:42292245-42301577	1.59133	1.74589	1.8901	0.910583	0.988462	1.17374	166.965	182.863	194.988	95.2193	103.493	122.386	144.319	-0.76501	0.211139	-3.62326	0.000290918	0.00567325
ENSMUSG00000118665	chr5	100589899	100648493	-	LIN54	protein_coding	LIN54	chr5:100589899-100648493	8.59382	8.45707	9.01758	6.10025	6.53664	6.73033	992.513	989.006	1049.94	695.026	774.094	786.643	881.203	-0.427115	0.117926	-3.62188	0.000292468	0.00569645
ENSMUSG00000025450	chr13	119610339	119613297	-	Gm9752	lncRNA	Gm9752	chr13:119610339-119613297	1.44572	1.76964	1.85303	0.565344	0.700837	1.0572	85.8014	105.597	98.071	32.2396	31.1321	59.4195	68.7101	-1.24178	0.342971	-3.62065	0.000293858	0.00571648
ENSMUSG00000059534	chr11	4651972	4654342	-	Uqcr10	protein_coding	Uqcr10	chr11:4651972-4654342	148.948	147.026	158.205	181.065	184.707	187.935	1687.04	1658.65	1788.35	2170.55	2273.48	2137.33	1952.57	0.358135	0.0989428	3.61961	0.000295044	0.0057325
ENSMUSG00000071470	chr14	51026704	51045189	-	Ccnb1ip1	protein_coding	Ccnb1ip1	chr14:51026704-51045189	0.0896837	0.0334297	0.0595593	0.644151	0.372564	0.50323	3.47844	1.28777	2.30755	24.742	15.1453	19.5109	11.0787	3.05667	0.844999	3.61736	0.000297619	0.00577542
ENSMUSG00000028556	chr4	98824907	99009152	-	Dock7	protein_coding	Dock7	chr4:98824907-99009152	42.8914	38.9193	38.4267	19.5639	28.5985	28.409	6981.22	6584.36	6341.15	3297.44	4855.76	4914.08	5495.67	-0.607452	0.167967	-3.61649	0.000298624	0.00578782
ENSMUSG00000028398	chr4	75195590	75196542	-	Dmac1	protein_coding	Dmac1	chr4:75195590-75196542	29.8303	33.6282	37.6581	50.7492	45.1206	47.9791	570.463	641.308	721.11	945.446	864.125	918.785	776.873	0.497339	0.137544	3.61584	0.000299371	0.00579518
ENSMUSG00000060739	chr13	97265931	97274445	-	Nsa2	protein_coding	Nsa2	chr13:97265931-97274445	3.06281	3.8029	3.66926	13.3851	11.598	3.76911	114.788	123.626	137.299	410.118	363.488	141.01	215.055	1.28445	0.355269	3.61544	0.000299834	0.00579703
ENSMUSG00000025094	chr19	59249327	59284444	+	Slc18a2	protein_coding	Slc18a2	chr19:59249327-59284444	2.44325	2.55876	2.46935	1.50073	1.31933	1.833	245.809	252.403	239.985	145.453	131.259	178.258	198.861	-0.699335	0.193458	-3.61492	0.000300437	0.00580159
ENSMUSG00000006586	chr4	13743435	13893649	+	Runx1t1	protein_coding	Runx1t1	chr4:13743435-13893649	29.5358	30.1138	30.7679	19.8932	22.6918	24.6376	2621.58	2750.67	2863.67	1823.41	2032.84	2240.2	2388.73	-0.43428	0.120158	-3.61425	0.000301221	0.00580212
ENSMUSG00000018567	chr11	69881968	69885777	+	Gabarap	protein_coding	Gabarap	chr11:69881968-69885777	123.345	126.458	128.868	159.943	151.041	154.478	2814.05	2942.55	2973.28	3917.49	3728.27	3515.51	3315.19	0.354636	0.0981227	3.61421	0.00030126	0.00580212
ENSMUSG00000033991	chr13	76246852	76338435	+	Ttc37	protein_coding	Ttc37	chr13:76246852-76338435	14.0045	15.0152	14.7567	8.95585	10.4738	11.745	2147.35	2158.3	2142.56	1222.86	1641.59	1624.72	1822.9	-0.522885	0.144685	-3.61395	0.000301566	0.00580212
ENSMUSG00000005583	chr13	83652152	83815199	+	Mef2c	protein_coding	Mef2c	chr13:83652152-83815199	29.8442	24.1054	32.8519	62.5445	69.5523	36.8208	1511.96	1589.11	1892.19	3488.63	3846.91	1865.06	2365.64	0.881815	0.244032	3.61351	0.000302075	0.00580483
ENSMUSG00000026413	chr1	135799132	135846945	-	Pkp1	protein_coding	Pkp1	chr1:135799132-135846945	1.56843	1.85382	1.35701	6.26629	4.91238	1.37728	186.676	179	162.682	725.017	584.778	165.842	333.999	1.48241	0.410517	3.61108	0.000304923	0.00585244
ENSMUSG00000025364	chr10	128393634	128401856	-	Pa2g4	protein_coding	Pa2g4	chr10:128393634-128401856	33.4568	31.6484	31.3661	47.1103	42.591	39.571	1968.79	1873.7	1852.96	2635.4	2416.52	2341.31	2181.45	0.376562	0.104296	3.61051	0.000305592	0.00585551
ENSMUSG00000057411	chr17	26009053	26011772	-	Antkmt	protein_coding	Antkmt	chr17:26009053-26011772	21.1709	18.2425	19.1761	25.8819	24.6477	27.5416	489.3	475.186	493.816	708.522	689.112	617.253	578.865	0.466725	0.129277	3.61027	0.000305882	0.00585551
ENSMUSG00000066643	chr12	9023891	9078847	+	Wdr35	protein_coding	Wdr35	chr12:9023891-9078847	21.1956	20.3492	19.9015	12.4901	14.4084	16.5885	2365.34	2269.05	2231.4	1346.57	1597.83	1853.53	1943.95	-0.517467	0.143343	-3.61	0.000306195	0.00585551
ENSMUSG00000043733	chr5	121268595	121329460	-	Ptpn11	protein_coding	Ptpn11	chr5:121268595-121329460	24.213	22.4869	24.5685	16.8857	17.5027	19.4983	3491.19	3236.16	3536.32	2361.74	2534.32	2818.44	2996.36	-0.412246	0.114221	-3.6092	0.000307145	0.00586659
ENSMUSG00000097767	chr5	112361093	112377261	-	Miat	lncRNA	Miat	chr5:112361093-112377261	1.93465	2.60516	2.59388	2.88516	2.41852	1.49023	255.085	261.417	281.521	188.939	144.722	168.503	216.698	-0.667111	0.184868	-3.60858	0.000307877	0.00587346
ENSMUSG00000025234	chr9	59295540	59393897	-	Arih1	protein_coding	Arih1	chr9:59295540-59393897	40.6224	40.7671	42.6612	27.3778	31.0967	33.0325	4288.91	4455.68	4549.34	2972.79	3335.34	3652.08	3875.69	-0.416725	0.115617	-3.60435	0.000312935	0.00595558
ENSMUSG00000037894	chr3	137570247	137572683	+	H2az1	protein_coding	H2az1	chr3:137570247-137572683	34.5212	34.2967	35.0175	532.499	477.968	42.1544	757.139	777.812	769.569	11296.6	10328.3	922.333	4141.96	3.29042	0.912833	3.60463	0.000312599	0.00595558
ENSMUSG00000017677	chr11	79130197	79145497	-	Wsb1	protein_coding	Wsb1	chr11:79130197-79145497	136.863	136.435	144.514	72.6269	72.205	115.107	8929.14	8850.83	9415.97	4697.24	4843.14	7515.24	7375.26	-0.673254	0.186808	-3.60399	0.00031337	0.00595666
ENSMUSG00000040415	chr10	127026246	127031597	-	Dtx3	protein_coding	Dtx3	chr10:127026246-127031597	55.4625	61.9918	62.056	42.2819	39.207	50.4413	2614.62	2892.33	3060.97	2080.58	1978.99	2301.4	2488.15	-0.429802	0.119339	-3.60154	0.000316343	0.00600595
ENSMUSG00000042210	chr9	106317249	106324877	-	Abhd14a	protein_coding	Abhd14a	chr9:106317249-106324877	18.6734	19.5191	17.6999	26.8877	24.9373	24.018	533.36	544.726	521.507	739.262	691.637	719.242	624.956	0.427162	0.118625	3.60095	0.000317062	0.00601237
ENSMUSG00000051786	chr15	88982559	89007290	-	Tubgcp6	protein_coding	Tubgcp6	chr15:88982559-89007290	11.4411	11.8227	10.4623	5.82833	7.31283	8.88656	1830.82	1869.84	1660.28	895.212	1153.57	1404.78	1469.08	-0.63489	0.176385	-3.59946	0.000318875	0.00603951
ENSMUSG00000029328	chr5	100181435	100187081	-	Hnrnpdl	protein_coding	Hnrnpdl	chr5:100181435-100187081	81.598	86.0023	77.2974	65.2471	57.4153	66.6692	5668.69	5932.75	5390.44	4398.08	4006.78	4633.83	5005.1	-0.382005	0.106216	-3.59648	0.000322551	0.00610182
ENSMUSG00000038084	chr16	29398151	29473702	+	Opa1	protein_coding	Opa1	chr16:29398151-29473702	27.12	26.9508	25.888	15.4345	18.9409	20.5643	2974.06	2987.62	2928.28	1704.95	2194.39	2332.44	2520.29	-0.51287	0.142645	-3.59544	0.000323846	0.00611899
ENSMUSG00000036450	chr19	44551288	44564713	+	Hif1an	protein_coding	Hif1an	chr19:44551288-44564713	22.7082	23.9019	22.6561	16.6836	18.5428	18.4399	3628.01	3800.2	3618.24	2558.93	2945.77	2950.58	3250.29	-0.385812	0.10737	-3.59331	0.000326501	0.00615443
ENSMUSG00000047213	chr3	16237375	16271201	+	Ythdf3	protein_coding	Ythdf3	chr3:16237375-16271201	53.439	53.5277	50.0985	33.4897	40.0465	41.8992	5600.28	5653.3	5430.82	3528.36	4258.36	4483.95	4825.85	-0.443449	0.123402	-3.59353	0.000326227	0.00615443
ENSMUSG00000058756	chr11	98632636	98659832	+	Thra	protein_coding	Thra	chr11:98632636-98659832	24.1731	23.2469	20.4202	32.7187	30.997	26.0236	1152.52	1116.49	1056.86	1558.75	1518.74	1357.78	1293.52	0.41564	0.115691	3.59268	0.000327291	0.00616196
ENSMUSG00000093445	chr5	137627382	137639361	+	Lrch4	protein_coding	Lrch4	chr5:137627382-137639361	24.1328	21.2865	25.015	18.208	16.0813	18.9999	1726.46	1612.29	1796.43	1272.34	1230.14	1384.39	1503.67	-0.402243	0.111979	-3.59213	0.000327983	0.00616764
ENSMUSG00000015647	chr2	179818165	179867652	-	Lama5	protein_coding	Lama5	chr2:179818165-179867652	4.3534	4.03964	2.79364	2.55265	2.37836	1.90952	1289.34	1184.75	820.335	737.013	704.258	566.702	883.732	-0.713698	0.198718	-3.59152	0.000328757	0.00617485
ENSMUSG00000036850	chr2	24864128	24865110	-	Mrpl41	protein_coding	Mrpl41	chr2:24864128-24865110	34.0905	34.4517	34.8755	51.2574	46.043	41.9725	664.381	669.639	676.113	987.432	917.134	834.534	791.539	0.446961	0.124564	3.5882	0.000332972	0.00623179
ENSMUSG00000040010	chr8	122607888	122634433	-	Slc7a5	protein_coding	Slc7a5	chr8:122607888-122634433	21.3048	22.073	19.8802	17.4551	15.0731	16.2624	1938.65	1987.03	1806.81	1529.51	1358.87	1477.51	1683.06	-0.392575	0.109405	-3.58827	0.000332886	0.00623179
ENSMUSG00000050064	chr3	98289796	98339267	+	Zfp697	protein_coding	Zfp697	chr3:98289796-98339267	2.01286	1.8639	1.74835	0.94079	1.22917	1.21605	264.361	247.251	235.37	131.208	170.806	163.182	202.03	-0.685231	0.190936	-3.58879	0.000332213	0.00623179
ENSMUSG00000032330	chr9	79662642	79667160	-	Cox7a2	protein_coding	Cox7a2	chr9:79662642-79667160	115.207	122.699	127.1	155.198	144.477	161.481	1960.68	2100.35	2180.64	2684.89	2579.75	2755.47	2376.96	0.361695	0.100813	3.58779	0.000333488	0.00623405
ENSMUSG00000062232	chr3	78969822	79193824	-	Rapgef2	protein_coding	Rapgef2	chr3:78969822-79193824	9.5546	9.04523	8.73668	4.41015	6.06347	6.98187	1731.1	1626.45	1579.52	785.747	1113.18	1251.36	1347.89	-0.648806	0.180891	-3.58672	0.000334859	0.00625228
ENSMUSG00000020308	chr10	79505202	79511961	+	Tpgs1	protein_coding	Tpgs1	chr10:79505202-79511961	22.4938	25.0892	24.5159	33.9251	30.9293	33.8436	641.192	715.999	698.034	931.95	875.063	961.354	803.932	0.430056	0.119919	3.5862	0.000335525	0.00625733
ENSMUSG00000021706	chr13	92623615	92667376	-	Zfyve16	protein_coding	Zfyve16	chr13:92623615-92667376	8.09791	7.57044	8.52669	5.31946	6.44742	5.73038	1290.5	1195.05	1352.23	818.736	1023.15	910.803	1098.41	-0.480071	0.133885	-3.58569	0.000336186	0.00626081
ENSMUSG00000038024	chr4	86666791	86768840	+	Dennd4c	protein_coding	Dennd4c	chr4:86666791-86768840	6.92089	6.41677	5.91088	3.60897	4.74034	4.4627	1038.89	958.099	895.33	554.821	744.645	674.012	810.967	-0.552163	0.154001	-3.58544	0.000336505	0.00626081
ENSMUSG00000061474	chr13	100872462	100881167	-	Mrps36	protein_coding	Mrps36	chr13:100872462-100881167	1.8584	2.47212	2.31312	9.16558	8.59905	2.70805	42.9007	41.2086	43.8435	167.946	154.819	52.3246	83.8404	1.55306	0.433553	3.58217	0.000340753	0.00633239
ENSMUSG00000020153	chr10	80084954	80092627	+	Ndufs7	protein_coding	Ndufs7	chr10:80084954-80092627	97.4855	98.1052	100.86	130.045	114.927	146.613	1975.75	1947.11	2024.88	2631.65	2392.12	2917.76	2314.88	0.416922	0.116473	3.57956	0.000344178	0.00638852
ENSMUSG00000024222	chr17	28618067	28736498	-	Fkbp5	protein_coding	Fkbp5	chr17:28618067-28736498	44.4743	44.4301	28.6997	19.0491	20.7466	28.9368	4024.55	4029.43	2614.46	1631.47	1865.4	2636.63	2800.32	-0.798702	0.223281	-3.57711	0.000347413	0.00643738
ENSMUSG00000048489	chr6	116627569	116629755	+	Depp1	protein_coding	Depp1	chr6:116627569-116629755	4.89528	5.54004	4.08798	11.6964	10.8415	5.92504	157.689	188.014	138.453	384.626	366.853	203.091	239.788	0.981566	0.274414	3.57695	0.000347625	0.00643738
ENSMUSG00000029104	chr5	34919087	35069878	+	Htt	protein_coding	Htt	chr5:34919087-35069878	2.37927	1.8589	2.13539	1.08033	1.40891	1.56718	817.432	640.021	729.186	377.129	488.857	534.775	597.9	-0.644014	0.180076	-3.57634	0.000348438	0.00644487
ENSMUSG00000005698	chr8	106363210	106409554	+	Ctcf	protein_coding	Ctcf	chr8:106363210-106409554	36.0098	36.3445	36.4992	21.4927	20.6888	30.2183	3563.08	3552.95	3595.17	2105.32	2085.85	2986.94	2981.55	-0.577687	0.161562	-3.57563	0.000349385	0.00645484
ENSMUSG00000018770	chr2	73738790	73741670	-	Atp5g3	protein_coding	Atp5g3	chr2:73738790-73741670	299.681	324.082	323.673	433.174	390.639	512.609	5574.77	6004.86	6034.25	7777.25	7221.8	9500.91	7018.97	0.476029	0.133156	3.57496	0.000350275	0.00645617
ENSMUSG00000056328	chr11	67090877	67115401	+	Myh1	protein_coding	Myh1	chr11:67090877-67115401	0.319009	0.428323	0.239164	0.980917	1.44554	0.450207	49.8576	39.9208	35.7671	140.205	207.828	51.4378	87.5026	1.67034	0.467233	3.57497	0.000350273	0.00645617
ENSMUSG00000000276	chr11	88926004	88957676	-	Dgke	protein_coding	Dgke	chr11:88926004-88957676	3.08048	3.18966	2.6637	1.52876	1.42911	2.18096	440.602	441.704	389.976	226.427	214.559	327.251	340.087	-0.729021	0.204071	-3.57239	0.000353737	0.00651239
ENSMUSG00000009470	chr13	98975526	99062892	-	Tnpo1	protein_coding	Tnpo1	chr13:98975526-99062892	23.2087	23.8001	24.5944	19.1194	21.8671	20.2253	3535.25	3644.38	3645.93	2635.4	2925.57	2924.86	3218.57	-0.351482	0.0984129	-3.57151	0.000354934	0.00651924
ENSMUSG00000056832	chr6	38358403	38404582	+	Ttc26	protein_coding	Ttc26	chr6:38358403-38404582	9.43015	10.1143	11.019	5.46956	6.87145	6.92262	920.626	994.157	961.095	560.819	696.685	741.413	812.466	-0.525543	0.147144	-3.57163	0.000354763	0.00651924
ENSMUSG00000072572	chr14	52131066	52134202	+	Slc39a2	protein_coding	Slc39a2	chr14:52131066-52134202	0.347897	0.432239	0.115514	1.15829	1.03434	0.754227	20.8706	25.7554	6.92266	66.7285	65.6297	45.2298	38.5228	1.73906	0.487084	3.57036	0.00035649	0.00654021
ENSMUSG00000027679	chr3	34110168	34135470	-	Dnajc19	protein_coding	Dnajc19	chr3:34110168-34135470	17.9947	15.5247	15.9664	39.2981	39.4671	20.666	387.266	341.259	341.518	736.263	763.998	418.597	498.15	0.842975	0.236148	3.56969	0.000357403	0.00654872
ENSMUSG00000034254	chr17	34823235	34832423	+	Agpat1	protein_coding	Agpat1	chr17:34823235-34832423	9.77247	11.2148	11.5895	15.594	13.7722	17.9896	489.3	529.273	576.888	779.749	680.698	929.427	664.223	0.582604	0.163221	3.56941	0.000357783	0.00654872
ENSMUSG00000033964	chr1	139350025	139380743	+	Zbtb41	protein_coding	Zbtb41	chr1:139350025-139380743	10.9616	11.073	11.5267	6.38959	6.96816	7.68833	1390.21	1340.57	1361.46	922.203	1050.92	1088.17	1192.26	-0.419389	0.117557	-3.56752	0.00036037	0.00658081
ENSMUSG00000047123	chr17	56576318	56583786	-	Ticam1	protein_coding	Ticam1	chr17:56576318-56583786	1.91479	1.95564	2.08756	3.09646	3.36011	2.95332	147.254	149.381	160.375	228.676	255.788	227.036	194.752	0.638156	0.178868	3.56774	0.000360069	0.00658081
ENSMUSG00000009214	chr2	26951647	26962191	-	Mymk	protein_coding	Mymk	chr2:26951647-26962191	10.5436	11.9354	12.8108	34.6837	33.597	11.8386	377.99	422.388	454.588	1201.11	1196.48	423.031	679.265	1.16872	0.327957	3.56362	0.000365771	0.00667172
ENSMUSG00000025781	chr2	10060826	10085321	-	Atp5c1	protein_coding	Atp5c1	chr2:10060826-10085321	160.176	165.306	162.344	223.466	199.409	199.358	4785.17	4903.82	4842.4	6432.18	5884.8	5917.12	5460.91	0.327578	0.0919889	3.56106	0.000369359	0.00672941
ENSMUSG00000004562	chr14	52222294	52243708	+	Arhgef40	protein_coding	Arhgef40	chr14:52222294-52243708	54.4009	58.7286	57.6781	36.5239	35.8785	52.5573	5858.84	6080.84	5933.87	3276.45	3622.26	4973.5	4957.63	-0.590396	0.165936	-3.55796	0.000373739	0.00680136
ENSMUSG00000033596	chr8	111997575	112026854	-	Rfwd3	protein_coding	Rfwd3	chr8:111997575-112026854	9.85875	10.5812	9.87093	14.5623	16.2189	12.3447	1142.09	1225.96	1137.62	1629.98	1860.35	1424.29	1403.38	0.487704	0.137188	3.55501	0.000377966	0.00687036
ENSMUSG00000044934	chr13	64280831	64301016	-	Zfp367	protein_coding	Zfp367	chr13:64280831-64301016	10.7525	9.39532	9.49081	5.7702	6.32809	8.05379	853.376	713.423	748.801	431.861	482.126	606.611	639.366	-0.608039	0.171157	-3.55253	0.00038154	0.00692737
ENSMUSG00000027751	chr3	54600227	54636183	+	Supt20	protein_coding	Supt20	chr3:54600227-54636183	57.273	56.8914	57.2472	44.7017	43.6981	48.6834	3406.55	3193.66	3289.42	2411.97	2368.56	2763.45	2905.6	-0.390837	0.110047	-3.55155	0.000382974	0.00694542
ENSMUSG00000042185	chr9	31297487	31332629	+	Nfrkb	protein_coding	Nfrkb	chr9:31297487-31332629	15.1744	15.0257	14.9514	9.43872	10.5159	12.3934	1891.11	1938.09	1848.35	1087.9	1337.84	1520.96	1604.04	-0.525103	0.147876	-3.55096	0.000383827	0.00694742
ENSMUSG00000067586	chr13	51562674	51576833	+	S1pr3	protein_coding	S1pr3	chr13:51562674-51576833	119.008	119.047	115.726	98.6206	101.864	93.3343	13460.4	13376	13008.8	10561.8	11204.2	10528.8	12023.3	-0.303105	0.0853608	-3.55087	0.000383964	0.00694742
ENSMUSG00000038039	chr10	58091318	58141421	+	Gcc2	protein_coding	Gcc2	chr10:58091318-58141421	10.0884	9.78454	12.5302	9.00971	9.40563	12.0006	1146.72	1116.49	1156.08	796.244	777.46	936.522	988.255	-0.446481	0.125817	-3.54866	0.00038719	0.00697657
ENSMUSG00000048271	chr5	28522174	28624237	+	Rbm33	protein_coding	Rbm33	chr5:28522174-28624237	16.6571	14.6978	14.5837	6.80841	8.11169	12.7	2281.85	2129.97	2112.56	1101.4	1241.92	1784.36	1775.34	-0.66098	0.186248	-3.54892	0.000386816	0.00697657
ENSMUSG00000051747	chr2	76534323	76812891	-	Ttn	protein_coding	Ttn	chr2:76534323-76812891	3.64141	1.84351	2.81997	22.352	22.6208	4.60456	740.907	428.827	613.809	4852.44	4941.58	881.537	2076.52	2.58144	0.727462	3.54856	0.000387342	0.00697657
ENSMUSG00000092417	chr17	35340430	35343790	+	Gpank1	protein_coding	Gpank1	chr17:35340430-35343790	4.73372	4.06353	3.61813	10.4329	7.53422	5.71378	135.659	124.913	122.3	263.165	233.911	172.937	175.481	0.808752	0.227869	3.5492	0.000386406	0.00697657
ENSMUSG00000061461	chr5	53424479	53435882	+	Smim20	protein_coding	Smim20	chr5:53424479-53435882	19.1794	18.656	18.9584	26.8176	24.3546	26.468	459.153	441.704	452.28	625.299	583.095	633.217	532.458	0.444445	0.125262	3.54813	0.000387976	0.00698004
ENSMUSG00000026447	chr1	132973404	133036425	+	Pik3c2b	protein_coding	Pik3c2b	chr1:132973404-133036425	2.47141	1.98634	1.62107	1.27888	1.10131	1.83773	413.934	339.971	334.595	194.187	209.51	269.605	293.634	-0.695037	0.195936	-3.54727	0.000389248	0.00699496
ENSMUSG00000039068	chr3	152101109	152168463	+	Zzz3	protein_coding	Zzz3	chr3:152101109-152168463	22.5118	22.4442	22.4227	16.3367	19.1192	17.6506	2619.26	2560.08	2619.07	1797.17	2129.6	2020.26	2290.91	-0.391314	0.11035	-3.54612	0.000390952	0.00701759
ENSMUSG00000032060	chr9	50662624	50667936	+	Cryab	protein_coding	Cryab	chr9:50662624-50667936	8.18865	9.67045	11.817	36.6742	32.2307	9.61533	184.357	208.618	263.061	786.497	706.782	212.846	393.694	1.37924	0.388992	3.54567	0.000391618	0.00702157
ENSMUSG00000018845	chr11	82801375	82834229	+	Unc45b	protein_coding	Unc45b	chr11:82801375-82834229	4.92058	4.16265	5.50862	12.0253	12.3027	5.68349	371.033	323.23	449.973	878.717	914.609	440.769	563.055	0.965263	0.272335	3.54439	0.000393517	0.00704761
ENSMUSG00000025980	chr1	55116993	55127402	-	Hspd1	protein_coding	Hspd1	chr1:55116993-55127402	77.8834	77.3422	89.8157	130.143	126.133	95.7612	3338.14	3188.51	3594.01	6836.3	6743.04	3715.94	4569.32	0.773124	0.218219	3.54288	0.000395778	0.00708009
ENSMUSG00000038239	chr7	44984713	44988398	+	Hrc	protein_coding	Hrc	chr7:44984713-44988398	0.501274	0.504011	0.697463	2.00912	1.8892	0.644427	24.349	20.6043	38.0746	110.215	120.321	39.9086	58.912	1.70202	0.480448	3.54257	0.000396252	0.00708054
ENSMUSG00000001542	chr13	75854875	75920483	+	Ell2	protein_coding	Ell2	chr13:75854875-75920483	6.2603	9.72741	8.3014	2.80102	3.46233	5.45335	398.861	439.129	448.819	223.428	273.457	323.703	351.233	-0.650752	0.183737	-3.54176	0.000397468	0.00709394
ENSMUSG00000014077	chr2	119378177	119417508	+	Chp1	protein_coding	Chp1	chr2:119378177-119417508	13.037	13.6304	13.0723	19.6444	19.9475	15.995	880.044	911.74	876.87	1270.09	1332.79	1072.21	1057.29	0.462105	0.130517	3.54058	0.000399248	0.00709394
ENSMUSG00000030557	chr7	66880910	67022606	-	Mef2a	protein_coding	Mef2a	chr7:66880910-67022606	22.1507	22.0072	21.1809	17.2835	16.8297	16.7948	2099.82	2144.13	2186.41	1701.2	1718.99	1708.98	1926.59	-0.326195	0.0921214	-3.54093	0.000398722	0.00709394
ENSMUSG00000033031	chr16	48814547	48840068	+	Cip2a	protein_coding	Cip2a	chr16:48814547-48840068	16.8905	17.1102	16.3164	11.4425	11.6837	13.9666	1743.86	1756.52	1686.82	1144.13	1192.27	1439.37	1493.83	-0.458601	0.129522	-3.54071	0.000399047	0.00709394
ENSMUSG00000082044	chr2	131164007	131164286	-	Snrpert	processed_pseudogene	Snrpert	chr2:131164007-131164286	0.808434	1.08478	0.322115	12.5204	10.668	0.494868	6.95687	7.72661	2.30755	86.2222	75.7266	3.54743	30.4146	3.2914	0.929389	3.54146	0.000397916	0.00709394
ENSMUSG00000034714	chr11	114566256	114611803	+	Ttyh2	protein_coding	Ttyh2	chr11:114566256-114611803	2.88573	3.6609	3.20964	5.63772	5.39792	4.26759	258.564	328.381	289.598	487.343	480.443	383.123	371.242	0.625851	0.176854	3.53881	0.000401942	0.00713379
ENSMUSG00000037570	chr15	99140697	99149842	-	Mcrs1	protein_coding	Mcrs1	chr15:99140697-99149842	17.0394	16.9611	16.6956	43.3031	39.1821	17.1842	714.239	691.531	702.65	1929.13	1829.22	705.939	1095.45	1.08249	0.305942	3.53824	0.00040281	0.00714117
ENSMUSG00000002289	chr17	33992723	34000804	-	Angptl4	protein_coding	Angptl4	chr17:33992723-34000804	8.55029	10.5215	10.9213	16.3633	15.5356	12.5943	726.993	893.711	927.636	1339.07	1319.33	1073.1	1046.64	0.55069	0.155698	3.5369	0.000404852	0.00716932
ENSMUSG00000025351	chr10	128736857	128748691	+	Cd63	protein_coding	Cd63	chr10:128736857-128748691	126.295	128.656	137.028	366.679	319.562	128.455	3505.1	3558.1	3777.46	9979.29	8982.02	3550.98	5558.83	1.05431	0.298164	3.536	0.000406238	0.00718121
ENSMUSG00000028521	chr4	103027845	103072361	-	Slc35d1	protein_coding	Slc35d1	chr4:103027845-103072361	8.01353	8.9083	8.99667	6.10523	6.33494	6.75253	845.26	943.934	955.327	627.548	670.601	716.581	793.208	-0.446361	0.126238	-3.53587	0.000406432	0.00718121
ENSMUSG00000041891	chr18	66113808	66155651	-	Lman1	protein_coding	Lman1	chr18:66113808-66155651	75.1995	75.0811	77.1365	57.8412	65.8875	60.9643	6729.61	6787.83	6913.43	4952.16	5744.29	5263.5	6065.13	-0.356372	0.100796	-3.53556	0.000406911	0.00718163
ENSMUSG00000086583	chr7	114304451	114305470	-	Gm15500	transcribed_processed_pseudogene	Gm15500	chr7:114304451-114305470	0.151371	0.451384	0.150786	2.68284	2.72615	0.231655	9.27583	10.3021	10.384	75.7256	76.568	11.5292	32.2975	2.45351	0.694074	3.53494	0.000407865	0.00719044
ENSMUSG00000026491	chr1	179572458	179631245	-	Ahctf1	protein_coding	Ahctf1	chr1:179572458-179631245	15.4369	14.3973	14.2622	9.28991	11.5011	12.0881	3192.04	3073.9	2705.6	1779.18	2294.52	2252.62	2549.64	-0.504218	0.142665	-3.53429	0.000408867	0.00720007
ENSMUSG00000007656	chr9	74944895	74967595	+	Arpp19	protein_coding	Arpp19	chr9:74944895-74967595	148.375	145.665	154.552	114.862	118.168	131.839	6060.59	6098.87	6060.79	4883.93	5058.54	4929.16	5515.31	-0.292993	0.0829193	-3.53347	0.000410136	0.00721437
ENSMUSG00000034832	chr6	83339354	83436066	-	Tet3	protein_coding	Tet3	chr6:83339354-83436066	7.22408	5.61827	6.15631	12.4115	12.6257	14.4196	1398.33	1209.21	1332.61	1617.98	1831.74	1843.78	1538.94	0.425361	0.120406	3.53272	0.000411315	0.00722707
ENSMUSG00000033009	chr8	94763825	94794549	+	Ogfod1	protein_coding	Ogfod1	chr8:94763825-94794549	3.05836	3.09684	2.8095	2.0275	2.08015	2.19066	420.891	422.388	385.361	268.414	286.078	304.192	347.887	-0.517468	0.146565	-3.53064	0.000414558	0.0072724
ENSMUSG00000036555	chr5	140647581	140688133	-	Iqce	protein_coding	Iqce	chr5:140647581-140688133	8.42978	9.93056	10.6455	5.06281	5.69684	7.27566	834.824	1079.15	904.56	577.314	642.835	709.487	791.362	-0.546657	0.154839	-3.53047	0.000414816	0.0072724
ENSMUSG00000104292	chr8	109464224	109469432	+	Gm38042	TEC	Gm38042	chr8:109464224-109469432	0.164574	0.0581132	0.0862807	0.489931	0.298448	0.28499	22.0301	7.72661	11.5378	65.229	39.5461	40.7955	31.1442	1.81179	0.513234	3.53014	0.000415344	0.00727358
ENSMUSG00000026176	chr1	74430667	74436444	+	Ctdsp1	protein_coding	Ctdsp1	chr1:74430667-74436444	2.75846	2.93881	2.59362	7.65959	5.68846	3.4445	206.387	195.741	207.68	438.609	334.88	267.831	275.188	0.77313	0.219138	3.52806	0.000418622	0.00731961
ENSMUSG00000056394	chr7	13011238	13045350	+	Lig1	protein_coding	Lig1	chr7:13011238-13045350	66.8366	62.0158	63.2677	43.5627	40.9859	60.3364	5080.83	4781.48	4930.08	2755.36	2652.96	4126.55	4054.55	-0.633755	0.179642	-3.52788	0.000418899	0.00731961
ENSMUSG00000042410	chr2	75662520	75761694	+	Agps	protein_coding	Agps	chr2:75662520-75761694	30.6085	28.3002	30.1225	19.1979	21.9506	22.8769	3993.24	3698.47	3828.23	2531.19	2880.14	3162.54	3348.97	-0.426418	0.120908	-3.52679	0.000420628	0.0073417
ENSMUSG00000028991	chr4	148533067	148642140	+	Mtor	protein_coding	Mtor	chr4:148533067-148642140	12.7427	11.3399	10.3474	7.16795	6.75827	8.45891	2161.27	1936.8	1897.96	1071.41	1375.7	1575.06	1669.7	-0.576572	0.163529	-3.52582	0.000422175	0.00736057
ENSMUSG00000020740	chr11	115475080	115494877	-	Gga3	protein_coding	Gga3	chr11:115475080-115494877	13.3692	12.999	15.762	9.26562	11.6157	9.76724	1184.99	1178.31	1316.46	843.478	923.865	970.223	1069.55	-0.427407	0.121276	-3.52424	0.000424697	0.00739638
ENSMUSG00000020733	chr11	115054166	115072007	+	Slc9a3r1	protein_coding	Slc9a3r1	chr11:115054166-115072007	7.35831	6.15789	6.37259	10.099	9.0536	9.71855	365.236	305.201	314.981	482.845	448.47	482.451	399.864	0.520049	0.147629	3.52266	0.000427234	0.00741602
ENSMUSG00000027907	chr3	93427794	93433594	+	S100a11	protein_coding	S100a11	chr3:93427794-93433594	53.3206	55.4766	58.0374	146.588	138.366	57.0104	708.441	735.316	768.415	1905.14	1844.36	756.49	1119.69	1.02662	0.291386	3.52324	0.000426302	0.00741602
ENSMUSG00000038047	chr4	86497091	86530292	-	Haus6	protein_coding	Haus6	chr4:86497091-86530292	11.1086	9.94853	10.1348	6.82095	7.11488	8.76843	1188.47	1219.52	1146.85	763.254	807.751	974.657	1016.75	-0.482296	0.136903	-3.52289	0.000426867	0.00741602
ENSMUSG00000048279	chr14	61375905	61478144	+	Sacs	protein_coding	Sacs	chr14:61375905-61478144	0.818579	0.667329	0.732259	1.28564	1.64624	1.10683	274.796	207.331	245.754	353.886	447.629	353.856	313.875	0.665026	0.188839	3.52165	0.000428869	0.00743624
ENSMUSG00000073838	chr7	126086532	126089903	+	Tufm	protein_coding	Tufm	chr7:126086532-126089903	10.9065	11.3018	12.0021	46.4059	45.8884	17.562	287.551	327.093	318.442	1870.65	1796.4	437.221	839.56	2.13717	0.606963	3.52109	0.000429784	0.00744067
ENSMUSG00000082029	chr2	119496106	119496517	-	H3f3c	processed_pseudogene	H3f3c	chr2:119496106-119496517	0.219516	0	0.109331	0.147814	0	0.335932	2.31896	0	1.15378	35.9884	31.1321	3.54743	12.3568	4.31794	1.22637	3.52091	0.000430067	0.00744067
ENSMUSG00000030583	chr7	29019796	29218037	-	Sipa1l3	protein_coding	Sipa1l3	chr7:29019796-29218037	5.82246	5.20753	5.57383	1.84486	3.46054	4.49933	830.186	763.646	668.036	324.645	463.615	559.608	601.623	-0.747993	0.21247	-3.52046	0.000430792	0.00744171
ENSMUSG00000043518	chrX	160500064	160562492	+	Rai2	protein_coding	Rai2	chrX:160500064-160562492	0.927275	1.63786	1.38309	3.14032	3.40418	1.9536	53.336	91.4315	77.303	172.444	195.206	109.97	116.615	1.10835	0.314866	3.52007	0.000431435	0.00744171
ENSMUSG00000055302	chr5	36952210	36954116	-	Mrfap1	protein_coding	Mrfap1	chr5:36952210-36954116	112.804	118.852	124.09	231.135	211.608	132.811	4780.53	5002.98	5255.45	9424.47	8891.15	5627.12	6496.95	0.67095	0.190611	3.52	0.00043154	0.00744171
ENSMUSG00000051403	chr7	19264724	19297001	-	Ppp1r37	protein_coding	Ppp1r37	chr7:19264724-19297001	15.096	14.3951	15.0725	12.2984	11.7429	11.569	1502.68	1435.86	1496.45	1179.37	1159.46	1144.93	1319.79	-0.348334	0.0989837	-3.5191	0.000433007	0.00745887
ENSMUSG00000029208	chr5	69714303	69730447	+	Guf1	protein_coding	Guf1	chr5:69714303-69730447	22.2097	23.5608	23.2432	16.3437	14.213	19.1081	1413.4	1486.08	1462.99	1048.16	895.257	1178.63	1247.42	-0.482766	0.137202	-3.51866	0.000433728	0.00746315
ENSMUSG00000060743	chr1	180628396	180641508	-	H3f3a	protein_coding	H3f3a	chr1:180628396-180641508	104.237	107.03	88.0133	380.208	348.141	139.312	1408.77	1491.24	1332.61	6796.56	6090.95	1976.81	3182.82	1.81228	0.515159	3.5179	0.000434979	0.00747653
ENSMUSG00000032531	chr9	102593870	102610617	+	Amotl2	protein_coding	Amotl2	chr9:102593870-102610617	65.2387	68.817	66.1098	50.1724	57.1213	51.4779	6074.51	6472.32	6172.7	4599.02	5271.41	4675.52	5544.25	-0.363918	0.103521	-3.51541	0.000439079	0.00753061
ENSMUSG00000106229	chr5	30972963	30975821	+	Gm19409	lncRNA	Gm19409	chr5:30972963-30975821	0.678712	0.772217	0.833294	0.422186	0.28928	0.314009	47.5386	51.5107	58.8426	24.742	18.511	20.3977	36.9238	-1.30739	0.371875	-3.51567	0.000438643	0.00753061
ENSMUSG00000023906	chr17	23898222	23901420	+	Cldn6	protein_coding	Cldn6	chr17:23898222-23901420	7.66029	8.98815	5.68553	14.4392	10.8268	12.5804	286.391	336.107	212.295	524.831	401.351	462.94	370.653	0.736569	0.209585	3.51441	0.000440734	0.00755079
ENSMUSG00000022890	chr16	84624753	84632513	-	Atp5j	protein_coding	Atp5j	chr16:84624753-84632513	200.087	213.536	223.689	260.587	248.289	261.657	3100.45	3306.99	3456.71	4504.55	4442.63	3930.56	3790.31	0.38473	0.109495	3.51368	0.000441948	0.0075634
ENSMUSG00000049960	chr14	20439371	20443702	-	Mrps16	protein_coding	Mrps16	chr14:20439371-20443702	8.05046	8.96272	9.25955	14.2431	12.5236	10.8168	546.114	600.1	625.347	954.443	864.966	733.432	720.734	0.527792	0.150309	3.51138	0.000445789	0.00762087
ENSMUSG00000047084	chr7	79910962	79915122	+	Ngrn	protein_coding	Ngrn	chr7:79910962-79915122	17.4688	16.7757	15.3536	24.5173	22.5242	21.3864	607.567	584.647	531.891	833.732	792.605	735.205	680.941	0.454503	0.12948	3.51022	0.000447739	0.00764594
ENSMUSG00000089715	chr15	79708096	79718889	-	Cbx6	protein_coding	Cbx6	chr15:79708096-79718889	14.4542	15.3409	17.2456	29.7365	29.7869	18.3305	1198.9	1246.56	1412.22	2384.98	2387.91	1473.96	1684.09	0.695556	0.198301	3.50757	0.000452219	0.0077141
ENSMUSG00000042426	chr13	113063987	113105966	+	Dhx29	protein_coding	Dhx29	chr13:113063987-113105966	19.0193	20.4484	20.3177	12.171	13.4486	16.4623	2300.41	2457.06	2461	1417.79	1617.18	1990.11	2040.59	-0.522918	0.149118	-3.50675	0.00045362	0.00772964
ENSMUSG00000022216	chr14	55815579	55818985	+	Psme1	protein_coding	Psme1	chr14:55815579-55818985	49.1849	43.5511	45.6435	62.3785	59.4976	55.8257	1205.86	1131.95	1173.39	1659.97	1629.81	1403.9	1367.48	0.418903	0.11948	3.50604	0.000454829	0.00773355
ENSMUSG00000055322	chr1	73949389	74163608	-	Tns1	protein_coding	Tns1	chr1:73949389-74163608	11.7767	12.6076	9.39465	14.5006	13.6573	16.5586	1535.15	1542.75	1398.38	1863.9	1954.59	1932.46	1704.54	0.361598	0.103133	3.50613	0.000454674	0.00773355
ENSMUSG00000041920	chr11	109341680	109364424	-	Slc16a6	protein_coding	Slc16a6	chr11:109341680-109364424	2.32064	2.61258	2.44986	1.03806	1.33619	1.75245	144.935	158.395	141.914	64.4792	80.7751	99.3281	114.971	-0.867443	0.247446	-3.50559	0.000455599	0.00773832
ENSMUSG00000033216	chr6	88234315	88423521	-	Eefsec	protein_coding	Eefsec	chr6:88234315-88423521	32.2303	33.8866	30.435	25.8994	25.2488	24.7304	1499.21	1586.53	1447.99	1195.86	1184.7	1142.27	1342.76	-0.363534	0.103792	-3.50252	0.000460876	0.00781954
ENSMUSG00000091537	chr9	108903635	108911655	-	Tma7	protein_coding	Tma7	chr9:108903635-108911655	15.6375	15.252	18.6409	53.2976	49.7098	15.3809	375.671	367.014	456.895	1257.35	1218.36	379.575	675.81	1.25127	0.357283	3.50219	0.000461456	0.00782099
ENSMUSG00000017778	chr13	86192934	86195023	-	Cox7c	protein_coding	Cox7c	chr13:86192934-86195023	7.41455	9.20223	9.44434	141.689	134.718	11.1584	132.181	153.244	179.989	1998.86	1955.43	183.58	767.213	3.15234	0.90048	3.50073	0.000463985	0.00785542
ENSMUSG00000032393	chr9	64939695	64989933	+	Dpp8	protein_coding	Dpp8	chr9:64939695-64989933	23.4162	23.3562	21.4258	16.0057	18.1872	18.1455	2340.99	2356.62	2297.17	1611.23	1864.56	1873.93	2057.42	-0.387122	0.110678	-3.49774	0.000469219	0.00792892
ENSMUSG00000053886	chr8	68729218	68800351	+	Sh2d4a	protein_coding	Sh2d4a	chr8:68729218-68800351	0.316752	0.389732	0.174388	1.17239	0.979767	0.585714	16.2327	27.0431	11.5378	75.7256	65.6297	35.4743	38.6072	1.70075	0.486253	3.49768	0.00046933	0.00792892
ENSMUSG00000060288	chr4	119157206	119177743	-	Ppih	protein_coding	Ppih	chr4:119157206-119177743	9.0047	9.57991	8.93377	29.4733	25.4011	10.3326	186.676	217.633	215.756	604.305	536.818	222.601	330.632	1.13801	0.325395	3.49734	0.000469931	0.00793058
ENSMUSG00000038070	chr4	84802545	85050158	+	Cntln	protein_coding	Cntln	chr4:84802545-85050158	7.45394	7.4317	8.07437	5.34329	5.93437	5.69485	1026.14	1018.62	1073.01	712.271	834.676	782.209	907.822	-0.421303	0.120485	-3.49673	0.000470999	0.00794012
ENSMUSG00000007080	chr5	110434171	110485340	+	Pole	protein_coding	Pole	chr5:110434171-110485340	14.1028	12.7366	14.1628	6.86478	8.44178	10.7398	2316.64	2088.76	2119.49	1067.66	1268	1779.04	1773.26	-0.665661	0.190584	-3.49275	0.000478082	0.00805095
ENSMUSG00000044792	chr13	59903222	59917624	-	Isca1	protein_coding	Isca1	chr13:59903222-59917624	10.1252	9.51217	10.0353	21.8049	21.5149	10.8622	438.283	405.647	446.511	899.71	897.781	488.659	596.099	0.825378	0.236416	3.4912	0.000480848	0.00808889
ENSMUSG00000047819	chr3	84500880	84504339	+	Tigd4	protein_coding	Tigd4	chr3:84500880-84504339	0.0521661	0	0.0519629	0.351266	0.870026	0.0598733	4.63791	0	4.6151	30.7401	76.568	5.32115	20.3137	3.58507	1.02733	3.48969	0.000483577	0.00812615
ENSMUSG00000042105	chr7	128213083	128298149	+	Inpp5f	protein_coding	Inpp5f	chr7:128213083-128298149	8.44226	7.27725	7.52394	4.57249	5.24551	6.14036	852.217	788.114	829.565	511.335	613.386	639.425	705.674	-0.486644	0.139473	-3.48915	0.000484562	0.00813405
ENSMUSG00000044864	chr3	38503407	38538993	-	Ankrd50	protein_coding	Ankrd50	chr3:38503407-38538993	21.6947	21.4948	21.062	16.1442	18.5397	14.6217	2851.16	2704.31	2804.83	1891.64	2352.57	1879.25	2413.96	-0.449323	0.128803	-3.48845	0.000485825	0.00813796
ENSMUSG00000073702	chr1	39406922	39410992	+	Rpl31	protein_coding	Rpl31	chr1:39406922-39410992	9.24842	10.1298	9.33171	105.331	101.455	11.9083	140.297	154.532	151.145	1800.17	1773.69	174.711	699.09	3.07139	0.880444	3.48846	0.000485812	0.00813796
ENSMUSG00000029223	chr5	66833433	66844577	+	Uchl1	protein_coding	Uchl1	chr5:66833433-66844577	17.0937	17.7855	20.9977	31.9723	28.0835	23.1385	495.097	490.64	581.503	868.22	784.191	657.162	646.136	0.559636	0.160474	3.48739	0.000487763	0.00816177
ENSMUSG00000021917	chr14	30721782	30723629	-	Spcs1	protein_coding	Spcs1	chr14:30721782-30723629	86.0726	92.0414	91.8458	147.335	123.721	108.781	1572.25	1680.54	1690.28	2621.16	2267.59	1983.9	1969.29	0.475816	0.136499	3.48585	0.000490579	0.00819154
ENSMUSG00000062382	chr13	74547812	74555465	+	Ftl1-ps1	protein_coding	Ftl1-ps1	chr13:74547812-74555465	0.091875	0	0.187327	5.72317	4.75646	0.281198	1.15948	0	3.46133	131.958	114.431	3.54743	42.4262	5.74002	1.64661	3.48597	0.000490356	0.00819154
ENSMUSG00000024012	chr17	29551045	29566908	-	Mtch1	protein_coding	Mtch1	chr17:29551045-29566908	195.148	197.215	203.267	241.582	223.446	226.644	8156.93	8411.7	8414.49	10460.6	10055.7	10030.4	9254.96	0.290105	0.0832401	3.48516	0.000491839	0.0082039
ENSMUSG00000000374	chr10	78022558	78080475	-	Trappc10	protein_coding	Trappc10	chr10:78022558-78080475	7.82084	7.54585	7.33632	5.51903	5.69414	6.02525	1019.18	979.991	959.942	697.276	746.328	790.191	865.485	-0.406274	0.116617	-3.48382	0.000494309	0.00821041
ENSMUSG00000010461	chr10	22978861	23226684	-	Eya4	protein_coding	Eya4	chr10:22978861-23226684	4.80804	4.16054	5.10137	2.41387	2.99048	3.47446	590.174	518.971	629.962	301.403	372.743	442.542	475.966	-0.640972	0.183975	-3.48401	0.000493958	0.00821041
ENSMUSG00000034252	chr9	79974184	80052235	+	Senp6	protein_coding	Senp6	chr9:79974184-80052235	41.5468	50.8475	48.8141	29.3491	32.6481	42.1481	3243.06	3370.09	3354.03	2149.56	2287.79	2805.13	2868.28	-0.460957	0.13229	-3.48444	0.000493172	0.00821041
ENSMUSG00000074064	chr8	120121616	120137841	+	Mlycd	protein_coding	Mlycd	chr8:120121616-120137841	7.05913	6.87418	6.9683	10.6201	9.71292	8.95365	388.425	374.74	380.746	560.07	528.404	493.98	454.394	0.468626	0.134502	3.48415	0.000493706	0.00821041
ENSMUSG00000005510	chr2	90724979	90735171	-	Ndufs3	protein_coding	Ndufs3	chr2:90724979-90735171	31.2265	34.4596	32.5833	60.9576	48.5942	39.7652	864.971	936.207	893.023	1631.47	1326.9	1088.17	1123.46	0.587471	0.168645	3.48348	0.000494936	0.00821219
ENSMUSG00000014980	chr1	152246485	152262433	-	Tsen15	protein_coding	Tsen15	chr1:152246485-152262433	12.7806	13.5343	15.8641	30.0272	28.167	16.4816	377.99	395.345	467.279	856.974	825.42	484.225	567.872	0.804771	0.231061	3.48294	0.000495939	0.0082202
ENSMUSG00000045411	chr7	43896145	43901743	+	2410002F23Rik	protein_coding	2410002F23Rik	chr7:43896145-43901743	112.479	123.122	120.671	97.8568	94.1522	86.0895	4854.74	5117.59	5218.53	4050.2	4038.75	3364.74	4440.76	-0.407239	0.116946	-3.48227	0.000497175	0.00823206
ENSMUSG00000029632	chr6	11900290	11907496	-	Ndufa4	protein_coding	Ndufa4	chr6:11900290-11907496	196.494	218.089	224.705	282.599	270.306	258.988	2569.4	2782.87	2922.51	3680.57	3626.46	3363.85	3157.61	0.367	0.105442	3.48059	0.00050031	0.00827529
ENSMUSG00000036781	chr9	66853367	66856796	+	Rps27l	protein_coding	Rps27l	chr9:66853367-66856796	133.797	140.951	142.361	176.385	168.267	165.202	1553.7	1650.92	1697.2	2416.47	2366.04	1928.92	1935.54	0.453569	0.130339	3.47992	0.000501571	0.00828746
ENSMUSG00000020570	chr12	33003889	33029859	+	Sypl	protein_coding	Sypl	chr12:33003889-33029859	14.9689	16.1705	17.9703	26.3329	24.3798	19.8095	895.117	946.509	1088.01	1469.53	1429.55	1210.56	1173.21	0.488436	0.140454	3.47754	0.00050604	0.0083416
ENSMUSG00000020614	chr11	109563751	109613082	-	Fam20a	protein_coding	Fam20a	chr11:109563751-109613082	0.177531	0.178662	0.229891	1.13565	0.963094	0.312432	12.7543	11.5899	16.1529	74.2261	66.4712	20.3977	33.5987	1.99237	0.572959	3.47733	0.000506431	0.0083416
ENSMUSG00000036291	chr14	49303553	49331691	+	Ap5m1	protein_coding	Ap5m1	chr14:49303553-49331691	10.5522	11.9352	11.785	7.95093	8.27841	9.66205	912.509	958.099	914.944	632.047	679.015	751.169	807.964	-0.434294	0.124877	-3.47777	0.000505607	0.0083416
ENSMUSG00000029458	chr5	121798625	121825319	+	Brap	protein_coding	Brap	chr5:121798625-121825319	17.259	15.5495	16.0432	13.8389	13.7685	12.7614	1493.41	1393.36	1393.76	1075.9	1146.84	1105.03	1268.05	-0.363503	0.104562	-3.47642	0.000508161	0.00836136
ENSMUSG00000048373	chr5	44136199	44139121	-	Fgfbp1	protein_coding	Fgfbp1	chr5:44136199-44139121	1.0575	1.25997	0.928885	5.62222	3.47977	1.31408	32.4654	38.633	27.6906	166.446	108.542	41.6823	69.2432	1.68474	0.484855	3.47474	0.000511355	0.00840517
ENSMUSG00000036992	chr2	148514520	148517947	+	Nxt1	protein_coding	Nxt1	chr2:148514520-148517947	29.4994	30.9977	30.4414	45.7778	38.7919	38.3904	737.428	768.798	761.492	1102.15	965.094	964.902	883.31	0.419707	0.120811	3.47409	0.000512594	0.00841677
ENSMUSG00000026153	chr1	24050173	24139414	-	Fam135a	protein_coding	Fam135a	chr1:24050173-24139414	17.2773	20.1819	19.0599	11.127	14.3873	13.83	1902.7	1932.94	1855.27	1280.59	1577.64	1394.14	1657.21	-0.420596	0.121084	-3.47359	0.000513549	0.0084237
ENSMUSG00000001053	chr11	51533889	51541669	-	N4bp3	protein_coding	N4bp3	chr11:51533889-51541669	10.4471	10.0194	11.3288	17.8084	16.6308	12.7674	622.64	600.1	678.42	1052.66	1018.1	758.264	788.365	0.573676	0.165223	3.47213	0.000516341	0.00842575
ENSMUSG00000008734	chr7	118571269	118594434	-	Gprc5b	protein_coding	Gprc5b	chr7:118571269-118594434	7.53369	8.04928	5.9418	4.93045	4.60429	5.86395	643.51	645.172	533.045	414.617	389.571	461.166	514.513	-0.525748	0.151395	-3.47269	0.000515263	0.00842575
ENSMUSG00000027811	chr3	79536385	79540127	+	4930579G24Rik	protein_coding	4930579G24Rik	chr3:79536385-79540127	19.1663	18.1285	16.2405	11.9653	11.3648	14.3149	970.483	911.74	822.642	584.062	572.157	725.45	764.422	-0.524108	0.150943	-3.47223	0.000516145	0.00842575
ENSMUSG00000029614	chr5	121342543	121347304	+	Rpl6	protein_coding	Rpl6	chr5:121342543-121347304	12.5742	12.2332	13.8343	131.74	114.705	16.5518	425.529	424.963	468.433	4384.59	3886.46	555.173	1690.86	2.74245	0.789727	3.47266	0.000515329	0.00842575
ENSMUSG00000032409	chr9	95739649	95833834	+	Atr	protein_coding	Atr	chr9:95739649-95833834	6.76118	6.1606	6.0075	3.02783	4.00288	4.99436	1317.17	1196.34	1164.16	554.821	759.791	958.694	991.828	-0.694841	0.200081	-3.47279	0.000515079	0.00842575
ENSMUSG00000031950	chr8	112667334	112680244	+	Gabarapl2	protein_coding	Gabarapl2	chr8:112667334-112680244	3.79284	4.06064	4.93025	12.2445	12.4434	4.65166	164.646	176.424	219.217	515.084	540.183	202.204	302.96	1.16668	0.336107	3.47116	0.000518209	0.0084475
ENSMUSG00000036537	chrX	36454897	36456120	+	Rnf113a1	protein_coding	Rnf113a1	chrX:36454897-36456120	3.76229	3.54704	3.56394	5.78704	5.4081	6.74535	119.426	112.036	111.916	180.692	169.964	216.393	151.738	0.722407	0.208166	3.47034	0.000519806	0.00846479
ENSMUSG00000031622	chr8	73449912	73484829	+	Sin3b	protein_coding	Sin3b	chr8:73449912-73484829	66.3573	66.1663	67.7702	83.9661	81.1402	85.4632	2521.87	2539.48	2575.23	3038.02	3230.16	3278.71	2863.91	0.321959	0.0927999	3.46938	0.000521655	0.00848615
ENSMUSG00000029918	chr6	39778737	39787922	-	Mrps33	protein_coding	Mrps33	chr6:39778737-39787922	6.6662	5.93761	6.49502	15.7111	13.2776	7.94364	173.922	158.395	168.451	400.371	349.184	201.317	241.94	0.926011	0.267065	3.46736	0.000525599	0.00854152
ENSMUSG00000034282	chr11	116111384	116128903	-	Evpl	protein_coding	Evpl	chr11:116111384-116128903	1.24365	0.948163	0.879836	1.82235	1.89079	1.41658	207.547	158.395	152.298	302.902	323.942	239.452	230.756	0.74111	0.213876	3.46514	0.000529962	0.00860358
ENSMUSG00000040857	chr7	24941985	24950186	-	Erf	protein_coding	Erf	chr7:24941985-24950186	2.21292	2.79666	3.50917	3.04281	3.84672	6.80798	128.702	112.036	131.53	186.69	192.682	271.379	170.503	0.803084	0.231824	3.4642	0.000531808	0.00862469
ENSMUSG00000078193	chr1	156193609	156194054	+	Gm2000	protein_coding	Gm2000	chr1:156193609-156194054	0	0	0	0	0	0.0775663	54.4955	63.1006	79.6105	24.742	28.6078	32.8138	47.2284	-1.19866	0.346051	-3.46383	0.000532535	0.00862761
ENSMUSG00000025417	chr10	127032935	127047424	-	Pip4k2c	protein_coding	Pip4k2c	chr10:127032935-127047424	11.1916	11.3464	10.695	8.39076	8.48905	8.05185	860.333	853.79	798.413	632.796	653.773	619.914	736.503	-0.398009	0.114924	-3.46323	0.000533739	0.00863825
ENSMUSG00000026004	chr1	66758406	66856721	-	Kansl1l	protein_coding	Kansl1l	chr1:66758406-66856721	10.1914	11.5336	11.5959	8.53901	8.88682	8.08035	844.1	918.179	864.178	656.789	687.43	650.067	770.124	-0.396892	0.114623	-3.46259	0.000535002	0.00864099
ENSMUSG00000042043	chr13	94925417	94979430	+	Tbca	protein_coding	Tbca	chr13:94925417-94979430	58.078	62.7785	67.181	94.1841	87.7199	73.8252	810.475	873.107	934.559	1378.06	1289.88	1054.47	1056.76	0.508115	0.146736	3.46278	0.000534624	0.00864099
ENSMUSG00000036188	chr12	36207112	36247290	+	Ankmy2	protein_coding	Ankmy2	chr12:36207112-36247290	9.14703	10.3514	9.49563	13.2337	12.563	13.5201	579.739	654.186	608.04	815.737	790.923	865.574	719.033	0.42497	0.122742	3.4623	0.000535572	0.00864137
ENSMUSG00000027832	chr3	66127330	66133226	+	Ptx3	protein_coding	Ptx3	chr3:66127330-66133226	13.8089	13.6604	15.6728	25.0144	27.3903	16.6583	680.614	673.503	773.03	1219.11	1353.82	829.212	921.548	0.677656	0.195742	3.46199	0.000536203	0.00864271
ENSMUSG00000030304	chr6	148080576	148113872	-	Ergic2	protein_coding	Ergic2	chr6:148080576-148113872	75.5471	80.5965	82.9017	65.2022	59.4465	72.0274	2091.7	2001.19	2135.64	1603.73	1572.59	1714.3	1853.19	-0.349179	0.100881	-3.4613	0.000537583	0.00865612
ENSMUSG00000030291	chr6	146544044	146552100	+	Med21	protein_coding	Med21	chr6:146544044-146552100	35.6895	37.8627	40.655	52.1314	46.3438	53.8883	753.661	803.567	858.409	1097.65	1004.64	1136.07	942.332	0.422787	0.122178	3.46041	0.000539351	0.00867575
ENSMUSG00000033904	chr7	118311774	118336247	+	Ccp110	protein_coding	Ccp110	chr7:118311774-118336247	14.0897	15.0888	13.7402	7.34851	8.88446	12.4507	1932.85	2065.58	1938.34	984.433	1115.71	1638.91	1612.64	-0.667437	0.192958	-3.45898	0.000542221	0.00871304
ENSMUSG00000021690	chr13	93566608	93636316	-	Jmy	protein_coding	Jmy	chr13:93566608-93636316	3.56773	3.30792	2.647	4.4988	4.67651	6.15018	272.477	278.158	245.754	364.383	373.585	467.374	333.622	0.597474	0.172864	3.45631	0.000547615	0.00879078
ENSMUSG00000075284	chr2	73259953	73360078	-	Wipf1	protein_coding	Wipf1	chr2:73259953-73360078	8.23322	9.93476	8.78534	5.87692	5.86501	7.45282	973.962	1183.46	1045.32	673.283	698.368	856.705	905.183	-0.523555	0.151535	-3.455	0.00055029	0.00882475
ENSMUSG00000020475	chr11	5751639	5753733	-	Pgam2	protein_coding	Pgam2	chr11:5751639-5753733	16.7554	15.553	15.8343	36.5232	33.976	18.0392	377.99	350.273	349.594	793.245	757.266	404.407	505.463	0.859481	0.248939	3.45257	0.000555269	0.00888656
ENSMUSG00000037188	chr4	135269198	135300941	-	Grhl3	protein_coding	Grhl3	chr4:135269198-135300941	6.09778	5.2269	4.43067	13.0586	10.5176	6.12617	438.283	382.467	318.442	940.197	771.57	442.542	548.917	0.919871	0.266419	3.45272	0.000554972	0.00888656
ENSMUSG00000026167	chr1	74830674	74843338	+	Wnt10a	protein_coding	Wnt10a	chr1:74830674-74843338	1.98826	2.42318	1.65939	4.86437	2.79503	2.67839	105.513	97.8704	81.9181	242.172	161.55	144.558	138.93	0.944892	0.273768	3.45143	0.000557615	0.00891506
ENSMUSG00000048960	chr1	11063688	11373905	+	Prex2	protein_coding	Prex2	chr1:11063688-11373905	1.79169	1.7342	1.492	0.909651	1.20578	1.16795	518.287	502.23	426.897	254.918	346.66	337.893	397.814	-0.624653	0.181035	-3.45046	0.000559638	0.00893836
ENSMUSG00000037376	chr2	132646126	132657974	-	Trmt6	protein_coding	Trmt6	chr2:132646126-132657974	14.4042	15.1077	13.8872	8.15247	7.58939	11.9125	1056.28	1104.9	1019.94	589.31	564.584	874.442	868.244	-0.649838	0.188408	-3.44911	0.000562442	0.00896502
ENSMUSG00000042737	chr3	89166664	89174384	+	Dpm3	protein_coding	Dpm3	chr3:89166664-89174384	23.2252	24.472	26.191	30.3005	36.8783	45.2176	257.404	260.129	281.521	336.642	429.118	494.867	343.28	0.65634	0.190292	3.44912	0.000562413	0.00896502
ENSMUSG00000024393	chr17	35368051	35383873	-	Prrc2a	protein_coding	Prrc2a	chr17:35368051-35383873	13.6909	14.073	12.16	7.0696	7.51531	10.9703	2434.9	2480.24	2158.71	1221.36	1330.26	1953.75	1929.87	-0.651179	0.188813	-3.4488	0.000563094	0.00896636
ENSMUSG00000049124	chr17	26317964	26318195	-	Gm8186	processed_pseudogene	Gm8186	chr17:26317964-26318195	0.195284	1.31019	0.972618	9.99377	10.8803	0.74712	2.31896	7.72661	5.76888	142.454	154.819	6.20801	53.2159	4.26711	1.23747	3.44826	0.000564218	0.00897521
ENSMUSG00000019917	chr10	58977448	59057669	-	Septin10	protein_coding	Septin10	chr10:58977448-59057669	11.2515	9.30075	8.33367	13.177	13.4817	14.3477	561.188	452.007	413.052	683.78	668.919	727.224	584.361	0.543867	0.157749	3.44768	0.000565427	0.0089854
ENSMUSG00000029616	chr5	121578886	121590569	-	Erp29	protein_coding	Erp29	chr5:121578886-121590569	45.8849	40.23	45.9972	63.2596	53.9119	60.2804	1387.9	1223.38	1375.3	1875.15	1618.03	1828.7	1551.41	0.416537	0.120853	3.44664	0.000567607	0.00901098
ENSMUSG00000087260	chr3	107186173	107191398	+	Lamtor5	protein_coding	Lamtor5	chr3:107186173-107191398	30.5392	30.6862	29.2108	61.6162	57.2868	34.3194	597.131	594.949	564.196	1174.87	1115.71	661.596	784.742	0.749788	0.217616	3.44547	0.000570075	0.00904107
ENSMUSG00000071379	chr12	17740856	17841934	+	Hpcal1	protein_coding	Hpcal1	chr12:17740856-17841934	7.85898	8.79487	10.3424	16.4268	13.2123	10.9431	299.145	325.805	361.132	587.811	498.954	423.918	416.128	0.616294	0.178898	3.44495	0.000571167	0.00904929
ENSMUSG00000058446	chr6	54793900	54870485	+	Znrf2	protein_coding	Znrf2	chr6:54793900-54870485	5.88413	6.98904	6.63672	3.51756	3.82124	2.08897	560.028	621.992	664.575	372.63	413.131	188.014	470.062	-0.922264	0.267867	-3.44299	0.000575314	0.00910587
ENSMUSG00000020922	chr11	102053322	102076122	-	Lsm12	protein_coding	Lsm12	chr11:102053322-102076122	23.8487	24.8808	24.4068	31.8097	31.6027	28.653	1361.23	1377.91	1357.99	1790.42	1827.54	1637.14	1558.71	0.359333	0.104413	3.44148	0.00057855	0.00914792
ENSMUSG00000039270	chr4	70345301	70453165	-	Megf9	protein_coding	Megf9	chr4:70345301-70453165	7.51465	7.7153	7.01471	4.88756	5.91797	5.64974	1532.83	1564.64	1432.99	966.439	1200.69	1155.58	1308.86	-0.44766	0.130118	-3.4404	0.000580845	0.00916587
ENSMUSG00000068823	chr3	102927741	102965502	+	Csde1	protein_coding	Csde1	chr3:102927741-102965502	166.963	167.896	167.429	141.365	147.069	138.358	13990.3	14080.5	14317.2	11344.6	12001	11395.2	12854.8	-0.287034	0.0834264	-3.44057	0.000580492	0.00916587
ENSMUSG00000032077	chr9	46194305	46210408	+	Bud13	protein_coding	Bud13	chr9:46194305-46210408	12.1705	11.6612	11.3094	15.5667	14.9905	16.9934	795.402	743.042	741.878	980.684	965.094	1116.55	890.442	0.424893	0.12353	3.43959	0.000582594	0.00918429
ENSMUSG00000022199	chr14	55144183	55150589	-	Slc22a17	protein_coding	Slc22a17	chr14:55144183-55150589	63.9974	68.9739	69.3276	55.8809	49.67	53.844	4003.68	4306.3	4350.89	3490.88	3182.2	3343.46	3779.57	-0.337867	0.0982429	-3.4391	0.000583646	0.00918998
ENSMUSG00000023909	chr17	23955159	23959372	-	Paqr4	protein_coding	Paqr4	chr17:23955159-23959372	5.7612	6.4651	5.31355	10.3989	9.11461	7.17428	318.857	354.136	290.752	571.316	528.404	401.747	410.868	0.641308	0.186487	3.43888	0.000584119	0.00918998
ENSMUSG00000048458	chr3	105611914	105628158	+	Inka2	protein_coding	Inka2	chr3:105611914-105628158	0.468721	0.935763	0.681012	1.37721	1.50115	0.795092	42.9007	64.3884	58.8426	107.965	132.101	93.1201	83.2197	1.00693	0.292963	3.43705	0.000588087	0.00923402
ENSMUSG00000055204	chr5	90375024	90514436	-	Ankrd17	protein_coding	Ankrd17	chr5:90375024-90514436	15.4259	15.1053	15.1876	11.7731	11.3634	10.8902	2606.51	2538.19	2508.31	2056.59	2052.19	2069.04	2305.14	-0.30896	0.0898856	-3.43726	0.000587637	0.00923402
ENSMUSG00000061462	chr11	58885081	59029996	-	Obscn	protein_coding	Obscn	chr11:58885081-59029996	0.0667723	0.0495949	0.207133	0.561648	0.291274	0.18464	20.8706	18.0288	27.6906	113.963	80.7751	31.04	48.7281	1.76174	0.513224	3.4327	0.000597606	0.00937417
ENSMUSG00000032648	chr19	6434428	6448489	+	Pygm	protein_coding	Pygm	chr19:6434428-6448489	1.73766	1.91339	2.2941	6.72204	6.80246	1.78954	120.586	141.654	159.221	481.345	499.796	132.142	255.791	1.40198	0.408528	3.43179	0.000599617	0.00939638
ENSMUSG00000062070	chrX	105230705	105247305	+	Pgk1	protein_coding	Pgk1	chrX:105230705-105247305	5.93236	6.16363	6.37707	54.0438	54.8337	7.81124	284.072	289.748	306.904	2459.96	2559.56	368.933	1044.86	2.61315	0.76183	3.43009	0.000603378	0.00944594
ENSMUSG00000041881	chr17	34043545	34057291	+	Ndufa7	protein_coding	Ndufa7	chr17:34043545-34057291	124.994	132.124	134.89	152.224	158.776	171.801	1720.67	1822.19	1880.65	2190.79	2362.67	2358.16	2055.86	0.349665	0.101968	3.42916	0.000605459	0.00945977
ENSMUSG00000101970	chr7	73189548	73208143	-	Chaserr	lncRNA	Chaserr	chr7:73189548-73208143	72.7825	74.8291	74.3803	59.4974	55.6875	66.6155	1356.59	1529.87	1548.37	1140.38	1102.24	1156.46	1305.65	-0.383594	0.111856	-3.42936	0.000604996	0.00945977
ENSMUSG00000030559	chr7	88079480	88140780	+	Rab38	protein_coding	Rab38	chr7:88079480-88140780	2.17402	2.86876	2.98582	7.30115	5.90504	3.24691	88.1204	105.597	103.84	287.158	235.594	120.613	156.82	1.11454	0.325055	3.42876	0.000606352	0.00946437
ENSMUSG00000040269	chr3	8867205	8988978	-	Mrps28	protein_coding	Mrps28	chr3:8867205-8988978	21.7199	24.4802	22.3814	31.5395	31.001	30.9022	448.718	491.927	453.434	617.801	626.848	627.009	544.29	0.425591	0.124155	3.42789	0.000608288	0.00948521
ENSMUSG00000104445	chr3	88150180	88162016	-	Rhbg	protein_coding	Rhbg	chr3:88150180-88162016	0.535646	0.859367	0.417568	2.55614	2.42438	0.784072	26.668	42.4963	20.768	128.958	125.37	39.0218	63.8804	1.71193	0.499599	3.4266	0.000611187	0.00952102
ENSMUSG00000019851	chr10	18720767	18732821	+	Perp	protein_coding	Perp	chr10:18720767-18732821	22.8788	23.2055	19.2677	69.3413	46.641	22.3866	1150.2	1160.28	969.172	3355.92	2324.81	1125.42	1680.97	1.05356	0.307672	3.42429	0.0006164	0.00958333
ENSMUSG00000021248	chr12	85389561	85421621	-	Tmed10	protein_coding	Tmed10	chr12:85389561-85421621	33.5593	29.8392	32.1185	81.9446	74.235	32.8851	1254.56	1135.81	1180.31	2951.05	2751.4	1207.01	1746.69	0.952512	0.278155	3.4244	0.000616165	0.00958333
ENSMUSG00000037119	chr15	58287316	58329589	+	Fam91a1	protein_coding	Fam91a1	chr15:58287316-58329589	30.1982	30.5647	31.3171	20.5692	25.1419	24.1619	4357.32	4375.84	4507.8	2851.33	3582.71	3463.18	3856.36	-0.420122	0.122702	-3.42391	0.000617277	0.00958752
ENSMUSG00000022760	chr16	17345845	17349000	-	Thap7	protein_coding	Thap7	chr16:17345845-17349000	17.9608	17.6739	17.7761	22.8878	23.7136	23.7974	510.17	508.668	519.199	650.041	711.83	690.863	598.462	0.416013	0.121517	3.42348	0.000618239	0.00958754
ENSMUSG00000030659	chr7	116103603	116139819	+	Nucb2	protein_coding	Nucb2	chr7:116103603-116139819	10.5948	10.9075	10.5578	8.09419	7.93596	7.11587	464.951	477.762	464.972	349.388	352.55	313.948	403.928	-0.469757	0.13722	-3.42337	0.000618492	0.00958754
ENSMUSG00000046865	chr7	27869134	27878694	+	Fbl	protein_coding	Fbl	chr7:27869134-27878694	9.10583	7.89593	9.99402	40.7547	37.6292	9.27067	230.736	197.029	199.603	1270.84	1210.78	282.908	565.317	2.13972	0.625339	3.4217	0.00062232	0.00963742
ENSMUSG00000030814	chr7	127265967	127308105	-	Bcl7c	protein_coding	Bcl7c	chr7:127265967-127308105	26.7271	30.4104	27.7493	47.959	42.215	33.6484	605.248	667.064	642.653	1100.65	1029.04	752.056	799.451	0.590374	0.172568	3.42111	0.000623656	0.00964865
ENSMUSG00000020255	chr10	83196084	83324369	+	D10Wsu102e	protein_coding	D10Wsu102e	chr10:83196084-83324369	0.433853	0.409531	0.391969	0.297326	0.266252	0.339092	1370.5	1282.62	1229.93	899.71	826.262	1066	1112.5	-0.476282	0.13927	-3.41985	0.000626552	0.00968397
ENSMUSG00000019188	chr2	152511380	152550590	+	H13	protein_coding	H13	chr2:152511380-152550590	53.0791	55.8917	44.1394	66.0924	61.197	64.7989	2633.18	2609.02	2047.95	3380.66	3249.51	3325.72	2874.34	0.449785	0.131581	3.4183	0.000630132	0.00972978
ENSMUSG00000058325	chr7	134272415	134775368	+	Dock1	protein_coding	Dock1	chr7:134272415-134775368	31.8655	29.608	28.6311	18.8156	24.1922	21.3571	5248.96	4892.23	4722.41	2939.8	4034.55	3630.8	4244.79	-0.487182	0.142626	-3.41579	0.000635966	0.00981027
ENSMUSG00000041372	chr6	120180054	120271520	-	B4galnt3	protein_coding	B4galnt3	chr6:120180054-120271520	0.62497	0.840012	1.0721	0.256093	0.426961	0.339535	54.4955	73.4028	98.071	25.4918	38.7047	31.04	53.5343	-1.24949	0.36588	-3.41503	0.000637746	0.00982813
ENSMUSG00000036309	chr11	52122835	52137685	+	Skp1	protein_coding	Skp1	chr11:52122835-52137685	287.681	286.478	305.741	291.651	270.663	364.374	7653.72	7984.16	8259.88	10366.2	9607.19	9725.29	8932.73	0.313563	0.0918292	3.41464	0.000638673	0.00983282
ENSMUSG00000039108	chr2	179666779	179677258	+	Lsm14b	protein_coding	Lsm14b	chr2:179666779-179677258	20.4044	20.9233	21.9269	13.0149	13.1594	17.778	1355.43	1383.06	1450.3	838.23	876.746	1168.88	1178.77	-0.539162	0.157926	-3.41402	0.000640117	0.00983589
ENSMUSG00000090112	chr10	11025173	11093339	+	Shprh	protein_coding	Shprh	chr10:11025173-11093339	8.34489	7.73801	8.47655	4.54761	6.28817	6.1161	1728.78	1622.59	1775.66	969.438	1305.86	1309	1451.89	-0.517072	0.151454	-3.41405	0.000640042	0.00983589
ENSMUSG00000028807	chr4	129247420	129271909	-	Zbtb8a	protein_coding	Zbtb8a	chr4:129247420-129271909	4.15928	3.39034	3.17507	6.16414	6.58276	4.71429	248.128	202.18	189.219	358.385	397.986	282.021	279.653	0.699416	0.205011	3.4116	0.000645835	0.00990839
ENSMUSG00000037674	chr9	72439521	72530219	+	Rfx7	protein_coding	Rfx7	chr9:72439521-72530219	8.46926	8.02494	8.2754	5.51525	5.99754	6.2854	1110.78	1054.68	1060.32	721.268	823.737	862.026	938.802	-0.423177	0.124045	-3.41149	0.00064609	0.00990839
ENSMUSG00000084803	chr4	155483219	155506161	-	5830444B04Rik	lncRNA	5830444B04Rik	chr4:155483219-155506161	0.764657	0.173607	0.221787	1.13429	1.28443	1.49423	32.4654	9.01438	14.9991	51.7333	56.3743	70.9487	39.2559	1.65503	0.485212	3.41094	0.000647387	0.00991865
ENSMUSG00000038146	chr17	32339793	32385826	-	Notch3	protein_coding	Notch3	chr17:32339793-32385826	20.268	20.235	17.7691	8.59101	8.75039	18.716	3352.05	3283.81	2970.97	1323.32	1605.4	2634.86	2528.4	-0.788337	0.231189	-3.40993	0.000649797	0.00994593
ENSMUSG00000060152	chr5	115373894	115379050	+	Pop5	protein_coding	Pop5	chr5:115373894-115379050	13.3791	11.3679	13.2832	18.8774	16.8741	18.656	383.787	323.23	372.67	528.58	477.919	514.378	433.427	0.493407	0.144712	3.40958	0.000650638	0.00994915
ENSMUSG00000037001	chr11	58778978	58795051	-	Zfp39	protein_coding	Zfp39	chr11:58778978-58795051	5.88134	6.34576	6.07592	4.46655	4.83604	4.77459	476.546	527.985	498.431	342.64	366.853	379.575	432.005	-0.464942	0.136386	-3.40902	0.000651959	0.00995971
ENSMUSG00000025860	chrX	41149270	41198533	+	Xiap	protein_coding	Xiap	chrX:41149270-41198533	1.85988	1.93424	1.63415	2.46296	2.56459	3.44394	275.956	324.518	276.906	396.622	422.386	578.232	379.103	0.671167	0.19698	3.40728	0.000656146	0.010014
ENSMUSG00000004815	chr5	108794558	108808677	-	Dgkq	protein_coding	Dgkq	chr5:108794558-108808677	6.35985	5.77433	5.69486	4.06024	3.88204	4.59746	511.33	445.568	463.818	317.898	312.162	367.159	402.989	-0.511875	0.150279	-3.40618	0.000658792	0.0100447
ENSMUSG00000018068	chr11	86101506	86148401	-	Ints2	protein_coding	Ints2	chr11:86101506-86148401	33.4158	32.9906	28.4288	17.7812	21.6386	26.8703	2962.47	3021.1	2718.3	1703.45	1970.58	2412.25	2464.69	-0.516041	0.151603	-3.40389	0.000664331	0.0101152
ENSMUSG00000049791	chr7	89053562	89062342	+	Fzd4	protein_coding	Fzd4	chr7:89053562-89062342	16.2855	16.1761	14.5705	10.2609	13.2971	10.0931	2814.05	2775.14	2515.23	1703.45	2275.16	1742.68	2304.29	-0.502419	0.147608	-3.40374	0.0006647	0.0101152
ENSMUSG00000024974	chr19	53588828	53634264	+	Smc3	protein_coding	Smc3	chr19:53588828-53634264	42.0232	40.0647	41.3965	30.2254	29.2461	35.257	5260.55	5010.71	5196.61	3664.82	3637.4	4413.89	4530.66	-0.400956	0.11781	-3.40343	0.000665465	0.0101171
ENSMUSG00000029191	chr5	65419192	65493013	-	Rfc1	protein_coding	Rfc1	chr5:65419192-65493013	33.5731	35.5283	31.0908	22.5135	23.6804	28.8455	3865.7	4074.5	3606.7	2525.19	2676.52	3239.69	3331.38	-0.452094	0.1329	-3.40176	0.000669536	0.0101692
ENSMUSG00000020841	chr11	76669249	76737844	-	Cpd	protein_coding	Cpd	chr11:76669249-76737844	15.7597	14.6705	14.2054	10.0654	12.4941	10.5862	3232.63	2978.61	2901.75	1991.36	2543.57	2163.05	2635.16	-0.444375	0.130674	-3.40064	0.000672273	0.0101933
ENSMUSG00000025369	chr10	128295116	128326351	+	Smarcc2	protein_coding	Smarcc2	chr10:128295116-128326351	67.8811	62.668	66.9459	41.4771	46.0024	55.3657	7258.33	6693.82	6911.12	4404.08	5018.99	5848.83	6022.53	-0.450254	0.132405	-3.40059	0.00067241	0.0101933
ENSMUSG00000034135	chr9	45924117	46135492	+	Sik3	protein_coding	Sik3	chr9:45924117-46135492	16.1225	17.4838	16.7378	12.5771	12.7315	14.726	1325.28	1303.22	1316.46	939.448	971.825	1095.27	1158.58	-0.39245	0.115425	-3.40005	0.000673729	0.0102035
ENSMUSG00000048264	chr13	9326563	9718964	+	Dip2c	protein_coding	Dip2c	chr13:9326563-9718964	4.65732	4.14531	3.99896	2.68856	3.27126	3.11989	751.342	686.38	678.42	440.108	563.743	492.206	602.033	-0.501044	0.147441	-3.39827	0.000678143	0.0102605
ENSMUSG00000020993	chr12	59089877	59108247	-	Trappc6b	protein_coding	Trappc6b	chr12:59089877-59108247	19.0086	16.0566	16.9612	24.8834	24.7455	21.8575	481.184	489.352	486.893	785.747	709.306	591.534	590.669	0.518572	0.152683	3.39639	0.000682821	0.0103115
ENSMUSG00000057110	chr2	34999503	35068834	+	Cntrl	protein_coding	Cntrl	chr2:34999503-35068834	15.9477	13.539	14.6872	8.40349	9.25334	11.2822	1989.66	1800.3	1851.81	1078.15	1209.94	1568.85	1583.12	-0.549255	0.161716	-3.39642	0.000682737	0.0103115
ENSMUSG00000031818	chr8	121394960	121400946	+	Cox4i1	protein_coding	Cox4i1	chr8:121394960-121400946	266.168	259.166	286.326	358.077	306.851	380.593	5142.29	4928.29	5474.67	6963.01	6088.42	7273.12	5978.3	0.38668	0.113871	3.39576	0.000684395	0.0103254
ENSMUSG00000000317	chr11	70114953	70120565	-	Bcl6b	protein_coding	Bcl6b	chr11:70114953-70120565	1.66183	2.06041	1.84134	3.53752	3.05554	2.33805	143.775	171.273	151.145	303.652	272.616	203.091	207.592	0.743918	0.219142	3.39468	0.000687095	0.0103397
ENSMUSG00000020859	chr11	93886928	94016911	+	Spag9	protein_coding	Spag9	chr11:93886928-94016911	22.3333	20.0984	22.8263	13.0986	16.8255	13.9715	3050.59	2924.52	3077.12	2013.1	2553.67	2175.46	2632.41	-0.425257	0.125262	-3.39494	0.000686438	0.0103397
ENSMUSG00000063884	chr6	71857623	71885734	-	Ptcd3	protein_coding	Ptcd3	chr6:71857623-71885734	39.0982	41.843	38.2322	30.1168	29.3804	33.7279	2672.6	2816.35	2628.3	2010.85	2023.58	2279.23	2405.15	-0.362616	0.106836	-3.39415	0.000688432	0.0103397
ENSMUSG00000106826	chr6	21258919	21265619	+	Gm42583	TEC	Gm42583	chr6:21258919-21265619	0.0201988	0	0.0201201	0.340026	0.118462	0.0360626	3.47844	0	3.46133	56.9817	20.1938	6.20801	15.0539	3.5657	1.05057	3.39407	0.000688614	0.0103397
ENSMUSG00000108912	chr8	8679174	8685073	-	E230020D15Rik	TEC	E230020D15Rik	chr8:8679174-8685073	0.0841189	0.17102	0.0914087	0.576722	0.375611	0.210648	12.7543	25.7554	13.8453	85.4725	57.2157	31.9269	37.8283	1.74878	0.515196	3.39441	0.000687769	0.0103397
ENSMUSG00000010453	chr1	36374810	36408262	-	Kansl3	protein_coding	Kansl3	chr1:36374810-36408262	22.3684	23.1461	23.3178	17.94	17.6838	19.1042	2634.33	2628.33	2612.15	2065.58	2071.54	2197.63	2368.26	-0.314093	0.0925611	-3.39336	0.000690419	0.0103569
ENSMUSG00000073616	chr1	92564866	92569707	-	Cops9	protein_coding	Cops9	chr1:92564866-92569707	71.7584	73.6938	79.9289	94.8692	103.098	102.334	822.07	838.337	918.406	1060.16	1184.7	1169.77	998.906	0.40451	0.119255	3.39197	0.000693926	0.0103997
ENSMUSG00000024050	chr17	32573030	32608090	-	Wiz	protein_coding	Wiz	chr17:32573030-32608090	33.9203	32.181	32.0227	19.3576	22.2276	27.4242	3361.33	3205.25	3201.73	1898.39	2215.42	2729.75	2768.65	-0.513688	0.151499	-3.3907	0.000697141	0.0104379
ENSMUSG00000025154	chr19	41755026	41790486	-	Arhgap19	protein_coding	Arhgap19	chr19:41755026-41790486	21.2697	21.4215	21.0292	11.2844	13.5459	17.0909	2470.85	2503.42	2381.39	1368.31	1602.88	2051.3	2063.03	-0.550829	0.162647	-3.38665	0.000707525	0.0105834
ENSMUSG00000085385	chr2	158195619	158203500	-	Snhg17	lncRNA	Snhg17	chr2:158195619-158203500	27.5613	26.5419	29.5403	16.4649	14.0173	22.1274	1001.79	952.948	1071.86	641.793	488.857	803.494	826.79	-0.646464	0.190913	-3.38617	0.000708743	0.0105916
ENSMUSG00000008450	chr8	106587211	106605962	+	Nutf2	protein_coding	Nutf2	chr8:106587211-106605962	3.65876	2.44604	4.27557	75.8206	67.9446	3.486	74.2066	59.2373	122.3	1372.81	1233.5	92.2333	492.381	3.39915	1.00393	3.38583	0.000709626	0.0105948
ENSMUSG00000057143	chr7	103987960	104002569	-	Trim12c	protein_coding	Trim12c	chr7:103987960-104002569	0.757442	0.728977	1.07517	1.71473	1.63002	1.28514	55.655	48.9352	80.7643	136.456	123.687	104.649	91.6911	0.974779	0.288028	3.38432	0.00071356	0.0106434
ENSMUSG00000046404	chr1	130645063	130652095	+	Yod1	protein_coding	Yod1	chr1:130645063-130652095	4.04623	3.43435	3.89305	2.37643	2.13167	3.02738	591.334	508.668	579.196	342.64	313.845	446.977	463.776	-0.607078	0.179409	-3.38376	0.000715	0.0106548
ENSMUSG00000087365	chrX	52143922	52146067	-	C430049B03Rik	lncRNA	C430049B03Rik	chrX:52143922-52146067	12.6038	16.1674	18.0804	20.5095	19.3569	23.5379	271.318	354.136	392.284	530.079	492.223	509.943	424.997	0.590732	0.174604	3.38326	0.00071632	0.0106645
ENSMUSG00000053113	chr11	117856904	117860012	-	Socs3	protein_coding	Socs3	chr11:117856904-117860012	13.505	13.3616	14.4736	5.51095	6.82922	11.0639	892.798	879.546	957.634	353.886	451.836	730.771	711.078	-0.830333	0.245528	-3.38183	0.000720044	0.0107098
ENSMUSG00000040618	chr14	55777722	55788699	+	Pck2	protein_coding	Pck2	chr14:55777722-55788699	10.196	11.1234	10.6783	14.3584	12.066	16.4607	578.58	638.733	589.58	826.234	748.011	938.296	719.905	0.475782	0.140778	3.37967	0.00072572	0.0107841
ENSMUSG00000032262	chr9	83660744	83688330	-	Elovl4	protein_coding	Elovl4	chr9:83660744-83688330	12.7266	12.8713	13.2306	10.0929	10.1529	11.1876	838.303	819.02	879.177	589.31	663.029	657.162	741	-0.410463	0.121476	-3.37895	0.000727624	0.0108022
ENSMUSG00000026193	chr1	71624678	71692359	-	Fn1	protein_coding	Fn1	chr1:71624678-71692359	138.457	117.359	124.041	69.3846	104.952	68.3598	28658.8	23984.7	24175.1	13916.3	21551.8	14255.4	21090.3	-0.627545	0.185759	-3.37828	0.000729412	0.0108161
ENSMUSG00000039210	chr1	186947707	187083901	+	Gpatch2	protein_coding	Gpatch2	chr1:186947707-187083901	10.7891	11.0716	10.3042	7.74661	7.90493	8.74916	1077.16	1099.75	1040.71	675.533	748.011	886.858	921.336	-0.478528	0.141657	-3.37808	0.000729932	0.0108161
ENSMUSG00000050552	chr5	138253743	138257657	+	Lamtor4	protein_coding	Lamtor4	chr5:138253743-138257657	10.8019	12.4237	11.6821	19.6386	16.7803	14.7199	258.564	284.597	274.599	468.599	408.082	348.535	340.496	0.584882	0.173261	3.37573	0.000736213	0.010899
ENSMUSG00000009628	chr8	34006765	34075610	+	Tex15	protein_coding	Tex15	chr8:34006765-34075610	3.5282	3.71774	3.13602	2.68382	2.21242	3.06689	532.201	569.193	467.279	345.639	323.942	406.181	440.739	-0.544267	0.161318	-3.37388	0.000741155	0.0109516
ENSMUSG00000031887	chr8	105984917	105991241	-	Tradd	protein_coding	Tradd	chr8:105984917-105991241	4.1131	3.28517	4.1503	7.91316	6.48096	5.04777	187.835	153.244	183.45	349.388	294.492	229.696	233.018	0.736124	0.218175	3.37401	0.000740821	0.0109516
ENSMUSG00000051329	chr2	90507558	90566672	+	Nup160	protein_coding	Nup160	chr2:90507558-90566672	22.9601	22.8517	22.3252	12.3555	15.2204	18.7949	3391.47	3349.48	3298.65	1766.43	2240.67	2764.34	2801.84	-0.568481	0.168566	-3.37245	0.000745019	0.0109984
ENSMUSG00000023951	chr17	46327918	46343295	-	Vegfa	protein_coding	Vegfa	chr17:46327918-46343295	46.2097	40.0212	43.6118	19.8828	22.5642	37.5194	2927.68	2821.5	3207.5	1465.03	1681.97	2496.51	2433.36	-0.666733	0.197772	-3.37121	0.000748377	0.0110377
ENSMUSG00000063160	chr7	26958149	26981566	+	Numbl	protein_coding	Numbl	chr7:26958149-26981566	11.7189	11.9526	11.657	19.414	18.045	13.7443	842.941	851.215	836.488	1348.82	1287.35	982.639	1024.91	0.516514	0.153265	3.37007	0.000751479	0.0110731
ENSMUSG00000030996	chr7	101750949	101760363	+	Art1	protein_coding	Art1	chr7:101750949-101760363	3.07069	2.90264	4.0678	10.2318	8.40108	3.80292	112.469	106.885	148.837	371.88	311.321	140.124	198.586	1.16139	0.344828	3.36803	0.000757074	0.0111451
ENSMUSG00000048058	chr2	101780547	102016730	-	Ldlrad3	protein_coding	Ldlrad3	chr2:101780547-102016730	47.1464	46.3686	48.005	30.3931	36.3044	38.7453	4641.39	4549.68	4725.87	2896.32	3556.63	3804.62	4029.08	-0.440394	0.130794	-3.36708	0.000759681	0.0111731
ENSMUSG00000040043	chr10	127967426	128016166	-	Rbms2	protein_coding	Rbms2	chr10:127967426-128016166	13.1015	13.5975	13.3546	20.18	20.2366	17.6891	859.173	835.761	850.333	1112.64	1193.96	1033.19	980.843	0.391978	0.116432	3.36657	0.000761084	0.0111833
ENSMUSG00000025220	chr19	45738697	45772276	-	Oga	protein_coding	Oga	chr19:45738697-45772276	55.0821	51.1019	50.704	37.1604	44.4651	40.7557	5786.96	5482.03	5375.44	3805.02	4642.04	4291.51	4897.17	-0.385968	0.114668	-3.36597	0.000762745	0.0111973
ENSMUSG00000046402	chr9	98305013	98328628	+	Rbp1	protein_coding	Rbp1	chr9:98305013-98328628	17.9116	17.1755	16.6049	27.3404	27.9579	19.9397	1226.73	1168.01	1134.16	1796.42	1903.26	1361.33	1431.65	0.52044	0.154655	3.36517	0.000764968	0.0112195
ENSMUSG00000022419	chr15	54975712	55122667	+	Deptor	protein_coding	Deptor	chr15:54975712-55122667	1.78	1.79014	1.57727	4.38928	5.34988	2.43705	168.124	184.151	163.836	318.647	406.4	211.959	242.186	0.86146	0.256023	3.36477	0.000766074	0.0112253
ENSMUSG00000070473	chr5	135015067	135016326	+	Cldn3	protein_coding	Cldn3	chr5:135015067-135016326	2.50813	1.28209	1.42764	4.34283	2.94194	4.33176	81.1635	41.2086	46.151	134.207	95.9204	139.237	89.6478	1.12906	0.335602	3.36427	0.000767452	0.0112351
ENSMUSG00000018102	chr13	23868181	23876891	+	H2bc4	protein_coding	H2bc4	chr13:23868181-23876891	3.66816	3.229	3.18743	7.27862	5.37826	4.74758	110.15	97.8704	99.2247	215.93	168.281	148.105	139.927	0.794337	0.236175	3.36334	0.000770048	0.011262
ENSMUSG00000030695	chr7	126394405	126399923	-	Aldoa	protein_coding	Aldoa	chr7:126394405-126399923	233.396	238.23	215.839	299.876	303.396	291.727	8450.28	8652.51	7853.75	9993.53	10358.6	10640.5	9324.86	0.312524	0.0929274	3.3631	0.000770718	0.011262
ENSMUSG00000021254	chr12	86288631	86338558	+	Gpatch2l	protein_coding	Gpatch2l	chr12:86288631-86338558	8.96695	9.91522	10.1476	6.44262	7.40188	7.53024	819.751	897.574	921.867	556.321	668.077	683.768	757.893	-0.468629	0.139413	-3.36146	0.000775329	0.0113189
ENSMUSG00000023845	chr17	17741671	17845309	-	Lnpep	protein_coding	Lnpep	chr17:17741671-17845309	1.1229	0.883116	1.00295	1.56768	1.36925	1.49501	352.481	279.446	318.442	477.596	424.911	467.374	386.708	0.526471	0.156637	3.36108	0.000776373	0.0113237
ENSMUSG00000063838	chr7	4154258	4167859	-	Cdc42ep5	protein_coding	Cdc42ep5	chr7:4154258-4167859	16.4579	16.9583	19.0073	35.373	27.6752	19.3306	349.003	367.014	403.822	761.755	647.883	440.769	495.041	0.725279	0.215804	3.36082	0.000777112	0.011324
ENSMUSG00000052632	chr12	21161748	21320172	+	Asap2	protein_coding	Asap2	chr12:21161748-21320172	7.90507	7.91168	8.21306	4.36191	4.41093	7.06366	922.945	915.603	940.327	447.606	509.051	765.359	750.148	-0.691397	0.205883	-3.3582	0.000784529	0.0114216
ENSMUSG00000042380	chr4	127137576	127141602	+	Smim12	protein_coding	Smim12	chr4:127137576-127141602	15.2723	14.1159	12.4868	20.6566	18.0238	20.9061	405.817	369.589	329.98	537.577	482.126	549.852	445.824	0.505894	0.150684	3.35732	0.00078701	0.0114472
ENSMUSG00000039901	chr19	45805802	45986927	-	Armh3	protein_coding	Armh3	chr19:45805802-45986927	10.0499	9.33574	8.56889	6.36271	7.26005	6.93869	953.091	874.394	806.489	583.312	686.588	651.841	759.286	-0.455344	0.135648	-3.3568	0.000788508	0.0114584
ENSMUSG00000022769	chr16	16948001	16950247	-	Sdf2l1	protein_coding	Sdf2l1	chr16:16948001-16950247	15.7968	18.2557	20.5614	26.3732	24.2955	33.1775	449.878	520.258	584.964	726.516	689.112	945.391	652.687	0.601953	0.179398	3.35541	0.000792486	0.0115056
ENSMUSG00000028392	chr4	62398289	62415535	+	Bspry	protein_coding	Bspry	chr4:62398289-62415535	1.41557	1.00096	1.13474	2.39392	2.25039	1.86469	78.8445	57.9496	63.4577	129.708	127.052	107.31	94.0537	0.861274	0.256802	3.35384	0.000796988	0.0115604
ENSMUSG00000027641	chr2	156987812	157046432	-	Rbl1	protein_coding	Rbl1	chr2:156987812-157046432	9.77923	10.437	9.25133	6.7224	7.82212	7.69568	1246.44	1316.1	1172.24	829.233	985.288	966.675	1086	-0.425584	0.126965	-3.35197	0.000802388	0.0116173
ENSMUSG00000028798	chr4	129485752	129494441	-	Eif3i	protein_coding	Eif3i	chr4:129485752-129494441	84.7458	80.2979	87.9016	114.132	100.936	125.273	2414.03	2262.61	2503.69	3125.74	2876.77	3591.78	2795.77	0.417892	0.124668	3.35203	0.000802217	0.0116173
ENSMUSG00000002014	chrX	72830633	72834432	+	Ssr4	protein_coding	Ssr4	chrX:72830633-72834432	33.6808	41.1679	36.5821	55.0672	47.6033	48.9395	740.907	885.984	789.183	1183.12	1050.08	1041.17	948.407	0.439515	0.131139	3.35152	0.000803695	0.0116256
ENSMUSG00000062997	chr2	38891591	38895636	-	Rpl35	protein_coding	Rpl35	chr2:38891591-38895636	10.157	9.17132	11.6375	97.2279	100.086	12.1502	262.042	235.662	290.752	2309.26	2440.08	310.4	974.699	2.68195	0.80034	3.35102	0.000805153	0.011636
ENSMUSG00000024219	chr17	28128279	28281749	+	Anks1	protein_coding	Anks1	chr17:28128279-28281749	17.3768	18.0712	11.7578	8.63576	9.28927	11.2661	2158.95	2123.53	1384.53	1015.92	1139.27	1389.71	1535.32	-0.676982	0.202084	-3.35	0.000808105	0.011668
ENSMUSG00000035992	chr11	54329024	54409061	+	Fnip1	protein_coding	Fnip1	chr11:54329024-54409061	4.75119	4.16925	4.2744	2.66121	3.35633	3.30585	747.864	667.064	692.266	417.616	530.086	533.002	597.983	-0.510334	0.152553	-3.34529	0.000821964	0.0118447
ENSMUSG00000039706	chr5	44629473	44957022	-	Ldb2	protein_coding	Ldb2	chr5:44629473-44957022	16.7609	16.9097	16.7957	24.5313	23.337	19.7373	1067.88	1080.44	1073.01	1537.75	1508.64	1261.11	1254.81	0.419593	0.125436	3.34508	0.000822591	0.0118447
ENSMUSG00000053897	chr3	135531039	135594333	+	Slc39a8	protein_coding	Slc39a8	chr3:135531039-135594333	5.72825	5.06625	6.21728	2.51807	2.61332	4.51417	488.14	440.417	526.122	206.933	225.497	385.783	378.815	-0.832037	0.248705	-3.34548	0.000821413	0.0118447
ENSMUSG00000030079	chr6	88442390	88474554	+	Ruvbl1	protein_coding	Ruvbl1	chr6:88442390-88474554	21.5992	22.8571	22.9101	44.2682	39.7646	25.0995	934.54	987.718	994.555	1840.66	1702.17	1084.63	1257.38	0.666202	0.199223	3.34401	0.000825781	0.0118798
ENSMUSG00000015656	chr9	40712279	40716496	+	Hspa8	protein_coding	Hspa8	chr9:40712279-40716496	42.1909	42.509	50.3858	323.229	320.988	56.713	2549.69	2513.72	2855.6	18007	18480.7	3295.56	7950.37	2.32877	0.696699	3.34258	0.000830032	0.0119301
ENSMUSG00000025332	chrX	151016015	151057531	+	Kdm5c	protein_coding	Kdm5c	chrX:151016015-151057531	35.7698	32.97	32.7466	17.1624	23.5229	26.5715	4570.66	4562.56	4143.21	2291.26	3007.19	3613.95	3698.14	-0.575194	0.172158	-3.34108	0.000834544	0.0119841
ENSMUSG00000002778	chr7	45522195	45533156	+	Kdelr1	protein_coding	Kdelr1	chr7:45522195-45533156	49.7182	48.5272	51.2007	67.5869	59.6154	58.9759	1392.53	1424.27	1533.37	1983.11	1890.64	1749.77	1662.28	0.370553	0.110918	3.34079	0.000835397	0.0119854
ENSMUSG00000068270	chrX	6311907	6549502	+	Shroom4	protein_coding	Shroom4	chrX:6311907-6549502	8.69092	9.51532	7.59926	3.71954	5.60065	6.69667	1429.64	1437.15	1359.15	710.021	1029.04	1079.31	1174.05	-0.585042	0.175222	-3.33886	0.000841231	0.0120582
ENSMUSG00000021379	chr13	48414703	48419502	+	Id4	protein_coding	Id4	chr13:48414703-48419502	8.1161	7.76963	8.65839	7.12545	6.33001	5.95292	700.325	704.409	785.721	574.315	534.293	524.133	637.2	-0.423695	0.12697	-3.33696	0.000846997	0.0121275
ENSMUSG00000026516	chr1	180914702	180971769	-	Nvl	protein_coding	Nvl	chr1:180914702-180971769	9.51973	8.99066	9.12383	6.40374	5.91552	7.90524	2229.68	2070.73	2159.87	1468.03	1397.58	1829.59	1859.24	-0.46079	0.138095	-3.33676	0.000847606	0.0121275
ENSMUSG00000027808	chr3	58427237	58433313	-	Serp1	protein_coding	Serp1	chr3:58427237-58433313	78.793	81.1326	83.9193	70.5342	67.5997	61.6747	9325.68	9564.25	9949.01	8016.42	7915.12	7289.09	8676.59	-0.31256	0.0937143	-3.33525	0.000852234	0.0121827
ENSMUSG00000002007	chrX	72818010	72822531	+	Srpk3	protein_coding	Srpk3	chrX:72818010-72822531	2.96031	3.56483	3.49317	11.9601	10.3335	2.78784	158.849	189.302	196.142	634.296	588.143	160.521	321.209	1.346	0.403648	3.33459	0.000854254	0.0121979
ENSMUSG00000036167	chr15	93296230	93389391	+	Pphln1	protein_coding	Pphln1	chr15:93296230-93389391	46.6421	48.4493	48.7906	32.2952	35.0173	40.0421	2840.72	2950.28	3092.12	2015.35	2199.44	2496.51	2599.07	-0.404777	0.121394	-3.3344	0.000854844	0.0121979
ENSMUSG00000016252	chr2	174302864	174305898	-	Atp5e	protein_coding	Atp5e	chr2:174302864-174305898	147.547	160.912	174.403	194.232	214.056	224.566	1634.86	1756.52	1921.04	2145.81	2406.42	2455.71	2053.39	0.399385	0.11981	3.33348	0.00085767	0.0122272
ENSMUSG00000033585	chr7	61996316	62000010	+	Ndn	protein_coding	Ndn	chr7:61996316-62000010	39.4443	39.2587	43.8767	60.8008	56.0785	47.9164	3745.12	3702.33	4161.67	5545.96	5271.41	4547.81	4495.72	0.404451	0.121357	3.33274	0.000859941	0.0122375
ENSMUSG00000040212	chr7	45567446	45570828	-	Emp3	protein_coding	Emp3	chr7:45567446-45570828	27.7675	26.6078	35.297	70.0899	53.0645	33.4998	463.791	412.086	571.119	1165.87	927.231	552.513	682.102	0.870674	0.261232	3.33296	0.000859272	0.0122375
ENSMUSG00000042045	chr9	53757447	53761844	+	Sln	protein_coding	Sln	chr9:53757447-53761844	3.52534	3.4062	5.07991	27.08	26.5719	5.29016	119.426	115.899	171.913	944.696	945.741	180.032	412.951	2.34595	0.704154	3.33159	0.000863525	0.0122774
ENSMUSG00000026103	chr1	52202606	52272391	-	Gls	protein_coding	Gls	chr1:52202606-52272391	25.5721	22.2231	27.7649	16.9589	19.3463	19.7195	2030.25	1936.8	2131.02	1330.82	1625.6	1604.33	1776.47	-0.419601	0.12598	-3.3307	0.000866281	0.0122985
ENSMUSG00000036777	chr9	22243307	22300484	-	Anln	protein_coding	Anln	chr9:22243307-22300484	35.8605	34.8822	32.9009	19.4551	24.0594	27.5375	3612.93	3391.98	3291.72	1989.86	2359.31	2874.31	2920.02	-0.51171	0.153639	-3.33061	0.000866564	0.0122985
ENSMUSG00000041476	chrX	156481905	156535585	+	Smpx	protein_coding	Smpx	chrX:156481905-156535585	2.81878	2.14155	3.1753	11.5031	12.124	2.47049	66.0903	46.3596	79.6105	276.661	304.589	53.2115	137.754	1.72336	0.517705	3.32885	0.000872042	0.0123651
ENSMUSG00000025898	chr9	3403591	3479236	+	Cwf19l2	protein_coding	Cwf19l2	chr9:3403591-3479236	6.32117	6.19466	6.08431	4.05829	4.35883	4.96871	724.674	709.56	701.496	456.603	512.417	577.345	613.682	-0.466918	0.14032	-3.32752	0.000876231	0.0124134
ENSMUSG00000069874	chr11	58090443	58113608	+	Irgm2	protein_coding	Irgm2	chr11:58090443-58113608	0.169532	0.422902	0.428689	1.00989	0.957489	0.678566	15.0732	37.3453	38.0746	86.2222	84.9821	60.3064	53.6673	1.35981	0.408739	3.32685	0.000878335	0.0124321
ENSMUSG00000073468	chr17	8529933	8546274	+	Sft2d1	protein_coding	Sft2d1	chr17:8529933-8546274	1.93515	2.11578	2.31315	9.06349	6.49432	2.40204	61.4524	66.9639	68.0728	254.168	183.427	71.8355	117.653	1.37632	0.41377	3.3263	0.000880062	0.0124454
ENSMUSG00000021938	chr14	56958166	57015773	-	Pspc1	protein_coding	Pspc1	chr14:56958166-57015773	20.1795	21.8667	20.3339	13.9007	13.3531	17.7071	1988.51	2133.83	1989.11	1350.32	1358.03	1732.92	1758.79	-0.460808	0.138611	-3.32446	0.000885889	0.0125166
ENSMUSG00000022528	chr16	29884157	29886614	+	Hes1	protein_coding	Hes1	chr16:29884157-29886614	67.205	69.444	63.6987	35.259	36.9904	56.8073	2585.64	2643.79	2442.54	1306.08	1400.94	2171.92	2091.82	-0.653352	0.196566	-3.32383	0.000887918	0.012534
ENSMUSG00000035150	chrX	93232312	93256315	-	Eif2s3x	protein_coding	Eif2s3x	chrX:93232312-93256315	1.25308	1.67244	0.924091	4.25293	4.91026	1.32854	88.1204	105.597	87.687	287.907	313.003	95.7807	163.016	1.30954	0.394175	3.32222	0.00089305	0.0125952
ENSMUSG00000006169	chr11	45742790	45801452	+	Clint1	protein_coding	Clint1	chr11:45742790-45801452	59.9448	63.0272	59.8773	45.2695	48.246	51.4871	5284.9	5521.95	5271.6	3844.01	4231.44	4528.3	4780.37	-0.351393	0.105824	-3.32053	0.000898455	0.0126601
ENSMUSG00000005417	chr11	59553320	59671686	+	Mprip	protein_coding	Mprip	chr11:59553320-59671686	80.3191	81.9492	78.7381	60.479	61.2761	66.6018	7316.31	7439.44	7184.56	5688.42	5935.28	6220.42	6630.74	-0.298193	0.089814	-3.32012	0.000899797	0.0126677
ENSMUSG00000024248	chr17	83809346	83821759	-	Cox7a2l	protein_coding	Cox7a2l	chr17:83809346-83821759	14.8831	15.95	16.2868	27.5163	24.6493	18.7021	416.253	442.992	456.895	759.505	691.637	522.359	548.274	0.585286	0.176323	3.3194	0.000902102	0.0126776
ENSMUSG00000039987	chr5	20963660	21087122	-	Phtf2	protein_coding	Phtf2	chr5:20963660-21087122	7.70795	7.9311	7.53867	4.88899	5.62336	6.31148	968.164	996.732	951.865	593.059	705.099	791.077	834.333	-0.482186	0.14526	-3.31946	0.000901908	0.0126776
ENSMUSG00000038780	chr5	144813304	144902657	-	Smurf1	protein_coding	Smurf1	chr5:144813304-144902657	24.7258	22.9813	20.2582	13.3973	18.0886	18.8112	3069.14	2978.61	2741.37	1693.7	2266.75	2284.55	2505.69	-0.493303	0.148628	-3.31905	0.000903228	0.0126821
ENSMUSG00000057604	chr6	112250718	112307386	+	Lmcd1	protein_coding	Lmcd1	chr6:112250718-112307386	4.66752	5.04423	6.41557	15.1703	14.2987	5.60652	208.706	227.935	286.136	653.79	632.738	250.094	376.567	1.08854	0.328082	3.31788	0.000907023	0.0127241
ENSMUSG00000031672	chr8	96590761	96615175	-	Got2	protein_coding	Got2	chr8:96590761-96615175	31.3278	31.3375	35.6993	53.642	51.3835	37.8868	1552.54	1578.8	1822.97	2590.42	2511.6	1930.69	1997.84	0.505507	0.152409	3.31679	0.000910589	0.0127628
ENSMUSG00000036315	chr17	37265247	37269425	-	Polr1h	protein_coding	Polr1h	chr17:37265247-37269425	30.4786	34.5281	31.9733	45.2914	40.3866	45.8194	564.666	634.87	591.887	811.239	742.121	854.931	699.952	0.427326	0.128859	3.31624	0.000912363	0.0127683
ENSMUSG00000040681	chr16	95921817	95928929	-	Hmgn1	protein_coding	Hmgn1	chr16:95921817-95928929	127.629	143.024	139.467	267.925	247.652	149.672	6785.27	7259.15	7384.17	13476.2	12412.4	7755.57	9178.79	0.650875	0.196273	3.31617	0.000912598	0.0127683
ENSMUSG00000021549	chr13	85362898	85437249	-	Rasa1	protein_coding	Rasa1	chr13:85362898-85437249	32.319	30.1491	30.4086	22.9544	24.5378	26.7499	3212.91	3206.54	3148.65	2200.54	2402.22	2714.67	2814.26	-0.387169	0.116795	-3.31493	0.000916649	0.0128136
ENSMUSG00000037965	chr16	10954455	10994257	-	Zc3h7a	protein_coding	Zc3h7a	chr16:10954455-10994257	17.7952	16.5485	17.4044	12.4539	13.2499	13.6001	1554.86	1555.62	1519.52	1228.1	1249.49	1232.73	1390.06	-0.319446	0.0963733	-3.31468	0.000917491	0.012814
ENSMUSG00000029066	chr4	155887977	155893288	+	Mrpl20	protein_coding	Mrpl20	chr4:155887977-155893288	64.3734	66.5776	59.4673	80.9903	69.0524	86.5986	1162.96	1146.11	1076.47	1486.77	1356.35	1562.64	1298.55	0.380041	0.114664	3.31439	0.00091844	0.012816
ENSMUSG00000020159	chr11	33500780	33528959	-	Gabrp	protein_coding	Gabrp	chr11:33500780-33528959	11.3602	10.4114	6.0416	18.1976	14.0146	15.0801	961.208	876.97	512.277	1498.02	1192.27	1276.19	1052.82	0.755335	0.227963	3.31341	0.000921653	0.012843
ENSMUSG00000058793	chr2	132105067	132153970	+	Cds2	protein_coding	Cds2	chr2:132105067-132153970	24.651	23.3172	27.7739	13.1912	16.118	19.6599	2545.05	2374.64	2349.09	1617.23	1811.55	2028.24	2120.97	-0.414005	0.124952	-3.31331	0.000922002	0.012843
ENSMUSG00000020412	chr11	4587746	4635699	+	Ascc2	protein_coding	Ascc2	chr11:4587746-4635699	22.6443	21.5952	20.2792	14.8313	16.7099	18.5835	2145.03	2038.54	1907.19	1264.09	1487.61	1671.73	1752.37	-0.46189	0.139461	-3.31197	0.000926404	0.0128753
ENSMUSG00000043909	chr2	121025318	121101888	-	Trp53bp1	protein_coding	Trp53bp1	chr2:121025318-121101888	43.2728	40.7491	40.3045	18.9075	29.0965	32.9263	6695.99	6181.29	6271.93	2905.31	4255	5108.3	5236.3	-0.642487	0.193979	-3.31215	0.000925835	0.0128753
ENSMUSG00000051456	chr13	113799431	113800212	-	Hspb3	protein_coding	Hspb3	chr13:113799431-113800212	1.03968	1.29173	1.49591	5.75622	4.36142	1.67945	20.8706	25.7554	29.9982	113.214	86.6649	33.7006	51.7005	1.61077	0.486364	3.31186	0.000926765	0.0128753
ENSMUSG00000054263	chr15	7120094	7226970	+	Lifr	protein_coding	Lifr	chr15:7120094-7226970	4.97673	4.9578	4.48209	3.55464	3.75275	4.17179	1045.85	1070.14	1033.78	762.505	801.019	862.913	929.367	-0.376814	0.11383	-3.31033	0.000931868	0.0129348
ENSMUSG00000058655	chr15	101982207	102005608	+	Eif4b	protein_coding	Eif4b	chr15:101982207-102005608	33.8857	34.972	36.771	43.2228	44.1141	50.701	3391.47	3470.53	3576.71	4161.91	4370.27	5046.22	4002.85	0.37922	0.114602	3.30903	0.000936205	0.0129836
ENSMUSG00000028452	chr4	42979962	43000507	-	Vcp	protein_coding	Vcp	chr4:42979962-43000507	63.68	65.2281	64.2858	161.626	166.2	60.4776	5487.81	5590.2	5520.82	13318	14120.5	5176.59	8202.31	0.97449	0.294559	3.30831	0.000938625	0.0129963
ENSMUSG00000029622	chr5	145051024	145067515	+	Arpc1b	protein_coding	Arpc1b	chr5:145051024-145067515	29.3438	34.1508	30.8884	88.4274	81.5188	31.1371	1070.2	1246.56	1158.39	2891.82	2731.21	1131.63	1704.97	0.959047	0.28991	3.30809	0.000939349	0.0129963
ENSMUSG00000056493	chr5	142387251	142447766	+	Foxk1	protein_coding	Foxk1	chr5:142387251-142447766	1.84352	2.39537	2.13241	1.5276	1.49956	1.86693	352.481	383.755	317.288	227.927	244.008	256.302	296.96	-0.532704	0.161041	-3.30787	0.000940084	0.0129963
ENSMUSG00000061315	chr10	127871443	127884506	+	Naca	protein_coding	Naca	chr10:127871443-127884506	28.2353	27.7675	29.8444	239.068	211.772	36.4881	813.954	803.567	835.334	5827.87	5368.18	1000.38	2441.55	2.31395	0.699548	3.30777	0.00094041	0.0129963
ENSMUSG00000078713	chr4	45105207	45108114	-	Tomm5	protein_coding	Tomm5	chr4:45105207-45108114	21.5186	23.4744	25.8853	45.9887	43.9654	26.6119	353.641	382.467	416.513	777.5	763.156	431.9	520.863	0.775725	0.2346	3.30659	0.000944397	0.0130399
ENSMUSG00000024659	chr19	20350791	20368308	-	Anxa1	protein_coding	Anxa1	chr19:20350791-20368308	7.48402	8.4333	7.04535	23.4992	22.6199	6.90896	320.016	359.287	302.289	984.433	976.874	294.437	539.556	1.20099	0.363253	3.3062	0.000945709	0.0130467
ENSMUSG00000001138	chr1	36550947	36567318	+	Cnnm3	protein_coding	Cnnm3	chr1:36550947-36567318	11.1316	11.0151	11.4624	6.18077	8.79244	3.75619	1471.38	1457.75	1529.91	805.241	1163.67	495.754	1153.95	-0.855165	0.258697	-3.30567	0.000947499	0.0130599
ENSMUSG00000026185	chr1	72897090	72914043	-	Igfbp5	protein_coding	Igfbp5	chr1:72897090-72914043	131.426	128.491	145.654	98.2635	108.463	66.4306	20337.3	19747.9	22504.4	14638.3	16639.7	10263.6	17355.2	-0.591348	0.178963	-3.3043	0.000952141	0.0131125
ENSMUSG00000072772	chr6	124716145	124718337	-	Grcc10	protein_coding	Grcc10	chr6:124716145-124718337	87.6077	94.9226	97.3678	121.292	115.996	136.788	1947.92	2110.65	2159.87	2595.66	2552.83	3039.26	2401.03	0.396795	0.120112	3.30354	0.000954707	0.0131249
ENSMUSG00000092074	chr17	6356621	6367775	-	Dynlt1a	protein_coding	Dynlt1a	chr17:6356621-6367775	1.43318	1.99396	1.63197	3.27322	3.57514	2.72582	68.4092	65.6762	79.6105	155.95	136.308	102.876	101.472	0.887629	0.268676	3.30371	0.000954128	0.0131249
ENSMUSG00000027978	chr3	123240561	123300246	+	Prss12	protein_coding	Prss12	chr3:123240561-123300246	3.34602	3.50886	3.31573	11.2187	11.1408	3.14782	219.141	217.633	222.679	683.78	679.857	197.769	370.143	1.244	0.376785	3.30162	0.00096128	0.0132038
ENSMUSG00000047260	chr11	73066344	73067863	-	Emc6	protein_coding	Emc6	chr11:73066344-73067863	36.6767	33.3114	33.9006	46.1537	39.5584	44.3463	1028.46	972.265	985.325	1384.05	1225.09	1256.68	1141.98	0.372723	0.11291	3.30106	0.000963211	0.0132188
ENSMUSG00000022400	chr15	81350496	81360570	+	Rbx1	protein_coding	Rbx1	chr15:81350496-81360570	88.1944	96.0788	94.8225	168.292	169.551	115.617	2840.72	3017.24	3005.59	4336.6	4455.25	3363.85	3503.21	0.455831	0.138156	3.2994	0.000968916	0.0132856
ENSMUSG00000040280	chr10	127350835	127353023	+	Ndufa4l2	protein_coding	Ndufa4l2	chr10:127350835-127353023	0.386387	0.432054	0.384882	2.17899	2.44312	0.480429	8.11635	10.3021	9.23021	58.4812	61.4227	11.5292	26.5136	2.25353	0.68332	3.29791	0.000974059	0.0133445
ENSMUSG00000028382	chr4	59471867	59549364	-	Ptbp3	protein_coding	Ptbp3	chr4:59471867-59549364	14.0436	11.8056	12.5586	14.9299	15.7554	23.0332	1415.72	1330.26	1467.6	1707.2	1816.6	2100.97	1639.73	0.416226	0.126239	3.29713	0.00097679	0.013363
ENSMUSG00000064127	chrX	12541607	12628312	-	Med14	protein_coding	Med14	chrX:12541607-12628312	17.5842	18.6036	17.0608	10.4531	13.1368	13.5127	2541.58	2623.18	2487.54	1486.02	1966.37	2027.36	2188.67	-0.482116	0.146238	-3.2968	0.000977943	0.013363
ENSMUSG00000078815	chr7	3472710	3484183	+	Cacng6	protein_coding	Cacng6	chr7:3472710-3484183	1.64289	1.82947	2.06292	4.7762	4.25971	2.46572	86.9609	77.2661	74.9954	217.43	208.669	94.007	126.555	1.12177	0.340238	3.297	0.000977227	0.013363
ENSMUSG00000025666	chrX	80114310	80141478	+	Tmem47	protein_coding	Tmem47	chrX:80114310-80141478	20.2706	21.4075	22.4439	15.8286	17.5054	17.8258	1566.46	1762.95	1840.27	1237.1	1364.76	1345.36	1519.49	-0.389403	0.118184	-3.29489	0.000984612	0.0134425
ENSMUSG00000026922	chr2	26483068	26494344	-	Agpat2	protein_coding	Agpat2	chr2:26483068-26494344	6.37406	6.82778	7.27289	11.3202	9.19491	9.36526	242.331	248.539	286.136	416.866	352.55	361.838	318.043	0.542215	0.164589	3.29436	0.000986446	0.0134559
ENSMUSG00000047986	chr8	84748099	84756924	+	Palm3	protein_coding	Palm3	chr8:84748099-84756924	1.15904	1.33718	1.50272	2.77494	2.56257	1.87225	74.2066	84.9927	98.071	176.943	171.647	118.839	120.783	0.862843	0.261944	3.294	0.000987718	0.0134616
ENSMUSG00000016995	chr2	164231312	164247080	-	Matn4	protein_coding	Matn4	chr2:164231312-164247080	57.4649	56.9997	53.4585	83.85	92.8246	63.7535	3318.43	3278.66	3034.43	4634.26	5289.93	3687.56	3873.88	0.499112	0.151617	3.29193	0.000995038	0.013494
ENSMUSG00000020982	chr12	69357295	69403939	-	Nemf	protein_coding	Nemf	chr12:69357295-69403939	22.0675	19.9966	24.7809	19.2404	17.6779	22.1109	1990.82	1934.23	2011.03	1545.25	1453.11	1661.97	1766.07	-0.349306	0.106099	-3.29225	0.000993876	0.013494
ENSMUSG00000031068	chr7	137039342	137070323	+	Glrx3	protein_coding	Glrx3	chr7:137039342-137070323	32.2606	29.0016	30.5849	70.3448	62.9133	30.6727	1335.72	1238.83	1334.92	2863.33	2679.04	1346.25	1799.68	0.817385	0.248304	3.29187	0.000995223	0.013494
ENSMUSG00000032449	chr9	96957013	96993210	-	Slc25a36	protein_coding	Slc25a36	chr9:96957013-96993210	14.4315	14.881	15.7167	11.8225	11.5032	12.077	1615.15	1671.52	1738.74	1294.08	1327.74	1371.08	1503.05	-0.332017	0.100844	-3.29239	0.000993415	0.013494
ENSMUSG00000038372	chr13	32003561	32522723	-	Gmds	protein_coding	Gmds	chr13:32003561-32522723	9.40134	10.0119	11.8305	16.1543	15.7534	13.1177	417.412	444.28	521.507	700.275	695.002	581.779	560.042	0.515513	0.156571	3.29253	0.000992912	0.013494
ENSMUSG00000038803	chr5	31063228	31065132	-	Ost4	protein_coding	Ost4	chr5:31063228-31065132	64.1315	64.7294	72.265	114.801	106.815	88.2907	580.899	600.1	646.115	826.984	799.337	775.114	704.758	0.394441	0.119804	3.29238	0.000993436	0.013494
ENSMUSG00000043411	chr4	137321065	137385842	+	Usp48	protein_coding	Usp48	chr4:137321065-137385842	43.9921	38.7976	41.6926	22.7013	26.9747	35.6208	3903.96	3541.36	3779.77	2095.58	2458.59	3165.2	3157.41	-0.540484	0.16428	-3.29001	0.00100185	0.0135722
ENSMUSG00000030116	chr6	122482803	122506249	+	Mfap5	protein_coding	Mfap5	chr6:122482803-122506249	0.554697	0.581201	0.84456	4.06825	3.21994	0.403822	13.9137	15.4532	21.9217	126.709	100.969	13.3029	48.7116	2.23293	0.678856	3.28925	0.00100456	0.0135972
ENSMUSG00000081344	chr2	172351440	172351611	-	Gm14303	processed_pseudogene	Gm14303	chr2:172351440-172351611	0.263804	0	0.262777	0.532908	0.77358	0.201854	2.31896	1.28777	4.6151	40.487	38.7047	3.54743	15.1602	3.32065	1.01003	3.28766	0.00101025	0.0136625
ENSMUSG00000000142	chr11	108811174	108841609	+	Axin2	protein_coding	Axin2	chr11:108811174-108841609	11.0676	11.882	8.73879	7.26164	6.18492	8.60063	864.971	846.064	718.802	501.589	454.36	659.822	674.268	-0.589109	0.179269	-3.28617	0.00101558	0.013723
ENSMUSG00000003814	chr8	85568478	85573563	-	Calr	protein_coding	Calr	chr8:85568478-85573563	258.394	261.473	269.816	335.816	310.915	323.218	14590.9	14706.3	15250.6	18216.9	17427.2	18219.6	16401.9	0.273954	0.0833793	3.28564	0.0010175	0.0137372
ENSMUSG00000048368	chr13	49735937	49746298	+	Omd	protein_coding	Omd	chr13:49735937-49746298	0	0.089715	0.0866351	0.581614	0.786669	0.244014	0	5.15107	3.46133	24.742	35.3391	9.75544	13.0748	3.04183	0.926066	3.28468	0.001021	0.0137725
ENSMUSG00000024370	chr18	34764003	34784788	-	Cdc23	protein_coding	Cdc23	chr18:34764003-34784788	100.58	97.2161	94.3383	72.0721	71.4144	84.4518	7318.63	7131.66	6796.89	5131.35	5268.05	6096.26	6290.47	-0.365285	0.111239	-3.28379	0.00102422	0.0138043
ENSMUSG00000006576	chr1	75522909	75538816	+	Slc4a3	protein_coding	Slc4a3	chr1:75522909-75538816	7.22209	6.90673	6.29415	5.54704	4.34007	4.64636	991.354	1013.47	949.558	792.495	567.108	711.26	837.541	-0.512028	0.155966	-3.28295	0.00102729	0.013822
ENSMUSG00000051674	chr5	73638342	73718137	+	Dcun1d4	protein_coding	Dcun1d4	chr5:73638342-73718137	28.559	25.8997	29.0223	17.4478	19.996	22.8264	2663.32	2697.87	2711.37	1652.47	2009.28	2236.66	2328.5	-0.453072	0.138001	-3.28311	0.00102669	0.013822
ENSMUSG00000042485	chr14	30601156	30603567	+	Mustn1	protein_coding	Mustn1	chr14:30601156-30603567	1.86136	1.99974	2.29037	7.74139	6.58201	1.98277	59.1334	63.1006	73.8417	247.42	219.607	64.7406	121.307	1.44046	0.438908	3.28193	0.001031	0.0138602
ENSMUSG00000069744	chr11	97594224	97604326	+	Psmb3	protein_coding	Psmb3	chr11:97594224-97604326	42.6372	44.5157	36.7223	158.858	145.105	53.1273	845.26	884.697	733.802	3153.48	2966.8	1066	1608.34	1.54449	0.470696	3.2813	0.0010333	0.0138792
ENSMUSG00000061455	chr4	48124914	48186507	+	Stx17	protein_coding	Stx17	chr4:48124914-48186507	17.6377	16.739	14.8199	14.2016	14.643	12.2132	1326.44	1295.49	1178.01	964.19	1023.99	948.051	1122.7	-0.371874	0.113387	-3.27969	0.00103922	0.0139469
ENSMUSG00000038650	chr7	140740238	140752770	-	Rnh1	protein_coding	Rnh1	chr7:140740238-140752770	38.7621	39.7708	38.8259	61.2689	51.847	46.1131	1707.91	1733.34	1698.36	2619.66	2276.01	2016.72	2008.66	0.427874	0.130519	3.27826	0.00104451	0.014006
ENSMUSG00000022034	chr14	66056486	66071443	-	Esco2	protein_coding	Esco2	chr14:66056486-66071443	14.4406	14.3459	14.9138	9.56565	10.8133	11.3333	863.811	929.769	979.556	617.051	590.668	767.132	791.331	-0.490362	0.149606	-3.27769	0.0010466	0.0140221
ENSMUSG00000030730	chr7	126045029	126062280	-	Atp2a1	protein_coding	Atp2a1	chr7:126045029-126062280	22.6325	20.4602	23.1578	44.534	49.5072	25.9296	1598.92	1573.65	1701.82	2963.8	3350.48	1738.24	2154.49	0.724313	0.221113	3.27576	0.00105377	0.0140883
ENSMUSG00000040078	chr6	85820961	85821441	+	Ptges3-ps	processed_pseudogene	Ptges3-ps	chr6:85820961-85821441	0.375922	0	0.18723	0	0.068897	0.14382	4.63791	1.28777	3.46133	46.485	46.2774	2.66057	17.4683	3.33552	1.01828	3.27564	0.00105421	0.0140883
ENSMUSG00000063882	chr4	115924161	115932268	-	Uqcrh	protein_coding	Uqcrh	chr4:115924161-115932268	120.019	122.955	130.212	165.066	157.091	147.401	1568.77	1620.01	1709.9	2270.27	2199.44	1918.27	1881.11	0.383175	0.116976	3.27568	0.00105406	0.0140883
ENSMUSG00000106570	chr5	131911804	131914777	-	C230071H17Rik	TEC	C230071H17Rik	chr5:131911804-131914777	0.318642	0.135734	0.302286	1.4886	1.36815	0.383135	24.349	9.01438	20.768	88.4715	83.2993	25.7189	41.9368	1.86277	0.568716	3.27539	0.00105515	0.0140888
ENSMUSG00000018893	chr15	76899686	76934870	-	Mb	protein_coding	Mb	chr15:76899686-76934870	1.7621	1.07465	0.875263	5.66753	4.82737	1.67491	24.349	16.741	10.384	72.7266	71.5196	27.4926	37.2021	1.74051	0.531561	3.27434	0.0010591	0.0141178
ENSMUSG00000028937	chr4	152262590	152356312	+	Acot7	protein_coding	Acot7	chr4:152262590-152356312	19.8371	15.5424	16.4697	26.393	24.4012	21.9077	753.661	580.783	620.731	980.684	931.438	838.968	784.378	0.492445	0.150389	3.27446	0.00105864	0.0141178
ENSMUSG00000024042	chr17	32063223	32074778	-	Sik1	protein_coding	Sik1	chr17:32063223-32074778	2.80383	2.80049	3.16066	4.44113	3.86957	4.00828	332.77	327.093	371.516	503.838	451.836	470.922	409.662	0.467839	0.142939	3.27299	0.00106417	0.0141612
ENSMUSG00000043753	chr4	89576434	89583009	+	Dmrta1	protein_coding	Dmrta1	chr4:89576434-89583009	1.12804	1.73128	1.36601	0.625536	0.583741	0.947757	119.426	180.288	145.376	62.9797	63.1055	101.989	112.194	-0.96622	0.295243	-3.27262	0.00106555	0.0141612
ENSMUSG00000053094	chr5	130245921	130272606	+	Tmem248	protein_coding	Tmem248	chr5:130245921-130272606	34.7905	28.4141	30.7689	24.1074	24.7348	24.2642	2562.45	2486.68	2433.31	1921.63	2115.3	1903.2	2237.09	-0.333053	0.101754	-3.2731	0.00106373	0.0141612
ENSMUSG00000061615	chr13	23935108	23935581	+	H2ac4	protein_coding	H2ac4	chr13:23935108-23935581	1.90743	2.02622	0.76	3.53207	2.65684	7.95423	22.0301	28.3309	11.5378	56.9817	39.5461	86.9121	40.8898	1.57214	0.480406	3.27252	0.00106594	0.0141612
ENSMUSG00000050621	chr9	114811433	114811807	-	Rps27rt	protein_coding	Rps27rt	chr9:114811433-114811807	3.37727	3.77643	5.16632	0.243655	0.353696	1.84583	32.4654	36.0575	49.6124	2.24928	3.36563	17.7372	23.5812	-2.35804	0.720982	-3.27059	0.00107324	0.0142361
ENSMUSG00000051149	chr2	168022905	168049032	-	Adnp	protein_coding	Adnp	chr2:168022905-168049032	43.3112	42.3806	39.2851	25.9628	29.0808	35.3275	5492.45	5348.1	4982	3171.48	3666.01	4477.75	4522.97	-0.48389	0.147954	-3.27055	0.00107339	0.0142361
ENSMUSG00000050244	chr13	12409907	12453774	+	Heatr1	protein_coding	Heatr1	chr13:12409907-12453774	15.8353	13.5331	14.0727	7.35209	10.8381	10.742	2776.95	2356.62	2441.39	1251.35	1899.9	1880.14	2101.06	-0.590701	0.180659	-3.2697	0.00107663	0.0142671
ENSMUSG00000074794	chr13	81031528	81044161	+	Arrdc3	protein_coding	Arrdc3	chr13:81031528-81044161	131.92	133.235	126.706	30.3616	36.9777	79.5575	11509	11981.4	11806.6	2826.59	3273.91	7002.63	8066.68	-1.42968	0.437439	-3.26829	0.00108198	0.0143261
ENSMUSG00000020044	chr10	86136235	86185370	+	Timp3	protein_coding	Timp3	chr10:86136235-86185370	57.1999	56.3029	54.0676	41.4788	48.0014	37.7881	6794.54	6630.72	6530.37	4842.69	5743.44	4484.84	5837.77	-0.405011	0.123965	-3.26713	0.00108642	0.0143728
ENSMUSG00000032300	chr9	57160399	57169895	-	1700017B05Rik	protein_coding	1700017B05Rik	chr9:57160399-57169895	7.32499	7.24436	7.08849	8.1465	9.06295	9.73381	691.049	669.639	631.115	834.481	855.711	921.446	767.24	0.390611	0.119598	3.26602	0.0010907	0.0144173
ENSMUSG00000027770	chr3	62375433	62414425	-	Dhx36	protein_coding	Dhx36	chr3:62375433-62414425	22.2343	22.34	22.3955	16.0148	17.0472	19.0703	3234.94	3251.61	3264.03	2261.27	2478.79	2774.98	2877.6	-0.375987	0.115192	-3.264	0.00109851	0.0145085
ENSMUSG00000057778	chr11	72668057	72686968	-	Cyb5d2	protein_coding	Cyb5d2	chr11:72668057-72686968	1.03682	1.15264	0.976441	1.7797	1.89803	1.80303	64.9308	69.5395	59.9964	107.215	117.797	112.631	88.685	0.796944	0.244216	3.26327	0.00110133	0.0145336
ENSMUSG00000026238	chr1	86454447	86458434	+	Ptma	protein_coding	Ptma	chr1:86454447-86458434	91.1613	93.9686	95.0448	634.692	586.61	129.973	2344.47	2507.28	2581	15421	14558	3030.39	6740.37	2.15092	0.659303	3.26242	0.00110465	0.0145652
ENSMUSG00000028444	chr4	41657497	41697040	-	Cntfr	protein_coding	Cntfr	chr4:41657497-41697040	13.0803	12.7182	14.4891	10.5586	7.87401	10.376	680.614	651.611	741.878	515.834	403.875	532.115	587.654	-0.514832	0.157968	-3.25909	0.00111768	0.0147115
ENSMUSG00000028927	chr4	140633654	140679897	+	Padi2	protein_coding	Padi2	chr4:140633654-140679897	0.0776567	0.0422641	0.141186	0.390705	0.37407	0.228231	9.27583	5.15107	17.3066	42.7362	44.5946	26.6057	24.2783	1.83464	0.562927	3.2591	0.00111765	0.0147115
ENSMUSG00000047777	chr4	152074089	152080715	-	Phf13	protein_coding	Phf13	chr4:152074089-152080715	18.2554	17.9105	16.9785	24.8977	27.1581	20.7856	1507.32	1469.34	1399.53	1975.61	2218.79	1713.41	1714	0.433098	0.132898	3.25888	0.00111854	0.0147115
ENSMUSG00000015846	chr2	27566451	27652969	+	Rxra	protein_coding	Rxra	chr2:27566451-27652969	29.9202	32.4505	31.7258	23.6486	25.4178	18.5997	3633.81	3774.45	3562.86	2630.9	3125.83	2351.95	3179.97	-0.43608	0.133876	-3.25734	0.00112462	0.0147792
ENSMUSG00000021140	chr12	81906796	82047698	+	Pcnx	protein_coding	Pcnx	chr12:81906796-82047698	7.73569	7.32145	6.59964	3.927	5.43642	5.42789	1636.02	1545.32	1422.61	841.229	1133.38	1207.01	1297.59	-0.533683	0.16389	-3.25634	0.00112858	0.014794
ENSMUSG00000032475	chr9	100374345	100428187	-	Nck1	protein_coding	Nck1	chr9:100374345-100428187	21.4278	23.4968	23.4949	33.1337	30.924	26.6725	802.359	798.416	824.95	1183.12	1130.85	952.486	948.697	0.429725	0.131967	3.25631	0.00112871	0.014794
ENSMUSG00000045817	chr17	84491358	84495375	-	Zfp36l2	protein_coding	Zfp36l2	chr17:84491358-84495375	43.8966	45.6818	41.7917	20.6693	21.6598	37.3413	3920.2	4046.17	3711.7	1775.43	1911.68	3332.81	3116.33	-0.734488	0.225568	-3.25617	0.00112926	0.014794
ENSMUSG00000050520	chr16	88357715	88360071	-	Cldn8	protein_coding	Cldn8	chr16:88357715-88360071	0.612708	0.342562	0.553105	1.88236	1.2633	0.820437	37.1033	20.6043	33.4595	109.465	75.7266	49.6641	54.3371	1.36346	0.41874	3.25611	0.0011295	0.014794
ENSMUSG00000023328	chr5	137285780	137292728	+	Ache	protein_coding	Ache	chr5:137285780-137292728	5.04372	4.59447	3.73033	12.6308	12.1233	4.38066	287.551	258.841	209.987	680.031	700.892	249.207	397.752	1.10842	0.340476	3.2555	0.00113193	0.0148135
ENSMUSG00000003660	chr2	127050318	127082371	+	Snrnp200	protein_coding	Snrnp200	chr2:127050318-127082371	69.027	66.147	58.1656	32.6319	44.3131	52.126	12042.3	11499.8	10147.5	5486.73	7669.42	9062.8	9318.09	-0.600594	0.184607	-3.25337	0.00114045	0.0149126
ENSMUSG00000014850	chr13	92348379	92491511	-	Msh3	protein_coding	Msh3	chr13:92348379-92491511	16.2681	18.9203	14.4443	10.3548	11.0236	12.6852	1508.48	1535.02	1427.22	895.212	1069.43	1237.17	1278.75	-0.482165	0.148302	-3.25125	0.00114899	0.015012
ENSMUSG00000107086	chr5	31026107	31028172	-	Gm43808	TEC	Gm43808	chr5:31026107-31028172	2.73363	2.00209	2.35597	1.42374	0.82859	1.11369	119.426	74.6905	98.071	53.2329	28.6078	51.4378	70.911	-1.13283	0.348467	-3.2509	0.0011504	0.015018
ENSMUSG00000072591	chr5	128656169	128677757	-	Fzd10os	lncRNA	Fzd10os	chr5:128656169-128677757	5.34219	6.52521	5.74777	9.35185	7.15249	6.87171	144.935	155.82	129.223	252.669	213.717	203.977	183.39	0.64329	0.197908	3.25045	0.00115224	0.0150294
ENSMUSG00000091898	chr14	30930268	30933686	+	Tnnc1	protein_coding	Tnnc1	chr14:30930268-30933686	32.9101	32.9519	42.8783	166.793	152.693	47.7302	620.321	615.553	805.336	3128.74	2937.35	887.745	1499.17	1.7684	0.544088	3.25021	0.00115318	0.0150294
ENSMUSG00000081740	chr2	157363616	157363948	-	Gm14279	processed_pseudogene	Gm14279	chr2:157363616-157363948	0.135875	0	0.135346	0	0	0.103967	1.15948	0	1.15378	21.743	36.1805	1.77372	10.3351	4.65666	1.43467	3.24581	0.00117117	0.0152513
ENSMUSG00000048076	chr11	59102237	59119096	-	Arf1	protein_coding	Arf1	chr11:59102237-59119096	143.018	138.764	145.226	302.078	284.615	146.039	6682.07	6477.47	6801.51	13554.9	13168	6816.39	8916.73	0.7487	0.230731	3.2449	0.00117493	0.0152876
ENSMUSG00000024862	chr19	5157773	5168588	-	Klc2	protein_coding	Klc2	chr19:5157773-5168588	6.74952	6.75529	6.48934	5.05114	4.61992	7.10156	412.774	433.978	423.436	290.157	283.554	336.119	363.336	-0.482033	0.148612	-3.24356	0.00118048	0.0153471
ENSMUSG00000027342	chr2	132091081	132095234	-	Pcna	protein_coding	Pcna	chr2:132091081-132095234	32.4809	32.1993	30.3711	58.8904	50.5426	36.3588	1338.04	1308.37	1236.85	2241.78	2000.02	1464.2	1598.21	0.555567	0.171308	3.24308	0.00118244	0.01536
ENSMUSG00000046862	chr4	143138995	143147661	+	Pramel12	protein_coding	Pramel12	chr4:143138995-143147661	13.4701	15.0939	15.4939	10.2457	11.5509	11.2369	1153.68	1064.98	1092.63	850.976	899.464	752.056	968.964	-0.403872	0.124584	-3.24176	0.00118795	0.0154189
ENSMUSG00000002944	chr5	17986687	18093799	-	Cd36	protein_coding	Cd36	chr5:17986687-18093799	1.26357	1.31506	1.13244	4.12323	5.16596	1.35415	49.8576	81.1294	81.9181	242.172	307.955	66.5144	138.258	1.53563	0.473784	3.24121	0.00119024	0.0154274
ENSMUSG00000032254	chr9	61824561	61854056	-	Kif23	protein_coding	Kif23	chr9:61824561-61854056	36.2414	37.454	34.971	26.6566	25.6668	31.2619	3066.82	3102.23	2895.98	2073.83	2088.37	2605.59	2638.8	-0.421831	0.130159	-3.2409	0.00119153	0.0154274
ENSMUSG00000065287	chr2	130118156	130118289	+	Gm24451	snoRNA	Gm24451	chr2:130118156-130118289	7.12273	8.34383	7.09499	0.228389	0.745953	4.93099	44.0602	61.8129	59.9964	5.24831	6.73126	29.2663	34.5192	-2.02	0.623248	-3.24109	0.00119073	0.0154274
ENSMUSG00000006219	chr4	141303372	141333407	-	Fblim1	protein_coding	Fblim1	chr4:141303372-141333407	48.3341	50.5594	48.1319	33.5542	31.222	43.2868	3644.24	3815.66	3703.62	2360.99	2329.86	3230.82	3180.86	-0.495105	0.152929	-3.23748	0.00120591	0.0156007
ENSMUSG00000057506	chr19	44127684	44134885	-	Bloc1s2	protein_coding	Bloc1s2	chr19:44127684-44134885	9.27352	8.67228	8.51723	24.5886	22.6477	8.6454	208.706	212.482	186.912	572.066	535.976	198.656	319.133	1.10445	0.341267	3.23632	0.00121081	0.0156514
ENSMUSG00000075000	chr10	67102467	67121084	-	Nrbf2	protein_coding	Nrbf2	chr10:67102467-67121084	4.85694	5.83841	8.0974	11.3361	9.94661	7.61598	178.56	193.165	229.601	359.884	363.488	250.981	262.613	0.696867	0.215364	3.23577	0.00121316	0.0156689
ENSMUSG00000028636	chr4	119275726	119279617	-	Ppcs	protein_coding	Ppcs	chr4:119275726-119279617	7.91088	7.93521	7.39789	12.6758	11.8586	9.52049	258.564	297.474	272.291	447.606	395.461	355.63	337.838	0.53506	0.165392	3.2351	0.00121602	0.0156857
ENSMUSG00000029836	chr6	51447339	51460684	+	Cbx3	protein_coding	Cbx3	chr6:51447339-51460684	5.44889	4.4104	5.51561	9.12819	8.91938	5.57328	231.896	207.331	219.217	404.12	418.179	259.849	290.099	0.717283	0.221726	3.235	0.00121645	0.0156857
ENSMUSG00000048895	chr11	80367848	80372010	+	Cdk5r1	protein_coding	Cdk5r1	chr11:80367848-80372010	2.52175	2.19889	2.821	1.32691	1.22142	1.60921	228.417	224.072	219.217	125.21	125.37	172.05	182.389	-0.670635	0.207321	-3.23476	0.00121745	0.0156858
ENSMUSG00000028431	chr4	56749679	56802331	-	Elp1	protein_coding	Elp1	chr4:56749679-56802331	36.1471	35.7599	33.9931	22.0914	24.9318	30.2696	5766.09	5686.78	5416.98	3409.15	3955.45	4808.55	4840.5	-0.470914	0.145594	-3.23443	0.00121886	0.0156912
ENSMUSG00000025492	chr7	140589498	140590683	-	Ifitm3	protein_coding	Ifitm3	chr7:140589498-140590683	22.3557	23.1379	21.4071	53.0903	44.3868	24.0295	391.904	404.359	373.823	889.963	774.094	418.597	542.124	0.832583	0.257556	3.23262	0.00122659	0.0157779
ENSMUSG00000042271	chrX	141009765	141022688	+	Nxt2	protein_coding	Nxt2	chrX:141009765-141022688	6.31986	5.86079	6.00219	4.64964	4.58192	3.67326	403.498	372.165	385.361	284.908	291.127	235.904	328.827	-0.515252	0.159434	-3.23176	0.00123029	0.0158126
ENSMUSG00000040782	chr1	159059895	159175210	+	Cop1	protein_coding	Cop1	chr1:159059895-159175210	9.25712	9.09715	9.04711	26.0507	21.6874	8.5167	496.257	491.927	539.967	1123.89	1044.19	536.549	705.462	0.824021	0.254995	3.23152	0.00123134	0.0158132
ENSMUSG00000060534	chr18	71386704	72484140	-	Dcc	protein_coding	Dcc	chr18:71386704-72484140	2.28936	1.55504	1.83657	0.667304	1.19559	1.02827	431.326	320.654	366.901	133.457	268.409	217.28	289.671	-0.855764	0.264864	-3.23096	0.00123375	0.0158313
ENSMUSG00000053617	chr19	47248612	47452840	-	Sh3pxd2a	protein_coding	Sh3pxd2a	chr19:47248612-47452840	0.914812	1.26799	1.17604	2.17852	1.67187	1.50778	237.693	303.913	301.136	547.324	428.276	362.725	363.511	0.668866	0.207033	3.23072	0.00123479	0.0158318
ENSMUSG00000028040	chr3	89240696	89245335	-	Efna4	protein_coding	Efna4	chr3:89240696-89245335	19.7089	17.3991	18.2888	26.0987	24.9739	31.5323	744.385	655.474	694.573	907.208	892.733	1188.39	847.127	0.512029	0.158513	3.2302	0.00123702	0.0158475
ENSMUSG00000051319	chr2	127633307	127634408	-	Mtln	protein_coding	Mtln	chr2:127633307-127634408	4.11634	3.90927	4.77434	8.16348	7.73025	5.6953	85.8014	81.1294	98.071	178.443	173.33	118.839	122.602	0.829044	0.256757	3.22891	0.00124264	0.0159066
ENSMUSG00000021226	chr12	84034634	84040647	+	Acot2	protein_coding	Acot2	chr12:84034634-84040647	1.88989	2.38888	1.92345	3.65173	3.10224	3.09647	107.831	133.928	108.455	200.186	176.695	178.258	150.892	0.667805	0.206861	3.22828	0.00124538	0.0159288
ENSMUSG00000015217	chrX	70599523	70604282	+	Hmgb3	protein_coding	Hmgb3	chrX:70599523-70604282	35.6706	34.9109	31.8238	96.2373	85.6451	33.389	1613.99	1572.36	1442.22	3619.83	3417.8	1508.55	2195.79	0.884871	0.274215	3.22692	0.00125129	0.0159493
ENSMUSG00000021676	chr13	95763681	96028503	-	Iqgap2	protein_coding	Iqgap2	chr13:95763681-96028503	7.76056	7.02164	8.23847	5.15873	6.40258	5.20087	1146.72	1023.78	1198.77	731.764	931.438	772.453	967.488	-0.468725	0.145223	-3.22762	0.00124826	0.0159493
ENSMUSG00000023991	chr17	48178057	48235570	-	Foxp4	protein_coding	Foxp4	chr17:48178057-48235570	22.1411	23.5503	23.0264	17.2992	18.419	19.0383	1905.02	2005.05	1986.8	1454.53	1607.93	1610.53	1761.65	-0.33583	0.104084	-3.22652	0.00125304	0.0159493
ENSMUSG00000037400	chr3	35808282	35910425	+	Atp11b	protein_coding	Atp11b	chr3:35808282-35910425	18.3171	16.8822	19.4576	11.7912	14.9476	13.8313	2016.33	2024.37	2199.1	1365.31	1737.51	1564.42	1817.84	-0.419296	0.129937	-3.22693	0.00125128	0.0159493
ENSMUSG00000041594	chr14	123156382	123220695	-	Tmtc4	protein_coding	Tmtc4	chr14:123156382-123220695	16.4006	15.2818	15.6884	13.1709	11.582	13.5888	1256.87	1197.62	1204.54	903.459	843.931	1025.21	1071.94	-0.400635	0.124169	-3.22653	0.00125299	0.0159493
ENSMUSG00000058900	chr13	67321245	67332108	+	Rsl1	protein_coding	Rsl1	chr13:67321245-67332108	0.609368	1.14862	0.797765	2.01645	1.81243	1.37215	40.5817	77.2661	53.0737	131.958	123.687	92.2333	86.4665	1.03141	0.319623	3.22696	0.00125114	0.0159493
ENSMUSG00000005615	chr16	32249738	32293888	+	Pcyt1a	protein_coding	Pcyt1a	chr16:32249738-32293888	17.9032	20.2168	16.839	18.5972	18.9673	16.6029	1865.6	1922.64	1814.89	1440.29	1563.33	1469.52	1679.38	-0.324916	0.100715	-3.22609	0.00125495	0.0159607
ENSMUSG00000030156	chr6	129244287	129252399	-	Cd69	protein_coding	Cd69	chr6:129244287-129252399	0.569462	0.269899	0.506086	0.0180057	0	0.193012	22.0301	11.5899	21.9217	0.749759	0	5.32115	10.2688	-3.23166	1.00183	-3.22577	0.00125634	0.0159655
ENSMUSG00000086429	chr6	113044388	113054294	-	Gt(ROSA)26Sor	lncRNA	Gt(ROSA)26Sor	chr6:113044388-113054294	8.67556	7.74644	9.0718	17.1036	13.498	10.8834	234.215	213.769	245.754	453.604	343.294	299.758	298.399	0.661375	0.205072	3.22508	0.00125936	0.015991
ENSMUSG00000021660	chr13	98446403	98453514	-	Btf3	protein_coding	Btf3	chr13:98446403-98453514	41.108	43.9478	46.5923	187.253	165.789	56.6169	796.562	844.776	902.253	3427.9	3146.02	1072.21	1698.29	1.58792	0.492469	3.22441	0.00126232	0.016007
ENSMUSG00000058581	chr14	56247992	56248772	-	Gm5801	processed_pseudogene	Gm5801	chr14:56247992-56248772	0.0578342	0.194009	0.057609	0.0389433	0	0.0442526	1.15948	3.8633	1.15378	47.2348	40.3875	0.886858	15.781	3.86358	1.19826	3.22434	0.00126264	0.016007
ENSMUSG00000079243	chr9	119842820	119852664	-	Xirp1	protein_coding	Xirp1	chr9:119842820-119852664	0.371321	0.374852	0.57969	1.20701	2.13312	0.472129	44.0602	54.0863	86.5332	170.945	311.321	67.4012	122.391	1.57311	0.487923	3.2241	0.00126369	0.0160074
ENSMUSG00000005609	chr7	110628157	110655584	+	Ctr9	protein_coding	Ctr9	chr7:110628157-110655584	44.2923	44.6473	43.5661	33.7665	35.4316	37.776	4917.35	4945.03	4841.24	3619.83	3917.59	4191.29	4405.39	-0.326278	0.101212	-3.22371	0.00126542	0.0160164
ENSMUSG00000024854	chr19	4281952	4283688	+	Pold4	protein_coding	Pold4	chr19:4281952-4283688	3.56993	3.42494	3.76204	6.56979	5.71939	5.544	82.323	78.5538	83.0719	144.703	132.101	125.934	107.781	0.723739	0.224538	3.22323	0.00126752	0.0160303
ENSMUSG00000026867	chr2	34564605	34645244	-	Gapvd1	protein_coding	Gapvd1	chr2:34564605-34645244	52.6798	51.7039	51.0238	38.0289	44.191	54.0932	5303.45	5183.27	5082.38	3238.96	3871.31	4389.95	4511.55	-0.437222	0.135676	-3.22253	0.00127062	0.0160566
ENSMUSG00000026926	chr2	26279350	26287134	+	Pmpca	protein_coding	Pmpca	chr2:26279350-26287134	59.0094	60.7051	61.8498	44.8768	43.6908	51.4838	3670.91	3728.09	3817.84	2809.35	2753.93	3231.71	3335.3	-0.351084	0.108993	-3.22117	0.0012767	0.0161205
ENSMUSG00000024604	chr18	60693807	60705882	+	Rbm22	protein_coding	Rbm22	chr18:60693807-60705882	35.5782	36.8617	35.7853	23.2972	25.8579	30.6435	2038.36	2097.77	2042.18	1295.58	1477.51	1751.54	1783.83	-0.449832	0.139669	-3.22071	0.00127874	0.0161334
ENSMUSG00000026641	chr1	171238880	171246710	+	Usf1	protein_coding	Usf1	chr1:171238880-171246710	27.1871	27.0499	29.5143	32.2542	32.5618	33.0455	1122.38	1204.06	1220.69	1522.76	1537.25	1433.16	1340.05	0.341329	0.105995	3.22022	0.00128092	0.0161479
ENSMUSG00000007617	chr13	93440264	93541637	+	Homer1	protein_coding	Homer1	chr13:93440264-93541637	13.0767	12.7553	12.5508	8.22325	8.28317	11.4976	791.924	880.833	920.713	568.317	605.813	708.6	746.033	-0.462732	0.143731	-3.21944	0.00128441	0.016179
ENSMUSG00000020894	chr11	68979315	68983210	+	Vamp2	protein_coding	Vamp2	chr11:68979315-68983210	32.7086	38.8023	37.5989	28.6406	27.9821	26.2401	1632.55	1929.08	1846.04	1420.04	1424.5	1329.4	1596.93	-0.373211	0.115972	-3.21811	0.00129038	0.0162413
ENSMUSG00000000568	chr5	100103793	100126797	-	Hnrnpd	protein_coding	Hnrnpd	chr5:100103793-100126797	358.545	358.007	346.332	242.671	230.034	315.375	10935	11067.1	10752	7313.15	7218.43	9561.22	9474.49	-0.443144	0.137717	-3.21779	0.00129182	0.0162464
ENSMUSG00000035967	chrX	55500236	55553200	+	Ints6l	protein_coding	Ints6l	chrX:55500236-55553200	18.6122	15.7537	17.374	12.5187	13.7081	14.3518	1464.42	1365.03	1402.99	985.183	1151.04	1121.88	1248.43	-0.378049	0.117515	-3.21703	0.00129523	0.0162746
ENSMUSG00000047220	chr9	108280809	108305683	-	Iho1	protein_coding	Iho1	chr9:108280809-108305683	1.09264	1.01233	1.07284	0.567574	0.434838	0.585236	81.1635	77.2661	80.7643	45.7353	34.4977	44.3429	60.6283	-0.940387	0.292364	-3.21649	0.00129768	0.0162746
ENSMUSG00000062619	chr17	47083560	47084322	+	2310039H08Rik	protein_coding	2310039H08Rik	chr17:47083560-47084322	13.7344	15.5563	14.7424	21.2072	21.613	19.2516	270.158	305.201	289.598	401.871	420.703	378.688	344.37	0.474817	0.147605	3.21681	0.00129625	0.0162746
ENSMUSG00000102411	chr9	72635421	72638170	+	Gm36936	TEC	Gm36936	chr9:72635421-72638170	0.377426	0.440383	0.588454	1.63536	0.938343	0.778484	26.668	32.1942	41.5359	116.962	69.8368	56.7589	57.326	1.28099	0.398269	3.21638	0.00129817	0.0162746
ENSMUSG00000054199	chr3	88742537	88817410	+	Gon4l	protein_coding	Gon4l	chr3:88742537-88817410	6.52149	5.65725	5.68011	3.59986	4.69799	4.34836	884.682	770.085	835.334	452.854	588.985	658.936	698.479	-0.551302	0.171457	-3.2154	0.00130261	0.0162914
ENSMUSG00000077450	chr17	33961457	33979504	-	Rab11b	protein_coding	Rab11b	chr17:33961457-33979504	21.151	21.5175	22.119	68.8305	62.1886	21.6502	1362.39	1397.23	1517.22	3362.67	3167.06	1387.93	2032.41	0.888669	0.276364	3.21558	0.00130183	0.0162914
ENSMUSG00000086866	chr8	62302039	62375868	+	4930512H18Rik	lncRNA	4930512H18Rik	chr8:62302039-62375868	0.253683	0.426024	0.523056	3.34089	2.94333	0.274735	9.27583	10.3021	10.384	80.9739	57.2157	9.75544	29.6512	2.30719	0.717479	3.21569	0.00130131	0.0162914
ENSMUSG00000021747	chr14	13803532	14038581	+	Cfap20dc	protein_coding	Cfap20dc	chr14:13803532-14038581	6.79772	6.96144	6.13436	4.89456	4.76137	4.99537	476.546	486.776	436.127	339.641	332.356	357.404	404.808	-0.442901	0.137761	-3.21499	0.00130449	0.016302
ENSMUSG00000014301	chr16	4434327	4442852	-	Pam16	protein_coding	Pam16	chr16:4434327-4442852	1.21102	1.26952	1.2817	21.4057	16.7017	1.62161	33.6249	34.7697	40.3822	352.387	297.858	40.7955	133.303	2.66762	0.830042	3.21383	0.00130975	0.0163548
ENSMUSG00000041740	chr5	115379470	115410957	-	Rnf10	protein_coding	Rnf10	chr5:115379470-115410957	93.8452	91.7328	86.5895	66.814	68.3292	78.4185	7584.15	7366.03	7006.88	5269.3	5523	6317.09	6511.08	-0.36	0.112047	-3.21294	0.00131383	0.0163928
ENSMUSG00000029621	chr5	145020639	145045571	+	Arpc1a	protein_coding	Arpc1a	chr5:145020639-145045571	38.5043	40.7861	40.6197	54.3439	48.7953	55.4767	1593.12	1661.22	1663.74	2089.58	1938.6	2296.96	1873.87	0.362928	0.112972	3.21254	0.00131568	0.0164029
ENSMUSG00000024491	chr18	42408417	42474607	+	Rbm27	protein_coding	Rbm27	chr18:42408417-42474607	8.78636	8.76219	8.76127	5.98372	6.42172	7.39527	1397.17	1380.49	1385.68	916.205	1017.26	1174.2	1211.83	-0.422551	0.131636	-3.20999	0.00132738	0.0165357
ENSMUSG00000020134	chr11	21041290	21100323	+	Peli1	protein_coding	Peli1	chr11:21041290-21100323	26.7403	28.8959	26.9815	17.9627	19.0198	23.5819	2427.95	2602.58	2439.08	1567.75	1712.26	2138.22	2147.97	-0.4635	0.144406	-3.20971	0.00132871	0.0165392
ENSMUSG00000036299	chr18	75138938	75143223	+	BC031181	protein_coding	BC031181	chr18:75138938-75143223	32.6307	34.9478	34.0161	47.7469	42.3391	39.7582	880.044	940.071	948.404	1267.84	1196.48	1114.78	1057.94	0.370978	0.115611	3.20885	0.00133266	0.0165753
ENSMUSG00000063801	chr7	79525072	79570397	-	Ap3s2	protein_coding	Ap3s2	chr7:79525072-79570397	12.8836	13.1529	13.8595	10.8262	9.93121	11.1448	1857.48	1881.43	2001.8	1487.52	1404.31	1607.87	1706.74	-0.351619	0.109604	-3.2081	0.00133617	0.0166059
ENSMUSG00000042354	chr14	30734389	30741109	-	Gnl3	protein_coding	Gnl3	chr14:30734389-30741109	43.0321	48.479	55.7704	30.1671	34.8977	43.1329	1699.8	1706.29	1938.34	1285.09	1328.58	1476.62	1572.45	-0.386293	0.120443	-3.20727	0.00134002	0.0166406
ENSMUSG00000095105	chr13	12487512	12535319	-	Edaradd	protein_coding	Edaradd	chr13:12487512-12535319	0.39915	0.62788	0.545851	1.02498	0.907605	0.817889	69.5687	106.885	93.4559	170.195	154.819	140.124	122.508	0.788888	0.245996	3.20692	0.00134165	0.0166479
ENSMUSG00000028233	chr4	3574874	3616619	+	Tgs1	protein_coding	Tgs1	chr4:3574874-3616619	14.4183	15.8193	14.4245	10.9302	10.9828	12.5241	1610.52	1760.38	1612.98	1186.12	1222.56	1403.01	1465.93	-0.387013	0.120711	-3.2061	0.00134546	0.0166668
ENSMUSG00000034931	chr11	101623775	101658184	+	Dhx8	protein_coding	Dhx8	chr11:101623775-101658184	32.4888	31.2686	30.6498	21.8354	24.7132	26.1773	3590.9	3479.55	3401.33	2346.74	2743.83	2924.86	3081.2	-0.385926	0.120377	-3.20596	0.00134611	0.0166668
ENSMUSG00000047714	chr16	31070354	31094095	-	Ppp1r2	protein_coding	Ppp1r2	chr16:31070354-31094095	8.81949	8.83614	10.4078	20.8972	19.0005	10.9854	540.317	530.56	576.888	1096.15	989.495	603.064	722.745	0.706838	0.220479	3.20591	0.00134634	0.0166668
ENSMUSG00000027035	chr2	68691784	68944626	+	Cers6	protein_coding	Cers6	chr2:68691784-68944626	11.924	11.3194	10.5245	7.09076	8.44039	8.79053	1684.72	1639.33	1627.98	1087.9	1374.02	1269.98	1447.32	-0.408544	0.127453	-3.20545	0.00134854	0.0166678
ENSMUSG00000063052	chr3	157742298	157774124	+	Lrrc40	protein_coding	Lrrc40	chr3:157742298-157774124	20.5937	21.8227	21.5125	14.9363	15.8636	18.2491	2139.24	2265.18	2234.86	1495.02	1646.63	1885.46	1944.4	-0.401637	0.125295	-3.20554	0.00134808	0.0166678
ENSMUSG00000061751	chr16	33789442	34334456	-	Kalrn	protein_coding	Kalrn	chr16:33789442-34334456	5.38879	4.87816	4.66642	3.16778	4.32282	3.311	906.712	701.834	669.19	421.364	599.923	462.053	626.846	-0.619347	0.193233	-3.20518	0.00134978	0.0166702
ENSMUSG00000025785	chr9	122942279	122965194	+	Exosc7	protein_coding	Exosc7	chr9:122942279-122965194	25.1374	26.3672	23.897	36.347	30.3068	32.1896	685.252	714.711	654.191	981.434	852.345	875.329	793.877	0.400088	0.124912	3.20297	0.0013602	0.0167596
ENSMUSG00000051851	chrX	52609998	52610399	+	Rtl8c	protein_coding	Rtl8c	chrX:52609998-52610399	11.2496	12.2018	11.9902	21.513	21.5247	12.1369	128.702	140.367	132.684	304.402	309.638	151.653	194.574	0.931973	0.290938	3.20333	0.00135847	0.0167596
ENSMUSG00000054408	chr8	54973467	54983033	-	Spcs3	protein_coding	Spcs3	chr8:54973467-54983033	51.9827	51.9558	55.6567	40.9012	41.2571	45.631	4654.15	4607.63	4968.16	3522.37	3652.55	4068.91	4245.63	-0.339995	0.106144	-3.20315	0.00135933	0.0167596
ENSMUSG00000021357	chr13	30997901	31158037	-	Exoc2	protein_coding	Exoc2	chr13:30997901-31158037	19.1211	19.6151	18.4193	13.7643	15.8486	15.0529	2124.16	2148	2029.49	1467.28	1753.49	1659.31	1863.62	-0.369059	0.115288	-3.20119	0.0013686	0.0168499
ENSMUSG00000026944	chr2	25318714	25338552	+	Abca2	protein_coding	Abca2	chr2:25318714-25338552	4.18367	4.39557	3.71988	2.20832	3.45814	2.23438	867.29	913.028	775.337	441.608	713.513	464.714	695.915	-0.657971	0.205589	-3.20041	0.00137231	0.0168824
ENSMUSG00000054469	chr17	73414979	73550363	+	Lclat1	protein_coding	Lclat1	chr17:73414979-73550363	7.72731	7.78355	7.99822	4.28451	5.16082	6.42394	733.95	704.409	629.962	457.353	460.25	564.042	591.661	-0.481912	0.15059	-3.20016	0.00137354	0.0168843
ENSMUSG00000020738	chr11	115413927	115427102	-	Sumo2	protein_coding	Sumo2	chr11:115413927-115427102	1.47287	1.08308	0.97045	16.6467	16.074	1.53866	59.1334	59.2373	54.2275	461.851	455.201	64.7406	192.399	2.50833	0.784045	3.19922	0.00137801	0.016913
ENSMUSG00000028207	chr4	9449078	9669344	-	Asph	protein_coding	Asph	chr4:9449078-9669344	46.8189	46.4858	45.9175	31.345	35.0001	38.4652	4731.83	4710.66	4976.24	3334.93	3819.15	4051.17	4270.66	-0.363988	0.113774	-3.19923	0.00137798	0.016913
ENSMUSG00000033813	chr1	4928036	4968132	+	Tcea1	protein_coding	Tcea1	chr1:4928036-4968132	8.9204	9.70237	9.62916	20.448	18.656	9.85044	629.597	676.078	686.497	1405.05	1301.66	698.844	899.62	0.773981	0.241946	3.19898	0.00137917	0.0169141
ENSMUSG00000035476	chrX	84617627	84678075	+	Tab3	protein_coding	Tab3	chrX:84617627-84678075	4.35021	4.88385	4.34439	2.62531	3.67821	2.77166	566.985	591.086	508.815	383.127	442.58	383.123	479.286	-0.463238	0.144829	-3.19851	0.0013814	0.0169269
ENSMUSG00000043279	chr5	137134497	137145063	-	Trim56	protein_coding	Trim56	chr5:137134497-137145063	0.68211	0.443562	0.923415	1.25775	0.761399	1.36692	83.4824	54.0863	62.3039	118.462	104.334	181.806	100.746	1.01381	0.316984	3.19831	0.00138236	0.0169269
ENSMUSG00000024847	chr19	4164445	4175858	-	Aip	protein_coding	Aip	chr19:4164445-4175858	37.5597	34.6015	35.6691	47.5434	43.5213	44.8296	1161.8	1111.34	1141.08	1456.78	1373.18	1450.01	1282.37	0.325934	0.10194	3.19732	0.00138709	0.0169455
ENSMUSG00000038034	chr1	172089207	172147408	+	Igsf8	protein_coding	Igsf8	chr1:172089207-172147408	24.308	24.1352	23.8792	29.7579	28.5803	33.7262	1336.88	1294.21	1241.46	1575.99	1597.83	1706.32	1458.78	0.333468	0.104286	3.19763	0.0013856	0.0169455
ENSMUSG00000051234	chr9	96352989	96360728	-	Rnf7	protein_coding	Rnf7	chr9:96352989-96360728	36.4248	35.0886	36.8516	78.4415	63.2371	39.24	1133.97	1110.06	1157.24	2390.98	1969.73	1217.66	1496.61	0.714044	0.223317	3.19745	0.00138649	0.0169455
ENSMUSG00000061086	chr11	104441488	104486579	+	Myl4	protein_coding	Myl4	chr11:104441488-104486579	14.1837	13.6828	16.0241	84.5675	76.0377	17.934	330.451	311.64	378.439	1893.14	1766.11	416.823	849.434	1.99789	0.625245	3.19537	0.0013965	0.0170472
ENSMUSG00000044147	chr12	69418923	69420557	+	Arf6	protein_coding	Arf6	chr12:69418923-69420557	85.5798	81.5074	82.9163	72.0423	66.6077	71.133	3167.69	3004.36	3066.74	2544.68	2403.9	2564.79	2792.03	-0.298308	0.0933757	-3.19471	0.0013997	0.0170732
ENSMUSG00000073779	chr4	107663229	107680219	-	Lrp8os2	lncRNA	Lrp8os2	chr4:107663229-107680219	5.8036	6.66705	5.54408	4.21909	3.37375	2.98037	264.361	315.503	295.367	221.179	172.488	188.901	242.966	-0.585092	0.183164	-3.19436	0.00140142	0.0170809
ENSMUSG00000038888	chr7	43321439	43327722	+	Ctu1	protein_coding	Ctu1	chr7:43321439-43327722	4.86648	5.48241	4.97462	6.71334	7.22875	7.48914	310.74	346.41	316.135	413.117	457.725	476.243	386.728	0.468955	0.146869	3.19301	0.00140796	0.0171473
ENSMUSG00000024049	chr17	71309627	71433851	+	Myom1	protein_coding	Myom1	chr17:71309627-71433851	1.81696	2.03874	2.52414	4.69905	5.40481	2.11643	236.534	260.129	317.288	633.546	757.266	274.926	413.282	1.03342	0.323729	3.19225	0.0014117	0.0171796
ENSMUSG00000015750	chr3	95801280	95805600	+	Aph1a	protein_coding	Aph1a	chr3:95801280-95805600	0.598367	0.883069	0.627469	7.95177	6.16455	0.988495	26.668	47.6474	42.6897	380.877	309.638	47.0035	142.421	2.65713	0.832587	3.19141	0.0014158	0.0172163
ENSMUSG00000020994	chr12	59113669	59120784	+	Pnn	protein_coding	Pnn	chr12:59113669-59120784	41.3827	43.929	43.4135	32.4937	31.8559	37.2803	3737	3950.87	3907.84	2813.84	2839.75	3349.66	3433.16	-0.365223	0.114452	-3.19107	0.00141749	0.0172235
ENSMUSG00000060397	chr7	12615103	12627349	+	Zfp128	protein_coding	Zfp128	chr7:12615103-12627349	3.61214	3.61806	3.30508	4.84871	4.51119	5.59078	358.279	356.712	327.672	466.35	447.629	553.4	418.34	0.492634	0.154399	3.19065	0.00141951	0.0172348
ENSMUSG00000018347	chr11	65698000	65720065	+	Zkscan6	protein_coding	Zkscan6	chr11:65698000-65720065	5.36558	5.41331	4.88939	7.64076	6.79802	7.06096	316.538	315.503	288.444	443.107	404.717	415.05	363.893	0.457091	0.143314	3.18944	0.00142549	0.0172942
ENSMUSG00000078676	chr11	98695730	98724640	+	Casc3	protein_coding	Casc3	chr11:98695730-98724640	36.6909	37.6703	33.5693	23.9897	25.215	31.2465	3462.2	3461.52	3168.27	2154.81	2330.7	2897.37	2912.48	-0.451181	0.141514	-3.18824	0.00143142	0.0173395
ENSMUSG00000102664	chr1	13424706	13426954	-	Gm38380	TEC	Gm38380	chr1:13424706-13426954	0.0401341	0.0224388	0.0399778	0.594542	0.0882667	0.245672	2.31896	1.28777	2.30755	35.9884	6.73126	14.1897	10.4706	3.26102	1.02281	3.18829	0.00143115	0.0173395
ENSMUSG00000022390	chr15	81629257	81680461	+	Zc3h7b	protein_coding	Zc3h7b	chr15:81629257-81680461	7.27444	6.3944	7.76603	4.56734	5.31078	6.67292	699.165	699.258	658.806	404.12	472.871	564.042	583.044	-0.514698	0.161478	-3.18742	0.00143546	0.017355
ENSMUSG00000047248	chr7	100021439	100119359	+	C2cd3	protein_coding	C2cd3	chr7:100021439-100119359	14.4485	13.6526	13.6444	7.08403	10.0485	11.2443	2569.4	2557.51	2328.32	1222.11	1833.43	1933.35	2074.02	-0.579887	0.181936	-3.18732	0.00143597	0.017355
ENSMUSG00000060143	chr14	105919261	105919645	+	Gm10076	lncRNA	Gm10076	chr14:105919261-105919645	0	0	0.117172	39.3144	48.0557	0.450357	16.2327	41.2086	19.6142	403.37	500.637	22.1715	167.206	3.58902	1.12603	3.18732	0.001436	0.017355
ENSMUSG00000079428	chrX	135115527	135126849	+	Tceal7	protein_coding	Tceal7	chrX:135115527-135126849	1.72769	2.42588	3.14684	24.6196	21.3043	2.66609	42.9007	57.9496	78.4568	602.056	539.342	67.4012	231.351	2.75317	0.863885	3.18697	0.00143772	0.0173625
ENSMUSG00000028542	chr4	117691702	117726502	+	Slc6a9	protein_coding	Slc6a9	chr4:117691702-117726502	8.07739	7.64443	9.39055	5.78943	6.3875	7.37839	528.722	504.805	631.115	398.122	401.351	405.294	478.235	-0.467237	0.146678	-3.18546	0.00144524	0.0174401
ENSMUSG00000025574	chr11	117706351	117716918	-	Tk1	protein_coding	Tk1	chr11:117706351-117716918	29.0083	29.9498	28.0219	45.0995	38.855	34.2049	1076	1112.63	1048.78	1626.98	1439.65	1271.75	1262.63	0.42291	0.132836	3.18369	0.00145409	0.0175335
ENSMUSG00000024217	chr17	28057123	28070942	+	Snrpc	protein_coding	Snrpc	chr17:28057123-28070942	21.6973	22.9491	24.36	39.4961	34.0774	26.9937	460.313	471.323	512.277	832.232	759.791	558.721	599.109	0.575453	0.180769	3.18336	0.00145578	0.0175404
ENSMUSG00000031004	chr7	135291512	135318090	-	Mki67	protein_coding	Mki67	chr7:135291512-135318090	26.5447	24.7128	20.2123	13.7769	14.5116	16.0531	5367.23	4804.66	4318.58	3196.97	3563.36	3974.9	4204.28	-0.432902	0.13602	-3.18262	0.00145948	0.0175716
ENSMUSG00000011257	chr4	123176617	123192718	+	Pabpc4	protein_coding	Pabpc4	chr4:123176617-123192718	2.41731	2.09635	2.59015	6.19691	5.80983	2.54039	217.982	199.604	233.063	512.835	490.54	230.583	314.101	0.92381	0.290405	3.18111	0.00146713	0.0176502
ENSMUSG00000026585	chr1	163607151	163744678	+	Kifap3	protein_coding	Kifap3	chr1:163607151-163744678	30.384	31.2867	30.9558	23.9129	24.4849	26.5278	3115.52	3185.94	3169.42	2363.24	2496.45	2707.58	2839.69	-0.323935	0.101857	-3.18029	0.00147126	0.0176849
ENSMUSG00000063694	chr6	50539542	50543518	-	Cycs	protein_coding	Cycs	chr6:50539542-50543518	0.794456	1.3083	1.15107	16.0875	13.7238	0.961568	68.4092	108.173	98.071	1264.84	1108.13	79.8172	454.574	3.15899	0.993362	3.1801	0.00147225	0.0176849
ENSMUSG00000001054	chr11	51514499	51526723	-	Rmnd5b	protein_coding	Rmnd5b	chr11:51514499-51526723	18.8076	19.0149	17.7394	26.0452	24.5004	22.2137	903.234	909.164	868.793	1228.85	1183.86	1060.68	1025.76	0.374003	0.117638	3.17926	0.00147649	0.0177005
ENSMUSG00000028779	chr4	129996350	130021928	+	Pef1	protein_coding	Pef1	chr4:129996350-130021928	29.2885	28.5251	29.8118	37.2506	34.7778	36.5874	1171.07	1139.67	1190.7	1474.78	1420.3	1465.98	1310.42	0.316596	0.0995828	3.17922	0.00147671	0.0177005
ENSMUSG00000029863	chr6	42241918	42259442	+	Casp2	protein_coding	Casp2	chr6:42241918-42259442	39.9464	39.5219	38.7468	29.4891	28.8161	34.2529	3654.68	3594.16	3538.63	2607.66	2624.35	3127.95	3191.24	-0.367993	0.115751	-3.17918	0.00147691	0.0177005
ENSMUSG00000079109	chr5	143846781	143870786	+	Pms2	protein_coding	Pms2	chr5:143846781-143870786	20.7251	20.8762	21.1041	12.4823	14.4349	15.6929	1055.13	1000.6	964.557	712.271	753.059	835.42	886.838	-0.393206	0.123756	-3.17727	0.0014867	0.0178043
ENSMUSG00000024414	chr11	94544592	94550915	+	Mrpl27	protein_coding	Mrpl27	chr11:94544592-94550915	31.8042	31.2929	28.5896	56.9714	50.6119	34.7144	626.118	609.114	560.735	1076.65	982.763	676.673	755.343	0.608008	0.191423	3.17626	0.00149189	0.017853
ENSMUSG00000027108	chr2	72923144	73044791	-	Ola1	protein_coding	Ola1	chr2:72923144-73044791	26.3228	24.3241	27.9436	36.2723	36.0907	33.0142	1227.89	1125.51	1270.31	1584.99	1528.84	1489.92	1371.24	0.345098	0.108661	3.17591	0.0014937	0.0178541
ENSMUSG00000027699	chr3	27151370	27208027	-	Ect2	protein_coding	Ect2	chr3:27151370-27208027	30.6075	33.2373	32.3243	19.9293	22.3707	27.0862	2832.61	2768.7	2631.76	1752.19	1988.24	2345.74	2386.54	-0.43622	0.137358	-3.1758	0.00149425	0.0178541
ENSMUSG00000006542	chr1	74778080	74788380	-	Prkag3	protein_coding	Prkag3	chr1:74778080-74788380	0.262769	0.0534518	0.186365	0.944052	1.01922	0.205718	17.3922	3.8633	12.6915	65.9788	78.2509	15.0766	32.2089	2.22314	0.700446	3.17389	0.00150411	0.0179313
ENSMUSG00000024985	chr19	55730251	55922086	+	Tcf7l2	protein_coding	Tcf7l2	chr19:55730251-55922086	54.4655	53.6527	50.9718	34.8571	36.4725	46.1522	4359.64	4263.8	4184.75	2708.88	2904.54	3722.14	3690.62	-0.456474	0.143807	-3.17421	0.00150245	0.0179313
ENSMUSG00000074622	chr2	160205622	160208985	-	Mafb	protein_coding	Mafb	chr2:160205622-160208985	12.4614	12.3893	8.89881	23.2221	27.5441	11.8238	1078.31	1066.27	768.415	1938.88	2389.6	1023.43	1377.48	0.877804	0.276561	3.174	0.00150354	0.0179313
ENSMUSG00000042515	chrX	138110790	138139084	+	Pwwp3b	protein_coding	Pwwp3b	chrX:138110790-138139084	18.9937	19.6271	21.2115	17.5602	18.2102	19.2307	1745.01	1716.59	1887.58	1216.11	1380.75	1481.94	1571.33	-0.391746	0.123491	-3.17227	0.00151254	0.0180181
ENSMUSG00000039701	chr3	122725141	122778159	-	Usp53	protein_coding	Usp53	chr3:122725141-122778159	1.59102	3.00392	2.4713	1.59859	1.86059	1.68081	253.926	310.352	310.366	170.195	211.193	201.317	242.891	-0.586717	0.184978	-3.17183	0.00151481	0.0180316
ENSMUSG00000057406	chr5	33978068	34055310	+	Nsd2	protein_coding	Nsd2	chr5:33978068-34055310	28.9211	28.6342	32.5946	17.2885	18.7185	23.9193	3550.32	3300.55	3419.79	2076.08	2400.53	2937.27	2947.43	-0.470552	0.148432	-3.17015	0.00152362	0.0181228
ENSMUSG00000012405	chr14	4198304	4201873	+	Rpl15	protein_coding	Rpl15	chr14:4198304-4201873	23.0368	21.8484	23.7301	128.615	112.492	28.1481	1019.18	1007.03	1119.16	3898	3562.52	1301.91	1984.63	1.47814	0.466351	3.16958	0.00152658	0.0181444
ENSMUSG00000015357	chr9	65201541	65237940	+	Clpx	protein_coding	Clpx	chr9:65201541-65237940	36.5805	30.2843	36.5059	25.4758	25.8164	26.467	2313.16	2068.16	2337.55	1755.18	1788.83	1802.98	2010.98	-0.32983	0.104095	-3.16853	0.00153211	0.0181506
ENSMUSG00000019977	chr10	21171877	21244797	+	Hbs1l	protein_coding	Hbs1l	chr10:21171877-21244797	37.3296	38.3597	38.1756	30.0068	30.4957	33.1317	2316.64	2364.34	2386.01	1722.2	1813.23	2022.04	2104.08	-0.346979	0.109514	-3.16837	0.00153296	0.0181506
ENSMUSG00000024790	chr19	6166029	6168680	-	Sac3d1	protein_coding	Sac3d1	chr19:6166029-6168680	19.4895	20.1139	21.3457	26.3102	26.0299	31.6685	725.833	743.042	794.952	943.196	960.887	1176.86	890.795	0.444029	0.140144	3.16839	0.00153288	0.0181506
ENSMUSG00000024953	chr19	6884073	6887474	-	Prdx5	protein_coding	Prdx5	chr19:6884073-6887474	63.3456	61.0677	65.3264	91.0248	82.7069	73.7203	1307.89	1289.06	1338.38	1959.12	1838.47	1502.34	1539.21	0.429777	0.135664	3.16796	0.00153515	0.0181506
ENSMUSG00000026253	chr1	87132378	87140416	+	Chrng	protein_coding	Chrng	chr1:87132378-87140416	6.81647	6.01643	6.55461	12.9192	13.5862	7.19621	351.322	338.683	349.594	662.037	720.244	377.802	466.614	0.760086	0.239849	3.16902	0.00152953	0.0181506
ENSMUSG00000040850	chr11	30721725	30830361	+	Psme4	protein_coding	Psme4	chr11:30721725-30830361	21.3375	22.6408	20.8619	12.9676	13.9768	19.0751	3520.18	3688.17	3447.48	2084.33	2323.12	3079.17	3023.74	-0.509484	0.16077	-3.16902	0.00152954	0.0181506
ENSMUSG00000041528	chr9	107928732	107960545	-	Rnf123	protein_coding	Rnf123	chr9:107928732-107960545	17.208	21.3262	21.007	12.717	13.1601	15.1672	1434.27	1599.41	1580.67	1080.4	1120.75	1298.36	1352.31	-0.399269	0.126028	-3.16809	0.00153444	0.0181506
ENSMUSG00000031922	chr9	13719089	13738403	-	Cep57	protein_coding	Cep57	chr9:13719089-13738403	31.706	31.6461	33.0625	21.0291	18.202	27.8907	1688.2	1805.45	1739.89	1072.15	1050.92	1510.32	1477.82	-0.526843	0.166317	-3.16771	0.00153645	0.0181524
ENSMUSG00000022336	chr15	43113453	43146115	-	Eif3e	protein_coding	Eif3e	chr15:43113453-43146115	59.4886	61.9307	59.4955	91.5104	77.8234	70.8904	2338.67	2428.73	2330.63	3493.13	3049.26	2763.45	2733.98	0.391017	0.123465	3.16703	0.00154003	0.0181811
ENSMUSG00000030869	chr7	121684625	121701109	-	Ndufab1	protein_coding	Ndufab1	chr7:121684625-121701109	13.4644	13.7076	12.5778	28.3049	27.5636	14.543	568.144	567.906	587.272	1090.15	1113.18	616.366	757.17	0.710746	0.224466	3.16638	0.00154348	0.0182082
ENSMUSG00000058799	chr10	111309083	111334011	+	Nap1l1	protein_coding	Nap1l1	chr10:111309083-111334011	32.082	31.3758	33.008	67.922	65.5555	36.0764	2785.07	2833.09	2952.51	4203.9	4164.96	3210.43	3358.33	0.434198	0.137145	3.16597	0.00154567	0.0182204
ENSMUSG00000079139	chr1	135159732	135160963	+	Gm4204	processed_pseudogene	Gm4204	chr1:135159732-135160963	0.0732911	0.532697	0.401531	3.652	2.84767	0.252358	4.63791	18.0288	13.8453	111.714	90.872	7.98172	41.1799	2.53414	0.800511	3.16565	0.00154735	0.0182266
ENSMUSG00000002477	chr18	10617774	10640068	+	Snrpd1	protein_coding	Snrpd1	chr18:10617774-10640068	97.6343	101.867	105.724	133.987	115.708	115.61	1684.72	1738.49	1801.04	2485.45	2228.05	2051.3	1998.18	0.373103	0.117923	3.16396	0.00155639	0.0183195
ENSMUSG00000071654	chr19	8857377	8858287	-	Uqcc3	protein_coding	Uqcc3	chr19:8857377-8858287	20.7146	21.504	22.878	29.4137	27.1896	31.7842	440.602	452.007	483.432	604.305	577.205	675.786	538.89	0.432136	0.136605	3.16339	0.00155942	0.0183415
ENSMUSG00000033065	chr15	97990469	98030332	+	Pfkm	protein_coding	Pfkm	chr15:97990469-98030332	21.3338	23.0799	22.3462	27.6753	26.2463	27.5698	1562.98	1621.3	1651.05	2013.85	1929.35	2036.23	1802.46	0.306418	0.096898	3.16227	0.00156543	0.0183985
ENSMUSG00000021143	chr12	112978127	113038021	+	Pacs2	protein_coding	Pacs2	chr12:112978127-113038021	17.9695	18.6362	18.0915	15.184	14.5406	14.67	2161.27	2140.27	2095.26	1756.68	1760.22	1706.32	1936.67	-0.29231	0.0924568	-3.16158	0.00156914	0.0184283
ENSMUSG00000042121	chr5	114075154	114131955	-	Ssh1	protein_coding	Ssh1	chr5:114075154-114131955	16.1953	15.2112	14.5557	10.2761	12.5505	12.1517	2176.34	2088.76	1972.96	1437.29	1655.05	1714.3	1840.78	-0.376423	0.119101	-3.16053	0.00157485	0.0184745
ENSMUSG00000102657	chr12	109635302	109644019	+	Gm37899	TEC	Gm37899	chr12:109635302-109644019	0.247791	0.213028	0.356505	1.59206	0.479114	0.414808	53.336	43.7841	78.4568	320.147	101.81	87.799	114.222	1.53792	0.48662	3.16042	0.0015754	0.0184745
ENSMUSG00000018362	chr11	106879454	106890367	-	Kpna2	protein_coding	Kpna2	chr11:106879454-106890367	9.41174	9.12873	6.91797	88.8733	78.1368	7.20981	425.529	412.086	331.134	4276.62	3954.61	361.838	1626.97	2.87825	0.910863	3.15992	0.00157814	0.0184928
ENSMUSG00000035049	chr19	41851289	41884612	-	Rrp12	protein_coding	Rrp12	chr19:41851289-41884612	15.1235	14.9234	14.1949	8.61579	10.6908	12.24	1707.91	1681.83	1599.13	942.447	1204.05	1375.52	1418.48	-0.502866	0.159152	-3.15966	0.00157951	0.0184951
ENSMUSG00000041231	chr11	44345397	44361325	-	Ublcp1	protein_coding	Ublcp1	chr11:44345397-44361325	7.99374	8.02051	7.12332	17.3846	14.0645	8.26556	433.645	433.978	398.053	928.951	774.936	457.619	571.197	0.772912	0.244774	3.15765	0.00159047	0.0186097
ENSMUSG00000034111	chr12	87213010	87247228	-	Tmed8	protein_coding	Tmed8	chr12:87213010-87247228	2.28323	2.2331	2.04994	1.26685	1.48637	1.72375	437.123	424.963	393.438	231.675	281.03	332.572	350.134	-0.57245	0.181318	-3.15715	0.00159319	0.0186277
ENSMUSG00000038175	chr13	45543217	45565498	+	Mylip	protein_coding	Mylip	chr13:45543217-45565498	8.90445	8.46939	8.17106	10.4459	12.1385	13.8856	706.122	663.201	641.499	790.246	954.156	1100.59	809.302	0.499946	0.158399	3.15625	0.00159812	0.0186627
ENSMUSG00000040749	chrX	162853700	162859489	-	Siah1b	protein_coding	Siah1b	chrX:162853700-162859489	15.3014	17.133	17.3505	11.6979	12.3609	13.604	614.524	677.366	672.651	449.855	485.492	528.567	571.409	-0.424956	0.134643	-3.15617	0.00159854	0.0186627
ENSMUSG00000042595	chrX	135950342	135983252	+	Fam199x	protein_coding	Fam199x	chrX:135950342-135983252	6.35974	5.78029	5.70689	3.26121	4.13233	4.87456	1357.75	1227.24	1218.39	668.785	872.539	1040.28	1064.16	-0.559815	0.177396	-3.15574	0.00160091	0.0186728
ENSMUSG00000089847	chr7	105289262	105292844	+	Timm10b	protein_coding	Timm10b	chr7:105289262-105292844	47.4056	50.6891	50.5444	58.0015	56.7899	68.9113	742.066	740.467	781.106	963.44	926.389	1003.92	859.565	0.354012	0.112186	3.15558	0.00160177	0.0186728
ENSMUSG00000031897	chr8	106662370	106665076	-	Psmb10	protein_coding	Psmb10	chr8:106662370-106665076	2.89039	4.34781	4.28442	5.90832	6.00365	5.97663	107.831	159.683	159.221	226.427	240.642	217.28	185.181	0.682882	0.216468	3.15465	0.00160689	0.0187186
ENSMUSG00000041974	chr16	15707087	15964715	-	Spidr	protein_coding	Spidr	chr16:15707087-15964715	16.0754	15.9639	15.7305	10.7917	11.7256	13.259	1247.6	1227.24	1199.93	784.248	886.002	1036.74	1063.63	-0.441666	0.140055	-3.15352	0.00161313	0.0187774
ENSMUSG00000023027	chr15	100125699	100159125	+	Atf1	protein_coding	Atf1	chr15:100125699-100159125	12.3938	14.9377	13.7698	12.7234	13.167	13.0984	489.3	504.805	455.742	683.03	730.341	581.779	574.166	0.461367	0.146351	3.15248	0.00161891	0.0188177
ENSMUSG00000039512	chr17	28075414	28119015	+	Uhrf1bp1	protein_coding	Uhrf1bp1	chr17:28075414-28119015	6.98608	7.58634	5.63404	3.64483	4.25507	5.39623	1569.93	1285.19	1256.46	789.496	938.169	1113.89	1158.86	-0.533713	0.169318	-3.15213	0.00162085	0.0188177
ENSMUSG00000040272	chr2	93663811	93680286	-	Accs	protein_coding	Accs	chr2:93663811-93680286	4.76709	4.76642	4.81115	3.37003	3.34312	3.52383	318.857	338.683	319.596	232.425	224.656	244.773	279.832	-0.477261	0.151395	-3.15242	0.00161924	0.0188177
ENSMUSG00000044550	chrX	135491590	135569127	+	Tceal3	protein_coding	Tceal3	chrX:135491590-135569127	5.2786	4.11125	6.04529	15.1889	16.5655	4.8972	153.051	114.611	173.066	407.119	472.029	141.897	243.629	1.21182	0.384456	3.15204	0.00162135	0.0188177
ENSMUSG00000066043	chr4	132083233	132149800	-	Phactr4	protein_coding	Phactr4	chr4:132083233-132149800	11.0235	11.1448	10.3324	6.37425	6.71542	9.20215	1259.19	1250.42	1171.08	680.781	718.562	1055.36	1022.57	-0.585063	0.1857	-3.15059	0.00162943	0.0188976
ENSMUSG00000023118	chr7	18758301	18788543	+	Sympk	protein_coding	Sympk	chr7:18758301-18788543	23.2376	24.8413	23.6571	18.3613	17.5774	20.5961	2485.92	2646.36	2512.92	1907.39	1840.16	2195.86	2264.77	-0.36338	0.115377	-3.1495	0.00163548	0.01894
ENSMUSG00000038028	chr6	127062078	127086513	-	Tigar	protein_coding	Tigar	chr6:127062078-127086513	2.64293	2.37635	2.33844	1.43101	1.92767	1.53156	241.171	215.057	220.371	126.709	171.647	138.35	185.551	-0.633175	0.201036	-3.14956	0.00163518	0.01894
ENSMUSG00000063524	chr4	150321177	150333336	+	Eno1	protein_coding	Eno1	chr4:150321177-150333336	99.3382	95.1617	92.9744	310.538	324.383	117.563	5042.57	4775.04	4703.94	15133.9	16331.7	5933.08	8653.37	1.3648	0.433707	3.14683	0.00165049	0.0190998
ENSMUSG00000028771	chr5	21191642	21260909	-	Ptpn12	protein_coding	Ptpn12	chr5:21191642-21260909	8.10066	8.79663	8.9185	6.2048	5.92851	7.12439	688.73	740.467	754.569	518.833	513.258	601.29	636.191	-0.419482	0.133319	-3.14645	0.00165265	0.0191108
ENSMUSG00000019831	chr10	40759470	40814566	+	Wasf1	protein_coding	Wasf1	chr10:40759470-40814566	28.0327	30.1517	28.0889	17.6094	19.8149	24.5799	1969.95	2110.65	1963.73	1200.36	1386.64	1723.17	1725.75	-0.488219	0.155235	-3.14503	0.0016607	0.0191338
ENSMUSG00000034343	chr1	91178032	91218059	+	Ube2f	protein_coding	Ube2f	chr1:91178032-91218059	15.0846	15.7001	17.1924	26.6322	23.1666	19.7401	645.829	627.143	702.65	995.679	917.134	783.983	778.736	0.449216	0.142818	3.14537	0.00165878	0.0191338
ENSMUSG00000039105	chr4	63463008	63468987	+	Atp6v1g1	protein_coding	Atp6v1g1	chr4:63463008-63468987	36.7244	37.0651	40.3425	89.8426	83.0989	37.406	1088.75	1090.74	1194.16	2546.18	2413.16	1101.48	1572.41	0.845373	0.26874	3.14569	0.00165696	0.0191338
ENSMUSG00000047044	chr19	18690556	18695792	+	D030056L22Rik	protein_coding	D030056L22Rik	chr19:18690556-18695792	8.3518	9.05406	6.83275	13.1199	12.1255	10.4085	360.598	387.618	295.367	544.325	519.99	445.203	425.517	0.53414	0.169811	3.14549	0.00165808	0.0191338
ENSMUSG00000050846	chr15	75812800	75821249	+	Zfp623	protein_coding	Zfp623	chr15:75812800-75821249	9.18181	9.71916	9.85099	13.3429	14.0743	11.5658	590.174	618.129	633.423	821.735	895.257	739.64	716.393	0.415892	0.132231	3.14518	0.00165983	0.0191338
ENSMUSG00000048087	chr16	45973347	45975440	-	Gm4737	protein_coding	Gm4737	chr16:45973347-45975440	0.991443	1.22912	1.33109	2.53977	2.22788	1.76461	53.336	65.6762	71.5341	131.208	118.638	94.8938	89.2144	0.857654	0.272796	3.14394	0.00166689	0.0191911
ENSMUSG00000037253	chr18	73706114	73725646	+	Mex3c	protein_coding	Mex3c	chr18:73706114-73725646	38.3042	38.891	37.3016	23.7041	27.7535	32.4947	3699.9	3724.23	3598.63	2219.29	2660.53	3139.48	3173.67	-0.459196	0.146081	-3.14345	0.00166971	0.0192096
ENSMUSG00000009633	chr1	192954468	192955525	-	G0s2	protein_coding	G0s2	chr1:192954468-192955525	3.72901	5.27008	4.53993	8.64888	8.99853	6.10289	83.4824	117.187	101.532	185.94	199.413	136.576	137.355	0.791405	0.251838	3.14252	0.001675	0.0192471
ENSMUSG00000066551	chr5	148983511	149121299	-	Hmgb1	protein_coding	Hmgb1	chr5:148983511-149121299	49.4826	50.7731	48.7519	657.81	624.671	58.4784	1456.3	1437.15	1369.53	12434	11953.9	1424.29	5012.52	2.59813	0.826784	3.14245	0.00167541	0.0192471
ENSMUSG00000020067	chr10	62951573	63039731	-	Mypn	protein_coding	Mypn	chr10:62951573-63039731	0.705125	0.769235	0.925083	1.64445	2.57922	0.947476	95.0772	104.309	124.608	216.68	343.294	127.708	168.613	1.0859	0.345737	3.14082	0.00168477	0.0193406
ENSMUSG00000105985	chr5	132044448	132051773	-	Gm42993	TEC	Gm42993	chr5:132044448-132051773	0.135486	0.0757494	0.0797481	0.489329	0.26637	0.155503	25.5085	14.1654	14.9991	89.2213	49.643	31.04	37.4296	1.63624	0.521257	3.13902	0.00169511	0.0194452
ENSMUSG00000071072	chr10	127894822	127913141	+	Ptges3	protein_coding	Ptges3	chr10:127894822-127913141	27.54	30.1657	30.5677	75.8292	65.4878	29.3989	1426.16	1559.49	1561.06	3476.63	3107.32	1489.03	2103.28	0.828471	0.263962	3.1386	0.00169759	0.0194595
ENSMUSG00000028465	chr4	43531518	43562422	-	Tln1	protein_coding	Tln1	chr4:43531518-43562422	41.9621	36.4475	34.9879	23.4775	34.4148	25.6722	8349.4	7569.5	6691.9	4555.53	6334.11	5235.12	6455.93	-0.487795	0.155477	-3.1374	0.00170451	0.0195208
ENSMUSG00000045211	chr14	70815076	70820128	+	Nudt18	protein_coding	Nudt18	chr14:70815076-70820128	4.05514	4.73673	3.75295	6.48936	5.26227	5.60307	191.314	224.072	186.912	315.648	291.968	270.492	246.734	0.546337	0.174145	3.13725	0.00170541	0.0195208
ENSMUSG00000049536	chrX	135608730	135612227	+	Tceal1	protein_coding	Tceal1	chrX:135608730-135612227	2.51061	3.40121	3.19018	4.93077	4.24738	4.44546	184.357	248.539	231.909	346.388	313.003	320.156	274.059	0.560974	0.178884	3.13597	0.00171287	0.019592
ENSMUSG00000029635	chr5	146168059	146239684	+	Cdk8	protein_coding	Cdk8	chr5:146168059-146239684	7.87164	8.68584	7.94706	9.16947	9.80638	11.0723	506.692	575.632	531.891	696.526	746.328	683.768	623.473	0.398388	0.127077	3.13502	0.00171841	0.0196411
ENSMUSG00000027002	chr2	80330855	80411724	-	Nckap1	protein_coding	Nckap1	chr2:80330855-80411724	70.963	68.9983	68.6342	52.2969	60.0575	55.7048	8209.11	7935.23	7904.52	5815.88	6894.49	6422.63	7196.97	-0.329994	0.105272	-3.13468	0.00172043	0.01965
ENSMUSG00000019951	chr10	89580852	89655733	+	Uhrf1bp1l	protein_coding	Uhrf1bp1l	chr10:89580852-89655733	22.0847	20.3432	19.5782	9.04576	10.3978	18.4243	2121.85	2042.4	1912.96	958.941	1203.21	1724.94	1660.72	-0.645178	0.205912	-3.13326	0.00172874	0.0197307
ENSMUSG00000089762	chr2	30361548	30364231	-	Ier5l	protein_coding	Ier5l	chr2:30361548-30364231	20.2266	20.4739	20.1647	12.2612	14.446	17.072	1396.01	1417.83	1396.07	834.481	1004.64	1183.96	1205.5	-0.47842	0.152751	-3.13203	0.00173603	0.019787
ENSMUSG00000103614	chr1	134727632	134729723	-	Gm37949	TEC	Gm37949	chr1:134727632-134729723	0.129443	0.144741	0.128938	0.508441	0.664258	0.346656	10.4353	7.72661	6.92266	31.4899	37.0219	19.5109	18.8512	1.81138	0.578344	3.132	0.00173618	0.019787
ENSMUSG00000027397	chr2	129040683	129053536	+	Slc20a1	protein_coding	Slc20a1	chr2:129040683-129053536	17.2075	16.4433	16.251	10.3547	9.25773	14.7593	1210.5	1162.85	1178.01	684.53	610.861	1018.11	977.477	-0.618872	0.197666	-3.13089	0.00174279	0.0198479
ENSMUSG00000020608	chr12	11315886	11369786	+	Smc6	protein_coding	Smc6	chr12:11315886-11369786	24.7521	24.1841	24.7129	19.0765	17.395	22.1125	3064.5	3004.36	3028.66	2421.72	2269.27	2602.04	2731.76	-0.319073	0.101939	-3.13003	0.00174786	0.0198771
ENSMUSG00000104114	chr1	89411159	89413543	+	Gm37297	TEC	Gm37297	chr1:89411159-89413543	0.132456	0.105793	0.0942429	0.789973	0.527131	0.173743	8.11635	6.43884	5.76888	48.7343	32.8149	11.5292	18.9004	2.19882	0.702465	3.13015	0.00174715	0.0198771
ENSMUSG00000028773	chr4	130202387	130209256	+	Fabp3	protein_coding	Fabp3	chr4:130202387-130209256	1.18033	1.48634	1.29507	6.61611	5.64569	1.02115	17.3922	20.6043	23.0755	104.216	94.2376	19.5109	46.5061	1.83773	0.587197	3.12966	0.00175009	0.0198881
ENSMUSG00000028402	chr4	81196736	81361044	-	Mpdz	protein_coding	Mpdz	chr4:81196736-81361044	27.696	31.5463	26.9094	15.3169	20.4443	21.0137	3422.78	3608.33	3340.18	1956.12	2813.66	2634.86	2962.65	-0.486294	0.155427	-3.12875	0.00175549	0.0199351
ENSMUSG00000063171	chr6	148256153	148257096	+	Rps4l	transcribed_processed_pseudogene	Rps4l	chr6:148256153-148257096	75.2917	73.8076	77.4122	91.9195	95.2948	97.6319	1808.79	1746.21	1863.35	2129.31	2276.85	2339.53	2027.34	0.315757	0.100949	3.12789	0.00176064	0.0199649
ENSMUSG00000070493	chr5	129909996	129916311	-	Chchd2	protein_coding	Chchd2	chr5:129909996-129916311	97.5671	106.011	100.134	199.55	177.099	106.871	2298.09	2484.1	2359.47	4522.54	4131.31	2512.47	3051.33	0.645005	0.206198	3.12809	0.00175949	0.0199649
ENSMUSG00000033697	chr15	76608184	76702370	-	Arhgap39	protein_coding	Arhgap39	chr15:76608184-76702370	11.7545	10.7719	10.9215	8.62603	9.06176	9.71304	1256.87	1267.16	1232.23	884.715	1002.12	1032.3	1112.57	-0.364263	0.116477	-3.12733	0.00176399	0.0199885
ENSMUSG00000030306	chr6	148133927	148345887	-	Tmtc1	protein_coding	Tmtc1	chr6:148133927-148345887	1.40782	1.38126	1.2007	1.03913	1.22275	1.02879	277.115	267.856	259.6	184.441	185.951	196.883	228.641	-0.504731	0.161497	-3.12533	0.00177605	0.0201108
ENSMUSG00000046808	chr5	72360671	72456118	+	Atp10d	polymorphic_pseudogene	Atp10d	chr5:72360671-72456118	3.86083	3.10649	3.34225	2.27787	3.28089	2.63711	422.05	401.784	391.13	222.678	271.774	323.703	338.853	-0.572356	0.183179	-3.12457	0.00178066	0.0201485
ENSMUSG00000006276	chr8	73094842	73175304	-	Eps15l1	protein_coding	Eps15l1	chr8:73094842-73175304	29.1372	27.8127	30.6465	19.4864	19.6358	25.6686	2302.72	2202.08	2404.47	1498.77	1563.33	1999.87	1995.21	-0.449276	0.143857	-3.12307	0.00178975	0.0201711
ENSMUSG00000007850	chr11	50267816	50277355	+	Hnrnph1	protein_coding	Hnrnph1	chr11:50267816-50277355	100.671	102.29	96.4906	126.76	115.692	146.728	5936.53	5997.14	5691.58	7316.14	6889.44	8569.71	6733.42	0.369792	0.118394	3.12339	0.0017878	0.0201711
ENSMUSG00000021279	chr12	111259409	111344152	-	Cdc42bpb	protein_coding	Cdc42bpb	chr12:111259409-111344152	7.92806	7.12697	5.56407	3.17665	5.50364	4.68249	862.652	853.79	758.031	466.35	599.923	659.822	700.095	-0.520472	0.16663	-3.12353	0.00178698	0.0201711
ENSMUSG00000025016	chr19	41199282	41252436	-	Tm9sf3	protein_coding	Tm9sf3	chr19:41199282-41252436	112.364	118.511	115.417	96.6917	100.119	92.4116	9961.08	10446.4	10249	8193.36	8837.3	8268.18	9325.88	-0.277113	0.0887327	-3.12301	0.00179013	0.0201711
ENSMUSG00000027316	chr2	130881551	130885008	-	Gfra4	protein_coding	Gfra4	chr2:130881551-130885008	7.64781	7.58957	6.43724	11.6	11.2999	9.09073	250.447	267.856	229.601	392.874	373.585	313.948	304.718	0.532471	0.170454	3.12385	0.00178502	0.0201711
ENSMUSG00000039298	chr4	70135092	70328680	-	Cdk5rap2	protein_coding	Cdk5rap2	chr4:70135092-70328680	20.1485	18.8041	17.3749	10.1277	11.2611	15.2871	3211.76	2942.55	2832.52	1605.98	1937.76	2563.02	2515.6	-0.557737	0.178591	-3.12298	0.00179032	0.0201711
ENSMUSG00000056209	chr19	45736172	45738030	-	Npm3	protein_coding	Npm3	chr19:45736172-45738030	6.13868	8.22589	7.16433	19.8058	14.3202	8.97177	127.543	173.849	154.606	374.879	291.968	180.032	217.146	0.895462	0.286809	3.12215	0.00179533	0.0201844
ENSMUSG00000078427	chr10	128657762	128713493	+	Sarnp	protein_coding	Sarnp	chr10:128657762-128713493	28.2653	26.249	27.4861	64.5657	58.1872	27.3407	711.92	665.776	687.65	1556.5	1452.27	682.881	959.499	0.838164	0.268452	3.12221	0.001795	0.0201844
ENSMUSG00000079316	chrX	165240248	165262863	-	Rab9	protein_coding	Rab9	chrX:165240248-165262863	12.1896	13.6651	15.3717	22.8963	19.7672	17.0318	453.356	506.093	574.58	819.486	728.658	633.217	619.232	0.508433	0.162829	3.1225	0.00179325	0.0201844
ENSMUSG00000003363	chr7	27231424	27252643	-	Pld3	protein_coding	Pld3	chr7:27231424-27252643	33.0529	32.2733	33.106	47.1928	47.6196	36.8542	1906.18	1882.72	1947.57	2648.9	2704.28	2169.26	2209.82	0.391184	0.125329	3.12125	0.00180084	0.020215
ENSMUSG00000026273	chr1	93226932	93233637	-	Mterf4	protein_coding	Mterf4	chr1:93226932-93233637	9.80729	9.67982	10.1505	14.1136	13.1002	13.6227	364.076	354.136	379.592	490.342	472.029	499.301	426.58	0.412532	0.13216	3.12146	0.00179955	0.020215
ENSMUSG00000045107	chr14	20125703	20133251	-	Saysd1	protein_coding	Saysd1	chr14:20125703-20133251	3.35163	3.87849	4.3091	6.35069	5.31415	5.36765	201.749	230.51	256.138	367.382	315.528	320.156	281.911	0.543866	0.174256	3.12108	0.00180189	0.020215
ENSMUSG00000046733	chr6	135042648	135061707	+	Gprc5a	protein_coding	Gprc5a	chr6:135042648-135061707	0.649697	0.653836	0.560878	1.48743	1.03197	1.32566	34.7844	34.7697	29.9982	77.2251	55.5329	71.8355	50.691	1.04129	0.333746	3.12002	0.00180839	0.0202735
ENSMUSG00000041225	chr18	6024426	6136098	-	Arhgap12	protein_coding	Arhgap12	chr18:6024426-6136098	12.0834	13.654	12.8064	10.2413	9.72181	9.99199	1208.18	1256.86	1205.7	928.951	1002.12	988.847	1098.44	-0.330275	0.105878	-3.1194	0.00181219	0.0202873
ENSMUSG00000085156	chr11	6475590	6478779	-	Snhg15	lncRNA	Snhg15	chr11:6475590-6478779	21.742	23.6631	25.209	16.1541	13.501	19.4473	429.007	484.201	508.815	326.145	269.25	375.141	398.76	-0.55141	0.17676	-3.11954	0.00181134	0.0202873
ENSMUSG00000046434	chr15	103148858	103153382	+	Hnrnpa1	protein_coding	Hnrnpa1	chr15:103148858-103153382	14.3132	14.9906	13.9939	163.764	147.407	14.1796	788.445	797.128	760.338	7343.89	6838.96	746.735	2879.25	2.66997	0.856268	3.11815	0.0018199	0.0203588
ENSMUSG00000056124	chr18	20817655	20879461	-	B4galt6	protein_coding	B4galt6	chr18:20817655-20879461	4.7767	4.76804	4.86641	3.44133	3.66122	3.92833	714.239	709.56	728.033	497.09	546.073	587.987	630.497	-0.400625	0.12849	-3.11795	0.00182116	0.0203588
ENSMUSG00000031862	chr8	70243812	70260399	+	Atp13a1	protein_coding	Atp13a1	chr8:70243812-70260399	40.5938	40.1348	42.0197	30.7559	32.3948	35.7689	4252.97	4135.02	4364.73	3133.99	3374.88	3657.4	3819.83	-0.327254	0.104982	-3.11725	0.00182548	0.0203639
ENSMUSG00000035151	chr8	84039260	84059115	-	Elmod2	protein_coding	Elmod2	chr8:84039260-84059115	9.70976	10.0471	11.2226	7.91347	7.89326	8.45233	1042.37	1094.6	1118.01	837.48	833.834	895.727	970.337	-0.34276	0.109949	-3.11745	0.00182426	0.0203639
ENSMUSG00000037348	chr4	134224007	134237546	+	Paqr7	protein_coding	Paqr7	chr4:134224007-134237546	1.21089	1.4679	1.16767	2.07081	2.3044	2.14784	69.5687	66.9639	74.9954	118.462	121.163	112.631	93.9639	0.735064	0.235802	3.11729	0.00182522	0.0203639
ENSMUSG00000023367	chr6	48817852	48822803	+	Tmem176a	protein_coding	Tmem176a	chr6:48817852-48822803	16.9608	18.3659	16.9713	25.3747	21.7877	23.4649	475.386	497.078	440.742	689.028	617.593	592.421	552.042	0.427482	0.137145	3.11701	0.00182698	0.0203646
ENSMUSG00000044627	chr2	32168827	32178087	-	Swi5	protein_coding	Swi5	chr2:32168827-32178087	170.953	168.752	174.621	218.805	193.808	213.027	3110.88	3143.44	3204.04	3990.22	3662.64	3904.84	3502.68	0.289235	0.0927981	3.11682	0.00182813	0.0203646
ENSMUSG00000003355	chr15	98622250	98626079	-	Fkbp11	protein_coding	Fkbp11	chr15:98622250-98626079	11.1855	10.9268	11.448	20.0711	18.5627	13.6375	219.141	215.057	241.139	394.373	371.06	271.379	285.358	0.619207	0.198686	3.11652	0.00183	0.0203712
ENSMUSG00000025278	chr14	14518184	14651816	-	Flnb	protein_coding	Flnb	chr14:14518184-14651816	49.3788	45.1486	40.3921	19.6508	31.6024	34.8091	11640	10606.1	9523.27	4488.8	7432.15	8197.23	8647.92	-0.659223	0.211634	-3.11493	0.00183991	0.0204578
ENSMUSG00000062627	chr4	94830276	94867337	-	Mysm1	protein_coding	Mysm1	chr4:94830276-94867337	6.13432	5.89399	5.94086	3.90955	4.58174	4.94495	1180.35	1128.08	1137.62	733.264	878.429	949.825	1001.26	-0.428764	0.137652	-3.11485	0.00184038	0.0204578
ENSMUSG00000060681	chrX	55655116	55709590	+	Slc9a6	protein_coding	Slc9a6	chrX:55655116-55709590	10.8518	9.86192	10.143	8.43836	8.65129	8.71145	969.324	994.157	978.402	776.75	795.13	767.132	880.149	-0.330706	0.106195	-3.11413	0.00184487	0.020483
ENSMUSG00000061816	chr1	66963453	66984543	-	Myl1	protein_coding	Myl1	chr1:66963453-66984543	13.7384	16.042	20.9483	104.942	98.8252	17.4718	311.9	332.244	440.742	2242.53	2194.39	422.144	990.658	2.16315	0.694637	3.11407	0.00184523	0.020483
ENSMUSG00000025236	chr9	59198840	59223482	+	Adpgk	protein_coding	Adpgk	chr9:59198840-59223482	26.3769	26.3746	26.1913	22.3091	21.5125	21.344	1694	1679.25	1679.9	1390.8	1368.97	1361.33	1529.04	-0.294084	0.0944753	-3.11281	0.00185315	0.0205276
ENSMUSG00000056211	chr1	128031057	128165473	+	R3hdm1	protein_coding	R3hdm1	chr1:128031057-128165473	25.5863	24.4857	26.6037	19.6255	19.0665	21.8344	2038.36	1997.33	1951.04	1436.54	1485.92	1724.05	1772.21	-0.365981	0.117559	-3.11317	0.0018509	0.0205276
ENSMUSG00000069114	chr3	9315661	9350393	+	Zbtb10	protein_coding	Zbtb10	chr3:9315661-9350393	1.41769	1.6737	1.58188	1.20864	1.10622	0.921818	271.318	316.791	303.443	221.929	208.669	176.485	249.772	-0.552299	0.177417	-3.11301	0.00185193	0.0205276
ENSMUSG00000019789	chr10	30708354	30718797	-	Hey2	protein_coding	Hey2	chr10:30708354-30718797	0.689928	0.731907	0.651998	1.66769	1.29689	1.09642	45.2197	47.6474	44.9973	105.716	85.8235	71.8355	66.8732	0.937144	0.301101	3.11239	0.0018558	0.0205425
ENSMUSG00000023150	chr1	151220227	151240173	+	Ivns1abp	protein_coding	Ivns1abp	chr1:151220227-151240173	161.461	161.562	162.018	109.483	117.356	141.214	14018.1	13877	13991.8	9129.06	10081.7	12256.4	12225.7	-0.412725	0.132671	-3.1109	0.00186519	0.0206321
ENSMUSG00000021381	chr13	48816473	48819983	+	Barx1	protein_coding	Barx1	chr13:48816473-48819983	4.1596	4.07432	3.40465	6.29661	6.26426	5.30461	149.573	149.381	123.454	223.428	229.704	192.448	177.998	0.61363	0.197278	3.11048	0.00186784	0.0206324
ENSMUSG00000025474	chr7	139575908	139616582	-	Tubgcp2	protein_coding	Tubgcp2	chr7:139575908-139616582	48.2486	44.2629	43.9472	33.0229	33.6718	39.9858	3434.37	3251.61	3195.96	2375.99	2450.18	2858.34	2927.74	-0.363093	0.116731	-3.11051	0.00186765	0.0206324
ENSMUSG00000034574	chr12	71877851	72039107	+	Daam1	protein_coding	Daam1	chr12:71877851-72039107	7.5376	8.08295	6.69704	4.91678	6.09084	5.12541	1139.77	1213.08	1011.86	728.016	936.486	773.34	967.091	-0.464856	0.149479	-3.10984	0.00187187	0.0206625
ENSMUSG00000029250	chr5	77457993	77497171	+	Polr2b	protein_coding	Polr2b	chr5:77457993-77497171	51.8521	51.899	50.4274	32.1693	38.5996	43.6452	5513.32	5496.19	5358.14	3277.94	4065.68	4635.61	4724.48	-0.450495	0.144894	-3.10913	0.0018764	0.0206981
ENSMUSG00000035242	chr10	80662489	80665124	+	Oaz1	protein_coding	Oaz1	chr10:80662489-80665124	40.1822	39.6518	44.7045	426.254	377.757	50.2164	1043.53	1074	1160.7	7975.18	7386.71	1167.11	3301.2	2.33403	0.750798	3.10873	0.00187895	0.0207118
ENSMUSG00000032612	chr9	108225051	108269744	+	Usp4	protein_coding	Usp4	chr9:108225051-108269744	70.488	67.9711	60.6061	47.3986	50.8131	57.2898	5633.91	5426.65	5020.08	3816.27	4175.06	4566.43	4773.07	-0.356874	0.114862	-3.10699	0.00189	0.0208045
ENSMUSG00000039000	chr5	29774239	29881090	+	Ube3c	protein_coding	Ube3c	chr5:29774239-29881090	23.2496	22.5444	21.9536	16.7666	19.2642	18.1779	3037.83	2919.37	2879.82	2112.82	2495.61	2365.25	2635.12	-0.341877	0.11003	-3.10712	0.00188922	0.0208045
ENSMUSG00000004455	chr5	122296340	122313336	+	Ppp1cc	protein_coding	Ppp1cc	chr5:122296340-122313336	2.70588	3.21496	3.33354	47.0628	42.3321	2.84692	199.43	233.086	236.524	1978.61	1830.9	220.828	783.23	2.59082	0.834378	3.10509	0.00190222	0.0209098
ENSMUSG00000101892	chr15	57885654	57897721	-	9130401M01Rik	protein_coding	9130401M01Rik	chr15:57885654-57897721	28.0253	29.5945	29.0247	36.6094	34.1834	41.5873	902.074	1012.19	924.175	1211.61	1148.52	1361.33	1093.32	0.390937	0.125897	3.10522	0.00190138	0.0209098
ENSMUSG00000076441	chr2	31360218	31410684	+	Ass1	protein_coding	Ass1	chr2:31360218-31410684	0.106393	0.148709	0.158968	1.27163	0.662971	0.20352	4.63791	6.43884	6.92266	55.4821	30.2907	8.86858	18.7735	2.40033	0.773185	3.10447	0.00190619	0.0209389
ENSMUSG00000030417	chr7	35341406	35346946	-	Pdcd5	protein_coding	Pdcd5	chr7:35341406-35346946	22.1445	22.4188	25.6209	95.0663	90.4066	28.8146	397.701	409.51	467.279	1650.22	1620.55	517.038	843.716	1.57153	0.506447	3.10304	0.00191546	0.0210261
ENSMUSG00000040594	chr11	33161794	33463746	-	Ranbp17	protein_coding	Ranbp17	chr11:33161794-33463746	4.71179	4.94316	4.85668	2.67654	2.89433	3.16699	390.744	462.309	394.591	253.418	297.017	320.156	353.039	-0.519653	0.167478	-3.10281	0.00191694	0.0210278
ENSMUSG00000052981	chr13	69850950	69888008	-	Ube2ql1	protein_coding	Ube2ql1	chr13:69850950-69888008	6.47811	7.35695	8.09972	4.66882	5.2809	2.37514	445.24	502.23	556.12	312.649	360.122	163.182	389.924	-0.845963	0.272708	-3.10208	0.00192165	0.0210648
ENSMUSG00000036882	chr7	30221650	30234485	-	Arhgap33	protein_coding	Arhgap33	chr7:30221650-30234485	10.6746	9.32353	8.6905	4.2655	4.75199	8.17718	1053.97	999.308	916.098	456.603	525.038	843.402	799.069	-0.703067	0.226703	-3.10127	0.00192691	0.0211078
ENSMUSG00000031479	chr8	22682824	22710859	+	Vps36	protein_coding	Vps36	chr8:22682824-22710859	22.0252	21.3257	20.2673	18.494	16.1374	16.7853	2038.36	1957.41	1879.5	1652.47	1487.61	1546.68	1760.34	-0.325836	0.105074	-3.10101	0.0019286	0.0211117
ENSMUSG00000035172	chr11	101053504	101062177	-	Plekhh3	protein_coding	Plekhh3	chr11:101053504-101062177	2.28091	2.24556	2.20245	4.94537	5.09503	2.28807	161.167	172.561	171.913	380.877	379.475	180.919	241.152	0.897652	0.289582	3.09982	0.00193637	0.021182
ENSMUSG00000011837	chr8	4303079	4306220	+	Snapc2	protein_coding	Snapc2	chr8:4303079-4306220	23.4039	25.0754	26.1508	32.948	31.9713	32.4194	883.522	885.984	965.711	1162.88	1157.78	1132.52	1031.4	0.336114	0.108507	3.09762	0.00195082	0.0213253
ENSMUSG00000039043	chr7	79575108	79585107	-	Arpin	protein_coding	Arpin	chr7:79575108-79585107	7.09249	6.4022	6.19657	10.0719	8.20592	9.11054	418.572	372.165	363.439	570.566	480.443	533.889	456.512	0.457657	0.147756	3.09739	0.00195235	0.0213274
ENSMUSG00000029364	chr5	117495368	117516666	+	Wsb2	protein_coding	Wsb2	chr5:117495368-117516666	18.5542	19.2295	19.0785	35.5919	31.9877	20.7468	907.872	938.783	949.558	1699.7	1570.91	1006.58	1178.9	0.613579	0.198123	3.09696	0.00195518	0.0213435
ENSMUSG00000021758	chr13	112734866	112789009	-	Ddx4	protein_coding	Ddx4	chr13:112734866-112789009	0.906788	0.803553	0.865286	0.439907	0.344118	0.0572996	68.4092	57.9496	66.919	29.9903	26.0836	5.32115	42.4455	-1.6467	0.531835	-3.09626	0.00195977	0.0213788
ENSMUSG00000026615	chr1	185095240	185160557	+	Eprs	protein_coding	Eprs	chr1:185095240-185160557	66.3419	67.6847	62.768	53.1668	55.5243	54.8993	8444.48	8564.95	7970.28	6528.15	7027.43	6955.63	7581.82	-0.284364	0.0918495	-3.09598	0.00196163	0.0213843
ENSMUSG00000062980	chr6	21985914	22256403	+	Cped1	protein_coding	Cped1	chr6:21985914-22256403	40.4708	37.4226	35.2512	23.7856	30.3304	28.7277	4846.62	4529.08	4327.81	2817.59	3701.35	3641.44	3977.32	-0.431788	0.139493	-3.09542	0.00196536	0.0214102
ENSMUSG00000002565	chr12	40109767	40184227	-	Scin	protein_coding	Scin	chr12:40109767-40184227	5.74371	6.37233	5.36209	2.66738	3.96571	4.38196	434.804	493.215	409.59	201.685	301.224	337.006	362.921	-0.672656	0.217368	-3.09455	0.00197114	0.0214584
ENSMUSG00000025272	chrX	149428299	149440579	-	Tro	protein_coding	Tro	chrX:149428299-149440579	24.5342	25.4429	25.3881	15.2062	19.3627	21.0142	3857.58	3827.25	3891.69	2248.53	2994.57	3168.74	3331.39	-0.460975	0.148995	-3.09389	0.0019755	0.0214911
ENSMUSG00000000441	chr6	115595529	115653596	-	Raf1	protein_coding	Raf1	chr6:115595529-115653596	75.8962	71.5329	72.804	59.647	59.1924	63.8255	2930	2847.26	2906.36	2324.25	2314.71	2476.99	2633.26	-0.287421	0.0929485	-3.09226	0.00198641	0.0215948
ENSMUSG00000058443	chr9	50255500	50256268	-	Rpl10-ps3	protein_coding	Rpl10-ps3	chr9:50255500-50256268	0.234951	0.39408	0.526582	0.0791034	0.129182	0.269664	8.11635	16.741	18.4604	62.23	43.7532	27.4926	29.4656	1.62968	0.527063	3.09199	0.00198819	0.0215993
ENSMUSG00000021156	chr13	9734868	9815357	-	Zmynd11	protein_coding	Zmynd11	chr13:9734868-9815357	60.5317	63.7208	58.6025	42.9645	49.9451	52.1797	3572.35	3661.12	3591.7	2559.68	2878.45	3088.93	3225.37	-0.344491	0.111463	-3.09063	0.00199735	0.0216691
ENSMUSG00000041769	chr7	138448087	138484786	+	Ppp2r2d	protein_coding	Ppp2r2d	chr7:138448087-138484786	27.4549	28.1916	28.0723	23.1942	20.4367	22.8068	1496.89	1496.39	1522.98	1244.6	1125.8	1235.39	1353.68	-0.324741	0.105072	-3.09065	0.00199719	0.0216691
ENSMUSG00000003299	chr9	20914033	20920135	+	Mrpl4	protein_coding	Mrpl4	chr9:20914033-20920135	54.3613	49.7365	51.9561	60.706	53.5455	65.1803	1528.19	1390.79	1454.91	1979.36	1764.43	1793.23	1651.82	0.340217	0.110102	3.09002	0.00200142	0.0216834
ENSMUSG00000078862	chr2	177577785	177599090	-	Gm14326	protein_coding	Gm14326	chr2:177577785-177599090	0.95952	0.469399	0.994979	2.99417	2.5716	0.720822	33.6249	15.4532	26.5368	106.466	85.8235	32.8138	50.1197	1.57168	0.508616	3.09012	0.00200079	0.0216834
ENSMUSG00000028274	chr4	33310310	33502614	+	Rngtt	protein_coding	Rngtt	chr4:33310310-33502614	18.9984	18.9865	19.8486	12.678	13.0757	16.2592	1574.57	1562.06	1589.9	1048.16	1066.9	1372.86	1369.08	-0.43893	0.142201	-3.08669	0.002024	0.0218981
ENSMUSG00000032870	chr4	120825513	120874444	-	Smap2	protein_coding	Smap2	chr4:120825513-120874444	11.7396	13.0229	11.8486	9.96494	9.81298	8.60251	887.001	970.977	886.1	722.018	737.073	643.859	807.838	-0.383129	0.12412	-3.08675	0.00202356	0.0218981
ENSMUSG00000048930	chr6	113342985	113354844	-	Tada3	protein_coding	Tada3	chr6:113342985-113354844	16.3421	17.2871	15.8731	20.7786	19.454	20.8913	765.256	803.567	758.031	988.932	946.583	1011.91	879.046	0.341348	0.11062	3.08578	0.00203017	0.0219497
ENSMUSG00000048442	chr11	115790791	115797095	+	Smim5	protein_coding	Smim5	chr11:115790791-115797095	0.685271	0.900592	0.847833	3.58826	2.915	0.923689	13.9137	21.8921	24.2293	86.2222	73.2024	25.7189	40.8631	1.62867	0.528002	3.08459	0.00203834	0.022023
ENSMUSG00000036751	chr7	30316285	30325576	-	Cox6b1	protein_coding	Cox6b1	chr7:30316285-30325576	233.189	243.859	240.646	262.388	265.009	311.726	3132.91	3247.75	3285.95	3773.54	3931.89	4292.39	3610.74	0.311567	0.101023	3.08411	0.00204159	0.022043
ENSMUSG00000087502	chr8	72901444	72914699	-	Gm16091	lncRNA	Gm16091	chr8:72901444-72914699	1.45216	1.72855	2.09977	0.2208	0.618141	0.716864	37.1033	45.0719	54.2275	8.9971	21.8766	19.5109	31.1312	-1.44558	0.46878	-3.08371	0.00204434	0.0220576
ENSMUSG00000031545	chr8	23661280	23698362	-	Gpat4	protein_coding	Gpat4	chr8:23661280-23698362	73.6201	70.8084	79.1315	52.1171	55.388	63.382	6209.01	6098.87	6355	4682.24	5038.35	5373.47	5626.16	-0.306346	0.0993566	-3.0833	0.00204719	0.0220583
ENSMUSG00000044390	chr19	5941165	5944177	-	Tigd3	protein_coding	Tigd3	chr19:5941165-5944177	1.19441	1.2874	1.57219	2.06499	2.30942	3.28323	67.2497	70.8272	85.3794	108.715	124.528	179.145	105.974	0.881148	0.285772	3.0834	0.00204653	0.0220583
ENSMUSG00000036138	chr9	119168741	119179365	+	Acaa1a	protein_coding	Acaa1a	chr9:119168741-119179365	28.7058	26.3735	26.5984	44.0727	38.2183	32.6896	1045.85	1003.17	993.401	1599.98	1506.96	1139.61	1214.83	0.481449	0.156164	3.08296	0.0020495	0.0220681
ENSMUSG00000033014	chr3	103186608	103266091	+	Trim33	protein_coding	Trim33	chr3:103186608-103266091	8.96825	8.4478	8.22793	5.0293	5.64495	6.33708	1194.26	1137.1	1086.86	734.014	780.826	976.431	984.915	-0.457046	0.148263	-3.08268	0.00205149	0.0220745
ENSMUSG00000042772	chr1	152712745	152778397	-	Smg7	protein_coding	Smg7	chr1:152712745-152778397	20.3496	20.3473	20.6409	13.1429	17.3347	16.2361	2840.72	2861.42	2853.29	1809.92	2376.97	2251.73	2499.01	-0.410374	0.133254	-3.07963	0.00207259	0.0222863
ENSMUSG00000021555	chr13	59733072	59783736	+	Naa35	protein_coding	Naa35	chr13:59733072-59783736	61.621	63.3167	65.0708	37.144	35.1626	57.3038	2612.3	2503.42	2579.84	1841.41	1769.48	2242.86	2258.22	-0.394964	0.128294	-3.07859	0.0020798	0.0223487
ENSMUSG00000031605	chr8	65192708	65302669	-	Klhl2	protein_coding	Klhl2	chr8:65192708-65302669	6.49417	6.74691	6.8407	5.28565	4.8559	5.3819	573.942	597.524	609.194	457.353	425.752	473.582	522.891	-0.392373	0.127469	-3.0782	0.00208258	0.0223634
ENSMUSG00000059475	chr9	20379844	20404042	-	Zfp426	protein_coding	Zfp426	chr9:20379844-20404042	6.92298	6.58146	7.7379	8.91914	9.95617	9.29102	447.559	419.812	461.51	563.818	691.637	569.363	525.617	0.456888	0.148491	3.07687	0.00209189	0.022448
ENSMUSG00000035783	chr19	34218489	34232990	-	Acta2	protein_coding	Acta2	chr19:34218489-34232990	83.2213	86.0065	95.497	162.199	145.325	91.9351	3621.05	3654.69	3980.53	6771.07	6255.86	3979.33	4710.42	0.59542	0.19361	3.07535	0.00210256	0.0225472
ENSMUSG00000021945	chr14	57124109	57200158	+	Zmym2	protein_coding	Zmym2	chr14:57124109-57200158	27.5009	27.2878	27.009	14.1488	19.2323	21.3293	3647.72	3653.4	3760.16	2076.08	2724.48	3092.47	3159.05	-0.487151	0.15843	-3.07487	0.00210595	0.0225683
ENSMUSG00000025105	chr7	81616400	81642055	-	Bnc1	protein_coding	Bnc1	chr7:81616400-81642055	3.84598	3.67248	3.27924	2.90596	2.44188	2.60195	462.632	433.978	391.13	332.143	284.396	311.287	369.261	-0.472187	0.153581	-3.07452	0.00210845	0.0225797
ENSMUSG00000103046	chr1	39031758	39033397	+	Gm37309	TEC	Gm37309	chr1:39031758-39033397	1.12845	1.50804	1.20631	0.685724	0.343014	0.505434	51.017	63.1006	54.2275	32.9894	20.1938	22.1715	40.6166	-1.15207	0.374778	-3.074	0.00211211	0.0226036
ENSMUSG00000048277	chr11	117700493	117705109	+	Syngr2	protein_coding	Syngr2	chr11:117700493-117705109	14.0067	10.6799	13.6919	18.919	17.8013	15.0059	486.981	369.589	498.431	691.277	698.368	570.25	552.483	0.531736	0.17299	3.07379	0.00211356	0.0226038
ENSMUSG00000071074	chr17	46559005	46563463	+	Yipf3	protein_coding	Yipf3	chr17:46559005-46563463	30.7552	32.3996	29.2562	36.1538	36.4223	34.6398	1110.78	1157.7	1173.39	1427.54	1424.5	1404.78	1283.12	0.306691	0.0998168	3.07254	0.00212245	0.0226835
ENSMUSG00000021996	chr14	74969736	74988205	+	Esd	protein_coding	Esd	chr14:74969736-74988205	65.6297	67.3341	64.7584	104.659	92.9782	73.4604	1689.36	1769.39	1844.89	2774.11	2441.76	2012.28	2088.63	0.446924	0.145493	3.07179	0.00212778	0.0227097
ENSMUSG00000110537	chr8	123891993	123905504	+	Gm4316	lncRNA	Gm4316	chr8:123891993-123905504	0.040458	0.0770994	0.0343408	0.487497	0.568657	0.0527581	1.15948	5.15107	2.30755	32.2396	37.8633	3.54743	13.7114	3.11609	1.01438	3.07191	0.00212693	0.0227097
ENSMUSG00000000031	chr7	142129265	142131880	-	H19	lncRNA	H19	chr7:142129265-142131880	3.96929	4.91962	40.5164	189.838	115.425	321.702	154.211	189.302	1652.21	6589.63	4408.97	12606.7	4266.83	3.56405	1.1608	3.07033	0.00213823	0.0228043
ENSMUSG00000011148	chr12	112586478	112607794	+	Adssl1	protein_coding	Adssl1	chr12:112586478-112607794	3.50324	3.53277	3.56546	7.54588	7.36559	3.96256	161.167	164.834	162.682	333.643	336.563	182.693	223.597	0.804706	0.262124	3.06995	0.00214097	0.0228043
ENSMUSG00000100215	chr1	55374559	55374955	+	Gm8292	processed_pseudogene	Gm8292	chr1:55374559-55374955	0	0	0	0	0	0	5.79739	1.28777	2.30755	38.9874	24.4008	6.20801	13.1648	2.88004	0.938137	3.06995	0.00214092	0.0228043
ENSMUSG00000051098	chr13	81859459	81901394	+	Mblac2	protein_coding	Mblac2	chr13:81859459-81901394	2.86339	2.82653	2.54691	5.50914	4.56534	4.08825	106.672	86.2805	94.6096	206.184	143.881	141.897	129.921	0.775468	0.252694	3.0688	0.00214918	0.0228723
ENSMUSG00000068856	chr3	96079647	96084880	+	Sf3b4	protein_coding	Sf3b4	chr3:96079647-96084880	21.9075	22.6793	22.6435	38.4177	36.5244	24.1877	1087.59	1125.51	1128.39	1937.38	1892.32	1195.48	1394.45	0.589004	0.191942	3.06865	0.00215025	0.0228723
ENSMUSG00000031095	chrX	37622150	37665073	-	Cul4b	protein_coding	Cul4b	chrX:37622150-37665073	26.9834	26.6458	27.2132	17.105	18.5467	23.4284	2347.94	2314.12	2388.32	1466.53	1630.65	2050.42	2032.99	-0.454224	0.148046	-3.06814	0.00215398	0.0228965
ENSMUSG00000005087	chr2	102641485	102732010	-	Cd44	protein_coding	Cd44	chr2:102641485-102732010	1.63874	1.16942	2.17559	4.93887	5.2873	1.1766	146.094	95.2948	160.375	425.113	455.201	117.065	233.191	1.3114	0.427657	3.06648	0.00216593	0.0230081
ENSMUSG00000034566	chr11	115306514	115310788	-	Atp5h	protein_coding	Atp5h	chr11:115306514-115310788	77.3941	77.6668	83.9508	281.543	264.451	96.4222	1154.84	1177.02	1272.61	4289.37	4094.29	1436.71	2237.47	1.44603	0.471643	3.06594	0.00216986	0.0230343
ENSMUSG00000005054	chr10	78261502	78263456	+	Cstb	protein_coding	Cstb	chr10:78261502-78263456	67.9277	72.61	68.483	90.0693	85.8299	87.1797	1056.28	1121.65	1068.4	1350.32	1323.53	1353.35	1212.25	0.311249	0.101563	3.06461	0.00217955	0.0231171
ENSMUSG00000020070	chr10	62816017	62849734	+	Rufy2	protein_coding	Rufy2	chr10:62816017-62849734	9.41305	11.1977	10.6879	6.13413	7.72398	8.5733	951.932	942.646	916.098	570.566	606.654	807.928	799.304	-0.502497	0.163986	-3.06427	0.00218204	0.0231171
ENSMUSG00000022201	chr15	12117916	12185769	+	Zfr	protein_coding	Zfr	chr15:12117916-12185769	35.7002	34.5612	35.5128	25.9075	30.0431	29.7221	4401.38	4293.42	4454.73	3125.74	3765.3	3507.52	3924.68	-0.338811	0.110565	-3.06435	0.00218141	0.0231171
ENSMUSG00000024387	chr17	35335171	35341029	-	Csnk2b	protein_coding	Csnk2b	chr17:35335171-35341029	67.2789	68.5366	71.1578	88.9616	81.8558	107.81	1082.95	1129.37	1157.24	1403.55	1369.81	1761.3	1317.37	0.428125	0.139773	3.06301	0.00219124	0.023199
ENSMUSG00000058006	chr4	32657118	32775217	+	Mdn1	protein_coding	Mdn1	chr4:32657118-32775217	0.851004	0.606318	0.532816	0.961814	0.907278	1.13204	395.382	283.309	246.908	467.849	438.373	531.228	393.842	0.634362	0.207124	3.06272	0.00219333	0.0232055
ENSMUSG00000052305	chr7	103475740	103477303	-	Hbb-bs	protein_coding	Hbb-bs	chr7:103475740-103477303	107.19	117.161	158.99	456.849	432.156	162.802	1732.26	1884	2578.69	7080.72	6891.12	2634.86	3800.28	1.42261	0.464561	3.06226	0.0021967	0.0232256
ENSMUSG00000036504	chr2	25463441	25465236	-	Phpt1	protein_coding	Phpt1	chr2:25463441-25465236	57.7243	63.2547	62.1513	76.8308	74.1881	78.2066	1414.56	1542.75	1513.75	1825.66	1810.71	1905.86	1668.88	0.309945	0.101232	3.06174	0.00220051	0.0232504
ENSMUSG00000074657	chr10	127061564	127099217	-	Kif5a	protein_coding	Kif5a	chr10:127061564-127099217	2.09019	2.10534	1.96127	1.42732	1.44355	1.62183	285.232	284.597	258.446	179.942	187.634	211.072	234.487	-0.518325	0.169319	-3.06123	0.00220428	0.0232746
ENSMUSG00000041959	chr3	93462386	93471950	+	S100a10	protein_coding	S100a10	chr3:93462386-93471950	56.3718	61.3407	65.4017	154.805	135.179	55.6303	997.151	1081.73	1154.93	2708.13	2445.13	982.639	1561.62	0.924233	0.301983	3.06055	0.00220933	0.0233123
ENSMUSG00000035215	chr10	80688654	80691043	-	Lsm7	protein_coding	Lsm7	chr10:80688654-80691043	2.31232	2.54374	3.05905	78.5155	69.4124	3.42627	106.672	104.309	122.3	1094.65	981.081	101.102	418.352	2.70745	0.88498	3.05934	0.00221826	0.023391
ENSMUSG00000016933	chr2	160573229	160617680	+	Plcg1	protein_coding	Plcg1	chr2:160573229-160617680	62.7706	63.8775	61.263	36.5168	42.6081	52.4983	7136.59	6956.52	6720.75	4086.93	4904.56	6020.88	5971.04	-0.471536	0.154171	-3.05852	0.00222436	0.0234114
ENSMUSG00000036570	chr7	30751102	30755133	-	Fxyd1	protein_coding	Fxyd1	chr7:30751102-30755133	7.8612	7.34442	7.3217	16.1049	14.4979	8.50739	107.831	101.734	111.916	228.676	216.242	127.708	149.018	0.833994	0.272683	3.05848	0.00222465	0.0234114
ENSMUSG00000098188	chr10	59057774	59062256	+	Sowahc	protein_coding	Sowahc	chr10:59057774-59062256	7.25676	8.50833	7.5794	5.46926	5.65195	6.44594	839.462	981.279	879.177	614.802	650.408	745.848	785.163	-0.425173	0.139003	-3.05873	0.00222277	0.0234114
ENSMUSG00000001270	chr12	111635794	111638772	-	Ckb	protein_coding	Ckb	chr12:111635794-111638772	32.0249	33.4454	35.4107	68.2009	58.0532	35.5956	1232.53	1272.31	1357.99	2502.69	2215.42	1356.01	1656.16	0.653263	0.213671	3.05733	0.00223321	0.0234859
ENSMUSG00000071528	chr19	47071902	47079086	-	Atp5md	protein_coding	Atp5md	chr19:47071902-47079086	29.8111	30.8832	35.6096	141.178	161.213	40.5346	330.451	333.532	389.976	1354.06	1598.67	421.258	737.992	1.67869	0.549114	3.05708	0.00223501	0.0234892
ENSMUSG00000042699	chr1	153331503	153363406	-	Dhx9	protein_coding	Dhx9	chr1:153331503-153363406	22.6121	21.4273	21.1163	13.1591	17.2782	19.3664	2393.16	2274.2	2253.32	1400.55	1825.85	1881.03	2004.69	-0.438742	0.143559	-3.05618	0.00224177	0.0235446
ENSMUSG00000078784	chr3	14671343	14676345	-	Rbis	protein_coding	Rbis	chr3:14671343-14676345	39.2245	39.995	40.6897	62.7311	51.602	51.1419	350.162	383.755	424.59	849.477	643.676	434.561	514.37	0.735394	0.240798	3.05399	0.00225821	0.0237015
ENSMUSG00000031508	chr8	11661582	11685757	-	Ankrd10	protein_coding	Ankrd10	chr8:11661582-11685757	44.2068	43.8009	48.9962	36.3327	33.6584	38.6884	3008.85	2880.74	3180.96	2393.23	2334.06	2573.66	2728.58	-0.313344	0.102626	-3.05326	0.00226367	0.0237429
ENSMUSG00000038495	chr3	96011838	96068446	+	Otud7b	protein_coding	Otud7b	chr3:96011838-96068446	8.85826	8.27672	8.33677	11.934	14.5866	11.5665	1049.33	1055.97	950.711	1291.08	1453.11	1229.19	1171.56	0.378959	0.124198	3.05125	0.00227894	0.0238398
ENSMUSG00000048388	chr2	83642979	83713830	+	Fam171b	protein_coding	Fam171b	chr2:83642979-83713830	9.60229	9.74881	9.93308	7.21247	8.11153	7.86377	1389.06	1397.23	1436.45	1006.18	1170.4	1138.73	1256.34	-0.349522	0.114542	-3.05149	0.0022771	0.0238398
ENSMUSG00000058355	chr8	80410090	80438369	-	Abce1	protein_coding	Abce1	chr8:80410090-80438369	65.1149	62.6638	68.0836	52.3507	54.5625	55.0561	6371.33	6096.29	6673.44	4930.41	5305.07	5376.13	5792.11	-0.294206	0.0964203	-3.05128	0.00227866	0.0238398
ENSMUSG00000062729	chr1	171104564	171108760	-	Ppox	protein_coding	Ppox	chr1:171104564-171108760	27.6082	27.5698	29.2885	17.9971	18.8711	23.7819	1341.52	1269.74	1356.84	906.458	989.495	1128.97	1165.5	-0.3923	0.128554	-3.05163	0.00227602	0.0238398
ENSMUSG00000040865	chr1	63086959	63153826	-	Ino80d	protein_coding	Ino80d	chr1:63086959-63153826	2.20233	1.02034	1.82295	2.62205	3.00995	2.55896	270.158	179	252.677	358.385	366.012	337.006	293.873	0.594778	0.194975	3.05054	0.00228431	0.0238802
ENSMUSG00000021831	chr14	45520543	45556029	-	Ero1a	protein_coding	Ero1a	chr14:45520543-45556029	25.0748	19.9733	22.4947	16.1188	15.4552	18.5908	1232.53	1030.21	1126.09	842.729	898.623	877.103	1001.21	-0.372686	0.122247	-3.04862	0.00229894	0.0240173
ENSMUSG00000071537	chr6	38603594	38614177	-	Klrg2	protein_coding	Klrg2	chr6:38603594-38614177	0.123204	0.133768	0.0733627	0.426772	0.392318	0.4775	6.95687	6.43884	2.30755	22.4928	24.4008	18.624	13.5368	2.06865	0.678814	3.04745	0.00230795	0.0240954
ENSMUSG00000091512	chr3	137624266	137634526	+	Lamtor3	protein_coding	Lamtor3	chr3:137624266-137634526	12.1105	12.1624	13.3399	27.8907	27.4874	12.922	383.787	392.769	433.82	847.977	843.09	413.276	552.453	0.798357	0.261994	3.04723	0.00230957	0.0240964
ENSMUSG00000036111	chr7	108737778	108774414	-	Lmo1	protein_coding	Lmo1	chr7:108737778-108774414	2.88143	4.21176	2.56769	8.06621	6.68095	4.47751	73.0471	110.748	72.6879	197.936	167.44	115.292	122.858	0.911041	0.299094	3.04601	0.00231904	0.0241792
ENSMUSG00000044308	chr2	69727589	69854357	+	Ubr3	protein_coding	Ubr3	chr2:69727589-69854357	12.584	12.0859	10.9435	6.37474	8.85928	8.77951	1925.89	1887.87	1776.82	1179.37	1464.05	1539.59	1628.93	-0.418899	0.137597	-3.04439	0.00233156	0.0242937
ENSMUSG00000020705	chr11	106107751	106139965	+	Ddx42	protein_coding	Ddx42	chr11:106107751-106139965	50.003	51.9263	48.7888	31.1406	35.0329	44.0691	5190.98	5366.13	5073.15	3126.49	3622.26	4560.22	4489.87	-0.467041	0.153556	-3.0415	0.002354	0.0244952
ENSMUSG00000025240	chr9	123358823	123421665	+	Sacm1l	protein_coding	Sacm1l	chr9:123358823-123421665	20.915	21.5195	22.0952	16.568	19.326	17.4978	1047.01	1064.98	1099.55	726.516	872.539	860.252	945.142	-0.385693	0.126802	-3.0417	0.0023525	0.0244952
ENSMUSG00000017639	chr11	79482037	79588849	+	Rab11fip4	protein_coding	Rab11fip4	chr11:79482037-79588849	8.91629	10.1792	8.7603	5.55238	6.45109	7.50738	1339.2	1538.88	1328	832.982	1023.99	1160.9	1203.99	-0.479308	0.157644	-3.04044	0.00236231	0.0245656
ENSMUSG00000002379	chr17	57024766	57029141	+	Ndufa11	protein_coding	Ndufa11	chr17:57024766-57029141	122.359	132.08	116.292	184.022	168.024	162.199	1305.57	1465.48	1270.31	1747.69	1621.39	1778.15	1531.43	0.349382	0.114926	3.04007	0.00236523	0.0245798
ENSMUSG00000024773	chr19	6291697	6312365	+	Atg2a	protein_coding	Atg2a	chr19:6291697-6312365	10.2724	9.64427	8.98147	6.59421	7.27362	8.06021	1663.85	1524.72	1446.84	1042.91	1188.91	1285.94	1358.86	-0.398552	0.131122	-3.03956	0.00236926	0.0246054
ENSMUSG00000056267	chr9	99125419	99182457	+	Cep70	protein_coding	Cep70	chr9:99125419-99182457	18.2397	17.7181	18.8194	12.7677	12.8831	16.4089	934.54	884.697	923.021	608.804	605.813	787.53	790.734	-0.454678	0.149599	-3.0393	0.00237126	0.02461
ENSMUSG00000020911	chr11	100031635	100036946	-	Krt19	protein_coding	Krt19	chr11:100031635-100036946	3.06272	2.4645	1.91031	4.85704	4.34366	3.61377	124.064	99.1581	77.303	190.439	174.171	146.332	135.244	0.766824	0.252425	3.03783	0.00238287	0.0247142
ENSMUSG00000006527	chr14	30436805	30544678	+	Sfmbt1	protein_coding	Sfmbt1	chr14:30436805-30544678	9.514	9.91336	9.69075	6.75197	7.88443	8.77792	929.902	858.941	929.943	515.084	630.214	760.924	770.835	-0.513393	0.169013	-3.0376	0.00238469	0.0247169
ENSMUSG00000037075	chr15	58761077	58774239	+	Rnf139	protein_coding	Rnf139	chr15:58761077-58774239	14.957	14.6817	15.3895	12.5122	12.2802	12.4332	1647.62	1621.3	1692.59	1338.32	1348.78	1366.65	1502.54	-0.291714	0.0960906	-3.03582	0.00239879	0.0248464
ENSMUSG00000050973	chr7	79882612	79891809	+	Gdpgp1	protein_coding	Gdpgp1	chr7:79882612-79891809	1.32457	1.26437	1.50176	2.06663	2.28154	1.90342	142.616	136.503	162.682	213.681	243.167	204.864	183.919	0.581707	0.191626	3.03563	0.00240033	0.0248464
ENSMUSG00000031813	chr8	71995573	72000670	+	Mvb12a	protein_coding	Mvb12a	chr8:71995573-72000670	18.3076	20.0439	19.1249	25.4847	25.5347	23.5314	517.127	566.618	537.66	711.521	732.865	662.483	621.379	0.378567	0.124732	3.03506	0.00240491	0.0248775
ENSMUSG00000042605	chr5	121849671	121953013	+	Atxn2	protein_coding	Atxn2	chr5:121849671-121953013	60.4824	60.5594	64.1506	47.4981	51.6581	49.6153	3182.77	3173.06	3374.79	2619.66	2771.59	2565.68	2947.93	-0.290378	0.095699	-3.03428	0.0024111	0.0249089
ENSMUSG00000062604	chr5	23708261	23889615	-	Srpk2	protein_coding	Srpk2	chr5:23708261-23889615	21.5264	24.2093	22.9786	19.7432	19.1015	22.8372	1828.5	1994.75	1848.35	1341.32	1375.7	1636.25	1670.81	-0.381867	0.125847	-3.03436	0.00241044	0.0249089
ENSMUSG00000005161	chr8	85696215	85701463	+	Prdx2	protein_coding	Prdx2	chr8:85696215-85701463	265.47	259.96	278.517	347.323	305.419	349.922	7918.08	7702.14	8397.18	10178.7	9164.6	10406.4	8961.19	0.308756	0.101799	3.033	0.0024214	0.0249989
ENSMUSG00000075706	chr10	79889321	79892273	+	Gpx4	protein_coding	Gpx4	chr10:79889321-79892273	27.2347	26.5792	26.4379	126.662	101.184	32.9107	658.584	619.416	625.347	2873.82	2418.2	744.074	1323.24	1.66514	0.54912	3.03239	0.00242627	0.0250329
ENSMUSG00000022119	chr14	105344186	105414763	-	Rbm26	protein_coding	Rbm26	chr14:105344186-105414763	26.6417	24.783	25.7444	17.1603	17.7989	22.1663	2451.14	2274.2	2337.55	1546	1653.36	2060.17	2053.74	-0.425747	0.140448	-3.03134	0.00243467	0.0251032
ENSMUSG00000009471	chr7	46025897	46028523	+	Myod1	protein_coding	Myod1	chr7:46025897-46028523	23.731	25.831	28.4435	37.884	37.2643	30.2696	1147.88	1247.85	1370.69	1773.18	1793.04	1463.32	1465.99	0.417432	0.137715	3.03113	0.00243641	0.0251047
ENSMUSG00000009741	chr9	113760001	113806267	+	Ubp1	protein_coding	Ubp1	chr9:113760001-113806267	32.163	31.3762	33.3567	26.7009	25.5387	26.7393	2273.74	2354.04	2344.47	1845.16	1792.2	2001.64	2101.87	-0.306304	0.101066	-3.03072	0.00243972	0.025106
ENSMUSG00000025920	chr1	16298897	16590336	-	Stau2	protein_coding	Stau2	chr1:16298897-16590336	23.3784	24.4879	22.5729	20.524	18.0014	18.9689	1545.58	1658.65	1556.44	1323.32	1263.79	1254.9	1433.78	-0.308862	0.101905	-3.03087	0.00243848	0.025106
ENSMUSG00000023008	chr15	99215105	99268363	-	Fmnl3	protein_coding	Fmnl3	chr15:99215105-99268363	37.3976	38.0919	37.1207	27.5438	30.4953	32.1774	4275	4348.79	4251.66	3053.77	3468.28	3682.24	3846.62	-0.335637	0.11077	-3.03003	0.00244526	0.0251303
ENSMUSG00000089804	chr15	37232036	37233553	-	Gm16136	lncRNA	Gm16136	chr15:37232036-37233553	5.49737	5.53439	4.48729	13.4363	8.77855	5.83723	141.456	154.532	124.608	381.627	249.056	165.842	202.854	0.923571	0.304799	3.0301	0.00244471	0.0251303
ENSMUSG00000019761	chr11	99276079	99280190	-	Krt10	protein_coding	Krt10	chr11:99276079-99280190	11.1843	11.9733	12.9264	15.3863	14.9483	13.5015	223.779	247.251	289.598	453.604	435.849	300.645	325.121	0.646522	0.213545	3.02757	0.00246531	0.0252927
ENSMUSG00000019979	chr10	90825172	90918632	-	Apaf1	protein_coding	Apaf1	chr10:90825172-90918632	18.5054	17.4661	15.5303	10.463	13.9976	12.7071	2700.43	2692.72	2590.23	1659.97	2244.03	2057.51	2324.15	-0.42159	0.139271	-3.02711	0.00246906	0.0252927
ENSMUSG00000022055	chr14	68321311	68326544	+	Nefl	protein_coding	Nefl	chr14:68321311-68326544	1.60407	2.28333	1.45913	6.41649	7.09347	1.72565	82.323	123.626	73.8417	305.152	338.246	80.7041	167.315	1.37404	0.453811	3.02779	0.00246348	0.0252927
ENSMUSG00000037805	chr17	28547444	28550007	+	Rpl10a	protein_coding	Rpl10a	chr17:28547444-28550007	1.01105	0.857868	0.607952	88.8826	80.0059	1.12313	153.051	141.654	115.378	1510.01	1387.48	110.857	569.739	2.87508	0.949764	3.02715	0.0024687	0.0252927
ENSMUSG00000051007	chr7	140987706	140994049	-	Gatd1	protein_coding	Gatd1	chr7:140987706-140994049	18.8	17.1153	18.2061	23.9901	21.5533	24.1146	928.742	847.351	898.791	1151.63	1066.06	1184.84	1012.9	0.346753	0.114543	3.02728	0.00246766	0.0252927
ENSMUSG00000024581	chr18	63110901	63132521	+	Napg	protein_coding	Napg	chr18:63110901-63132521	8.83001	9.71068	10.5155	6.96365	7.22321	10.1351	698.006	663.201	738.417	525.581	534.293	563.155	620.442	-0.372247	0.123013	-3.02607	0.00247755	0.0253467
ENSMUSG00000062694	chr6	112436465	112449833	+	Cav3	protein_coding	Cav3	chr6:112436465-112449833	0.58484	0.784754	1.08745	4.62068	4.91628	0.536997	17.3922	24.4676	32.3057	131.958	144.722	15.9634	61.1347	1.98134	0.654717	3.02625	0.00247605	0.0253467
ENSMUSG00000016984	chr11	17888755	17903875	-	Etaa1	protein_coding	Etaa1	chr11:17888755-17903875	9.47486	8.47334	8.987	5.82836	6.47978	7.48074	1030.78	909.164	976.094	623.049	712.672	814.136	844.315	-0.440834	0.145714	-3.02534	0.00248353	0.0253915
ENSMUSG00000028053	chr3	88857928	88986682	+	Ash1l	protein_coding	Ash1l	chr3:88857928-88986682	5.2924	3.91617	4.55373	6.21258	6.29225	6.28242	1566.46	1148.69	1351.07	1769.43	1846.05	1857.08	1589.8	0.42799	0.141497	3.02474	0.0024885	0.0254258
ENSMUSG00000024774	chr19	34098868	34143453	-	Ankrd22	protein_coding	Ankrd22	chr19:34098868-34143453	0.0224649	0.0294636	0.0473546	0.696759	0.162271	0.0279012	1.15948	1.28777	1.15378	46.485	10.0969	1.77372	10.3261	4.02573	1.33115	3.02424	0.00249255	0.0254507
ENSMUSG00000020964	chr12	91772816	91815931	-	Sel1l	protein_coding	Sel1l	chr12:91772816-91815931	33.818	32.9417	34.1935	23.6807	28.4123	26.647	5150.4	4923.14	5197.76	3577.1	4379.52	4059.15	4547.85	-0.34607	0.114483	-3.02288	0.00250382	0.0255493
ENSMUSG00000033763	chr8	111448107	111468032	+	Mtss2	protein_coding	Mtss2	chr8:111448107-111468032	12.9884	13.9917	13.3559	11.3126	11.9811	11.321	1316.01	1349.58	1326.84	1003.93	1092.99	1101.48	1198.47	-0.320227	0.105968	-3.02191	0.00251182	0.0256037
ENSMUSG00000039456	chr16	93629008	93672961	+	Morc3	protein_coding	Morc3	chr16:93629008-93672961	18.8171	17.2326	17.1429	12.2404	14.7267	14.2595	1739.22	1677.96	1729.51	1276.09	1392.53	1448.24	1543.92	-0.322583	0.10675	-3.02185	0.00251239	0.0256037
ENSMUSG00000029999	chr6	86172204	86252701	+	Tgfa	protein_coding	Tgfa	chr6:86172204-86252701	2.94272	2.31952	2.65823	1.39184	1.59855	1.81666	204.068	215.057	233.063	110.964	137.991	165.842	177.831	-0.655778	0.217061	-3.02117	0.00251803	0.0256446
ENSMUSG00000018999	chr6	34130314	34154046	-	Slc35b4	protein_coding	Slc35b4	chr6:34130314-34154046	14.992	13.9332	13.9058	11.9199	12.4484	11.5555	2194.89	2063	2013.34	1655.47	1748.44	1688.58	1893.95	-0.300507	0.0995224	-3.0195	0.00253196	0.0257367
ENSMUSG00000032215	chr9	73020707	73030615	+	Rsl24d1	protein_coding	Rsl24d1	chr9:73020707-73030615	16.862	17.032	18.405	32.3837	29.6969	18.7238	660.903	672.215	737.263	1242.35	1170.4	746.735	871.644	0.610174	0.202059	3.01978	0.00252958	0.0257367
ENSMUSG00000051469	chr18	24142758	24153867	-	Zfp24	protein_coding	Zfp24	chr18:24142758-24153867	33.4659	33.5588	31.5027	25.8882	25.3282	28.8145	2636.65	2692.72	2461	1814.42	1920.93	2257.94	2297.28	-0.378569	0.125369	-3.01965	0.00253069	0.0257367
ENSMUSG00000004931	chr10	81102793	81109080	+	Apba3	protein_coding	Apba3	chr10:81102793-81109080	20.2317	21.7158	20.3749	26.4056	29.2139	24.6949	927.583	981.279	963.403	1160.63	1260.43	1179.52	1078.81	0.326109	0.108098	3.01679	0.0025547	0.0259178
ENSMUSG00000021952	chr14	57814977	57902887	-	Xpo4	protein_coding	Xpo4	chr14:57814977-57902887	10.8578	10.2591	10.595	6.18611	8.85616	8.59267	1754.29	1684.4	1767.58	1043.66	1418.61	1365.76	1505.72	-0.444197	0.147235	-3.01692	0.00255361	0.0259178
ENSMUSG00000079418	chrX	139857655	139947266	+	Atg4a	protein_coding	Atg4a	chrX:139857655-139947266	2.57421	2.7718	2.69365	6.25786	6.75837	2.76716	146.094	160.971	155.76	348.638	382.84	158.748	225.508	0.94482	0.313168	3.01697	0.00255313	0.0259178
ENSMUSG00000020653	chr12	24701272	24712788	+	Klf11	protein_coding	Klf11	chr12:24701272-24712788	9.40639	8.53063	10.7005	6.21198	7.52933	7.69161	992.513	889.848	1122.62	617.801	782.509	768.019	862.219	-0.471793	0.156447	-3.01567	0.0025641	0.0259965
ENSMUSG00000014846	chr8	106194124	106198158	-	Tppp3	protein_coding	Tppp3	chr8:106194124-106198158	14.0096	11.8424	16.1851	37.6515	35.5922	11.8533	367.555	324.518	434.974	1009.18	989.495	330.798	576.086	1.04757	0.347427	3.01524	0.0025678	0.0260006
ENSMUSG00000025795	chr10	121246254	121312252	-	Rassf3	protein_coding	Rassf3	chr10:121246254-121312252	13.9994	15.2244	14.7998	11.8761	12.4602	11.192	1268.47	1372.76	1338.38	1033.17	1117.39	1013.68	1190.64	-0.330595	0.109639	-3.01531	0.00256714	0.0260006
ENSMUSG00000028718	chr4	114857355	114900393	+	Stil	protein_coding	Stil	chr4:114857355-114900393	11.5565	11.7726	11.4109	6.11012	7.52852	9.98097	1514.28	1456.47	1400.68	812.738	959.204	1261.11	1234.08	-0.52796	0.175165	-3.01407	0.00257773	0.0260844
ENSMUSG00000078923	chr2	167449557	167474015	-	Ube2v1	protein_coding	Ube2v1	chr2:167449557-167474015	7.84413	9.53016	7.63652	19.507	16.6895	6.89588	238.853	267.856	214.602	723.517	646.201	204.864	382.649	1.12715	0.374209	3.01208	0.00259463	0.0262386
ENSMUSG00000006179	chr13	22186342	22193911	-	Prss16	protein_coding	Prss16	chr13:22186342-22193911	0.0900021	0.202249	0.0990238	0.653557	0.625447	0.332604	4.63791	7.72661	4.6151	28.4908	28.6078	13.3029	14.5635	2.06445	0.68549	3.01163	0.00259846	0.0262508
ENSMUSG00000032232	chr9	71533790	71678884	-	Cgnl1	protein_coding	Cgnl1	chr9:71533790-71678884	2.70962	2.46714	2.32684	3.68468	3.82597	3.30659	447.559	383.755	372.67	543.575	588.985	509.057	474.267	0.447076	0.148462	3.01139	0.00260056	0.0262508
ENSMUSG00000039756	chr3	122068036	122078920	+	Dnttip2	protein_coding	Dnttip2	chr3:122068036-122078920	48.0078	49.5285	45.342	33.7897	34.9222	41.5937	3007.69	3082.92	2837.14	2053.59	2192.71	2599.38	2628.9	-0.383314	0.12729	-3.01136	0.00260081	0.0262508
ENSMUSG00000020516	chr11	86389696	86435631	-	Rps6kb1	protein_coding	Rps6kb1	chr11:86389696-86435631	26.8488	27.2899	26.2323	21.6259	20.2682	24.4112	2669.12	2679.85	2636.38	2224.53	2217.95	2200.3	2438.02	-0.26551	0.0881791	-3.01104	0.00260358	0.026262
ENSMUSG00000025949	chr1	65225860	65317854	+	Pikfyve	protein_coding	Pikfyve	chr1:65225860-65317854	4.11069	4.00299	3.68898	2.16318	3.19077	3.24152	965.845	920.754	875.716	507.587	728.658	704.165	783.788	-0.510366	0.169524	-3.01058	0.00260749	0.0262846
ENSMUSG00000031310	chrX	100447989	100464455	-	Zmym3	protein_coding	Zmym3	chrX:100447989-100464455	24.6172	22.4481	23.5849	19.7154	20.8831	20.7147	2175.18	2100.35	2098.72	1646.47	1742.55	1801.21	1927.41	-0.296753	0.0985954	-3.00981	0.00261414	0.0263273
ENSMUSG00000034271	chr12	85645800	85686652	+	Jdp2	protein_coding	Jdp2	chr12:85645800-85686652	9.71132	9.95288	11.3061	23.7136	25.5873	9.55529	404.658	418.525	476.509	967.189	1085.42	407.955	626.708	0.921082	0.306039	3.00969	0.00261515	0.0263273
ENSMUSG00000051255	chr19	23653211	23653844	+	Gm6563	processed_pseudogene	Gm6563	chr19:23653211-23653844	0.356324	0.398438	0.212962	4.12687	3.76158	0.163587	8.11635	6.43884	4.6151	65.229	61.4227	2.66057	24.7471	2.75612	0.915804	3.00951	0.00261673	0.0263273
ENSMUSG00000029823	chr6	38528268	38586405	+	Luc7l2	protein_coding	Luc7l2	chr6:38528268-38586405	14.7975	16.5427	14.5746	13.2107	11.885	10.064	1218.61	1375.34	1229.93	1050.41	987.812	836.307	1116.4	-0.410873	0.136579	-3.00833	0.00262691	0.0263965
ENSMUSG00000034269	chr6	113054325	113130396	+	Setd5	protein_coding	Setd5	chr6:113054325-113130396	12.6342	12.7729	11.9099	14.165	16.0103	15.8193	2215.76	2232.99	2081.41	2519.19	2870.04	2755.47	2445.81	0.318675	0.105938	3.00813	0.00262862	0.0263965
ENSMUSG00000103906	chr15	75781583	75786384	+	Tigd5	protein_coding	Tigd5	chr15:75781583-75786384	2.21748	2.41653	2.33987	3.1445	3.47858	3.00523	273.637	296.187	288.444	376.379	427.435	371.594	338.946	0.453983	0.150915	3.00819	0.00262806	0.0263965
ENSMUSG00000031960	chr8	111759775	111784296	+	Aars	protein_coding	Aars	chr8:111759775-111784296	47.4467	48.3104	47.2463	35.0987	39.8033	43.2011	6243.79	6223.78	6133.47	4279.62	4994.59	5321.15	5532.74	-0.350024	0.116393	-3.00726	0.00263614	0.0264384
ENSMUSG00000042029	chr12	116369021	116425231	+	Ncapg2	protein_coding	Ncapg2	chr12:116369021-116425231	18.9474	16.179	15.4467	9.99222	14.5239	13.2755	1856.32	1658.65	1597.98	960.441	1368.97	1304.57	1457.82	-0.493112	0.163969	-3.00735	0.00263538	0.0264384
ENSMUSG00000027835	chr3	75423796	75464163	-	Pdcd10	protein_coding	Pdcd10	chr3:75423796-75464163	9.18279	7.0884	9.24042	19.2968	18.417	8.67245	324.654	292.323	349.594	740.762	673.126	325.477	450.989	0.847966	0.282022	3.00674	0.00264066	0.0264669
ENSMUSG00000015094	chr2	25293082	25299506	+	Npdc1	protein_coding	Npdc1	chr2:25293082-25299506	4.22785	4.6559	5.35691	13.2133	11.3783	4.71953	168.124	177.712	209.987	474.597	441.739	182.693	275.809	0.984205	0.327449	3.00568	0.00264991	0.0265427
ENSMUSG00000108866	chr7	100324294	100326967	+	Gm35082	lncRNA	Gm35082	chr7:100324294-100326967	0.085925	1.14003	0.427952	1.72839	1.84017	2.8448	2.31896	12.8777	8.07643	23.9923	27.7664	35.4743	18.4177	1.91894	0.638529	3.00524	0.00265368	0.0265637
ENSMUSG00000055932	chr8	92040152	92395067	+	Fto	protein_coding	Fto	chr8:92040152-92395067	62.3654	65.0072	62.3472	54.8954	55.0786	50.3744	5410.13	5605.65	5386.98	4510.55	4722.82	4261.35	4982.91	-0.281453	0.0936794	-3.00443	0.00266082	0.0266183
ENSMUSG00000085784	chr11	44550348	44553503	-	Gm12158	lncRNA	Gm12158	chr11:44550348-44553503	0.428944	0.15988	0.142425	0.722086	0.733736	0.711126	8.11635	3.8633	2.30755	27.7411	21.0352	15.9634	13.1711	2.17875	0.725256	3.00411	0.0026636	0.0266292
ENSMUSG00000007877	chr11	98274636	98275779	+	Tcap	protein_coding	Tcap	chr11:98274636-98275779	2.28408	1.91553	2.41739	7.94639	8.44207	1.89334	55.655	46.3596	58.8426	187.44	203.62	46.1166	99.6723	1.44272	0.480334	3.00357	0.00266834	0.0266597
ENSMUSG00000030400	chr7	19115934	19129619	+	Ercc2	protein_coding	Ercc2	chr7:19115934-19129619	8.33278	8.08757	7.41568	5.01573	4.28719	6.30916	368.714	379.892	354.209	213.681	196.889	306.853	303.373	-0.621571	0.206995	-3.00283	0.00267483	0.0267077
ENSMUSG00000045136	chr13	34310730	34314337	-	Tubb2b	protein_coding	Tubb2b	chr13:34310730-34314337	7.42196	7.07394	8.97876	20.283	17.3537	7.30836	420.891	399.208	509.969	1127.64	993.702	418.597	645.001	0.933524	0.310902	3.00263	0.00267659	0.0267084
ENSMUSG00000001052	chr3	129776407	129854556	-	Sec24b	protein_coding	Sec24b	chr3:129776407-129854556	23.9022	25.1648	24.346	16.1589	19.0622	20.3541	2990.29	3090.64	2849.83	1918.63	2323.12	2519.56	2615.35	-0.401729	0.133833	-3.00172	0.00268463	0.0267573
ENSMUSG00000071172	chr17	29251601	29262347	+	Srsf3	protein_coding	Srsf3	chr17:29251601-29262347	88.7222	96.164	96.4437	161.799	153.681	100.202	6155.67	6633.29	6672.29	10750.8	10496.6	6882.02	7931.77	0.53154	0.17708	3.00169	0.00268488	0.0267573
ENSMUSG00000106320	chr5	132015387	132022223	-	Gm42992	TEC	Gm42992	chr5:132015387-132022223	0.521319	0.191852	0.170905	1.09754	0.730493	0.509979	91.5988	33.482	29.9982	185.19	127.052	89.5727	92.8157	1.37232	0.457261	3.00117	0.00268944	0.0267859
ENSMUSG00000017817	chr2	163178161	163239913	-	Jph2	protein_coding	Jph2	chr2:163178161-163239913	1.17839	0.952781	1.22205	2.88537	3.32435	1.07382	127.543	101.734	130.377	303.652	358.439	116.178	189.654	1.11368	0.371165	3.00049	0.00269544	0.026795
ENSMUSG00000025359	chr10	128540063	128556107	+	Pmel	protein_coding	Pmel	chr10:128540063-128556107	0.252449	0.21905	0.362274	1.20892	1.13369	0.454707	12.7543	12.8777	31.152	68.9778	73.2024	30.1532	38.1862	1.59861	0.532749	3.00068	0.00269379	0.026795
ENSMUSG00000103851	chr16	77358537	77361653	+	Gm37606	TEC	Gm37606	chr16:77358537-77361653	0.0434313	0.0485645	0.100945	0.321694	0.233489	0.276934	4.63791	3.8633	8.07643	24.742	18.511	22.1715	13.667	1.97303	0.657535	3.00064	0.00269412	0.026795
ENSMUSG00000033581	chr16	21877758	21982049	-	Igf2bp2	protein_coding	Igf2bp2	chr16:21877758-21982049	72.7143	70.7142	77.3328	50.1988	49.0325	66.1491	6563.81	6458.16	7026.5	4443.07	4431.69	5941.06	5810.71	-0.436492	0.145506	-2.99982	0.00270143	0.0268207
ENSMUSG00000047534	chr12	65179507	65219373	-	Mis18bp1	protein_coding	Mis18bp1	chr12:65179507-65219373	25.1232	28.7066	26.3626	17.4665	14.9751	26.2303	1618.63	1748.79	1578.37	919.954	836.359	1450.9	1358.83	-0.625221	0.20842	-2.99982	0.00270141	0.0268207
ENSMUSG00000021374	chr13	46833380	46881416	-	Nup153	protein_coding	Nup153	chr13:46833380-46881416	38.156	39.1722	35.2054	16.9903	20.0963	24.4977	3789.18	3874.89	3462.48	2094.83	2743.83	3115.53	3180.12	-0.48444	0.161503	-2.99958	0.00270348	0.0268242
ENSMUSG00000023030	chr15	100285778	100322953	-	Slc11a2	protein_coding	Slc11a2	chr15:100285778-100322953	15.9678	15.954	16.4349	9.3718	9.65887	13.6078	1093.39	1197.62	1079.93	758.006	737.914	971.11	972.996	-0.450706	0.150288	-2.99895	0.00270911	0.0268632
ENSMUSG00000037622	chr4	133019769	133066635	-	Wdtc1	protein_coding	Wdtc1	chr4:133019769-133066635	3.90732	3.80334	2.74478	2.13087	2.12267	2.64376	422.05	414.661	297.674	224.178	228.863	288.229	312.609	-0.6143	0.204859	-2.99865	0.00271174	0.0268725
ENSMUSG00000023972	chr17	46875396	46940430	-	Ptk7	protein_coding	Ptk7	chr17:46875396-46940430	78.3232	78.8495	73.4344	53.1127	54.4903	68.219	8576.66	8573.96	8032.59	5603.7	5915.09	7450.5	7358.75	-0.408889	0.136377	-2.99823	0.00271552	0.0268931
[truncated: 25,964 more rows]
