# Supplementary material for: Temporal constraints on enhancer usage shape the regulation of limb gene transcription
Source: Nat Commun. 2026 Jan 12;17:5. doi: 10.1038/s41467-025-66055-6 (PMC12795824; doi:10.1038/s41467-025-66055-6)
Supplement: Supplementary file 6 — Supplementary Data 4 [file 41467_2025_66055_MOESM6_ESM.xlsx]

## Sheet: Selected_Genes_of_Interest_FPKM
gene_id	gene_short_name	locus	FPKM_HL_Shox2trac_E115_dmCherry_1_RR5	FPKM_HL_Shox2trac_E115_dmCherry_2_RR6	FPKM_HL_Shox2trac_E115_MAINTAIN_1_RR7	FPKM_HL_Shox2trac_E115_MAINTAIN_2_RR19	FPKM_HL_Shox2trac_E115_DECOM_1_RR10	FPKM_HL_Shox2trac_E115_DECOM_2_RR20	FPKM_HL_Shox2trac_E115_INACTIVE_1_RR11	FPKM_HL_Shox2trac_E115_INACTIVE_2_RR12	FPKM_HL_Shox2trac_E115_Interm_1_RR21	FPKM_HL_Shox2trac_E115_LowEYFP_1_RR22	FPKM_HL_Shox2trac_E115_LowEYFP_2_RR51	FPKM_HL_Shox2trac_E115_LowEYFP_3_RR52
ENSMUSG_CRE	CRE	chrdsmCherry_P2A_CRE:1014-2064	0.967065	0	83.4849	84.2146	11.3506	9.95553	2.24008	2.65905	36.9946	20.2308	22.2481	22.0055
ENSMUSG_dsmCherry	dsmCherry	chrdsmCherry_P2A_CRE:117-825	0.179276	0.293156	80.155	67.7588	9.76844	8.4731	2.62275	2.67805	29.922	15.7723	17.3419	17.2135
ENSMUSG_EYFP	EYFP	chrEYFP:1021-1768	55.3927	60.2009	265.853	243.046	273.239	251.886	9.74995	9.39982	228.266	141.405	179.324	171.281
ENSMUSG00000001819	Hoxd13	chr2:74498653-74501943	0.153356	0.445813	1.80688	0.615462	23.9733	17.3605	25.8756	19.8205	4.11981	4.05782	14.316	13.641
ENSMUSG00000002633	Shh	chr5:28661812-28672254	0	0	0.0454576	0	1.03128	0.504699	0.579765	0.307378	0.400579	0.0459674	1.53446	1.51233
ENSMUSG00000009471	Myod1	chr7:46025897-46028523	0.409222	0.520466	0.0579517	0	0.8648	0.366747	25.7877	22.2353	0.0371403	0.644997	1.16137	1.30149
ENSMUSG00000017724	Etv4	chr11:101660567-101676197	0.542587	0.325461	7.2495	5.64984	7.32023	6.34274	14.3383	12.3733	4.02174	6.53095	10.9386	10.0581
ENSMUSG00000022483	Col2a1	chr15:97873482-97902576	4.28585	3.32212	290.762	268.701	259.63	203.09	109.448	115.098	202.298	214.316	123.91	125.406
ENSMUSG00000024565	Sall3	chr18:81009590-81029986	0.1506	0.197014	1.43485	0.934115	12.184	12.223	7.98243	7.89254	3.35766	6.11756	5.82435	6.00449
ENSMUSG00000026043	Col3a1	chr1:45350697-45388866	18.1155	7.9398	676.936	629.605	307.036	278.715	230.831	248.225	512.508	335.032	301.683	315.824
ENSMUSG00000026586	Prrx1	chr1:163072687-163141279	1.75626	2.09855	40.1908	39.7381	51.983	52.0803	33.0418	28.775	56.4728	66.0331	76.8415	74.4727
ENSMUSG00000027547	Sall4	chr2:168590251-168609121	0.384999	0.0926203	3.02594	2.96353	5.38907	8.10892	8.41241	6.80316	4.13083	4.11212	3.82435	3.9831
ENSMUSG00000027570	Col9a3	chr2:180239582-180263982	0.490576	0.267401	53.7229	43.2515	53.512	34.6046	16.2613	15.3935	35.5999	47.323	32.0692	27.7279
ENSMUSG00000027833	Shox2	chr3:66879059-66889104	2.34003	2.59056	164.272	175.661	35.1214	29.6947	11.0353	10.1177	80.2543	67.1866	61.0032	62.303
ENSMUSG00000030607	Acan	chr7:78703230-78764847	0	0	0.171584	0.0407406	0.0589115	0.0244204	0.0678462	0.0334912	0.103372	0	0.0250103	0.0306983
ENSMUSG00000031734	Irx3	chr8:92525152-92528695	1.10858	0.371101	12.9559	5.848	21.593	15.1213	33.694	28.2643	12.8795	29.782	27.4594	24.3905
ENSMUSG00000031871	Cdh5	chr8:104828256-104871143	0	0	0	0	0.0163318	0.00899172	2.10197	1.26215	0	0.646477	0.0460429	0.0956206
ENSMUSG00000033227	Wnt6	chr1:74811050-74824481	0.796743	0.801754	0.166641	0	0.0315044	0	29.0806	23.844	0	0.175634	1.19904	0.705422
ENSMUSG00000035799	Twist1	chr12:34007669-34009828	1.01355	1.44489	34.9646	31.8052	44.0716	41.8795	51.5428	38.3568	27.5538	37.4463	67.8199	63.6901
ENSMUSG00000036446	Lum	chr10:97400989-97408565	0.311096	0.0282618	25.8343	20.2579	4.0512	2.86143	4.23941	3.63435	3.91048	0.861799	2.76138	3.67494
ENSMUSG00000038210	Hoxa11	chr6:52219085-52222790	0.776994	1.15848	38.2345	28.0434	59.3847	51.7375	30.2041	32.4079	46.5606	36.6553	43.107	39.9418
ENSMUSG00000045545	Krt14	chr11:100093987-100098374	0.74751	0.448194	0.0762178	0	0.0896583	0.0211554	17.5217	17.0318	0.0407057	0	0.731216	0.973591
ENSMUSG00000048387	Osr1	chr12:9620115-9631500	0.988197	2.01682	104.271	76.97	23.3689	18.3764	17.8769	15.9604	57.7092	24.4237	31.4768	27.5933
ENSMUSG00000048450	Msx1	chr5:37977828-37981927	2.16465	2.61007	25.2371	9.19841	58.8166	30.9466	101.52	103.328	23.8431	111.095	202.787	191.095
ENSMUSG00000052187	Hbb-y	chr7:103500955-103502423	454019	655017	12.676	0.284024	37.9998	0.567487	117.895	47.9915	0	0.804478	4.86732	35.0443
ENSMUSG00000060969	Irx1	chr13:72106039-72111842	0	0	0	0.0126273	0.0795677	0.0605558	0.261291	0.158049	0.0447427	0	0.0560795	0.145261
ENSMUSG00000061527	Krt5	chr15:101615504-101621333	0.635503	0.629666	0.166902	0	0.0395968	0	36.9381	25.784	0.0157301	0.149006	1.07045	0.927228

## Sheet: FL_Maint_E105vsE115_Significant
gene_id	seqid	start	end	strand	gene_name	gene_biotype	gene_short_name	locus	FL_Shox2trac_E105_MAINTAIN_1_RR25	FL_Shox2trac_E105_MAINTAIN_2_RR26	FL_Shox2trac_E115_MAINTAIN_1_RR81	FL_Shox2trac_E115_MAINTAIN_2_RR82	baseMean	log2FoldChange	lfcSE	stat	pvalue	padj
ENSMUSG00000028364	chr4	63878021	63965252	-	Tnc	protein_coding	Tnc	chr4:63878021-63965252	18.7371	21.0243	4678.43	4145.21	2215.85	7.80407	0.32098	24.3132	1.41995e-130	2.37146e-126
ENSMUSG00000036446	chr10	97400989	97408565	+	Lum	protein_coding	Lum	chr10:97400989-97408565	422.137	402.464	7337.33	7810.43	3993.09	4.19827	0.179637	23.3709	8.45518e-121	7.0605e-117
ENSMUSG00000016995	chr2	164231312	164247080	-	Matn4	protein_coding	Matn4	chr2:164231312-164247080	42.9852	49.5572	2198.38	2581.32	1218.06	5.69976	0.267129	21.3371	5.14099e-101	2.86199e-97
ENSMUSG00000026185	chr1	72897090	72914043	-	Igfbp5	protein_coding	Igfbp5	chr1:72897090-72914043	769.325	761.379	9355.41	8692.48	4894.65	3.55945	0.172712	20.6092	2.26897e-94	9.47351e-91
ENSMUSG00000023886	chr17	14499767	14625052	+	Smoc2	protein_coding	Smoc2	chr17:14499767-14625052	318.531	340.893	4479.3	4710.54	2462.32	3.8023	0.188469	20.1747	1.63336e-90	5.45576e-87
ENSMUSG00000018593	chr11	55285325	55314009	-	Sparc	protein_coding	Sparc	chr11:55285325-55314009	346.086	378.437	4291.03	4933.72	2487.32	3.67215	0.193204	19.0066	1.50417e-80	4.18686e-77
ENSMUSG00000040152	chr2	117942356	117957614	+	Thbs1	protein_coding	Thbs1	chr2:117942356-117957614	859.704	636.735	9661.7	8205.91	4841.01	3.57494	0.200607	17.8206	4.88731e-71	1.16604e-67
ENSMUSG00000041120	chr4	138809594	138820304	-	Nbl1	protein_coding	Nbl1	chr4:138809594-138820304	270.035	295.841	3086.85	3516.7	1792.36	3.54675	0.201303	17.619	1.76083e-69	3.67595e-66
ENSMUSG00000028626	chr4	120896581	120912519	+	Col9a2	protein_coding	Col9a2	chr4:120896581-120912519	782.551	868.002	6820.32	7166.33	3909.3	3.08417	0.176469	17.4771	2.14239e-68	3.97556e-65
ENSMUSG00000019929	chr10	97315470	97354005	+	Dcn	protein_coding	Dcn	chr10:97315470-97354005	59.518	64.5745	1360.59	1556.51	760.297	4.55923	0.264581	17.2319	1.531e-66	2.55693e-63
ENSMUSG00000043099	chr11	75055390	75060345	-	Hic1	protein_coding	Hic1	chr11:75055390-75060345	534.559	558.645	4564.74	4667.88	2581.46	3.07885	0.181445	16.9685	1.40373e-64	2.13124e-61
ENSMUSG00000032394	chr9	65048470	65093154	+	Igdcc3	protein_coding	Igdcc3	chr9:65048470-65093154	15782.2	17301.5	2125.97	2411.48	9405.27	-2.86625	0.170026	-16.8577	9.20787e-64	1.28151e-60
ENSMUSG00000068196	chr16	57444620	57575100	-	Col8a1	protein_coding	Col8a1	chr16:57444620-57575100	166.43	225.26	2540.88	2459.89	1348.11	3.68268	0.221916	16.5949	7.58255e-62	9.74125e-59
ENSMUSG00000028031	chr3	131791052	131886065	+	Dkk2	protein_coding	Dkk2	chr3:131791052-131886065	123.445	96.1109	1653.85	1714.86	897.068	3.92984	0.240329	16.3519	4.21584e-60	5.02919e-57
ENSMUSG00000021943	chr14	33645543	33659940	+	Gdf10	protein_coding	Gdf10	chr14:33645543-33659940	67.2332	88.6023	1237.49	1366.97	690.074	4.07513	0.263683	15.4547	7.01852e-54	7.81442e-51
ENSMUSG00000020607	chr12	14196830	14202055	-	Lratd1	protein_coding	Lratd1	chr12:14196830-14202055	162.021	123.142	1876.87	1692.71	963.687	3.63723	0.236378	15.3874	1.9892e-53	2.07635e-50
ENSMUSG00000027570	chr2	180239582	180263982	+	Col9a3	protein_coding	Col9a3	chr2:180239582-180263982	870.726	889.026	5549.52	5750.95	3265.06	2.68315	0.174868	15.3438	3.89562e-53	3.8271e-50
ENSMUSG00000038259	chr2	155782942	155787287	-	Gdf5	protein_coding	Gdf5	chr2:155782942-155787287	85.9704	82.5953	1295.42	1206.97	667.739	3.89024	0.254759	15.2703	1.20649e-52	1.11942e-49
ENSMUSG00000020427	chr11	7156085	7163923	-	Igfbp3	protein_coding	Igfbp3	chr11:7156085-7163923	823.332	716.327	5445.98	5142.95	3032.15	2.78035	0.182541	15.2314	2.18978e-52	1.92482e-49
ENSMUSG00000058145	chr7	66489482	66802919	+	Adamts17	protein_coding	Adamts17	chr7:66489482-66802919	94.7878	69.0797	1257.04	1294.76	678.918	3.94751	0.262331	15.0478	3.56822e-51	2.97965e-48
ENSMUSG00000024899	chr19	32573189	32644587	+	Papss2	protein_coding	Papss2	chr19:32573189-32644587	102.503	69.0797	1188.25	1151.17	627.752	3.75395	0.269794	13.9142	5.19585e-44	4.13219e-41
ENSMUSG00000027358	chr2	133394078	133404805	+	Bmp2	protein_coding	Bmp2	chr2:133394078-133404805	132.262	123.142	1267.9	1307.07	707.595	3.33119	0.239752	13.8943	6.85739e-44	5.2057e-41
ENSMUSG00000020122	chr11	16702202	16868158	+	Egfr	protein_coding	Egfr	chr11:16702202-16868158	45.1896	21.0243	855.889	819.689	435.448	4.62051	0.339925	13.5927	4.42398e-42	3.21239e-39
ENSMUSG00000049404	chr3	67386304	67422856	-	Rarres1	protein_coding	Rarres1	chr3:67386304-67422856	22.0437	16.5191	617.66	804.099	365.08	5.1838	0.383342	13.5226	1.14973e-41	8.00067e-39
ENSMUSG00000019970	chr10	21758082	21875802	+	Sgk1	protein_coding	Sgk1	chr10:21758082-21875802	266.729	217.751	1776.22	1729.63	997.584	2.85065	0.220501	12.9281	3.1259e-38	2.08822e-35
ENSMUSG00000028565	chr4	97660970	98007111	+	Nfia	protein_coding	Nfia	chr4:97660970-98007111	84.8682	52.5607	968.125	926.355	507.977	3.76577	0.292054	12.8941	4.86058e-38	3.12217e-35
ENSMUSG00000033491	chr9	86625701	86640496	+	Prss35	protein_coding	Prss35	chr9:86625701-86640496	67.2332	96.1109	1049.95	905.842	529.784	3.5957	0.282225	12.7405	3.52061e-37	2.1777e-34
ENSMUSG00000029755	chr6	6877804	6882085	-	Dlx5	protein_coding	Dlx5	chr6:6877804-6882085	59.518	76.5884	797.237	897.637	457.745	3.64911	0.288714	12.6392	1.28409e-36	7.65914e-34
ENSMUSG00000016918	chr1	12762500	12931416	+	Sulf1	protein_coding	Sulf1	chr1:12762500-12931416	796.879	438.506	5439.46	5104.39	2944.81	3.08887	0.24508	12.6035	2.01997e-36	1.1633e-33
ENSMUSG00000060044	chr10	68559575	68618480	+	Tmem26	protein_coding	Tmem26	chr10:68559575-68618480	578.647	533.115	2999.96	2787.27	1724.75	2.37894	0.191835	12.401	2.58125e-35	1.43698e-32
ENSMUSG00000024330	chr17	34258410	34285659	+	Col11a2	protein_coding	Col11a2	chr17:34258410-34285659	117.934	165.191	1363.49	1165.94	703.138	3.16897	0.257061	12.3277	6.42662e-35	3.46229e-32
ENSMUSG00000022485	chr15	102922246	102925861	+	Hoxc5	protein_coding	Hoxc5	chr15:102922246-102925861	59.518	61.5711	706.724	783.586	402.85	3.62287	0.295134	12.2753	1.22889e-34	6.41367e-32
ENSMUSG00000025089	chr19	58224035	58444341	-	Gfra1	protein_coding	Gfra1	chr19:58224035-58444341	54.007	51.0589	668.347	726.151	374.891	3.72754	0.305088	12.2179	2.49402e-34	1.2622e-31
ENSMUSG00000041272	chr4	6686352	6990799	-	Tox	protein_coding	Tox	chr4:6686352-6990799	208.313	181.71	1432.28	1312.82	783.778	2.81181	0.230707	12.1878	3.60957e-34	1.77304e-31
ENSMUSG00000063600	chr3	29136171	29745358	+	Egfem1	protein_coding	Egfem1	chr3:29136171-29745358	79.3573	85.5988	926.127	792.612	470.924	3.38438	0.277783	12.1836	3.80267e-34	1.81452e-31
ENSMUSG00000017978	chr6	23262771	23839420	-	Cadps2	protein_coding	Cadps2	chr6:23262771-23839420	62.8245	36.0416	772.618	708.1	394.896	3.88014	0.322299	12.0389	2.21796e-33	1.02895e-30
ENSMUSG00000019817	chr10	12936247	13007438	+	Plagl1	protein_coding	Plagl1	chr10:12936247-13007438	451.896	486.562	2545.22	2331.07	1453.69	2.37863	0.197649	12.0346	2.33675e-33	1.05476e-30
ENSMUSG00000019932	chr10	97442740	97449554	+	Kera	protein_coding	Kera	chr10:97442740-97449554	4.40874	0	1283.11	1518.76	701.57	9.11497	0.761005	11.9775	4.6594e-33	2.0478e-30
ENSMUSG00000038418	chr18	34992875	34998037	+	Egr1	protein_coding	Egr1	chr18:34992875-34998037	2716.88	2203.04	10623.3	10314.6	6464.47	2.08863	0.178637	11.6921	1.39965e-31	5.99374e-29
ENSMUSG00000001119	chr10	76544625	76562002	-	Col6a1	protein_coding	Col6a1	chr10:76544625-76562002	360.414	382.942	1931.91	1838.76	1128.51	2.34382	0.205118	11.4267	3.07503e-30	1.2839e-27
ENSMUSG00000032366	chr9	66929871	66956688	-	Tpm1	protein_coding	Tpm1	chr9:66929871-66956688	2507.47	2635.54	9453.88	9591.75	6047.16	1.88898	0.165527	11.4119	3.64612e-30	1.48522e-27
ENSMUSG00000066113	chr4	85432408	86346622	+	Adamtsl1	protein_coding	Adamtsl1	chr4:85432408-86346622	49.5983	15.0173	803.754	628.51	374.22	4.42116	0.389297	11.3568	6.86172e-30	2.72851e-27
ENSMUSG00000008575	chr4	82208409	82623987	-	Nfib	protein_coding	Nfib	chr4:82208409-82623987	510.311	507.586	2698.73	2264.61	1495.31	2.28578	0.20173	11.3309	9.2291e-30	3.58454e-27
ENSMUSG00000024565	chr18	81009590	81029986	-	Sall3	protein_coding	Sall3	chr18:81009590-81029986	650.289	554.14	57.9282	59.8972	330.563	-3.35507	0.297443	-11.2797	1.65307e-29	6.27454e-27
ENSMUSG00000000402	chrX	165306002	165368716	-	Egfl6	protein_coding	Egfl6	chrX:165306002-165368716	27.5546	31.5364	490.942	502.152	263.046	4.07871	0.362192	11.2612	2.0404e-29	7.57259e-27
ENSMUSG00000020241	chr10	76431595	76459464	-	Col6a2	protein_coding	Col6a2	chr10:76431595-76459464	392.378	434.001	1932.63	2212.91	1242.98	2.32817	0.207095	11.242	2.53477e-29	9.20285e-27
ENSMUSG00000053007	chr6	53264254	53677361	+	Creb5	protein_coding	Creb5	chr6:53264254-53677361	243.583	214.748	1358.42	1316.92	783.416	2.54239	0.226255	11.2368	2.68841e-29	9.553e-27
ENSMUSG00000003657	chr8	110864133	110894842	-	Calb2	protein_coding	Calb2	chr8:110864133-110894842	25.3502	27.0312	434.462	562.869	262.428	4.25433	0.379813	11.2011	4.0268e-29	1.40107e-26
ENSMUSG00000052396	chr7	98868290	98887826	-	Mogat2	protein_coding	Mogat2	chr7:98868290-98887826	1471.42	1710.47	301.951	306.871	947.678	-2.38523	0.21403	-11.1444	7.62603e-29	2.59923e-26
ENSMUSG00000098557	chr14	103214016	103220073	-	Kctd12	protein_coding	Kctd12	chr14:103214016-103220073	1009.6	837.967	4387.34	3816.19	2512.77	2.14913	0.193374	11.1138	1.07435e-28	3.58853e-26
ENSMUSG00000027188	chr2	102380356	102473386	+	Pamr1	protein_coding	Pamr1	chr2:102380356-102473386	22.0437	28.5329	440.254	489.024	244.964	4.21491	0.382405	11.0221	2.98982e-28	9.79077e-26
ENSMUSG00000056174	chr4	126180585	126208123	+	Col8a2	protein_coding	Col8a2	chr4:126180585-126208123	46.2917	48.0555	600.281	521.844	304.118	3.5741	0.327125	10.9258	8.67762e-28	2.78702e-25
ENSMUSG00000024134	chr17	85991704	85995702	-	Six2	protein_coding	Six2	chr17:85991704-85995702	93.6857	93.1075	685.725	932.099	451.154	3.11395	0.289225	10.7665	4.9533e-27	1.56085e-24
ENSMUSG00000029563	chr6	14901347	15441976	+	Foxp2	protein_coding	Foxp2	chr6:14901347-15441976	709.807	427.994	3278.01	3325.52	1935.33	2.5325	0.236129	10.7251	7.76271e-27	2.40083e-24
ENSMUSG00000032231	chr9	69360901	69399077	+	Anxa2	protein_coding	Anxa2	chr9:69360901-69399077	157.612	118.637	887.75	1120.82	571.204	2.85439	0.269133	10.6059	2.7976e-26	8.49505e-24
ENSMUSG00000048126	chr1	90693644	90771693	-	Col6a3	protein_coding	Col6a3	chr1:90693644-90771693	143.284	111.128	928.3	827.894	502.651	2.78008	0.267225	10.4035	2.38958e-25	7.12651e-23
ENSMUSG00000020218	chr10	120869864	120936555	+	Wif1	protein_coding	Wif1	chr10:120869864-120936555	1077.94	1004.66	3782.71	3820.29	2421.4	1.86757	0.179565	10.4005	2.46601e-25	7.22541e-23
ENSMUSG00000021728	chr13	117345071	117410951	+	Emb	protein_coding	Emb	chr13:117345071-117410951	1874.82	1641.39	307.744	399.588	1055.89	-2.31507	0.2227	-10.3955	2.59908e-25	7.48401e-23
ENSMUSG00000051048	chr7	99934726	99968906	+	P4ha3	protein_coding	P4ha3	chr7:99934726-99968906	48.4961	21.0243	520.63	546.459	284.152	3.90316	0.37565	10.3904	2.74132e-25	7.75979e-23
ENSMUSG00000069763	chr11	89921173	89927334	+	Tmem100	protein_coding	Tmem100	chr11:89921173-89927334	133.364	181.71	966.677	1012.51	573.565	2.65897	0.258538	10.2846	8.26548e-25	2.3007e-22
ENSMUSG00000030208	chr6	135339542	135360171	+	Emp1	protein_coding	Emp1	chr6:135339542-135360171	294.283	306.354	1347.56	1485.12	858.328	2.23826	0.21877	10.2311	1.43857e-24	3.93862e-22
ENSMUSG00000041559	chr1	133964991	133976015	+	Fmod	protein_coding	Fmod	chr1:133964991-133976015	5.51092	0	574.213	458.665	259.597	7.36426	0.72315	10.1836	2.34737e-24	6.32313e-22
ENSMUSG00000057098	chr11	44508143	44898918	+	Ebf1	protein_coding	Ebf1	chr11:44508143-44898918	481.655	391.952	1892.08	1915.89	1170.39	2.12096	0.210368	10.0822	6.6259e-24	1.75649e-21
ENSMUSG00000041482	chr18	63143283	63520254	-	Piezo2	protein_coding	Piezo2	chr18:63143283-63520254	33.0655	39.0451	512.665	391.383	244.04	3.65664	0.368129	9.93304	2.99001e-23	7.80253e-21
ENSMUSG00000024529	chr18	52649138	52662939	-	Lox	protein_coding	Lox	chr18:52649138-52662939	98.0944	51.0589	923.955	626.869	424.994	3.35972	0.339464	9.89712	4.28416e-23	1.10077e-20
ENSMUSG00000038305	chr1	57813320	57987553	+	Spats2l	protein_coding	Spats2l	chr1:57813320-57987553	435.363	409.973	1687.88	1759.17	1073.1	2.02678	0.205378	9.8685	5.70092e-23	1.44259e-20
ENSMUSG00000032332	chr9	79506272	79626002	-	Col12a1	protein_coding	Col12a1	chr9:79506272-79626002	568.727	603.697	2390.26	2129.22	1422.98	1.94751	0.197836	9.84406	7.27136e-23	1.81252e-20
ENSMUSG00000036169	chr12	36364137	36368451	+	Sostdc1	protein_coding	Sostdc1	chr12:36364137-36368451	292.079	358.914	1386.66	1655.79	923.359	2.22775	0.22833	9.75672	1.72656e-22	4.24047e-20
ENSMUSG00000068699	chr6	29433274	29461882	+	Flnc	protein_coding	Flnc	chr6:29433274-29461882	171.941	174.201	926.851	896.817	542.452	2.39779	0.246133	9.74187	1.9985e-22	4.83723e-20
ENSMUSG00000013584	chr9	71123070	71203525	+	Aldh1a2	protein_coding	Aldh1a2	chr9:71123070-71203525	537.866	543.627	2191.13	1961.02	1308.41	1.94108	0.199552	9.72716	2.30945e-22	5.51001e-20
ENSMUSG00000091002	chr7	137810702	137999457	-	Tcerg1l	protein_coding	Tcerg1l	chr7:137810702-137999457	50.7005	72.0832	532.94	532.511	297.058	3.13094	0.324586	9.64596	5.11328e-22	1.20277e-19
ENSMUSG00000047786	chr17	17622933	17679649	+	Lix1	protein_coding	Lix1	chr17:17622933-17679649	8892.42	7932.15	2705.97	2725.73	5564.07	-1.63124	0.169429	-9.62786	6.09878e-22	1.41466e-19
ENSMUSG00000060534	chr18	71386704	72484140	-	Dcc	protein_coding	Dcc	chr18:71386704-72484140	34.1677	42.0485	393.188	460.306	232.427	3.49483	0.363307	9.61949	6.61554e-22	1.51351e-19
ENSMUSG00000036904	chr18	9212162	9218136	+	Fzd8	protein_coding	Fzd8	chr18:9212162-9218136	1207.99	1036.2	3880.47	3698.86	2455.88	1.75474	0.185168	9.47651	2.62927e-21	5.93397e-19
ENSMUSG00000037206	chr9	58063550	58111589	-	Islr	protein_coding	Islr	chr9:58063550-58111589	1264.21	1471.7	4343.89	4771.26	2962.76	1.73717	0.183703	9.4564	3.18734e-21	7.09757e-19
ENSMUSG00000005124	chr15	66763168	66795050	+	Ccn4	protein_coding	Ccn4	chr15:66763168-66795050	239.174	225.26	1036.19	1106.05	651.668	2.20419	0.233239	9.45032	3.37811e-21	7.4234e-19
ENSMUSG00000020044	chr10	86136235	86185370	+	Timp3	protein_coding	Timp3	chr10:86136235-86185370	1338.05	1022.68	4616.15	4054.96	2757.96	1.87538	0.199636	9.39401	5.77601e-21	1.25279e-18
ENSMUSG00000068122	chrX	21350782	21355403	+	Agtr2	protein_coding	Agtr2	chrX:21350782-21355403	305.305	216.25	1262.83	1279.99	766.096	2.27939	0.242874	9.38506	6.28792e-21	1.34634e-18
ENSMUSG00000022025	chr14	79875129	79899610	-	Cnmd	protein_coding	Cnmd	chr14:79875129-79899610	254.605	310.859	1241.84	1247.99	763.824	2.14228	0.229058	9.35257	8.55445e-21	1.80845e-18
ENSMUSG00000024940	chr19	5790931	5808560	+	Ltbp3	protein_coding	Ltbp3	chr19:5790931-5808560	199.495	177.205	866.751	973.945	554.349	2.28584	0.24859	9.19521	3.74245e-20	7.81284e-18
ENSMUSG00000055421	chr14	93250845	94128115	-	Pcdh9	protein_coding	Pcdh9	chr14:93250845-94128115	414.421	288.333	2029.66	1471.17	1050.9	2.31227	0.252125	9.17115	4.68003e-20	9.64954e-18
ENSMUSG00000054196	chr15	38940326	38950516	+	Cthrc1	protein_coding	Cthrc1	chr15:38940326-38950516	130.058	172.699	760.308	964.099	506.791	2.5163	0.274757	9.15826	5.27394e-20	1.07415e-17
ENSMUSG00000021536	chr13	68768161	69147660	-	Adcy2	protein_coding	Adcy2	chr13:68768161-69147660	152.101	129.149	769.721	736.817	446.947	2.41699	0.265421	9.10626	8.5267e-20	1.71572e-17
ENSMUSG00000034981	chr5	91665473	91774753	+	Parm1	protein_coding	Parm1	chr5:91665473-91774753	109.116	94.6092	584.351	664.613	363.172	2.61145	0.288558	9.05	1.42972e-19	2.84259e-17
ENSMUSG00000029335	chr5	99002273	99032255	+	Bmp3	protein_coding	Bmp3	chr5:99002273-99032255	20.9415	30.0347	382.326	303.588	184.223	3.76949	0.41672	9.04562	1.48812e-19	2.92389e-17
ENSMUSG00000026833	chr2	28083003	28120748	+	Olfm1	protein_coding	Olfm1	chr2:28083003-28120748	4003.13	3578.63	1210.7	1262.76	2513.81	-1.61635	0.180493	-8.95519	3.39152e-19	6.58625e-17
ENSMUSG00000015189	chr6	4600838	4643355	+	Casd1	protein_coding	Casd1	chr6:4600838-4643355	10105.9	8143.9	3060.06	2923.47	6058.34	-1.609	0.180143	-8.93177	4.19256e-19	8.04827e-17
ENSMUSG00000048138	chr19	25649774	25656355	+	Dmrt2	protein_coding	Dmrt2	chr19:25649774-25656355	22.0437	18.0208	281.676	324.101	161.46	3.90659	0.438317	8.91269	4.98075e-19	9.45267e-17
ENSMUSG00000074622	chr2	160205622	160208985	-	Mafb	protein_coding	Mafb	chr2:160205622-160208985	145.488	97.6127	708.896	734.356	421.588	2.55927	0.287513	8.90141	5.51404e-19	1.03472e-16
ENSMUSG00000021701	chr13	110531579	110537378	+	Plk2	protein_coding	Plk2	chr13:110531579-110537378	1740.35	1219.41	5196.16	5282.44	3359.59	1.82222	0.204933	8.8918	6.0127e-19	1.11576e-16
ENSMUSG00000037852	chr8	65045575	65146088	-	Cpe	protein_coding	Cpe	chr8:65045575-65146088	3017.78	2694.11	8200.46	8045.09	5489.36	1.5076	0.169805	8.87845	6.77977e-19	1.24427e-16
ENSMUSG00000010830	chr15	79400611	79411940	+	Kdelr3	protein_coding	Kdelr3	chr15:79400611-79411940	177.452	189.218	848.648	822.15	509.367	2.18956	0.249379	8.78008	1.63363e-18	2.94042e-16
ENSMUSG00000036218	chr15	92294761	92669700	+	Pdzrn4	protein_coding	Pdzrn4	chr15:92294761-92669700	48.4961	18.0208	523.526	364.306	238.587	3.7021	0.42166	8.77982	1.63738e-18	2.94042e-16
ENSMUSG00000024921	chr19	26582449	26755722	+	Smarca2	protein_coding	Smarca2	chr19:26582449-26755722	1205.79	901.04	3719.72	3457.63	2321.04	1.76646	0.202406	8.72729	2.60838e-18	4.58553e-16
ENSMUSG00000031963	chr9	23134371	23396496	+	Bmper	protein_coding	Bmper	chr9:23134371-23396496	195.087	205.737	824.029	1010.05	558.725	2.19488	0.251761	8.71813	2.82841e-18	4.92055e-16
ENSMUSG00000015957	chr7	98484318	98504402	+	Wnt11	protein_coding	Wnt11	chr7:98484318-98504402	1648.87	1925.22	5109.99	5458.85	3535.73	1.56493	0.179745	8.70639	3.13717e-18	5.34631e-16
ENSMUSG00000022150	chr15	6329268	6470193	+	Dab2	protein_coding	Dab2	chr15:6329268-6470193	1556.28	1093.26	4758.8	4484.08	2973.11	1.80081	0.206834	8.70656	3.13233e-18	5.34631e-16
ENSMUSG00000020601	chr12	15841727	15866923	-	Trib2	protein_coding	Trib2	chr12:15841727-15866923	1092.26	756.873	3276.56	3442.86	2142.14	1.85896	0.213714	8.69836	3.36723e-18	5.68041e-16
ENSMUSG00000031383	chrX	72683024	72687120	+	Dusp9	protein_coding	Dusp9	chrX:72683024-72687120	2741.13	4039.66	866.027	944.406	2147.81	-1.90455	0.219392	-8.68103	3.92217e-18	6.55042e-16
ENSMUSG00000036111	chr7	108737778	108774414	-	Lmo1	protein_coding	Lmo1	chr7:108737778-108774414	583.055	726.839	130.338	91.0765	382.827	-2.56091	0.29579	-8.65784	4.80781e-18	7.95002e-16
ENSMUSG00000000305	chr2	179084223	179541166	+	Cdh4	protein_coding	Cdh4	chr2:179084223-179541166	133.364	171.198	755.239	753.228	453.257	2.31447	0.267761	8.64378	5.43819e-18	8.90423e-16
ENSMUSG00000048387	chr12	9620115	9631500	+	Osr1	protein_coding	Osr1	chr12:9620115-9631500	2682.72	3180.67	8041.88	9241.4	5786.67	1.56006	0.180544	8.64088	5.57815e-18	9.04472e-16
ENSMUSG00000020023	chr10	94147885	94426818	+	Tmcc3	protein_coding	Tmcc3	chr10:94147885-94426818	310.816	265.807	1196.94	1096.2	717.441	1.98891	0.230731	8.62004	6.69295e-18	1.0748e-15
ENSMUSG00000002602	chr7	25456697	25488130	-	Axl	protein_coding	Axl	chr7:25456697-25488130	1471.42	1299	4030.36	4041.83	2710.65	1.54204	0.179959	8.56888	1.04497e-17	1.6621e-15
ENSMUSG00000026879	chr2	35146391	35197904	+	Gsn	protein_coding	Gsn	chr2:35146391-35197904	396.786	467.039	1453.27	1718.97	1009.02	1.87875	0.219314	8.56651	1.0667e-17	1.68066e-15
ENSMUSG00000050966	chr4	133730640	133746152	-	Lin28a	protein_coding	Lin28a	chr4:133730640-133746152	160.919	261.302	7.96513	10.6666	110.213	-4.50506	0.531969	-8.46865	2.48248e-17	3.83887e-15
ENSMUSG00000021508	chr13	56436455	56444364	-	Cxcl14	protein_coding	Cxcl14	chr13:56436455-56444364	985.353	1380.09	3782.71	4265.01	2603.29	1.76832	0.208969	8.46211	2.62587e-17	4.02336e-15
ENSMUSG00000028864	chr5	16758547	16825150	+	Hgf	protein_coding	Hgf	chr5:16758547-16825150	839.864	530.112	121.649	111.589	400.804	-2.556	0.302449	-8.45101	2.88782e-17	4.3845e-15
ENSMUSG00000041235	chr4	8690469	8867659	+	Chd7	protein_coding	Chd7	chr4:8690469-8867659	3446.53	2977.94	1119.46	997.739	2135.42	-1.60158	0.189805	-8.43806	3.2266e-17	4.85473e-15
ENSMUSG00000024593	chr18	57266161	57430539	+	Megf10	protein_coding	Megf10	chr18:57266161-57430539	20.9415	7.50867	320.053	240.409	147.228	4.24585	0.503901	8.42597	3.57762e-17	5.3348e-15
ENSMUSG00000041324	chr13	16186435	16206206	+	Inhba	protein_coding	Inhba	chr13:16186435-16206206	22.0437	36.0416	283.124	370.87	178.02	3.51552	0.420547	8.3594	6.30407e-17	9.31719e-15
ENSMUSG00000021285	chr12	111794890	111874544	-	Ppp1r13b	protein_coding	Ppp1r13b	chr12:111794890-111874544	154.306	165.191	695.139	749.125	440.94	2.17803	0.261772	8.32034	8.7715e-17	1.26225e-14
ENSMUSG00000054162	chr8	63404042	63810137	+	Spock3	protein_coding	Spock3	chr8:63404042-63810137	132.262	127.647	823.305	577.639	415.213	2.42993	0.292037	8.32061	8.751e-17	1.26225e-14
ENSMUSG00000060600	chr11	70548027	70553339	+	Eno3	protein_coding	Eno3	chr11:70548027-70553339	2672.8	3119.1	855.889	1008.41	1914.05	-1.63531	0.196567	-8.31938	8.84277e-17	1.26225e-14
ENSMUSG00000041695	chr11	110956989	110967647	+	Kcnj2	protein_coding	Kcnj2	chr11:110956989-110967647	83.766	37.5433	501.803	502.152	281.316	3.02514	0.366113	8.26288	1.422e-16	2.01262e-14
ENSMUSG00000086596	chr9	113886207	113927796	+	Susd5	protein_coding	Susd5	chr9:113886207-113927796	22.0437	28.5329	301.951	273.23	156.439	3.52087	0.426305	8.25905	1.46832e-16	2.0607e-14
ENSMUSG00000028780	chr5	17779278	17935266	+	Sema3c	protein_coding	Sema3c	chr5:17779278-17935266	123.445	64.5745	762.48	551.382	375.47	2.78985	0.338976	8.23024	1.86844e-16	2.5806e-14
ENSMUSG00000036856	chr4	137004799	137027037	+	Wnt4	protein_coding	Wnt4	chr4:137004799-137027037	5.51092	12.0139	247.643	205.127	117.574	4.74629	0.576694	8.23016	1.86967e-16	2.5806e-14
ENSMUSG00000030067	chr6	98902298	99498123	-	Foxp1	protein_coding	Foxp1	chr6:98902298-99498123	1093.37	952.099	3011.54	2948.91	2001.48	1.54189	0.187409	8.22742	1.91291e-16	2.61865e-14
ENSMUSG00000015243	chr4	53030786	53159895	-	Abca1	protein_coding	Abca1	chr4:53030786-53159895	98.0944	81.0936	645.175	461.126	321.372	2.62122	0.318997	8.21708	2.08523e-16	2.83133e-14
ENSMUSG00000039153	chr17	44807372	45125684	-	Runx2	protein_coding	Runx2	chr17:44807372-45125684	83.766	72.0832	482.252	455.383	273.371	2.58401	0.315897	8.17992	2.84031e-16	3.82548e-14
ENSMUSG00000055254	chr13	58954382	59281784	+	Ntrk2	protein_coding	Ntrk2	chr13:58954382-59281784	71.642	34.5399	397.532	512.818	254.133	3.07645	0.378581	8.12627	4.42706e-16	5.86796e-14
ENSMUSG00000038112	chr9	39498691	39515699	-	AW551984	protein_coding	AW551984	chr9:39498691-39515699	254.605	204.236	972.47	868.919	575.057	2.00063	0.249314	8.02454	1.01904e-15	1.34007e-13
ENSMUSG00000051910	chr7	115070106	115637979	-	Sox6	protein_coding	Sox6	chr7:115070106-115637979	363.721	394.956	1291.8	1240.61	822.771	1.74031	0.217083	8.01678	1.08551e-15	1.41634e-13
ENSMUSG00000067818	chr2	156617339	156623578	+	Myl9	protein_coding	Myl9	chr2:156617339-156623578	621.632	629.226	1779.12	2410.66	1360.16	1.74385	0.218149	7.99385	1.30792e-15	1.6933e-13
ENSMUSG00000047686	chrX	105880687	105884250	-	Rtl3	protein_coding	Rtl3	chrX:105880687-105884250	175.247	156.18	758.135	667.074	439.159	2.10193	0.265007	7.93158	2.16371e-15	2.73759e-13
ENSMUSG00000049100	chr3	45332832	45390058	+	Pcdh10	protein_coding	Pcdh10	chr3:45332832-45390058	287.67	256.796	982.607	986.252	628.332	1.85232	0.23373	7.92504	2.28066e-15	2.86386e-13
ENSMUSG00000017897	chr2	165436951	165613647	+	Eya2	protein_coding	Eya2	chr2:165436951-165613647	124.547	123.142	640.831	541.536	357.514	2.25506	0.285305	7.90403	2.70035e-15	3.36556e-13
ENSMUSG00000022371	chr15	55171145	55384199	+	Col14a1	protein_coding	Col14a1	chr15:55171145-55384199	15.4306	24.0277	306.295	214.153	139.977	3.74507	0.475633	7.87387	3.43828e-15	4.22225e-13
ENSMUSG00000049420	chr10	25867083	25954950	-	Tmem200a	protein_coding	Tmem200a	chr10:25867083-25954950	29.759	19.5225	251.988	291.281	148.138	3.44203	0.438995	7.84071	4.4801e-15	5.46147e-13
ENSMUSG00000048616	chr11	89191463	89193158	-	Nog	protein_coding	Nog	chr11:89191463-89193158	29.759	39.0451	277.331	332.306	169.61	3.15896	0.403183	7.83506	4.6862e-15	5.67132e-13
ENSMUSG00000089661	chr7	26879166	26880582	-	Mia	protein_coding	Mia	chr7:26879166-26880582	18.7371	15.0173	228.092	235.486	124.333	3.76706	0.480912	7.83317	4.75719e-15	5.71582e-13
ENSMUSG00000020902	chr11	68100189	68291649	-	Ntn1	protein_coding	Ntn1	chr11:68100189-68291649	912.609	1160.84	3501.04	2862.76	2109.31	1.61955	0.206807	7.83119	4.83267e-15	5.76503e-13
ENSMUSG00000092060	chr5	67549489	67585653	-	Bend4	protein_coding	Bend4	chr5:67549489-67585653	1031.64	923.566	286.021	274.05	628.82	-1.8041	0.230827	-7.81579	5.46204e-15	6.46961e-13
ENSMUSG00000051515	chr7	92729072	92731074	+	Fam181b	protein_coding	Fam181b	chr7:92729072-92731074	971.024	1160.84	250.54	320.819	675.806	-1.8998	0.243293	-7.80871	5.77756e-15	6.79514e-13
ENSMUSG00000000093	chr11	85723376	85732774	+	Tbx2	protein_coding	Tbx2	chr11:85723376-85732774	543.377	590.181	1631.4	1757.53	1130.62	1.5809	0.203358	7.77401	7.60395e-15	8.78682e-13
ENSMUSG00000075324	chr2	63801850	63928356	-	Fign	protein_coding	Fign	chr2:63801850-63928356	790.266	800.424	226.644	197.743	503.769	-1.90538	0.246198	-7.73921	1.00034e-14	1.14429e-12
ENSMUSG00000033453	chr9	30810450	30833748	-	Adamts15	protein_coding	Adamts15	chr9:30810450-30833748	1042.67	675.78	3356.94	2692.09	1941.87	1.81306	0.234438	7.73364	1.04514e-14	1.17939e-12
ENSMUSG00000045667	chr11	72279989	72302539	-	Smtnl2	protein_coding	Smtnl2	chr11:72279989-72302539	154.306	228.263	749.446	950.15	520.541	2.15834	0.280011	7.70805	1.27751e-14	1.43192e-12
ENSMUSG00000035566	chr14	84681002	84776442	+	Pcdh17	protein_coding	Pcdh17	chr14:84681002-84776442	71.642	66.0763	480.804	365.127	245.912	2.61666	0.339695	7.70298	1.32932e-14	1.48007e-12
ENSMUSG00000040533	chr4	130671695	130682786	+	Matn1	protein_coding	Matn1	chr4:130671695-130682786	1.10218	3.00347	246.919	270.768	130.448	7.07384	0.91911	7.6964	1.39955e-14	1.54794e-12
ENSMUSG00000006651	chr7	30134406	30144960	-	Aplp1	protein_coding	Aplp1	chr7:30134406-30144960	414.421	470.042	1323.66	1462.15	917.568	1.65685	0.215662	7.68263	1.55861e-14	1.70133e-12
ENSMUSG00000005583	chr13	83652152	83815199	+	Mef2c	protein_coding	Mef2c	chr13:83652152-83815199	41.883	48.0555	322.95	322.46	183.837	2.8487	0.373603	7.62494	2.44149e-14	2.6138e-12
ENSMUSG00000051022	chr5	39771277	39912818	-	Hs3st1	protein_coding	Hs3st1	chr5:39771277-39912818	78.2551	33.0381	423.6	447.178	245.518	2.94296	0.386146	7.62137	2.50988e-14	2.6699e-12
ENSMUSG00000030074	chr6	100681694	100787874	+	Gxylt2	protein_coding	Gxylt2	chr6:100681694-100787874	244.685	301.848	993.469	929.637	617.41	1.81884	0.241304	7.53756	4.78847e-14	4.99827e-12
ENSMUSG00000021765	chr13	114588825	114595487	-	Fst	protein_coding	Fst	chr13:114588825-114595487	73.8463	108.125	577.11	434.87	298.488	2.48608	0.329878	7.53637	4.8325e-14	5.00323e-12
ENSMUSG00000030905	chr7	119785602	119801334	-	Crym	protein_coding	Crym	chr7:119785602-119801334	7.71529	10.5121	195.508	178.051	97.9464	4.37852	0.581791	7.52594	5.23422e-14	5.36298e-12
ENSMUSG00000021379	chr13	48414703	48419502	+	Id4	protein_coding	Id4	chr13:48414703-48419502	182.963	157.682	662.554	694.151	424.337	1.99031	0.265058	7.50895	5.96047e-14	6.03307e-12
ENSMUSG00000074415	chr9	41238372	41628290	+	Mir100hg	lncRNA	Mir100hg	chr9:41238372-41628290	677.843	594.686	2062.24	1718.97	1263.44	1.56996	0.209276	7.50188	6.29095e-14	6.32923e-12
ENSMUSG00000020034	chr10	84412489	84450223	+	Tcp11l2	protein_coding	Tcp11l2	chr10:84412489-84450223	164.225	82.5953	642.279	705.638	398.684	2.43533	0.324678	7.50076	6.34499e-14	6.34537e-12
ENSMUSG00000054889	chr13	38335269	38382553	+	Dsp	protein_coding	Dsp	chr13:38335269-38382553	6.61311	0	178.129	198.563	95.8264	5.66977	0.759908	7.46113	8.57821e-14	8.42734e-12
ENSMUSG00000087516	chr5	119708194	119809430	-	Tbx3os1	lncRNA	Tbx3os1	chr5:119708194-119809430	24.2481	18.0208	212.162	260.101	128.633	3.46669	0.465537	7.44665	9.57376e-14	9.35037e-12
ENSMUSG00000072944	chrX	138907553	138963461	-	Nup62cl	protein_coding	Nup62cl	chrX:138907553-138963461	29.759	28.5329	244.747	274.871	144.477	3.15391	0.423899	7.44025	1.00494e-13	9.75784e-12
ENSMUSG00000086224	chr3	5242645	5285901	-	2700069I18Rik	lncRNA	2700069I18Rik	chr3:5242645-5285901	180.758	237.274	718.31	1087.17	555.879	2.11475	0.285031	7.41938	1.17674e-13	1.136e-11
ENSMUSG00000041261	chr4	8143361	8239041	-	Car8	protein_coding	Car8	chr4:8143361-8239041	40.7808	51.0589	301.227	332.306	181.343	2.7947	0.378033	7.39274	1.43833e-13	1.38054e-11
ENSMUSG00000037962	chr5	125080284	125089611	+	Rflna	protein_coding	Rflna	chr5:125080284-125089611	25.3502	70.5815	428.669	374.152	224.688	3.09512	0.419543	7.37736	1.61462e-13	1.5409e-11
ENSMUSG00000020135	chr10	80131810	80154097	+	Apc2	protein_coding	Apc2	chr10:80131810-80154097	130.058	99.1144	703.104	470.152	350.607	2.35029	0.318809	7.37208	1.67986e-13	1.59405e-11
ENSMUSG00000022636	chr16	52069358	52274437	-	Alcam	protein_coding	Alcam	chr16:52069358-52274437	322.94	268.81	1076.74	936.201	651.173	1.76341	0.239568	7.3608	1.82813e-13	1.72495e-11
ENSMUSG00000026109	chr1	50949120	51226429	+	Tmeff2	protein_coding	Tmeff2	chr1:50949120-51226429	70.5398	55.5641	319.329	514.459	239.973	2.7172	0.36968	7.35014	1.97996e-13	1.84733e-11
ENSMUSG00000027416	chr2	142920392	142923633	+	Otor	protein_coding	Otor	chr2:142920392-142923633	39.6786	33.0381	275.159	287.178	158.764	2.94333	0.400829	7.34312	2.08673e-13	1.93614e-11
ENSMUSG00000030218	chr6	136849432	136852821	-	Mgp	protein_coding	Mgp	chr6:136849432-136852821	15.4306	18.0208	181.026	246.973	115.363	3.68534	0.502457	7.33463	2.22333e-13	2.05148e-11
ENSMUSG00000044912	chr12	74044434	74320041	+	Syt16	protein_coding	Syt16	chr12:74044434-74320041	73.8463	58.5676	393.188	361.024	221.656	2.50248	0.343812	7.27863	3.3722e-13	3.07755e-11
ENSMUSG00000021396	chr13	51325057	51329224	+	Nxnl2	protein_coding	Nxnl2	chr13:51325057-51329224	25.3502	37.5433	245.471	287.999	149.091	3.10101	0.426317	7.27397	3.49084e-13	3.16851e-11
ENSMUSG00000079445	chr1	86230955	86235027	+	B3gnt7	protein_coding	B3gnt7	chr1:86230955-86235027	22.0437	25.5295	226.644	233.025	126.81	3.2795	0.452679	7.24464	4.33581e-13	3.91418e-11
ENSMUSG00000050700	chr2	160748356	160754248	-	Emilin3	protein_coding	Emilin3	chr2:160748356-160754248	221.539	133.654	771.169	752.407	469.692	2.09162	0.288961	7.23844	4.53879e-13	4.07539e-11
ENSMUSG00000030022	chr6	92749679	92920473	-	Adamts9	protein_coding	Adamts9	chr6:92749679-92920473	157.612	175.703	657.485	617.844	402.161	1.93851	0.267954	7.23449	4.67296e-13	4.17343e-11
ENSMUSG00000064115	chr16	66452306	67417796	-	Cadm2	protein_coding	Cadm2	chr16:66452306-67417796	143.284	88.6023	560.455	548.921	335.316	2.2471	0.312346	7.19428	6.27923e-13	5.57816e-11
ENSMUSG00000038463	chr1	170472100	170510358	+	Olfml2b	protein_coding	Olfml2b	chr1:170472100-170510358	300.896	232.769	879.785	959.996	593.361	1.78106	0.24798	7.18226	6.85659e-13	6.05883e-11
ENSMUSG00000027765	chr3	60910215	60916403	+	P2ry1	protein_coding	P2ry1	chr3:60910215-60916403	51.8027	24.0277	303.399	318.358	174.397	3.0084	0.419199	7.17654	7.14996e-13	6.28481e-11
ENSMUSG00000063765	chr15	81570365	81581488	-	Chadl	protein_coding	Chadl	chr15:81570365-81581488	54.007	51.0589	288.193	379.075	193.084	2.66448	0.371948	7.16359	7.85923e-13	6.87209e-11
ENSMUSG00000079037	chr2	131751847	131780349	+	Prnp	protein_coding	Prnp	chr2:131751847-131780349	488.268	440.008	1274.42	1393.22	898.98	1.52144	0.214502	7.09292	1.31309e-12	1.13627e-10
ENSMUSG00000023800	chr17	3376847	3569672	+	Tiam2	protein_coding	Tiam2	chr17:3376847-3569672	176.349	141.163	627.073	607.997	388.146	1.95477	0.275964	7.08342	1.40642e-12	1.21075e-10
ENSMUSG00000026360	chr1	143875075	143879899	-	Rgs2	protein_coding	Rgs2	chr1:143875075-143879899	365.925	388.949	1067.33	1167.58	747.447	1.56671	0.222405	7.0444	1.86263e-12	1.58713e-10
ENSMUSG00000063804	chr10	45252715	45346297	-	Lin28b	protein_coding	Lin28b	chr10:45252715-45346297	1945.36	955.102	374.361	224.82	874.91	-2.27546	0.323106	-7.04245	1.8889e-12	1.60134e-10
ENSMUSG00000057967	chr11	33067429	33097400	-	Fgf18	protein_coding	Fgf18	chr11:33067429-33097400	143.284	216.25	673.415	755.689	447.16	1.9986	0.283901	7.03977	1.92557e-12	1.62419e-10
ENSMUSG00000028369	chr4	58042441	58206596	-	Svep1	protein_coding	Svep1	chr4:58042441-58206596	39.6786	10.5121	304.123	260.922	153.809	3.44742	0.490115	7.03389	2.00847e-12	1.6856e-10
ENSMUSG00000028871	chr4	124880222	124902892	+	Rspo1	protein_coding	Rspo1	chr4:124880222-124902892	57.3136	33.0381	272.987	388.921	188.065	2.85424	0.406039	7.02949	2.07294e-12	1.73101e-10
ENSMUSG00000020467	chr11	28803203	28876743	+	Efemp1	protein_coding	Efemp1	chr11:28803203-28876743	114.627	108.125	494.562	460.306	294.405	2.09843	0.298833	7.02208	2.18596e-12	1.8163e-10
ENSMUSG00000036356	chr8	68809432	69187798	-	Csgalnact1	protein_coding	Csgalnact1	chr8:68809432-69187798	7.71529	0	173.785	151.794	83.3235	5.24892	0.752763	6.97287	3.10537e-12	2.55482e-10
ENSMUSG00000032420	chr9	88209249	88254145	+	Nt5e	protein_coding	Nt5e	chr9:88209249-88254145	77.1529	48.0555	356.258	372.511	213.495	2.5265	0.362372	6.9721	3.12239e-12	2.55623e-10
ENSMUSG00000025665	chrX	110297888	110447656	-	Rps6ka6	protein_coding	Rps6ka6	chrX:110297888-110447656	7290.95	4207.86	1970.28	1588.51	3764.4	-1.69235	0.243826	-6.9408	3.89884e-12	3.1609e-10
ENSMUSG00000048612	chr19	37887483	38032025	-	Myof	protein_coding	Myof	chr19:37887483-38032025	9.91966	13.5156	163.647	180.512	91.8986	3.89479	0.561357	6.93816	3.97231e-12	3.20491e-10
ENSMUSG00000029603	chr5	120818266	120849992	-	Dtx1	protein_coding	Dtx1	chr5:120818266-120849992	81.5616	46.5537	381.602	369.229	219.737	2.53464	0.365925	6.92667	4.30876e-12	3.45964e-10
ENSMUSG00000024366	chr18	34822950	34853440	-	Gfra3	protein_coding	Gfra3	chr18:34822950-34853440	101.401	129.149	520.63	460.306	302.871	2.09543	0.304283	6.88645	5.72008e-12	4.5491e-10
ENSMUSG00000030607	chr7	78703230	78764847	+	Acan	protein_coding	Acan	chr7:78703230-78764847	0	0	330.191	239.589	142.445	10.2339	1.49592	6.84123	7.85137e-12	6.18518e-10
ENSMUSG00000028469	chr4	43631934	43651244	+	Npr2	protein_coding	Npr2	chr4:43631934-43651244	390.173	348.402	1215.77	1004.3	739.662	1.58642	0.231915	6.8405	7.89159e-12	6.18767e-10
ENSMUSG00000079259	chr9	114336200	114393437	-	Trim71	protein_coding	Trim71	chr9:114336200-114393437	882.85	740.354	164.371	260.922	512.124	-1.93503	0.283117	-6.83472	8.2165e-12	6.41232e-10
ENSMUSG00000051279	chr4	9844371	9862345	+	Gdf6	protein_coding	Gdf6	chr4:9844371-9862345	5.51092	13.5156	152.062	178.051	87.2847	4.17079	0.610436	6.83248	8.34574e-12	6.48289e-10
ENSMUSG00000032878	chr11	28335684	28534324	-	Ccdc85a	protein_coding	Ccdc85a	chr11:28335684-28534324	68.3354	49.5572	385.223	298.665	200.445	2.52658	0.370295	6.82314	8.90689e-12	6.88141e-10
ENSMUSG00000062591	chr17	57387065	57394782	-	Tubb4a	protein_coding	Tubb4a	chr17:57387065-57394782	132.262	237.274	782.755	735.176	471.867	2.04805	0.300187	6.82259	8.94117e-12	6.88141e-10
ENSMUSG00000034488	chr13	88969590	89471342	+	Edil3	protein_coding	Edil3	chr13:88969590-89471342	156.51	76.5884	600.281	553.844	346.806	2.29391	0.338035	6.78601	1.1528e-11	8.79132e-10
ENSMUSG00000004558	chr14	52142727	52151615	-	Ndrg2	protein_coding	Ndrg2	chr14:52142727-52151615	174.145	172.699	569.869	669.536	396.562	1.83683	0.271244	6.77186	1.27135e-11	9.65131e-10
ENSMUSG00000024427	chr18	38719299	38734468	-	Spry4	protein_coding	Spry4	chr18:38719299-38734468	179.656	189.218	681.381	596.51	411.691	1.79389	0.266365	6.7347	1.64266e-11	1.24136e-09
ENSMUSG00000024534	chr18	52900780	53049007	+	Sncaip	protein_coding	Sncaip	chr18:52900780-53049007	239.174	289.834	867.475	798.356	548.71	1.65834	0.24729	6.70606	1.99954e-11	1.4975e-09
ENSMUSG00000047414	chr12	95658999	95751989	+	Flrt2	protein_coding	Flrt2	chr12:95658999-95751989	950.083	854.486	3225.15	2087.38	1779.27	1.55733	0.232269	6.70483	2.0164e-11	1.50339e-09
ENSMUSG00000000223	chrX	133305299	133357322	+	Drp2	protein_coding	Drp2	chrX:133305299-133357322	74.9485	63.0728	438.082	300.306	219.102	2.41512	0.362065	6.67042	2.55075e-11	1.88496e-09
ENSMUSG00000033016	chr18	80649419	80756286	-	Nfatc1	protein_coding	Nfatc1	chr18:80649419-80756286	472.837	438.506	1496	1142.97	887.577	1.5333	0.22986	6.67059	2.54773e-11	1.88496e-09
ENSMUSG00000071984	chr17	7957400	8046134	-	Fndc1	protein_coding	Fndc1	chr17:7957400-8046134	12.124	28.5329	255.608	173.127	117.348	3.43615	0.51885	6.62262	3.52896e-11	2.59635e-09
ENSMUSG00000091345	chr9	105733276	105837842	-	Col6a5	protein_coding	Col6a5	chr9:105733276-105837842	0	0	300.503	179.692	120.049	9.98741	1.509	6.61856	3.62713e-11	2.65687e-09
ENSMUSG00000006538	chr1	74984473	74990831	-	Ihh	protein_coding	Ihh	chr1:74984473-74990831	1.10218	4.5052	137.58	150.974	73.5402	5.79784	0.876706	6.61321	3.76072e-11	2.7427e-09
ENSMUSG00000040310	chr2	93472728	93511684	+	Alx4	protein_coding	Alx4	chr2:93472728-93511684	190.678	247.786	716.138	731.894	471.624	1.72839	0.261919	6.59894	4.14102e-11	2.99391e-09
ENSMUSG00000024647	chr18	86729234	86736408	+	Cbln2	protein_coding	Cbln2	chr18:86729234-86736408	4.40874	0	152.062	141.128	74.3995	5.88619	0.892178	6.59756	4.17993e-11	3.00901e-09
ENSMUSG00000022840	chr16	34975246	35126108	+	Adcy5	protein_coding	Adcy5	chr16:34975246-35126108	39.6786	67.578	275.159	374.973	189.347	2.61551	0.397128	6.58606	4.51651e-11	3.23735e-09
ENSMUSG00000032816	chr9	65008767	65045222	+	Igdcc4	protein_coding	Igdcc4	chr9:65008767-65045222	376.947	324.374	1078.91	952.611	683.211	1.53236	0.232834	6.58133	4.66273e-11	3.31371e-09
ENSMUSG00000027015	chr2	70948266	70973270	+	Cybrd1	protein_coding	Cybrd1	chr2:70948266-70973270	2.20437	0	233.161	178.871	103.559	7.35653	1.118	6.58008	4.70202e-11	3.32747e-09
ENSMUSG00000075334	chr2	53974104	53975564	-	Rprm	protein_coding	Rprm	chr2:53974104-53975564	46.2917	63.0728	290.365	312.614	178.086	2.47317	0.376728	6.56486	5.20827e-11	3.67018e-09
ENSMUSG00000027230	chr2	91812672	91854847	-	Creb3l1	protein_coding	Creb3l1	chr2:91812672-91854847	14.3284	21.0243	199.128	165.743	100.056	3.38713	0.516179	6.56192	5.31197e-11	3.72753e-09
ENSMUSG00000045672	chr4	63133671	63253228	+	Col27a1	protein_coding	Col27a1	chr4:63133671-63253228	283.261	285.329	1011.57	769.638	587.45	1.64788	0.251387	6.55514	5.5588e-11	3.88442e-09
ENSMUSG00000023034	chr15	101152149	101172676	+	Nr4a1	protein_coding	Nr4a1	chr15:101152149-101172676	150.999	219.253	667.623	651.484	422.34	1.84009	0.280977	6.54888	5.79689e-11	4.03391e-09
ENSMUSG00000038541	chr17	74323949	74354911	-	Srd5a2	protein_coding	Srd5a2	chr17:74323949-74354911	0	0	197.68	236.307	108.497	9.84036	1.50546	6.53643	6.30031e-11	4.34799e-09
ENSMUSG00000025921	chr1	16175997	16203958	+	Rdh10	protein_coding	Rdh10	chr1:16175997-16203958	310.816	313.862	1036.91	831.176	623.192	1.58084	0.241936	6.53413	6.39824e-11	4.39741e-09
ENSMUSG00000056895	chr11	58839745	58840359	+	H2bu2	protein_coding	H2bu2	chr11:58839745-58840359	17.6349	21.0243	173.785	194.461	101.726	3.26021	0.499799	6.52305	6.88904e-11	4.71532e-09
ENSMUSG00000037868	chr10	67371304	67378018	+	Egr2	protein_coding	Egr2	chr10:67371304-67378018	100.299	138.159	515.561	447.178	300.299	2.02123	0.310536	6.50884	7.57322e-11	5.14148e-09
ENSMUSG00000036510	chr8	99751102	100143103	-	Cdh8	protein_coding	Cdh8	chr8:99751102-100143103	9.91966	7.50867	183.922	118.153	79.8759	4.09914	0.629902	6.50757	7.63747e-11	5.16411e-09
ENSMUSG00000027452	chr2	150460024	150510178	-	Acss1	protein_coding	Acss1	chr2:150460024-150510178	61.7223	72.0832	328.743	324.101	196.662	2.29154	0.352378	6.50306	7.86998e-11	5.29986e-09
ENSMUSG00000033544	chr1	156666131	156688648	+	Angptl1	protein_coding	Angptl1	chr1:156666131-156688648	106.912	147.17	496.01	493.947	311.01	1.96955	0.303036	6.49938	8.06532e-11	5.40959e-09
ENSMUSG00000022799	chr16	38418701	38533636	-	Arhgap31	protein_coding	Arhgap31	chr16:38418701-38533636	177.452	216.25	632.866	666.254	423.205	1.72622	0.26601	6.48929	8.62424e-11	5.76134e-09
ENSMUSG00000074852	chr19	42774977	43376794	-	Hpse2	protein_coding	Hpse2	chr19:42774977-43376794	44.0874	61.5711	307.02	278.153	172.708	2.48082	0.38328	6.4726	9.63327e-11	6.40977e-09
ENSMUSG00000032440	chr9	115913360	116004428	-	Tgfbr2	protein_coding	Tgfbr2	chr9:115913360-116004428	595.18	310.859	1625.61	1501.53	1008.3	1.782	0.275991	6.45671	1.07003e-10	7.06526e-09
ENSMUSG00000036030	chr9	72714155	72824573	+	Prtg	protein_coding	Prtg	chr9:72714155-72824573	563.216	558.645	170.888	168.204	365.238	-1.72611	0.267338	-6.45667	1.0703e-10	7.06526e-09
ENSMUSG00000054204	chr12	30934320	30943853	+	Alkal2	protein_coding	Alkal2	chr12:30934320-30943853	18.7371	33.0381	225.92	196.922	118.654	3.05396	0.473923	6.44399	1.1637e-10	7.62154e-09
ENSMUSG00000034738	chr2	68966143	69019674	+	Nostrin	protein_coding	Nostrin	chr2:68966143-69019674	16.5328	33.0381	186.818	242.05	119.61	3.14109	0.487745	6.44003	1.19453e-10	7.7929e-09
ENSMUSG00000033578	chrX	133195973	133206718	+	Tmem35a	protein_coding	Tmem35a	chrX:133195973-133206718	76.0507	73.5849	317.157	372.511	209.826	2.20314	0.344148	6.40172	1.53633e-10	9.90664e-09
ENSMUSG00000043719	chr9	105565007	105705359	-	Col6a6	protein_coding	Col6a6	chr9:105565007-105705359	5.51092	4.5052	160.027	104.205	68.5619	4.70755	0.735919	6.39683	1.58631e-10	1.01896e-08
ENSMUSG00000063626	chr8	29136744	29709664	-	Unc5d	protein_coding	Unc5d	chr8:29136744-29709664	3.30655	1.50173	224.472	81.2304	77.6276	5.9295	0.930489	6.37246	1.86018e-10	1.18125e-08
ENSMUSG00000014603	chr3	107502346	107513092	+	Alx3	protein_coding	Alx3	chr3:107502346-107513092	275.546	331.883	847.2	909.124	590.938	1.53464	0.241131	6.36436	1.96107e-10	1.2406e-08
ENSMUSG00000040624	chr10	3690363	3917303	+	Plekhg1	protein_coding	Plekhg1	chr10:3690363-3917303	148.795	60.0693	616.211	483.28	327.089	2.38059	0.37416	6.36251	1.98488e-10	1.25092e-08
ENSMUSG00000032265	chr9	85202491	85209401	-	Tent5a	protein_coding	Tent5a	chr9:85202491-85209401	20.9415	12.0139	166.544	178.051	94.3874	3.35938	0.530125	6.33696	2.34348e-10	1.47137e-08
ENSMUSG00000034271	chr12	85645800	85686652	+	Jdp2	protein_coding	Jdp2	chr12:85645800-85686652	48.4961	48.0555	244.747	292.922	158.555	2.47665	0.39103	6.33367	2.39402e-10	1.49748e-08
ENSMUSG00000025105	chr7	81616400	81642055	-	Bnc1	protein_coding	Bnc1	chr7:81616400-81642055	39.6786	46.5537	231.713	276.512	148.614	2.56458	0.405293	6.32772	2.48812e-10	1.53904e-08
ENSMUSG00000014813	chr14	69266686	69279253	+	Stc1	protein_coding	Stc1	chr14:69266686-69279253	202.802	156.18	734.24	544.818	409.51	1.82874	0.289759	6.31127	2.76755e-10	1.70557e-08
ENSMUSG00000000126	chr11	59197753	59224378	+	Wnt9a	protein_coding	Wnt9a	chr11:59197753-59224378	78.2551	55.5641	324.398	324.922	195.785	2.26848	0.360976	6.28429	3.29347e-10	2.01481e-08
ENSMUSG00000033737	chrX	105463646	105529007	-	Fndc3c1	protein_coding	Fndc3c1	chrX:105463646-105529007	10500.5	5553.41	2900.03	2472.19	5356.54	-1.57963	0.252283	-6.26134	3.81694e-10	2.31806e-08
ENSMUSG00000095440	chr15	100948074	100976448	-	Fignl2	protein_coding	Fignl2	chr15:100948074-100976448	230.357	307.855	49.239	53.3331	160.196	-2.38988	0.382341	-6.25065	4.0874e-10	2.47332e-08
ENSMUSG00000040164	chr2	164005538	164013033	-	Kcns1	protein_coding	Kcns1	chr2:164005538-164013033	4.40874	1.50173	102.823	140.307	62.26	5.28266	0.853287	6.19095	5.98021e-10	3.52917e-08
ENSMUSG00000028214	chr4	11704456	11714752	+	Gem	protein_coding	Gem	chr4:11704456-11714752	34.1677	43.5503	253.436	215.794	136.737	2.60327	0.421918	6.17009	6.82521e-10	3.98559e-08
ENSMUSG00000087095	chr19	59413535	59447067	-	Emx2os	lncRNA	Emx2os	chr19:59413535-59447067	80.4595	72.0832	312.812	356.922	205.569	2.13091	0.345426	6.16892	6.8758e-10	4.00114e-08
ENSMUSG00000043969	chr19	59446803	59453789	+	Emx2	protein_coding	Emx2	chr19:59446803-59453789	270.035	175.703	784.203	696.612	481.638	1.72549	0.279885	6.165	7.04817e-10	4.0872e-08
ENSMUSG00000027217	chr2	93032104	93164832	-	Tspan18	protein_coding	Tspan18	chr2:93032104-93164832	89.2769	70.5815	327.294	370.05	214.301	2.11827	0.343658	6.16388	7.09849e-10	4.10214e-08
ENSMUSG00000067578	chr2	171878152	171885386	-	Cbln4	protein_coding	Cbln4	chr2:171878152-171885386	34.1677	42.0485	287.469	195.281	139.742	2.67125	0.434242	6.15153	7.67382e-10	4.41932e-08
ENSMUSG00000032289	chr9	59874213	60429329	-	Thsd4	protein_coding	Thsd4	chr9:59874213-60429329	416.626	279.322	1199.84	941.124	709.228	1.61677	0.262859	6.15072	7.71311e-10	4.42669e-08
ENSMUSG00000040759	chr14	55173717	55176730	+	Cmtm5	protein_coding	Cmtm5	chr14:55173717-55176730	16.5328	6.00693	191.163	123.076	84.1948	3.75346	0.611271	6.14042	8.23013e-10	4.70724e-08
ENSMUSG00000078249	chr11	120653619	120655245	+	Hmga1b	protein_coding	Hmga1b	chr11:120653619-120655245	720.829	845.476	251.264	293.742	527.828	-1.52267	0.248439	-6.12896	8.84569e-10	5.04205e-08
ENSMUSG00000001911	chr8	85431340	85526973	-	Nfix	protein_coding	Nfix	chr8:85431340-85526973	26.4524	9.0104	166.544	201.025	100.758	3.32993	0.544294	6.1179	9.48187e-10	5.38629e-08
ENSMUSG00000010175	chr1	189850231	189902911	-	Prox1	protein_coding	Prox1	chr1:189850231-189902911	2.20437	0	175.957	136.205	78.5915	6.95969	1.14168	6.096	1.08757e-09	6.09514e-08
ENSMUSG00000027832	chr3	66127330	66133226	+	Ptx3	protein_coding	Ptx3	chr3:66127330-66133226	87.0726	142.665	398.981	571.895	300.153	2.0888	0.342696	6.09522	1.09288e-09	6.10442e-08
ENSMUSG00000053702	chr2	17348719	17735854	-	Nebl	protein_coding	Nebl	chr2:17348719-17735854	9.91966	3.00347	127.442	124.717	66.2707	4.21835	0.695923	6.06152	1.34844e-09	7.48185e-08
ENSMUSG00000022610	chr15	89014786	89024824	-	Mapk12	protein_coding	Mapk12	chr15:89014786-89024824	594.077	660.763	217.231	207.589	419.915	-1.56157	0.257684	-6.06002	1.36103e-09	7.52669e-08
ENSMUSG00000029121	chr5	37399283	37449477	+	Crmp1	protein_coding	Crmp1	chr5:37399283-37449477	753.894	570.659	229.541	191.179	436.318	-1.65547	0.273482	-6.0533	1.41905e-09	7.82162e-08
ENSMUSG00000040537	chr5	8122351	8418081	-	Adam22	protein_coding	Adam22	chr5:8122351-8418081	222.641	187.717	683.553	585.844	419.939	1.62626	0.268868	6.04853	1.46176e-09	8.03056e-08
ENSMUSG00000021175	chr12	117807249	117842441	+	Cdca7l	protein_coding	Cdca7l	chr12:117807249-117842441	1111	752.368	332.363	288.819	621.138	-1.58619	0.262283	-6.0476	1.47018e-09	8.05031e-08
ENSMUSG00000031538	chr8	23247762	23272860	+	Plat	protein_coding	Plat	chr8:23247762-23272860	208.313	75.0867	562.628	881.227	431.814	2.33625	0.386438	6.0456	1.48855e-09	8.12428e-08
ENSMUSG00000008153	chr6	124407717	124441753	-	Clstn3	protein_coding	Clstn3	chr6:124407717-124441753	208.313	168.194	575.662	610.459	390.657	1.6512	0.273281	6.04214	1.52081e-09	8.27329e-08
ENSMUSG00000025375	chr11	119898138	119937971	-	Aatk	protein_coding	Aatk	chr11:119898138-119937971	71.642	91.6057	309.192	393.024	216.366	2.11102	0.349538	6.03945	1.5464e-09	8.38518e-08
ENSMUSG00000005220	chr5	72457367	72661816	-	Corin	protein_coding	Corin	chr5:72457367-72661816	2.20437	0	129.614	172.307	76.0314	6.9112	1.14579	6.0318	1.62145e-09	8.67944e-08
ENSMUSG00000027546	chr2	168476357	168584329	-	Atp9a	protein_coding	Atp9a	chr2:168476357-168584329	807.901	480.555	1702.37	1993.02	1245.96	1.51639	0.252853	5.99711	2.00864e-09	1.06496e-07
ENSMUSG00000028036	chr3	151502138	151543267	-	Ptgfr	protein_coding	Ptgfr	chr3:151502138-151543267	15.4306	10.5121	133.235	152.615	77.9481	3.44169	0.577451	5.96014	2.52028e-09	1.332e-07
ENSMUSG00000042401	chr19	42256725	42420224	-	Crtac1	protein_coding	Crtac1	chr19:42256725-42420224	4.40874	9.0104	131.787	106.666	62.968	4.19761	0.704845	5.95536	2.59496e-09	1.35857e-07
ENSMUSG00000054252	chr5	33879017	33894412	+	Fgfr3	protein_coding	Fgfr3	chr5:33879017-33894412	552.194	271.814	1370	1354.66	887.168	1.71963	0.288736	5.95572	2.58923e-09	1.35857e-07
ENSMUSG00000026587	chr1	158189842	158519351	+	Astn1	protein_coding	Astn1	chr1:158189842-158519351	257.911	238.776	648.796	772.099	479.395	1.51477	0.255801	5.92167	3.18693e-09	1.65295e-07
ENSMUSG00000021364	chr13	41335856	41373881	-	Elovl2	protein_coding	Elovl2	chr13:41335856-41373881	742.872	587.178	240.402	150.974	430.356	-1.76421	0.297977	-5.92063	3.20717e-09	1.65829e-07
ENSMUSG00000066687	chr9	48565596	48747522	-	Zbtb16	protein_coding	Zbtb16	chr9:48565596-48747522	580.851	527.108	196.232	127.179	357.843	-1.77501	0.30048	-5.90724	3.47886e-09	1.78222e-07
ENSMUSG00000024827	chr19	30075846	30152829	-	Gldc	protein_coding	Gldc	chr19:30075846-30152829	948.981	880.016	259.953	379.896	617.211	-1.51689	0.257265	-5.89623	3.71903e-09	1.89943e-07
ENSMUSG00000037813	chr2	158024452	158071142	-	D630003M21Rik	protein_coding	D630003M21Rik	chr2:158024452-158071142	52.9048	66.0763	317.157	247.794	170.983	2.25463	0.382963	5.88732	3.92506e-09	1.99247e-07
ENSMUSG00000022708	chr16	42728007	43462965	+	Zbtb20	protein_coding	Zbtb20	chr16:42728007-43462965	179.656	142.665	609.694	469.331	350.337	1.73911	0.296405	5.86732	4.42893e-09	2.23467e-07
ENSMUSG00000032911	chr9	56772316	56807154	+	Cspg4	protein_coding	Cspg4	chr9:56772316-56807154	333.962	186.215	1028.23	750.766	574.792	1.76748	0.302276	5.84723	4.99817e-09	2.51429e-07
ENSMUSG00000025650	chr9	108782653	108813943	+	Col7a1	protein_coding	Col7a1	chr9:108782653-108813943	57.3136	54.0624	295.434	237.127	160.984	2.25614	0.386559	5.83645	5.33235e-09	2.67434e-07
ENSMUSG00000032899	chr6	131276104	131293361	-	Styk1	protein_coding	Styk1	chr6:131276104-131293361	8.81747	21.0243	166.544	136.205	83.1475	3.3834	0.580064	5.8328	5.45045e-09	2.72539e-07
ENSMUSG00000074738	chr4	155778798	155780938	+	Fndc10	protein_coding	Fndc10	chr4:155778798-155780938	122.342	148.672	416.359	502.972	297.586	1.76615	0.30417	5.80646	6.38089e-09	3.14358e-07
ENSMUSG00000006386	chr4	94627525	94763213	+	Tek	protein_coding	Tek	chr4:94627525-94763213	8.81747	3.00347	116.581	110.769	59.7926	4.20248	0.724768	5.79838	6.69579e-09	3.27937e-07
ENSMUSG00000050370	chr19	34451177	34452564	-	Ch25h	protein_coding	Ch25h	chr19:34451177-34452564	2.20437	0	128.89	132.923	66.0043	6.70765	1.15673	5.79881	6.6787e-09	3.27937e-07
ENSMUSG00000048482	chr2	109505044	109557352	+	Bdnf	protein_coding	Bdnf	chr2:109505044-109557352	59.518	87.1005	282.4	359.383	197.1	2.13975	0.369621	5.78904	7.07908e-09	3.43685e-07
ENSMUSG00000007379	chr3	103009919	103077085	+	Dennd2c	protein_coding	Dennd2c	chr3:103009919-103077085	40.7808	52.5607	245.471	225.64	141.113	2.34414	0.40849	5.73856	9.54869e-09	4.58255e-07
ENSMUSG00000040794	chr2	90716203	90720869	+	C1qtnf4	protein_coding	C1qtnf4	chr2:90716203-90720869	39.6786	61.5711	235.333	271.589	152.043	2.33721	0.407836	5.73076	9.998e-09	4.78443e-07
ENSMUSG00000009614	chr2	27078404	27138349	-	Sardh	protein_coding	Sardh	chr2:27078404-27138349	2.20437	13.5156	155.682	102.564	68.4914	4.12458	0.721346	5.7179	1.07847e-08	5.11811e-07
ENSMUSG00000029822	chr6	50270309	50433150	-	Osbpl3	protein_coding	Osbpl3	chr6:50270309-50433150	164.225	121.64	584.351	418.46	322.169	1.80538	0.315744	5.71786	1.07872e-08	5.11811e-07
ENSMUSG00000051343	chr6	85311943	85351616	-	Rab11fip5	protein_coding	Rab11fip5	chr6:85311943-85351616	69.4376	66.0763	265.022	308.512	177.262	2.07965	0.365185	5.69479	1.23524e-08	5.79171e-07
ENSMUSG00000030306	chr6	148133927	148345887	-	Tmtc1	protein_coding	Tmtc1	chr6:148133927-148345887	18.7371	18.0208	194.06	121.435	88.0632	3.10068	0.544778	5.69164	1.25828e-08	5.85422e-07
ENSMUSG00000035279	chr7	4928783	4947825	+	Ssc5d	protein_coding	Ssc5d	chr7:4928783-4947825	87.0726	31.5364	385.947	286.358	197.728	2.48126	0.43595	5.69162	1.25841e-08	5.85422e-07
ENSMUSG00000026072	chr1	40264239	40356417	+	Il1r1	protein_coding	Il1r1	chr1:40264239-40356417	15.4306	9.0104	188.267	98.4611	77.7922	3.52781	0.621039	5.68049	1.34311e-08	6.2309e-07
ENSMUSG00000032238	chr9	68561067	69295528	+	Rora	protein_coding	Rora	chr9:68561067-69295528	59.518	63.0728	257.056	277.332	164.245	2.12565	0.374779	5.67175	1.4135e-08	6.53929e-07
ENSMUSG00000031351	chrX	72030944	72075149	+	Zfp185	protein_coding	Zfp185	chrX:72030944-72075149	77.1529	34.5399	516.285	210.05	209.507	2.68557	0.473727	5.66902	1.43614e-08	6.60745e-07
ENSMUSG00000104292	chr8	109464224	109469432	+	Gm38042	TEC	Gm38042	chr8:109464224-109469432	29.759	30.0347	173.785	193.64	106.805	2.6195	0.463465	5.65199	1.58597e-08	7.27672e-07
ENSMUSG00000032380	chr9	66065504	66179524	+	Dapk2	protein_coding	Dapk2	chr9:66065504-66179524	45.1896	48.0555	220.127	236.307	137.42	2.29322	0.407036	5.63394	1.76137e-08	7.99367e-07
ENSMUSG00000003279	chr17	70276067	71128408	+	Dlgap1	protein_coding	Dlgap1	chr17:70276067-71128408	3.30655	12.0139	91.961	147.692	63.7433	4.03499	0.719385	5.60894	2.0357e-08	9.14195e-07
ENSMUSG00000031375	chrX	72527207	72539539	+	Bgn	protein_coding	Bgn	chrX:72527207-72539539	146.591	153.177	410.566	553.023	315.839	1.68494	0.302404	5.57182	2.52099e-08	1.12275e-06
ENSMUSG00000027750	chr3	54268529	54298458	+	Postn	protein_coding	Postn	chr3:54268529-54298458	73.8463	63.0728	319.329	252.717	177.241	2.05887	0.371611	5.54039	3.01807e-08	1.33346e-06
ENSMUSG00000047330	chr1	78794474	78797745	+	Kcne4	protein_coding	Kcne4	chr1:78794474-78797745	15.4306	1.50173	103.547	168.204	72.1709	3.92119	0.707956	5.53875	3.04631e-08	1.33885e-06
ENSMUSG00000024302	chr18	23548191	23792772	+	Dtna	protein_coding	Dtna	chr18:23548191-23792772	111.321	67.578	373.637	333.947	221.621	1.97237	0.356361	5.53476	3.11651e-08	1.36611e-06
ENSMUSG00000024544	chr18	68066327	68388622	+	Ldlrad4	protein_coding	Ldlrad4	chr18:68066327-68388622	45.1896	37.5433	197.68	228.922	127.334	2.35972	0.426389	5.5342	3.12657e-08	1.36693e-06
ENSMUSG00000058806	chr10	61674014	61814887	-	Col13a1	protein_coding	Col13a1	chr10:61674014-61814887	4.40874	10.5121	106.443	109.948	57.8281	3.90885	0.707798	5.52255	3.34119e-08	1.44938e-06
ENSMUSG00000044468	chr3	100375372	100396640	-	Tent5c	protein_coding	Tent5c	chr3:100375372-100396640	56.2114	64.5745	274.435	242.871	159.523	2.10302	0.381632	5.51058	3.57651e-08	1.54344e-06
ENSMUSG00000003153	chr6	122704767	122778599	-	Slc2a3	protein_coding	Slc2a3	chr6:122704767-122778599	158.715	73.5849	429.393	497.229	289.73	1.98254	0.361675	5.48154	4.21649e-08	1.81027e-06
ENSMUSG00000021453	chr13	52000713	52002504	+	Gadd45g	protein_coding	Gadd45g	chr13:52000713-52002504	132.262	208.741	456.909	730.253	382.041	1.80599	0.330061	5.47168	4.45802e-08	1.89932e-06
ENSMUSG00000064179	chr7	4507568	4519381	-	Tnnt1	protein_coding	Tnnt1	chr7:4507568-4519381	7.71529	7.50867	101.374	107.487	56.0213	3.77636	0.69253	5.45299	4.95303e-08	2.09419e-06
ENSMUSG00000030303	chr6	147948756	148084256	+	Far2	protein_coding	Far2	chr6:147948756-148084256	46.2917	33.0381	237.506	184.615	125.363	2.40112	0.440652	5.44901	5.06518e-08	2.1362e-06
ENSMUSG00000025855	chr5	139003060	139135756	-	Prkar1b	protein_coding	Prkar1b	chr5:139003060-139135756	94.7878	150.173	365.672	525.126	283.94	1.87078	0.343563	5.44523	5.17387e-08	2.17655e-06
ENSMUSG00000039377	chr1	184459336	184464816	-	Hlx	protein_coding	Hlx	chr1:184459336-184464816	8.81747	4.5052	77.479	141.128	57.9823	3.99706	0.734545	5.44154	5.28224e-08	2.21655e-06
ENSMUSG00000020123	chr10	122284403	122289357	+	Avpr1a	protein_coding	Avpr1a	chr10:122284403-122289357	0	0	125.994	61.5382	46.883	8.63134	1.58879	5.43265	5.55236e-08	2.31825e-06
ENSMUSG00000036545	chr11	50492910	50698400	+	Adamts2	protein_coding	Adamts2	chr11:50492910-50698400	24.2481	43.5503	225.196	171.486	116.12	2.5689	0.473345	5.42712	5.72695e-08	2.38518e-06
ENSMUSG00000092009	chr16	48877848	49019467	+	Myh15	protein_coding	Myh15	chr16:48877848-49019467	1.10218	0	156.406	162.461	79.9923	7.96619	1.47115	5.41495	6.13071e-08	2.54067e-06
ENSMUSG00000039004	chr13	38529082	38684278	+	Bmp6	protein_coding	Bmp6	chr13:38529082-38684278	12.124	13.5156	108.615	137.025	67.82	3.26508	0.603852	5.40708	6.40604e-08	2.6482e-06
ENSMUSG00000037605	chr5	81169048	81944492	+	Adgrl3	protein_coding	Adgrl3	chr5:81169048-81944492	276.648	172.699	707.448	628.51	446.327	1.56522	0.289543	5.40582	6.45125e-08	2.6603e-06
ENSMUSG00000018166	chr10	128403391	128425521	-	Erbb3	protein_coding	Erbb3	chr10:128403391-128425521	158.715	63.0728	641.555	375.793	309.784	2.18482	0.404205	5.40523	6.47244e-08	2.66247e-06
ENSMUSG00000025212	chr19	45035941	45044822	+	Sfxn3	protein_coding	Sfxn3	chr19:45035941-45044822	165.328	141.163	446.047	470.972	305.878	1.57767	0.292118	5.40081	6.63423e-08	2.72232e-06
ENSMUSG00000019936	chr10	97479929	97518316	+	Epyc	protein_coding	Epyc	chr10:97479929-97518316	0	0	68.0656	108.307	44.0932	8.54081	1.58601	5.38509	7.24087e-08	2.94233e-06
ENSMUSG00000013846	chr15	66974723	67048679	-	St3gal1	protein_coding	St3gal1	chr15:66974723-67048679	85.9704	57.0659	278.78	301.947	180.941	2.01057	0.37384	5.37815	7.52561e-08	3.03588e-06
ENSMUSG00000022602	chr15	74540931	74544419	-	Arc	protein_coding	Arc	chr15:74540931-74544419	57.3136	58.5676	380.878	190.358	171.779	2.30303	0.428389	5.37602	7.61502e-08	3.06454e-06
ENSMUSG00000027204	chr2	125142513	125349913	-	Fbn1	protein_coding	Fbn1	chr2:125142513-125349913	684.456	321.371	1766.81	1333.33	1026.49	1.61951	0.302014	5.36237	8.21388e-08	3.27399e-06
ENSMUSG00000027525	chr2	177760767	177980285	+	Phactr3	protein_coding	Phactr3	chr2:177760767-177980285	270.035	340.893	85.4441	83.692	195.016	-1.85067	0.345079	-5.36305	8.18272e-08	3.27399e-06
ENSMUSG00000049551	chr5	135277791	135280084	-	Fzd9	protein_coding	Fzd9	chr5:135277791-135280084	125.649	70.5815	351.19	395.486	235.726	1.91556	0.357204	5.36266	8.2006e-08	3.27399e-06
ENSMUSG00000016494	chr1	194621126	194643587	+	Cd34	protein_coding	Cd34	chr1:194621126-194643587	6.61311	0	85.4441	105.846	49.4757	4.71653	0.88014	5.35884	8.37574e-08	3.33055e-06
ENSMUSG00000002565	chr12	40109767	40184227	-	Scin	protein_coding	Scin	chr12:40109767-40184227	0	0	105.719	65.6408	42.8399	8.50092	1.58999	5.34653	8.96546e-08	3.5277e-06
ENSMUSG00000021838	chr14	47120310	47343272	+	Samd4	protein_coding	Samd4	chr14:47120310-47343272	100.299	106.623	364.224	329.024	225.042	1.74602	0.326584	5.3463	8.97715e-08	3.5277e-06
ENSMUSG00000106339	chr5	16777948	16778941	+	Gm43489	TEC	Gm43489	chr5:16777948-16778941	216.028	255.295	62.9969	31.9999	141.58	-2.30459	0.433365	-5.3179	1.04975e-07	4.09621e-06
ENSMUSG00000006958	chr16	20551876	20561134	+	Chrd	protein_coding	Chrd	chr16:20551876-20561134	65.0289	100.616	334.535	293.742	198.481	1.93425	0.364868	5.30124	1.15018e-07	4.44655e-06
ENSMUSG00000041700	chrX	144073354	144132085	-	Lhfpl1	protein_coding	Lhfpl1	chrX:144073354-144132085	19.8393	3.00347	137.58	131.282	72.9259	3.4909	0.661171	5.27987	1.29275e-07	4.95188e-06
ENSMUSG00000037624	chr1	188940126	189134415	-	Kcnk2	protein_coding	Kcnk2	chr1:188940126-189134415	11.0218	19.5225	146.269	113.23	72.5109	3.1132	0.590159	5.27519	1.32616e-07	5.05666e-06
ENSMUSG00000030043	chr6	82379455	82537085	+	Tacr1	protein_coding	Tacr1	chr6:82379455-82537085	13.2262	3.00347	133.235	93.5381	60.7507	3.73902	0.709036	5.27338	1.3393e-07	5.09515e-06
ENSMUSG00000030862	chr7	131634415	131756468	-	Cpxm2	protein_coding	Cpxm2	chr7:131634415-131756468	7.71529	0	102.823	87.7945	49.5831	4.49788	0.857031	5.24821	1.53582e-07	5.81626e-06
ENSMUSG00000029757	chr6	5725638	6028039	+	Dync1i1	protein_coding	Dync1i1	chr6:5725638-6028039	33.0655	25.5295	149.889	192.82	100.326	2.53812	0.483665	5.24768	1.54023e-07	5.81976e-06
ENSMUSG00000057457	chrX	155945070	156198308	-	Phex	protein_coding	Phex	chrX:155945070-156198308	6.61311	0	73.8585	112.41	48.2203	4.68057	0.895061	5.22933	1.70123e-07	6.37045e-06
ENSMUSG00000039533	chr5	142548112	142594555	-	Mmd2	protein_coding	Mmd2	chr5:142548112-142594555	7.71529	3.00347	94.1333	91.0765	48.9822	4.05577	0.776475	5.22331	1.75752e-07	6.55187e-06
ENSMUSG00000045573	chr4	4133530	4138819	-	Penk	protein_coding	Penk	chr4:4133530-4138819	80.4595	67.578	262.125	292.101	175.566	1.89955	0.364759	5.20768	1.91217e-07	7.0497e-06
ENSMUSG00000018899	chr11	53660840	53669200	+	Irf1	protein_coding	Irf1	chr11:53660840-53669200	121.24	85.5988	318.605	398.768	231.053	1.78609	0.343234	5.2037	1.95356e-07	7.17064e-06
ENSMUSG00000047013	chr6	85446555	85479976	-	Fbxo41	protein_coding	Fbxo41	chr6:85446555-85479976	326.247	370.928	61.5487	118.974	219.424	-1.95204	0.375162	-5.20318	1.95902e-07	7.17492e-06
ENSMUSG00000052560	chr15	90371685	90563635	-	Cpne8	protein_coding	Cpne8	chr15:90371685-90563635	4.40874	1.50173	93.4092	74.6664	43.4965	4.75729	0.914727	5.20077	1.98463e-07	7.23697e-06
ENSMUSG00000047497	chr15	11064894	11349317	+	Adamts12	protein_coding	Adamts12	chr15:11064894-11349317	29.759	49.5572	165.82	252.717	124.463	2.41444	0.464544	5.19745	2.02042e-07	7.35143e-06
ENSMUSG00000038370	chr1	171000830	171023837	-	Pcp4l1	protein_coding	Pcp4l1	chr1:171000830-171023837	3.30655	6.00693	105.719	70.5638	46.3991	4.28302	0.827207	5.17769	2.24648e-07	8.13848e-06
ENSMUSG00000024411	chr18	15522552	15544039	-	Aqp4	protein_coding	Aqp4	chr18:15522552-15544039	119.036	96.1109	6.51692	15.5897	59.3134	-3.29614	0.637202	-5.17283	2.30569e-07	8.299e-06
ENSMUSG00000036019	chr10	105023523	105410296	-	Tmtc2	protein_coding	Tmtc2	chr10:105023523-105410296	190.678	183.211	441.703	644.1	364.923	1.5368	0.297408	5.16731	2.37483e-07	8.51116e-06
ENSMUSG00000052981	chr13	69850950	69888008	-	Ube2ql1	protein_coding	Ube2ql1	chr13:69850950-69888008	4.40874	9.0104	73.1344	122.256	52.2024	3.90436	0.756039	5.16423	2.41431e-07	8.63414e-06
ENSMUSG00000000627	chr6	82888865	82916750	-	Sema4f	protein_coding	Sema4f	chr6:82888865-82916750	142.182	142.665	391.74	441.434	279.505	1.54825	0.299911	5.16237	2.43839e-07	8.7016e-06
ENSMUSG00000040605	chr16	97157941	97244136	+	Bace2	protein_coding	Bace2	chr16:97157941-97244136	5.51092	6.00693	89.7887	87.7945	47.2753	3.95211	0.76751	5.14925	2.61525e-07	9.2733e-06
ENSMUSG00000019278	chr8	123912980	123928551	+	Dpep1	protein_coding	Dpep1	chr8:123912980-123928551	285.466	237.274	78.9272	55.7946	164.365	-1.95521	0.379823	-5.14767	2.63736e-07	9.3319e-06
ENSMUSG00000028838	chr4	134083682	134099869	-	Extl1	protein_coding	Extl1	chr4:134083682-134099869	40.7808	70.5815	185.37	367.588	166.08	2.32391	0.451587	5.1461	2.65955e-07	9.3905e-06
ENSMUSG00000022309	chr15	42288118	42540373	-	Angpt1	protein_coding	Angpt1	chr15:42288118-42540373	155.408	99.1144	375.085	459.485	272.273	1.70423	0.332405	5.12697	2.94442e-07	1.03308e-05
ENSMUSG00000061080	chr16	39804732	42002042	+	Lsamp	protein_coding	Lsamp	chr16:39804732-42002042	48.4961	55.5641	188.991	265.025	139.519	2.12862	0.416652	5.10887	3.24084e-07	1.12293e-05
ENSMUSG00000022548	chr16	31115009	31133626	-	Apod	protein_coding	Apod	chr16:31115009-31133626	87.0726	103.62	288.193	356.101	208.747	1.76023	0.344731	5.10609	3.28898e-07	1.13725e-05
ENSMUSG00000032179	chr9	75682645	75807592	+	Bmp5	protein_coding	Bmp5	chr9:75682645-75807592	36.3721	22.526	168.716	164.922	98.1341	2.48522	0.48859	5.08652	3.647e-07	1.24813e-05
ENSMUSG00000068874	chr3	94840366	94852069	+	Selenbp1	protein_coding	Selenbp1	chr3:94840366-94852069	114.627	153.177	427.221	381.537	269.14	1.60079	0.314938	5.08288	3.71753e-07	1.26966e-05
ENSMUSG00000024109	chr17	90341058	91400499	-	Nrxn1	protein_coding	Nrxn1	chr17:90341058-91400499	45.1896	21.0243	196.232	174.769	109.304	2.46291	0.487907	5.04791	4.4667e-07	1.49938e-05
ENSMUSG00000047821	chr11	62711056	62741634	+	Trim16	protein_coding	Trim16	chr11:62711056-62741634	18.7371	18.0208	98.478	177.23	78.1165	2.90429	0.575365	5.04773	4.47095e-07	1.49938e-05
ENSMUSG00000049721	chr11	3933635	3949326	+	Gal3st1	protein_coding	Gal3st1	chr11:3933635-3949326	87.0726	97.6127	326.57	285.537	199.198	1.73186	0.344361	5.02919	4.92559e-07	1.63869e-05
ENSMUSG00000034926	chr4	106418234	106446310	+	Dhcr24	protein_coding	Dhcr24	chr4:106418234-106446310	789.164	1621.87	375.809	462.767	812.403	-1.52214	0.303889	-5.00887	5.47495e-07	1.81423e-05
ENSMUSG00000031216	chrX	98046853	98118334	+	Stard8	protein_coding	Stard8	chrX:98046853-98118334	160.919	55.5641	447.495	437.332	275.327	2.01589	0.403877	4.99133	5.99643e-07	1.97918e-05
ENSMUSG00000045136	chr13	34310730	34314337	-	Tubb2b	protein_coding	Tubb2b	chr13:34310730-34314337	66.1311	75.0867	262.125	248.614	162.989	1.85828	0.372339	4.99084	6.01188e-07	1.98036e-05
ENSMUSG00000020037	chr10	84591925	84742402	+	Rfx4	protein_coding	Rfx4	chr10:84591925-84742402	0	0	57.9282	71.3843	32.3281	8.09348	1.62356	4.98503	6.1951e-07	2.0367e-05
ENSMUSG00000040452	chr15	21110210	21589619	+	Cdh12	protein_coding	Cdh12	chr15:21110210-21589619	11.0218	1.50173	66.6174	140.307	54.862	3.96498	0.797056	4.97453	6.54049e-07	2.14602e-05
ENSMUSG00000027716	chr3	36674630	36744316	-	Trpc3	protein_coding	Trpc3	chr3:36674630-36744316	46.2917	57.0659	201.301	224.82	132.369	2.04967	0.4127	4.96649	6.81741e-07	2.22378e-05
ENSMUSG00000109130	chr7	98553474	98557262	+	Gm45187	lncRNA	Gm45187	chr7:98553474-98557262	2.20437	4.5052	73.8585	77.9484	39.6291	4.55115	0.918723	4.95377	7.27886e-07	2.35589e-05
ENSMUSG00000025219	chr19	45725236	45731354	-	Fgf8	protein_coding	Fgf8	chr19:45725236-45731354	1.10218	0	118.029	103.384	55.6288	7.44191	1.50246	4.95316	7.30186e-07	2.35877e-05
ENSMUSG00000025083	chr19	56900792	56996660	-	Afap1l2	protein_coding	Afap1l2	chr19:56900792-56996660	8.81747	18.0208	119.477	106.666	63.2454	3.1074	0.62754	4.95172	7.35609e-07	2.3717e-05
ENSMUSG00000030782	chr7	127845983	127854871	+	Tgfb1i1	protein_coding	Tgfb1i1	chr7:127845983-127854871	111.321	148.672	386.671	381.537	257.05	1.56917	0.31744	4.94319	7.68552e-07	2.45892e-05
ENSMUSG00000004952	chr5	136112769	136140714	+	Rasa4	protein_coding	Rasa4	chr5:136112769-136140714	46.2917	48.0555	165.82	256.819	129.247	2.16359	0.437933	4.94046	7.79387e-07	2.47934e-05
ENSMUSG00000024087	chr17	80014322	80022490	-	Cyp1b1	protein_coding	Cyp1b1	chr17:80014322-80022490	401.195	318.367	62.2728	130.461	228.074	-1.9053	0.386169	-4.93386	8.06188e-07	2.55487e-05
ENSMUSG00000040212	chr7	45567446	45570828	-	Emp3	protein_coding	Emp3	chr7:45567446-45570828	137.773	208.741	454.012	531.69	333.054	1.51507	0.307441	4.92798	8.30821e-07	2.62298e-05
ENSMUSG00000071424	chr6	63233010	64681307	+	Grid2	protein_coding	Grid2	chr6:63233010-64681307	2.20437	0	98.478	66.4613	41.7859	6.05236	1.22903	4.9245	8.45785e-07	2.66518e-05
ENSMUSG00000097040	chr3	45234871	45332695	-	2610316D01Rik	lncRNA	2610316D01Rik	chr3:45234871-45332695	124.547	139.661	363.5	395.486	255.798	1.52471	0.309825	4.92121	8.60098e-07	2.70518e-05
ENSMUSG00000064246	chr1	134109913	134117919	+	Chil1	protein_coding	Chil1	chr1:134109913-134117919	11.0218	1.50173	104.995	84.5125	50.5077	3.83723	0.780805	4.91445	8.90314e-07	2.79495e-05
ENSMUSG00000026471	chr1	155003623	155022529	-	Mr1	protein_coding	Mr1	chr1:155003623-155022529	62.8245	52.5607	217.955	229.743	140.771	1.9508	0.398385	4.89676	9.74316e-07	3.04151e-05
ENSMUSG00000022206	chr15	11839981	11907373	-	Npr3	protein_coding	Npr3	chr15:11839981-11907373	48.4961	19.5225	228.092	157.538	113.412	2.47874	0.506418	4.89465	9.84787e-07	3.05138e-05
ENSMUSG00000042686	chr1	17065161	17168113	-	Jph1	protein_coding	Jph1	chr1:17065161-17168113	33.0655	49.5572	251.264	150.974	121.215	2.29613	0.469376	4.89188	9.98785e-07	3.08902e-05
ENSMUSG00000020181	chr10	109517119	110292065	-	Nav3	protein_coding	Nav3	chr10:109517119-110292065	2.20437	0	65.1692	94.3586	40.433	6.00343	1.23382	4.86573	1.14033e-06	3.50084e-05
ENSMUSG00000024186	chr17	26421931	26430298	+	Rgs11	protein_coding	Rgs11	chr17:26421931-26430298	14.3284	4.5052	89.7887	114.871	55.8734	3.3905	0.69793	4.85793	1.18617e-06	3.63491e-05
ENSMUSG00000045589	chr4	56957172	56990391	-	Frrs1l	protein_coding	Frrs1l	chr4:56957172-56990391	24.2481	36.0416	168.716	145.23	93.5589	2.3947	0.494864	4.83912	1.30416e-06	3.96013e-05
ENSMUSG00000046618	chr2	38821989	38853765	+	Olfml2a	protein_coding	Olfml2a	chr2:38821989-38853765	41.883	25.5295	176.681	162.461	101.639	2.31497	0.479363	4.82926	1.37041e-06	4.13126e-05
ENSMUSG00000090223	chr16	96268805	96326993	+	Pcp4	protein_coding	Pcp4	chr16:96268805-96326993	1.10218	4.5052	68.0656	76.3074	37.4951	4.78205	0.990432	4.82825	1.37736e-06	4.14474e-05
ENSMUSG00000033595	chr14	70768267	70775764	+	Lgi3	protein_coding	Lgi3	chr14:70768267-70775764	22.0437	40.5468	204.197	134.564	100.338	2.45634	0.510022	4.81615	1.46356e-06	4.35704e-05
ENSMUSG00000049112	chr6	112450643	112466904	-	Oxtr	protein_coding	Oxtr	chr6:112450643-112466904	1.10218	0	75.3067	127.999	51.1021	7.31855	1.52113	4.81127	1.49976e-06	4.44105e-05
ENSMUSG00000035431	chr12	58258557	58261230	+	Sstr1	protein_coding	Sstr1	chr12:58258557-58261230	17.6349	31.5364	133.235	152.615	83.7552	2.56017	0.53244	4.80837	1.52168e-06	4.49799e-05
ENSMUSG00000032118	chr9	36733159	36790220	+	Fez1	protein_coding	Fez1	chr9:36733159-36790220	108.014	129.149	351.19	341.332	232.421	1.55004	0.322408	4.80771	1.52671e-06	4.50465e-05
ENSMUSG00000034330	chr8	118225029	118361881	+	Plcg2	protein_coding	Plcg2	chr8:118225029-118361881	219.335	241.779	65.1692	66.4613	148.186	-1.80784	0.377079	-4.79433	1.63217e-06	4.76553e-05
ENSMUSG00000050666	chr14	32578712	32661448	+	Vstm4	protein_coding	Vstm4	chr14:32578712-32661448	44.0874	18.0208	159.303	186.256	101.917	2.44957	0.512325	4.78127	1.74187e-06	5.0593e-05
ENSMUSG00000032649	chr1	152275580	152386446	+	Colgalt2	protein_coding	Colgalt2	chr1:152275580-152386446	44.0874	40.5468	230.989	150.974	116.649	2.17249	0.455065	4.77402	1.80586e-06	5.22699e-05
ENSMUSG00000022112	chr14	115329681	116762591	+	Gpc5	protein_coding	Gpc5	chr14:115329681-116762591	203.904	256.796	68.7898	59.8972	147.347	-1.83687	0.386304	-4.75498	1.98466e-06	5.69515e-05
ENSMUSG00000015134	chr7	66040637	66077265	-	Aldh1a3	protein_coding	Aldh1a3	chr7:66040637-66077265	0	0	36.2051	77.1279	28.3333	7.90228	1.66445	4.74767	2.05769e-06	5.87442e-05
ENSMUSG00000097767	chr5	112361093	112377261	-	Miat	lncRNA	Miat	chr5:112361093-112377261	55.1092	27.0312	224.472	169.845	119.114	2.2443	0.472674	4.7481	2.05336e-06	5.87442e-05
ENSMUSG00000066720	chr17	23901557	23903000	-	Cldn9	protein_coding	Cldn9	chr17:23901557-23903000	55.1092	70.5815	215.058	244.512	146.315	1.87689	0.395471	4.74596	2.07521e-06	5.90427e-05
ENSMUSG00000059857	chr3	109687355	110051327	-	Ntng1	protein_coding	Ntng1	chr3:109687355-110051327	71.642	69.0797	227.368	260.101	157.048	1.79118	0.377909	4.7397	2.1403e-06	6.07911e-05
ENSMUSG00000026463	chr1	133627194	133728779	-	Atp2b4	protein_coding	Atp2b4	chr1:133627194-133728779	91.4813	97.6127	287.469	296.204	193.192	1.62758	0.343452	4.73888	2.14906e-06	6.0833e-05
ENSMUSG00000028222	chr4	15881263	15908064	+	Calb1	protein_coding	Calb1	chr4:15881263-15908064	5.51092	0	75.3067	71.3843	38.0505	4.59816	0.970921	4.73588	2.18107e-06	6.15304e-05
ENSMUSG00000024500	chr18	42778333	43216192	-	Ppp2r2b	protein_coding	Ppp2r2b	chr18:42778333-43216192	13.2262	21.0243	107.167	123.897	66.3286	2.77303	0.590401	4.69685	2.64203e-06	7.34186e-05
ENSMUSG00000036699	chrX	35459556	35462811	+	Zcchc12	protein_coding	Zcchc12	chrX:35459556-35462811	124.547	114.132	317.157	367.588	230.856	1.51825	0.323594	4.69184	2.70763e-06	7.46207e-05
ENSMUSG00000044071	chr10	123099980	123577109	+	Tafa2	protein_coding	Tafa2	chr10:123099980-123577109	79.3573	60.0693	268.642	223.179	157.812	1.81191	0.386888	4.68329	2.82301e-06	7.76722e-05
ENSMUSG00000020297	chr11	31950462	32009202	+	Nsg2	protein_coding	Nsg2	chr11:31950462-32009202	8.81747	0	83.2718	81.2304	43.3299	4.10635	0.87695	4.68254	2.83343e-06	7.78309e-05
ENSMUSG00000044117	chr16	13804467	13919364	+	Bmerb1	protein_coding	Bmerb1	chr16:13804467-13919364	100.299	162.187	393.912	378.255	258.663	1.56579	0.334471	4.68141	2.84915e-06	7.8134e-05
ENSMUSG00000026188	chr1	72323527	72342263	+	Tmem169	protein_coding	Tmem169	chr1:72323527-72342263	195.087	142.665	624.176	373.332	333.815	1.5584	0.333551	4.67215	2.98065e-06	8.16063e-05
ENSMUSG00000033960	chr18	4634877	4682869	+	Jcad	protein_coding	Jcad	chr18:4634877-4682869	244.685	118.637	508.32	578.459	362.525	1.57114	0.337997	4.64839	3.34534e-06	9.08463e-05
ENSMUSG00000009246	chr7	142622889	142648379	-	Trpm5	protein_coding	Trpm5	chr7:142622889-142648379	49.5983	70.5815	239.678	204.307	141.041	1.89514	0.408229	4.64234	3.44482e-06	9.33961e-05
ENSMUSG00000033207	chr19	23279972	23425762	-	Mamdc2	protein_coding	Mamdc2	chr19:23279972-23425762	100.299	75.0867	9.41333	12.3076	49.2766	-3.0197	0.653366	-4.62176	3.80502e-06	0.000102331
ENSMUSG00000038276	chr5	24618389	24622832	+	Asic3	protein_coding	Asic3	chr5:24618389-24622832	0	0	30.4123	73.8458	26.0645	7.7817	1.68687	4.61311	3.96684e-06	0.00010617
ENSMUSG00000060735	chr15	11033802	11038077	-	Rxfp3	protein_coding	Rxfp3	chr15:11033802-11038077	0	0	48.5149	50.0511	24.6415	7.70213	1.67221	4.60597	4.10549e-06	0.000109355
ENSMUSG00000049691	chr5	41918825	41921844	-	Nkx3-2	protein_coding	Nkx3-2	chr5:41918825-41921844	5.51092	22.526	94.1333	138.666	65.2091	3.10291	0.674007	4.60368	4.15091e-06	0.000110389
ENSMUSG00000055022	chr15	91949045	92239848	+	Cntn1	protein_coding	Cntn1	chr15:91949045-92239848	19.8393	54.0624	188.267	178.051	110.055	2.33594	0.509142	4.58799	4.4754e-06	0.000117892
ENSMUSG00000046182	chr7	125477591	125681583	-	Gsg1l	protein_coding	Gsg1l	chr7:125477591-125681583	77.1529	33.0381	265.022	204.307	144.88	2.07213	0.453044	4.57379	4.78974e-06	0.000124795
ENSMUSG00000028327	chr4	45848663	45887008	+	Stra6l	protein_coding	Stra6l	chr4:45848663-45887008	95.89	75.0867	10.8615	10.6666	48.1262	-2.99156	0.654164	-4.5731	4.80562e-06	0.000124819
ENSMUSG00000031379	chrX	163052366	163156007	+	Pir	protein_coding	Pir	chrX:163052366-163156007	175.247	241.779	57.9282	56.6151	132.892	-1.86117	0.406968	-4.57325	4.80216e-06	0.000124819
ENSMUSG00000042284	chr13	115089631	115238500	-	Itga1	protein_coding	Itga1	chr13:115089631-115238500	34.1677	19.5225	136.131	148.512	84.5834	2.38743	0.522864	4.56607	4.96964e-06	0.00012838
ENSMUSG00000029286	chr5	88635833	88653908	+	Enam	protein_coding	Enam	chr5:88635833-88653908	0	1.50173	66.6174	99.2816	41.8502	7.006	1.53629	4.56034	5.10711e-06	0.000131424
ENSMUSG00000048582	chr14	57271916	57295557	-	Gja3	protein_coding	Gja3	chr14:57271916-57295557	44.0874	69.0797	2.17231	4.10255	29.8605	-4.18221	0.918517	-4.55322	5.28322e-06	0.000135538
ENSMUSG00000070866	chr2	81883565	82090223	+	Zfp804a	protein_coding	Zfp804a	chr2:81883565-82090223	13.2262	7.50867	89.7887	92.7176	50.8103	3.11138	0.68413	4.54794	5.41738e-06	0.000138131
ENSMUSG00000043017	chr7	16640414	16644830	+	Ptgir	protein_coding	Ptgir	chr7:16640414-16644830	2.20437	0	47.7908	86.974	34.2423	5.76535	1.27506	4.52164	6.13638e-06	0.000154809
ENSMUSG00000030257	chr6	112694931	112924227	-	Srgap3	protein_coding	Srgap3	chr6:112694931-112924227	92.5835	102.118	298.33	274.871	191.976	1.56029	0.345118	4.52103	6.15391e-06	0.000155017
ENSMUSG00000020151	chr10	115854117	116110837	+	Ptprr	protein_coding	Ptprr	chr10:115854117-116110837	0	0	55.0318	38.5639	23.3989	7.62824	1.68786	4.51947	6.19945e-06	0.000155695
ENSMUSG00000050777	chr1	119995106	120001804	-	Tmem37	protein_coding	Tmem37	chr1:119995106-120001804	57.3136	63.0728	196.956	225.64	135.746	1.81393	0.402373	4.50807	6.54188e-06	0.000163046
ENSMUSG00000028197	chr3	144998232	145257766	+	Col24a1	protein_coding	Col24a1	chr3:144998232-145257766	30.8612	16.5191	149.165	118.153	78.6747	2.47545	0.549563	4.50439	6.65629e-06	0.000164691
ENSMUSG00000027318	chr2	130892736	130905734	-	Adam33	protein_coding	Adam33	chr2:130892736-130905734	2.20437	0	47.0667	86.1535	33.8561	5.74906	1.27763	4.49978	6.80239e-06	0.000166823
ENSMUSG00000032584	chr9	107784071	107797582	+	Mst1r	protein_coding	Mst1r	chr9:107784071-107797582	52.9048	18.0208	236.057	142.769	112.438	2.39238	0.532795	4.49024	7.11441e-06	0.000173195
ENSMUSG00000090260	chr1	161832537	161844063	+	2810442N19Rik	lncRNA	2810442N19Rik	chr1:161832537-161844063	101.401	88.6023	263.573	301.127	188.676	1.568	0.350318	4.47592	7.60834e-06	0.000183358
ENSMUSG00000037887	chr7	141633226	141649580	-	Dusp8	protein_coding	Dusp8	chr7:141633226-141649580	5.51092	0	60.8246	72.2048	34.6351	4.46108	0.99764	4.47163	7.76246e-06	0.000185998
ENSMUSG00000027875	chr3	98187750	98218054	+	Hmgcs2	protein_coding	Hmgcs2	chr3:98187750-98218054	66.1311	46.5537	192.611	220.717	131.503	1.86529	0.418078	4.46159	8.13548e-06	0.000193824
ENSMUSG00000056222	chr13	57569007	58056146	-	Spock1	protein_coding	Spock1	chr13:57569007-58056146	40.7808	54.0624	178.853	185.435	114.783	1.94965	0.437564	4.4557	8.36212e-06	0.000198093
ENSMUSG00000001542	chr13	75854875	75920483	+	Ell2	protein_coding	Ell2	chr13:75854875-75920483	67.2332	34.5399	228.092	183.794	128.415	2.0008	0.45042	4.44207	8.9099e-06	0.000209879
ENSMUSG00000074736	chr2	149671130	149846312	+	Syndig1	protein_coding	Syndig1	chr2:149671130-149846312	2.20437	7.50867	85.4441	55.7946	37.7379	3.93069	0.884856	4.44218	8.90504e-06	0.000209879
ENSMUSG00000014599	chr3	107648363	107667785	-	Csf1	protein_coding	Csf1	chr3:107648363-107667785	62.8245	81.0936	221.575	246.973	153.117	1.70918	0.385845	4.4297	9.43647e-06	0.000219966
ENSMUSG00000056755	chr6	110622541	111544191	+	Grm7	protein_coding	Grm7	chr6:110622541-111544191	0	0	60.1005	29.5383	22.4097	7.5665	1.7101	4.42461	9.66178e-06	0.000223183
ENSMUSG00000028600	chr4	107871987	107953642	-	Podn	protein_coding	Podn	chr4:107871987-107953642	3.30655	12.0139	97.0298	67.2818	44.908	3.48306	0.787259	4.42429	9.67595e-06	0.000223202
ENSMUSG00000090877	chr17	35175411	35178214	-	Hspa1b	protein_coding	Hspa1b	chr17:35175411-35178214	319.633	259.8	111.512	87.7945	194.685	-1.54008	0.348906	-4.41402	1.01469e-05	0.000232142
ENSMUSG00000041674	chr11	112554752	112672802	-	BC006965	lncRNA	BC006965	chr11:112554752-112672802	22.0437	19.5225	97.7539	139.487	69.7017	2.5075	0.568606	4.4099	1.03418e-05	0.000235955
ENSMUSG00000020080	chr10	62218915	62258270	-	Hkdc1	protein_coding	Hkdc1	chr10:62218915-62258270	6.61311	9.0104	91.2369	64.8202	42.9202	3.33721	0.757884	4.40332	1.06607e-05	0.00024219
ENSMUSG00000117695	chr19	56094679	56129039	+	Gm31912	lncRNA	Gm31912	chr19:56094679-56129039	203.904	231.267	68.7898	18.0512	130.503	-2.31781	0.526878	-4.39913	1.08685e-05	0.000245955
ENSMUSG00000052062	chr1	61677982	62681443	+	Pard3b	protein_coding	Pard3b	chr1:61677982-62681443	134.466	99.1144	385.223	287.178	226.495	1.51997	0.34581	4.3954	1.10571e-05	0.000249211
ENSMUSG00000025257	chrX	150787577	150799291	-	Ribc1	protein_coding	Ribc1	chrX:150787577-150799291	135.569	172.699	11.5856	41.846	90.4249	-2.53559	0.579635	-4.37446	1.21736e-05	0.000269644
ENSMUSG00000028128	chr3	121517185	121528697	+	F3	protein_coding	F3	chr3:121517185-121528697	35.2699	40.5468	169.44	144.41	97.4166	2.05427	0.469986	4.37091	1.2373e-05	0.000272974
ENSMUSG00000038540	chr7	83234138	83274822	+	Tmc3	protein_coding	Tmc3	chr7:83234138-83274822	4.40874	0	51.4113	71.3843	31.8011	4.66016	1.06802	4.36336	1.28078e-05	0.000280713
ENSMUSG00000037005	chrX	47197601	47225858	+	Xpnpep2	protein_coding	Xpnpep2	chrX:47197601-47225858	85.9704	43.5503	229.541	239.589	149.662	1.84146	0.422211	4.36147	1.29191e-05	0.000282782
ENSMUSG00000020140	chr10	115286215	115423685	-	Lgr5	protein_coding	Lgr5	chr10:115286215-115423685	46.2917	7.50867	839.235	638.356	382.848	4.76678	1.09447	4.35533	1.32866e-05	0.000290066
ENSMUSG00000039084	chr11	94455872	94459953	+	Chad	protein_coding	Chad	chr11:94455872-94459953	0	1.50173	85.4441	56.6151	35.8902	6.782	1.55749	4.35445	1.33401e-05	0.000290853
ENSMUSG00000053626	chr8	64467964	64659305	-	Tll1	protein_coding	Tll1	chr8:64467964-64659305	60.6201	24.0277	198.404	178.051	115.276	2.13074	0.489948	4.34892	1.36808e-05	0.000297504
ENSMUSG00000019906	chr10	107107546	107257335	+	Lin7a	protein_coding	Lin7a	chr10:107107546-107257335	20.9415	10.5121	80.3754	138.666	62.6238	2.77345	0.638016	4.34699	1.38021e-05	0.000299753
ENSMUSG00000102657	chr12	109635302	109644019	+	Gm37899	TEC	Gm37899	chr12:109635302-109644019	108.014	75.0867	219.403	386.46	197.241	1.71855	0.396723	4.33186	1.47857e-05	0.000319039
ENSMUSG00000035112	chr11	101151423	101168235	+	Wnk4	protein_coding	Wnk4	chr11:101151423-101168235	125.649	82.5953	272.263	345.434	206.485	1.55978	0.361152	4.31889	1.56813e-05	0.000336192
ENSMUSG00000075478	chr14	109146231	109151590	-	Slitrk1	protein_coding	Slitrk1	chr14:109146231-109151590	5.51092	1.50173	61.5487	62.3587	32.73	4.07077	0.945574	4.30508	1.66927e-05	0.000354688
ENSMUSG00000025854	chr5	138740268	138795832	+	Fam20c	protein_coding	Fam20c	chr5:138740268-138795832	7.71529	4.5052	53.5836	89.4355	38.8099	3.51946	0.822261	4.28022	1.86711e-05	0.000393224
ENSMUSG00000029096	chr5	35809366	35837126	-	Htra3	protein_coding	Htra3	chr5:35809366-35837126	4.40874	15.0173	85.4441	83.692	47.1405	3.17387	0.742775	4.27298	1.92874e-05	0.000401144
ENSMUSG00000038496	chr1	82990243	83016169	-	Slc19a3	protein_coding	Slc19a3	chr1:82990243-83016169	41.883	19.5225	0	0	15.3514	-7.7641	1.81889	-4.26858	1.9672e-05	0.000407621
ENSMUSG00000082229	chrX	102227781	102230246	-	Nap1l2	protein_coding	Nap1l2	chrX:102227781-102230246	68.3354	36.0416	185.37	210.05	124.949	1.9056	0.448015	4.25344	2.10513e-05	0.000430854
ENSMUSG00000028919	chr4	140966809	140984875	+	Arhgef19	protein_coding	Arhgef19	chr4:140966809-140984875	57.3136	33.0381	140.476	235.486	116.578	2.04233	0.480949	4.24646	2.17178e-05	0.000442868
ENSMUSG00000003545	chr7	19036620	19043976	-	Fosb	protein_coding	Fosb	chr7:19036620-19043976	68.3354	103.62	264.297	252.717	172.242	1.59761	0.376789	4.24007	2.23454e-05	0.000454556
ENSMUSG00000050587	chr2	96148513	97462011	+	Lrrc4c	protein_coding	Lrrc4c	chr2:96148513-97462011	1.10218	0	89.7887	43.487	33.5945	6.71453	1.58386	4.23933	2.24183e-05	0.000454931
ENSMUSG00000046318	chr18	66189925	66425738	-	Ccbe1	protein_coding	Ccbe1	chr18:66189925-66425738	9.91966	1.50173	61.5487	85.333	39.5758	3.60825	0.851401	4.23801	2.25511e-05	0.00045707
ENSMUSG00000014158	chr5	114760212	114796482	-	Trpv4	protein_coding	Trpv4	chr5:114760212-114796482	11.0218	0	116.581	50.0511	44.4134	3.82462	0.904384	4.22898	2.34748e-05	0.000474067
ENSMUSG00000030701	chr7	100292098	100311621	-	Plekhb1	protein_coding	Plekhb1	chr7:100292098-100311621	24.2481	19.5225	126.718	102.564	68.2631	2.38171	0.56337	4.22762	2.36178e-05	0.000476378
ENSMUSG00000020609	chr12	8027647	8066835	+	Apob	protein_coding	Apob	chr12:8027647-8066835	46.2917	15.0173	0	0	15.3273	-7.76365	1.83791	-4.22417	2.39823e-05	0.000482673
ENSMUSG00000021182	chr12	100877781	100995315	-	Ccdc88c	protein_coding	Ccdc88c	chr12:100877781-100995315	179.656	261.302	68.0656	69.7433	144.692	-1.6748	0.396675	-4.2221	2.42041e-05	0.000486441
ENSMUSG00000036915	chr7	30146960	30156940	-	Kirrel2	protein_coding	Kirrel2	chr7:30146960-30156940	0	0	26.0677	51.6921	19.4399	7.35887	1.74309	4.22173	2.42436e-05	0.000486649
ENSMUSG00000032092	chr9	44951096	44965313	+	Mpzl2	protein_coding	Mpzl2	chr9:44951096-44965313	91.4813	78.0901	242.574	253.537	166.421	1.54487	0.366003	4.22093	2.43292e-05	0.000487197
ENSMUSG00000001773	chr7	86368184	86425151	-	Folh1	protein_coding	Folh1	chr7:86368184-86425151	0	0	30.4123	45.9485	19.0902	7.33313	1.73794	4.21942	2.44927e-05	0.000489883
ENSMUSG00000021469	chr13	53620919	53627110	-	Msx2	protein_coding	Msx2	chr13:53620919-53627110	58.4158	60.0693	202.025	188.717	127.307	1.72244	0.40921	4.20918	2.56301e-05	0.000510798
ENSMUSG00000031610	chr8	57908956	57930619	+	Scrg1	protein_coding	Scrg1	chr8:57908956-57930619	0	0	51.4113	24.6153	19.0066	7.32893	1.75129	4.18489	2.85308e-05	0.000557955
ENSMUSG00000028024	chr3	129062823	129126369	-	Enpep	protein_coding	Enpep	chr3:129062823-129126369	0	0	44.1703	29.5383	18.4271	7.28372	1.74707	4.16911	3.0579e-05	0.000592459
ENSMUSG00000038507	chr6	39063343	39095283	-	Parp12	protein_coding	Parp12	chr6:39063343-39095283	29.759	79.5919	217.955	206.768	133.519	1.97827	0.475641	4.15916	3.19414e-05	0.000614018
ENSMUSG00000027547	chr2	168590251	168609121	-	Sall4	protein_coding	Sall4	chr2:168590251-168609121	989.761	953.601	116.581	28.7178	522.165	-3.74002	0.904581	-4.13453	3.55677e-05	0.000674075
ENSMUSG00000029878	chr12	74343441	74348782	+	Dbpht2	lncRNA	Dbpht2	chr12:74343441-74348782	0	0	46.3426	26.2563	18.1497	7.26212	1.75654	4.13433	3.55987e-05	0.000674075
ENSMUSG00000024990	chr19	38105076	38113729	-	Rbp4	protein_coding	Rbp4	chr19:38105076-38113729	45.1896	60.0693	178.853	182.153	116.566	1.78584	0.432056	4.13335	3.57513e-05	0.000675432
ENSMUSG00000025092	chr19	58784181	58932086	-	Hspa12a	protein_coding	Hspa12a	chr19:58784181-58932086	54.007	64.5745	211.438	176.41	126.607	1.71475	0.416554	4.11652	3.84629e-05	0.00071693
ENSMUSG00000034258	chr12	85793312	85860359	+	Flvcr2	protein_coding	Flvcr2	chr12:85793312-85860359	9.91966	36.0416	149.165	109.948	76.2687	2.53106	0.616165	4.10775	3.99525e-05	0.000743037
ENSMUSG00000040703	chr7	25501899	25516338	-	Cyp2s1	protein_coding	Cyp2s1	chr7:25501899-25516338	54.007	31.5364	236.057	123.897	111.374	2.06117	0.501839	4.10723	4.00431e-05	0.000743893
ENSMUSG00000052316	chr16	30088119	30102074	-	Lrrc15	protein_coding	Lrrc15	chr16:30088119-30102074	4.40874	13.5156	68.7898	85.333	43.0118	3.15206	0.76874	4.1003	4.12622e-05	0.0007623
ENSMUSG00000047250	chr2	36120437	36142284	+	Ptgs1	protein_coding	Ptgs1	chr2:36120437-36142284	44.0874	18.0208	125.994	167.384	88.8715	2.21543	0.541102	4.0943	4.23452e-05	0.000781445
ENSMUSG00000053552	chr2	130137088	130212401	+	Ebf4	protein_coding	Ebf4	chr2:130137088-130212401	55.1092	70.5815	191.887	205.948	130.881	1.66851	0.409135	4.07814	4.53977e-05	0.000832257
ENSMUSG00000022575	chr15	75734175	75739257	+	Gsdmd	protein_coding	Gsdmd	chr15:75734175-75739257	34.1677	6.00693	151.337	109.128	75.16	2.65587	0.651976	4.07357	4.62979e-05	0.000845974
ENSMUSG00000070498	chr5	125608837	125869647	+	Tmem132b	protein_coding	Tmem132b	chr5:125608837-125869647	0	0	39.8256	28.7178	17.1359	7.17876	1.76521	4.0668	4.76637e-05	0.000868083
ENSMUSG00000004748	chr11	4041479	4045445	-	Mtfp1	protein_coding	Mtfp1	chr11:4041479-4045445	217.13	250.789	72.4103	91.0765	157.852	-1.51713	0.373333	-4.06375	4.82911e-05	0.000877513
ENSMUSG00000025213	chr19	45063679	45067728	+	Kazald1	protein_coding	Kazald1	chr19:45063679-45067728	13.2262	28.5329	95.5815	127.999	66.335	2.44567	0.601861	4.06352	4.83391e-05	0.000877513
ENSMUSG00000024486	chr18	36637979	36648858	-	Hbegf	protein_coding	Hbegf	chr18:36637979-36648858	59.518	67.578	207.093	189.538	130.932	1.64541	0.405048	4.06226	4.86006e-05	0.000880345
ENSMUSG00000033910	chr3	81999733	82053094	-	Gucy1a1	protein_coding	Gucy1a1	chr3:81999733-82053094	17.6349	1.50173	89.7887	89.4355	49.5902	3.16056	0.78147	4.04438	5.24621e-05	0.000939663
ENSMUSG00000051592	chrX	6845890	6907858	-	Ccnb3	protein_coding	Ccnb3	chrX:6845890-6907858	0	0	26.7918	41.0255	16.9543	7.16192	1.7709	4.04424	5.24942e-05	0.000939663
ENSMUSG00000010797	chr6	17988938	18030584	-	Wnt2	protein_coding	Wnt2	chr6:17988938-18030584	8.81747	19.5225	102.098	79.5894	52.507	2.71163	0.671505	4.03814	5.38772e-05	0.000961328
ENSMUSG00000097754	chr1	150034793	150040699	-	Ptgs2os2	lncRNA	Ptgs2os2	chr1:150034793-150040699	2.20437	0	47.7908	52.5126	25.6269	5.34662	1.32433	4.03724	5.40837e-05	0.000963984
ENSMUSG00000118668	chr19	6806577	6818004	-	RPS6KA4	protein_coding	RPS6KA4	chr19:6806577-6818004	38.5765	37.5433	150.613	138.666	91.3498	1.9255	0.476992	4.03675	5.41961e-05	0.000964957
ENSMUSG00000055409	chr7	49624611	50516356	+	Nell1	protein_coding	Nell1	chr7:49624611-50516356	17.6349	15.0173	94.8574	91.0765	54.6466	2.50331	0.622859	4.01906	5.84297e-05	0.00103045
ENSMUSG00000054200	chr19	38085518	38102711	+	Ffar4	protein_coding	Ffar4	chr19:38085518-38102711	3.30655	0	44.1703	56.6151	26.023	4.78451	1.19057	4.01868	5.85253e-05	0.00103105
ENSMUSG00000026676	chr2	5142586	5235689	+	Ccdc3	protein_coding	Ccdc3	chr2:5142586-5235689	37.4743	30.0347	124.546	148.512	85.1417	2.00879	0.499974	4.01779	5.87477e-05	0.00103387
ENSMUSG00000026058	chr1	32211794	32697649	+	Khdrbs2	protein_coding	Khdrbs2	chr1:32211794-32697649	35.2699	34.5399	147.717	127.179	86.1764	1.97711	0.492435	4.01496	5.94546e-05	0.00104411
ENSMUSG00000048216	chr6	13834456	13839941	-	Gpr85	protein_coding	Gpr85	chr6:13834456-13839941	35.2699	46.5537	108.615	230.563	105.251	2.05714	0.512474	4.01413	5.96664e-05	0.00104673
ENSMUSG00000024268	chr18	25610688	25887214	-	Celf4	protein_coding	Celf4	chr18:25610688-25887214	51.8027	55.5641	139.752	237.127	121.061	1.81221	0.452474	4.00511	6.19885e-05	0.00108066
ENSMUSG00000045658	chr1	84014016	84341901	-	Pid1	protein_coding	Pid1	chr1:84014016-84341901	29.759	45.052	171.612	123.897	92.5801	1.99449	0.498106	4.00415	6.22416e-05	0.00108281
ENSMUSG00000053199	chr9	51676651	51765156	+	Arhgap20	protein_coding	Arhgap20	chr9:51676651-51765156	7.71529	0	231.713	246.973	121.6	5.89717	1.47892	3.98749	6.6777e-05	0.00114855
ENSMUSG00000037239	chr7	28858253	28868072	-	Spred3	protein_coding	Spred3	chr7:28858253-28868072	44.0874	97.6127	262.125	208.409	153.059	1.74745	0.438696	3.98328	6.79697e-05	0.00116666
ENSMUSG00000073209	chr6	30932957	30936013	-	Klf14	protein_coding	Klf14	chr6:30932957-30936013	66.1311	45.052	176.681	191.999	119.966	1.71945	0.432208	3.97828	6.94154e-05	0.00118903
ENSMUSG00000043943	chr9	18233246	18314291	-	Naalad2	protein_coding	Naalad2	chr9:18233246-18314291	4.40874	3.00347	54.3077	52.5126	28.5581	3.82575	0.962822	3.97348	7.08298e-05	0.0012083
ENSMUSG00000019359	chrX	99773547	99782500	+	Gdpd2	protein_coding	Gdpd2	chrX:99773547-99782500	0	0	36.9292	27.0768	16.0015	7.07992	1.78506	3.96622	7.30222e-05	0.00123686
ENSMUSG00000091971	chr17	35188165	35191132	-	Hspa1a	protein_coding	Hspa1a	chr17:35188165-35191132	112.423	100.616	25.3436	22.1538	65.1341	-2.16504	0.546189	-3.9639	7.37342e-05	0.00124639
ENSMUSG00000038807	chr11	74274181	74501741	-	Rap1gap2	protein_coding	Rap1gap2	chr11:74274181-74501741	11.0218	1.50173	90.5128	51.6921	38.6821	3.43496	0.867113	3.96138	7.45178e-05	0.00125726
ENSMUSG00000067860	chrX	57068059	57087096	+	Zic3	protein_coding	Zic3	chrX:57068059-57087096	6.61311	9.0104	55.0318	80.4099	37.7663	3.13017	0.790285	3.96081	7.46955e-05	0.00125755
ENSMUSG00000022860	chr16	78727835	78748621	+	Chodl	protein_coding	Chodl	chr16:78727835-78748621	1.10218	1.50173	60.8246	34.4614	24.4725	5.22048	1.32303	3.94585	7.95163e-05	0.00133195
ENSMUSG00000063297	chr7	54485362	54918633	+	Luzp2	protein_coding	Luzp2	chr7:54485362-54918633	5.51092	0	61.5487	46.769	28.4572	4.17474	1.05807	3.94562	7.95931e-05	0.00133195
ENSMUSG00000041836	chr7	135139209	135288022	+	Ptpre	protein_coding	Ptpre	chr7:135139209-135288022	12.124	31.5364	146.269	86.1535	69.0207	2.44168	0.62208	3.92502	8.67243e-05	0.00143322
ENSMUSG00000027827	chr3	64856616	65285640	+	Kcnab1	protein_coding	Kcnab1	chr3:64856616-65285640	9.91966	0	76.7549	56.6151	35.8224	3.65168	0.933003	3.9139	9.08165e-05	0.00149284
ENSMUSG00000032625	chr6	12311608	12749409	-	Thsd7a	protein_coding	Thsd7a	chr6:12311608-12749409	29.759	21.0243	78.2031	175.589	76.1438	2.30962	0.590735	3.90974	9.23963e-05	0.00151732
ENSMUSG00000042581	chr1	129201080	130147015	+	Thsd7b	protein_coding	Thsd7b	chr1:129201080-130147015	1.10218	0	23.1713	87.7945	28.017	6.44999	1.65019	3.90863	9.28211e-05	0.00151991
ENSMUSG00000027577	chr2	180660172	180685339	-	Chrna4	protein_coding	Chrna4	chr2:180660172-180685339	44.0874	63.0728	156.406	197.743	115.327	1.73323	0.443729	3.90607	9.38107e-05	0.00152852
ENSMUSG00000022044	chr14	66581744	66599129	+	Stmn4	protein_coding	Stmn4	chr14:66581744-66599129	0	0	26.0677	35.2819	15.3374	7.01755	1.79796	3.90307	9.49806e-05	0.00154307
ENSMUSG00000063063	chr6	76858619	77956682	-	Ctnna2	protein_coding	Ctnna2	chr6:76858619-77956682	49.5983	52.5607	186.094	150.153	109.602	1.72081	0.44176	3.89535	9.80557e-05	0.00158531
ENSMUSG00000059187	chr6	96090134	96634159	+	Tafa1	protein_coding	Tafa1	chr6:96090134-96634159	22.0437	22.526	99.2021	109.128	63.2249	2.22526	0.572031	3.8901	0.000100202	0.00161689
ENSMUSG00000021876	chr14	51328533	51343608	+	Rnase4	protein_coding	Rnase4	chr14:51328533-51343608	35.2699	61.5711	159.303	176.41	108.138	1.80755	0.464799	3.88889	0.000100702	0.00162339
ENSMUSG00000016150	chrX	41616742	42363663	-	Tenm1	protein_coding	Tenm1	chrX:41616742-42363663	0	0	32.5846	27.8973	15.1205	6.99792	1.80023	3.88723	0.000101394	0.00163296
ENSMUSG00000079018	chr15	74915866	74920679	-	Ly6c1	protein_coding	Ly6c1	chr15:74915866-74920679	16.5328	4.5052	58.6523	109.128	47.2045	2.9495	0.759653	3.8827	0.000103304	0.00166052
ENSMUSG00000106121	chr3	102398657	102401563	+	Gm42679	lncRNA	Gm42679	chr3:102398657-102401563	0	0	20.999	40.205	15.301	7.0135	1.8096	3.87571	0.000106313	0.00170561
ENSMUSG00000044037	chr9	110709241	110729598	+	Als2cl	protein_coding	Als2cl	chr9:110709241-110729598	22.0437	10.5121	135.407	64.8202	58.1958	2.59775	0.671204	3.87029	0.000108706	0.00174066
ENSMUSG00000110246	chr8	51196325	51370032	-	C130073E24Rik	lncRNA	C130073E24Rik	chr8:51196325-51370032	0	0	25.3436	34.4614	14.9512	6.98075	1.80616	3.86496	0.000111107	0.00177399
ENSMUSG00000021381	chr13	48816473	48819983	+	Barx1	protein_coding	Barx1	chr13:48816473-48819983	30.8612	34.5399	151.337	108.307	81.2614	1.99338	0.515958	3.86346	0.000111793	0.00177985
ENSMUSG00000070469	chr7	81984939	82263658	+	Adamtsl3	protein_coding	Adamtsl3	chr7:81984939-82263658	36.3721	7.50867	104.995	145.23	73.5264	2.47406	0.643156	3.84674	0.0001197	0.00188418
ENSMUSG00000022661	chr16	45202497	45229416	-	Cd200	protein_coding	Cd200	chr16:45202497-45229416	20.9415	16.5191	139.028	66.4613	60.7374	2.4491	0.637083	3.84424	0.000120927	0.00189813
ENSMUSG00000027859	chr3	102377234	102428329	+	Ngf	protein_coding	Ngf	chr3:102377234-102428329	19.8393	45.052	118.753	153.435	84.2699	2.09006	0.54429	3.83997	0.00012305	0.00192062
ENSMUSG00000074785	chr10	94626727	94780697	-	Plxnc1	protein_coding	Plxnc1	chr10:94626727-94780697	8.81747	6.00693	70.9621	56.6151	35.6004	3.08741	0.804006	3.84004	0.000123015	0.00192062
ENSMUSG00000040296	chr4	40204848	40239828	-	Ddx58	protein_coding	Ddx58	chr4:40204848-40239828	82.6638	55.5641	199.852	211.691	137.443	1.56462	0.408319	3.83187	0.000127174	0.00197025
ENSMUSG00000019256	chr12	35547972	35585037	-	Ahr	protein_coding	Ahr	chr12:35547972-35585037	4.40874	1.50173	39.8256	59.0767	26.2032	4.00225	1.04501	3.82986	0.000128215	0.00197905
ENSMUSG00000028176	chr3	157788527	158267858	-	Lrrc7	protein_coding	Lrrc7	chr3:157788527-158267858	2.20437	0	52.1354	37.7434	23.0208	5.19331	1.35695	3.82719	0.000129613	0.00199876
ENSMUSG00000044550	chrX	135491590	135569127	+	Tceal3	protein_coding	Tceal3	chrX:135491590-135569127	44.0874	34.5399	129.614	155.076	90.8295	1.84885	0.483697	3.82234	0.000132194	0.00203481
ENSMUSG00000037362	chr15	54609097	54617435	+	Ccn3	protein_coding	Ccn3	chr15:54609097-54617435	0	0	42.7221	17.2307	14.9882	6.98651	1.82826	3.82141	0.000132693	0.0020374
ENSMUSG00000062991	chr8	32304578	33374825	-	Nrg1	protein_coding	Nrg1	chr8:32304578-33374825	54.007	37.5433	146.269	168.204	101.506	1.77023	0.463851	3.81637	0.000135429	0.00206368
ENSMUSG00000028782	chr4	129878662	129916426	+	Adgrb2	protein_coding	Adgrb2	chr4:129878662-129916426	28.6568	45.052	137.58	136.205	86.8732	1.90617	0.500441	3.80899	0.000139537	0.00212048
ENSMUSG00000041886	chr12	119278004	119433722	+	Macc1	protein_coding	Macc1	chr12:119278004-119433722	29.759	10.5121	137.58	82.8714	65.1805	2.42386	0.636782	3.80642	0.000140993	0.0021329
ENSMUSG00000079598	chr6	38640001	38657800	+	Clec2l	protein_coding	Clec2l	chr6:38640001-38657800	36.3721	54.0624	125.27	196.922	103.157	1.84212	0.483945	3.80648	0.000140961	0.0021329
ENSMUSG00000026288	chr1	87548033	87648229	+	Inpp5d	protein_coding	Inpp5d	chr1:87548033-87648229	0	0	11.5856	50.8716	15.6143	7.04184	1.85149	3.80333	0.000142761	0.00215186
ENSMUSG00000015312	chr10	80765906	80768038	+	Gadd45b	protein_coding	Gadd45b	chr10:80765906-80768038	50.7005	64.5745	181.75	171.486	117.128	1.62195	0.427275	3.79603	0.000147033	0.00220036
ENSMUSG00000037440	chr10	23770585	23781241	+	Vnn1	protein_coding	Vnn1	chr10:23770585-23781241	0	0	43.4462	15.5897	14.759	6.96442	1.83979	3.78545	0.00015343	0.00227974
ENSMUSG00000071265	chr12	74331015	74342719	+	1700086L19Rik	transcribed_unitary_pseudogene	1700086L19Rik	chr12:74331015-74342719	0	0	25.3436	31.1794	14.1307	6.89952	1.82304	3.78462	0.000153943	0.00228534
ENSMUSG00000021680	chr13	95567878	95581432	-	Crhbp	protein_coding	Crhbp	chr13:95567878-95581432	56.2114	84.0971	6.51692	13.9487	40.1935	-2.78241	0.735362	-3.78373	0.000154495	0.00228946
ENSMUSG00000073779	chr4	107663229	107680219	-	Lrp8os2	lncRNA	Lrp8os2	chr4:107663229-107680219	104.708	48.0555	263.573	213.332	157.417	1.6284	0.430348	3.78391	0.000154381	0.00228946
ENSMUSG00000047867	chr6	48678515	48685159	-	Gimap6	protein_coding	Gimap6	chr6:48678515-48685159	6.61311	1.50173	49.9631	56.6151	28.6733	3.64494	0.964411	3.77945	0.000157176	0.00232096
ENSMUSG00000086854	chr6	30573151	30576034	-	Gm13781	lncRNA	Gm13781	chr6:30573151-30576034	27.5546	27.0312	99.9262	126.358	70.2176	2.05033	0.544911	3.76269	0.000168093	0.00244328
ENSMUSG00000068697	chr14	20699174	20706608	-	Myoz1	protein_coding	Myoz1	chr14:20699174-20706608	0	3.00347	61.5487	28.7178	23.3175	5.07817	1.35165	3.75702	0.000171947	0.00248847
ENSMUSG00000020357	chr11	49500089	49543566	+	Flt4	protein_coding	Flt4	chr11:49500089-49543566	16.5328	27.0312	0	0	10.891	-7.25944	1.93491	-3.75182	0.000175554	0.00253847
ENSMUSG00000031952	chr8	112615767	112637079	-	Chst5	protein_coding	Chst5	chr8:112615767-112637079	17.6349	19.5225	75.3067	110.769	55.8082	2.32689	0.62213	3.74019	0.000183879	0.0026451
ENSMUSG00000046157	chr12	79008568	79054401	-	Tmem229b	protein_coding	Tmem229b	chr12:79008568-79054401	46.2917	19.5225	127.442	143.589	84.2114	2.01958	0.540518	3.73638	0.000186687	0.00267627
ENSMUSG00000038058	chr6	54900933	54949597	-	Nod1	protein_coding	Nod1	chr6:54900933-54949597	36.3721	120.139	204.921	346.255	176.922	1.83195	0.491298	3.72881	0.000192389	0.00274858
ENSMUSG00000057182	chr2	65287461	65397971	-	Scn3a	protein_coding	Scn3a	chr2:65287461-65397971	1.10218	0	31.8605	58.2562	22.8047	6.15042	1.65	3.72752	0.000193374	0.00275647
ENSMUSG00000040612	chr1	166081707	166144392	+	Ildr2	protein_coding	Ildr2	chr1:166081707-166144392	139.977	117.135	26.7918	42.6665	81.6427	-1.8934	0.508014	-3.72706	0.000193728	0.00275827
ENSMUSG00000040891	chr7	18747208	18757463	-	Foxa3	protein_coding	Foxa3	chr7:18747208-18757463	1.10218	0	55.7559	33.6409	22.6247	6.14094	1.64809	3.72609	0.000194473	0.00276416
ENSMUSG00000059336	chr18	78143305	78185334	-	Slc14a1	protein_coding	Slc14a1	chr18:78143305-78185334	45.1896	6.00693	522.078	515.28	272.139	4.32829	1.17159	3.69439	0.000220419	0.00308554
ENSMUSG00000031802	chr9	13342656	13344047	+	Phxr4	TEC	Phxr4	chr9:13342656-13344047	9.91966	9.0104	64.4451	67.2818	37.6642	2.79439	0.756789	3.69243	0.00022212	0.0030991
ENSMUSG00000028845	chr4	126215913	126219481	-	Tekt2	protein_coding	Tekt2	chr4:126215913-126219481	6.61311	7.50867	60.1005	56.6151	32.7094	3.05341	0.827631	3.68934	0.000224838	0.00312398
ENSMUSG00000033033	chr19	47093791	47126733	-	Calhm2	protein_coding	Calhm2	chr19:47093791-47126733	56.2114	36.0416	134.683	178.871	101.452	1.75316	0.475234	3.68905	0.000225092	0.00312491
ENSMUSG00000009214	chr2	26951647	26962191	-	Mymk	protein_coding	Mymk	chr2:26951647-26962191	11.0218	4.5052	49.239	80.4099	36.294	3.02323	0.82025	3.68574	0.000228039	0.00315532
ENSMUSG00000059866	chr5	34653430	34671335	-	Tnip2	protein_coding	Tnip2	chr5:34653430-34671335	59.518	45.052	158.578	168.204	107.838	1.6365	0.444213	3.68405	0.000229558	0.00317109
ENSMUSG00000022321	chr15	18819032	19014322	+	Cdh10	protein_coding	Cdh10	chr15:18819032-19014322	66.1311	19.5225	196.956	147.692	107.575	1.98555	0.53916	3.68267	0.000230802	0.00318332
ENSMUSG00000041608	chr9	120368883	120397393	+	Entpd3	protein_coding	Entpd3	chr9:120368883-120397393	0	0	56.48	5.74357	15.5559	7.04092	1.91246	3.68161	0.000231769	0.0031937
ENSMUSG00000086847	chr5	119823159	119829283	-	Tbx3os2	lncRNA	Tbx3os2	chr5:119823159-119829283	5.51092	9.0104	52.1354	66.4613	33.2795	3.05276	0.830418	3.67617	0.00023676	0.00325175
ENSMUSG00000025221	chr19	45780277	45804500	-	Kcnip2	protein_coding	Kcnip2	chr19:45780277-45804500	1.10218	0	72.4103	19.6922	23.3012	6.18645	1.68407	3.67351	0.000239237	0.00327232
ENSMUSG00000020000	chr10	24099414	24178688	+	Moxd1	protein_coding	Moxd1	chr10:24099414-24178688	40.7808	3.00347	769.721	841.022	413.632	5.18985	1.41596	3.66526	0.000247091	0.00336322
ENSMUSG00000110874	chr10	45683657	45728379	+	D030045P18Rik	lncRNA	D030045P18Rik	chr10:45683657-45728379	72.7442	79.5919	9.41333	18.0512	44.9501	-2.47746	0.676014	-3.66481	0.000247524	0.00336637
ENSMUSG00000004266	chr6	124697669	124715677	-	Ptpn6	protein_coding	Ptpn6	chr6:124697669-124715677	213.824	181.71	47.0667	85.333	131.983	-1.58355	0.432328	-3.66285	0.000249423	0.00338668
ENSMUSG00000035258	chr16	56298245	56510498	+	Abi3bp	protein_coding	Abi3bp	chr16:56298245-56510498	13.2262	15.0173	87.6164	68.9228	46.1957	2.4761	0.67645	3.66043	0.000251792	0.00341053
ENSMUSG00000051652	chr10	77733408	77738370	-	Lrrc3	protein_coding	Lrrc3	chr10:77733408-77738370	18.7371	18.0208	93.4092	83.692	53.4648	2.26731	0.619818	3.65803	0.000254158	0.00343422
ENSMUSG00000027221	chr2	92430051	92445595	+	Chst1	protein_coding	Chst1	chr2:92430051-92445595	49.5983	22.526	98.478	201.845	93.1119	2.03896	0.558673	3.64965	0.000262599	0.00352829
ENSMUSG00000025127	chr11	120421524	120429810	+	Gcgr	protein_coding	Gcgr	chr11:120421524-120429810	24.2481	36.0416	95.5815	143.589	74.8651	1.99873	0.548352	3.64498	0.00026741	0.00357568
ENSMUSG00000045348	chr5	137728160	137739869	-	Nyap1	protein_coding	Nyap1	chr5:137728160-137739869	82.6638	43.5503	157.13	247.794	132.785	1.66813	0.457631	3.64514	0.000267243	0.00357568
ENSMUSG00000022577	chr15	75423116	75439104	-	Ly6h	protein_coding	Ly6h	chr15:75423116-75439104	1.10218	0	30.4123	54.1536	21.417	6.05928	1.66292	3.64376	0.000268689	0.00358703
ENSMUSG00000030283	chr6	142767270	142910178	-	St8sia1	protein_coding	St8sia1	chr6:142767270-142910178	22.0437	34.5399	114.408	109.948	70.235	2.00124	0.550031	3.63842	0.000274314	0.00364464
ENSMUSG00000060780	chr6	77219679	77222500	+	Lrrtm1	protein_coding	Lrrtm1	chr6:77219679-77222500	70.5398	48.0555	154.958	206.768	120.08	1.59923	0.439822	3.63608	0.000276821	0.00367211
ENSMUSG00000024451	chr18	38105680	38132022	-	Arap3	protein_coding	Arap3	chr18:38105680-38132022	54.007	33.0381	154.958	140.307	95.5776	1.7497	0.48183	3.63136	0.000281934	0.00372722
ENSMUSG00000063296	chr15	94527130	94993979	+	Tmem117	protein_coding	Tmem117	chr15:94527130-94993979	36.3721	4.5052	134.683	105.025	70.1464	2.51141	0.691931	3.62957	0.000283894	0.00374807
ENSMUSG00000048747	chr4	97456369	97666285	-	E130114P18Rik	protein_coding	E130114P18Rik	chr4:97456369-97666285	6.61311	1.50173	44.1703	56.6151	27.2251	3.56587	0.982843	3.62811	0.000285499	0.00376332
ENSMUSG00000087075	chr12	111373242	111378524	+	Lbhd2	protein_coding	Lbhd2	chr12:111373242-111378524	0	0	33.3087	18.0512	12.84	6.7629	1.86755	3.62127	0.000293157	0.00385209
ENSMUSG00000053141	chr2	161363909	162503067	-	Ptprt	protein_coding	Ptprt	chr2:161363909-162503067	6.61311	3.00347	43.4462	59.0767	28.0349	3.37405	0.935596	3.60631	0.000310578	0.00404285
ENSMUSG00000046387	chr18	37617847	37622507	+	Pcdhb17	protein_coding	Pcdhb17	chr18:37617847-37622507	55.1092	39.0451	230.265	106.666	107.771	1.83307	0.5091	3.60062	0.000317465	0.00411325
ENSMUSG00000040364	chr7	45327109	45343826	-	Sec1	protein_coding	Sec1	chr7:45327109-45343826	0	0	26.0677	23.7948	12.4656	6.71924	1.86649	3.59993	0.000318302	0.00411771
ENSMUSG00000033170	chr15	78659337	78687242	-	Card10	protein_coding	Card10	chr15:78659337-78687242	46.2917	39.0451	136.855	141.948	91.0351	1.70319	0.474714	3.58782	0.000333454	0.00427989
ENSMUSG00000062760	chr15	84263403	84331298	-	Shisal1	protein_coding	Shisal1	chr15:84263403-84331298	5.51092	10.5121	57.2041	62.3587	33.8965	2.92847	0.816192	3.58797	0.000333263	0.00427989
ENSMUSG00000092627	chr1	89857955	89861012	+	D130058E05Rik	lncRNA	D130058E05Rik	chr1:89857955-89861012	31.9633	28.5329	1.44821	0.820509	15.6912	-4.72339	1.31657	-3.58766	0.000333658	0.00427989
ENSMUSG00000027488	chr2	154218232	154250019	-	Snta1	protein_coding	Snta1	chr2:154218232-154250019	63.9267	54.0624	198.404	149.333	116.431	1.55595	0.434542	3.58066	0.000342731	0.0043878
ENSMUSG00000056492	chr17	43671341	43770448	+	Adgrf5	protein_coding	Adgrf5	chr17:43671341-43770448	1.10218	0	39.8256	39.3845	20.0781	5.96619	1.66661	3.57983	0.000343824	0.00439679
ENSMUSG00000057455	chr18	31107367	31450186	-	Rit2	protein_coding	Rit2	chr18:31107367-31450186	4.40874	0	31.8605	56.6151	23.2211	4.20196	1.1742	3.57858	0.000345467	0.00441105
ENSMUSG00000026271	chr1	92878586	92914113	+	Gpr35	protein_coding	Gpr35	chr1:92878586-92914113	2.20437	0	43.4462	34.4614	20.028	4.99157	1.39499	3.57822	0.000345941	0.00441373
ENSMUSG00000048814	chr1	38832725	38875792	-	Lonrf2	protein_coding	Lonrf2	chr1:38832725-38875792	60.6201	18.0208	145.545	165.743	97.4821	1.96025	0.548662	3.57279	0.000353199	0.00449602
ENSMUSG00000034958	chr10	81040341	81066667	-	Atcay	protein_coding	Atcay	chr10:81040341-81066667	0	0	48.5149	6.56408	13.7697	6.86498	1.93005	3.55689	0.000375273	0.00473729
ENSMUSG00000041670	chr1	22356474	22845203	-	Rims1	protein_coding	Rims1	chr1:22356474-22845203	16.5328	16.5191	98.478	67.2818	49.7029	2.32718	0.65437	3.55637	0.000376017	0.00474309
ENSMUSG00000046794	chr8	35842892	35855293	+	Ppp1r3b	protein_coding	Ppp1r3b	chr8:35842892-35855293	56.2114	51.0589	141.2	180.512	107.246	1.58146	0.445829	3.54723	0.000389298	0.00486652
ENSMUSG00000042254	chr9	65172461	65187887	+	Cilp	protein_coding	Cilp	chr9:65172461-65187887	1.10218	0	52.8595	26.2563	20.0545	5.9665	1.68348	3.54415	0.000393884	0.00490915
ENSMUSG00000027971	chr3	125197724	125522548	+	Ndst4	protein_coding	Ndst4	chr3:125197724-125522548	3.30655	0	60.1005	23.7948	21.8005	4.53392	1.27982	3.54262	0.000396167	0.00493392
ENSMUSG00000019775	chr10	5775662	5872400	-	Rgs17	protein_coding	Rgs17	chr10:5775662-5872400	0	9.0104	42.7221	66.4613	29.5484	3.7039	1.04607	3.54078	0.000398951	0.00496489
ENSMUSG00000024924	chr19	27194419	27231631	+	Vldlr	protein_coding	Vldlr	chr19:27194419-27231631	47.3939	64.5745	149.165	182.153	110.822	1.57228	0.444216	3.53944	0.000400972	0.00498262
ENSMUSG00000017007	chr2	164245113	164257368	+	Rbpjl	protein_coding	Rbpjl	chr2:164245113-164257368	0	0	23.1713	24.6153	11.9466	6.65758	1.88251	3.53654	0.000405398	0.00503387
ENSMUSG00000041607	chr18	82493270	82603762	+	Mbp	protein_coding	Mbp	chr18:82493270-82603762	39.6786	7.50867	145.545	96.8201	72.388	2.32678	0.658964	3.53097	0.000414042	0.00511836
ENSMUSG00000005251	chr16	97543132	97564987	-	Ripk4	protein_coding	Ripk4	chr16:97543132-97564987	4.40874	0	62.2728	26.2563	23.2345	4.20801	1.19348	3.52583	0.000422158	0.00520329
ENSMUSG00000050965	chr11	107824212	108234754	-	Prkca	protein_coding	Prkca	chr11:107824212-108234754	91.4813	72.0832	317.157	155.897	159.155	1.52904	0.434561	3.51859	0.000433844	0.00531594
ENSMUSG00000025938	chr1	12936772	13062874	-	Slco5a1	protein_coding	Slco5a1	chr1:12936772-13062874	11.0218	16.5191	86.1682	63.1792	44.2221	2.45509	0.697998	3.51733	0.000435911	0.00533345
ENSMUSG00000039070	chr6	30568367	30592417	+	Cpa4	protein_coding	Cpa4	chr6:30568367-30592417	77.1529	49.5572	236.057	146.051	127.205	1.58413	0.450405	3.51712	0.000436261	0.00533382
ENSMUSG00000009471	chr7	46025897	46028523	+	Myod1	protein_coding	Myod1	chr7:46025897-46028523	0	0	27.5159	19.6922	11.802	6.6408	1.89079	3.51217	0.000444458	0.00541421
ENSMUSG00000047910	chr18	37610866	37616091	+	Pcdhb16	protein_coding	Pcdhb16	chr18:37610866-37616091	11.0218	4.5052	56.48	62.3587	33.5914	2.89881	0.826239	3.50844	0.000450737	0.00547998
ENSMUSG00000052372	chrX	85784475	87159251	-	Il1rapl1	protein_coding	Il1rapl1	chrX:85784475-87159251	4.40874	0	49.9631	34.4614	22.2083	4.13689	1.17991	3.50611	0.000454714	0.00551501
ENSMUSG00000074121	chr7	45063118	45066603	+	Ntf5	protein_coding	Ntf5	chr7:45063118-45066603	7.71529	21.0243	88.3405	68.9228	46.5007	2.48629	0.712356	3.49023	0.000482602	0.00580268
ENSMUSG00000030518	chr7	64405838	64806318	-	Fam189a1	protein_coding	Fam189a1	chr7:64405838-64806318	8.81747	22.526	63.721	103.384	49.6122	2.44381	0.700752	3.48741	0.000487715	0.00585153
ENSMUSG00000051455	chr11	102554541	102573063	+	Meioc	protein_coding	Meioc	chr11:102554541-102573063	25.3502	16.5191	90.5128	92.7176	56.2749	2.11565	0.60833	3.4778	0.000505555	0.00602555
ENSMUSG00000031613	chr8	56747619	56774078	+	Hpgd	protein_coding	Hpgd	chr8:56747619-56774078	12.124	6.00693	53.5836	71.3843	35.7747	2.75597	0.792727	3.47657	0.000507868	0.00604124
ENSMUSG00000030287	chr6	146009796	146403676	-	Itpr2	protein_coding	Itpr2	chr6:146009796-146403676	82.6638	60.0693	256.332	151.794	137.715	1.51027	0.434925	3.47248	0.000515683	0.00612548
ENSMUSG00000044361	chr15	76003719	76010756	-	BC024139	protein_coding	BC024139	chr15:76003719-76010756	0	0	8.68923	41.0255	12.4287	6.71252	1.93325	3.47214	0.000516336	0.00612888
ENSMUSG00000032502	chr9	111390504	111519416	-	Stac	protein_coding	Stac	chr9:111390504-111519416	2.20437	0	7.96513	82.8714	23.2602	5.22349	1.50611	3.4682	0.000523962	0.00620616
ENSMUSG00000045534	chr6	126509513	126512375	-	Kcna5	protein_coding	Kcna5	chr6:126509513-126512375	8.81747	10.5121	48.5149	77.1279	36.2431	2.70677	0.780884	3.4663	0.000527682	0.0062458
ENSMUSG00000092274	chr19	5874735	5895506	-	Neat1	lncRNA	Neat1	chr19:5874735-5895506	74.9485	45.052	179.577	169.845	117.356	1.53054	0.442343	3.46008	0.000540019	0.00636027
ENSMUSG00000041372	chr6	120180054	120271520	-	B4galnt3	protein_coding	B4galnt3	chr6:120180054-120271520	0	0	32.5846	13.9487	11.6333	6.62089	1.91515	3.45712	0.000545974	0.00642587
ENSMUSG00000037034	chr2	147203844	147216973	+	Pax1	protein_coding	Pax1	chr2:147203844-147216973	20.9415	36.0416	143.372	82.8714	70.8067	2.00541	0.580474	3.45478	0.000550742	0.00647287
ENSMUSG00000034842	chr5	92479685	92562487	+	Art3	protein_coding	Art3	chr5:92479685-92562487	8.81747	3.00347	61.5487	44.3075	29.4193	3.11711	0.904611	3.4458	0.000569377	0.0066731
ENSMUSG00000028640	chr2	172391512	172400542	+	Tfap2c	protein_coding	Tfap2c	chr2:172391512-172400542	99.1966	102.118	26.7918	28.7178	64.206	-1.85891	0.542618	-3.42583	0.000612933	0.00711369
ENSMUSG00000050069	chr1	174661350	174749385	-	Grem2	protein_coding	Grem2	chr1:174661350-174749385	0	1.50173	34.0328	36.9229	18.1144	5.76886	1.68762	3.41834	0.000630043	0.00728695
ENSMUSG00000029288	chr5	88603849	88616390	+	Ambn	protein_coding	Ambn	chr5:88603849-88616390	0	0	9.41333	37.7434	11.7892	6.63642	1.94178	3.41769	0.000631551	0.00729934
ENSMUSG00000097783	chr8	122147976	122154782	+	Gm26747	lncRNA	Gm26747	chr8:122147976-122154782	0	0	16.6544	27.8973	11.1379	6.55557	1.91889	3.41633	0.000634716	0.00732577
ENSMUSG00000110084	chr8	103380822	103384820	-	Gm45257	TEC	Gm45257	chr8:103380822-103384820	33.0655	10.5121	162.923	60.7177	66.8046	2.33445	0.684884	3.40854	0.000653121	0.00752779
ENSMUSG00000025889	chr6	60708558	60806839	-	Snca	protein_coding	Snca	chr6:60708558-60806839	8.81747	19.5225	66.6174	82.0509	44.2521	2.41851	0.710332	3.40476	0.000662233	0.00761565
ENSMUSG00000020469	chr11	5846636	5848782	-	Myl7	protein_coding	Myl7	chr11:5846636-5848782	31.9633	43.5503	4.34462	2.46153	20.5799	-3.45945	1.01686	-3.40208	0.000668758	0.0076657
ENSMUSG00000039116	chr10	14278326	14421403	-	Adgrg6	protein_coding	Adgrg6	chr10:14278326-14421403	0	3.00347	19.5508	56.6151	19.7923	4.81872	1.41733	3.39986	0.000674213	0.0077166
ENSMUSG00000021071	chr12	70291306	70394388	-	Trim9	protein_coding	Trim9	chr12:70291306-70394388	0	0	36.2051	9.84611	11.5128	6.6064	1.94526	3.39615	0.00068342	0.00779631
ENSMUSG00000050558	chr2	132179652	132227367	-	Prokr2	protein_coding	Prokr2	chr2:132179652-132227367	26.4524	15.0173	94.1333	86.1535	55.4391	2.10256	0.619244	3.39537	0.000685362	0.0078078
ENSMUSG00000079157	chr8	9255901	9821161	-	Fam155a	protein_coding	Fam155a	chr8:9255901-9821161	0	0	30.4123	13.9487	11.0902	6.55182	1.93102	3.39293	0.0006915	0.00786163
ENSMUSG00000063568	chr6	52745781	53045616	-	Jazf1	protein_coding	Jazf1	chr6:52745781-53045616	40.7808	40.5468	111.512	148.512	85.3379	1.67594	0.494797	3.38714	0.000706258	0.00799676
ENSMUSG00000056498	chr3	84573498	84611882	+	Tmem154	protein_coding	Tmem154	chr3:84573498-84611882	2.20437	1.50173	52.8595	21.3332	19.4747	4.29938	1.27213	3.37965	0.00072577	0.00818992
ENSMUSG00000056296	chr14	8853422	9184983	-	Synpr	protein_coding	Synpr	chr14:8853422-9184983	26.4524	33.0381	111.512	100.923	67.9813	1.84323	0.545945	3.37621	0.000734915	0.00828752
ENSMUSG00000018470	chr11	69217083	69223868	+	Kcnab3	protein_coding	Kcnab3	chr11:69217083-69223868	20.9415	16.5191	73.8585	92.7176	51.0091	2.14412	0.6352	3.3755	0.000736813	0.00830331
ENSMUSG00000022780	chr16	31697627	31717838	+	Meltf	protein_coding	Meltf	chr16:31697627-31717838	1.10218	0	36.2051	31.9999	17.3268	5.75218	1.70507	3.37358	0.000741986	0.00835034
ENSMUSG00000074577	chr2	167822085	167852538	-	Ripor3	protein_coding	Ripor3	chr2:167822085-167852538	9.91966	6.00693	30.4123	93.5381	34.9692	2.93852	0.87214	3.36932	0.000753541	0.00846897
ENSMUSG00000026459	chr1	134217726	134220286	+	Myog	protein_coding	Myog	chr1:134217726-134220286	1.10218	0	44.1703	24.6153	17.4719	5.76567	1.71384	3.36418	0.000767708	0.00861079
ENSMUSG00000057060	chr8	126865733	127122717	+	Slc35f3	protein_coding	Slc35f3	chr8:126865733-127122717	1.10218	0	20.2749	50.0511	17.857	5.79515	1.7227	3.364	0.000768222	0.00861079
ENSMUSG00000032968	chr1	75483720	75487010	+	Inha	protein_coding	Inha	chr1:75483720-75487010	81.5616	34.5399	199.128	159.999	118.807	1.613	0.479815	3.36171	0.000774617	0.00866502
ENSMUSG00000021303	chr13	13958913	14002481	+	Gng4	protein_coding	Gng4	chr13:13958913-14002481	0	1.50173	28.9641	39.3845	17.4626	5.71334	1.70032	3.36015	0.000779005	0.00869663
ENSMUSG00000027849	chr3	103482546	103552885	+	Syt6	protein_coding	Syt6	chr3:103482546-103552885	3.30655	0	34.7569	37.7434	18.9517	4.32261	1.28951	3.35214	0.000801907	0.00891655
ENSMUSG00000029123	chr5	37604168	37874515	-	Stk32b	protein_coding	Stk32b	chr5:37604168-37874515	1.10218	10.5121	42.7221	63.1792	29.3789	3.26462	0.97442	3.35032	0.000807182	0.00896326
ENSMUSG00000035653	chr12	61570733	61904714	+	Lrfn5	protein_coding	Lrfn5	chr12:61570733-61904714	3.30655	0	21.7231	54.1536	19.7958	4.38951	1.31054	3.34938	0.000809923	0.00897579
ENSMUSG00000039452	chr9	65972457	65977001	-	Snx22	protein_coding	Snx22	chr9:65972457-65977001	74.9485	42.0485	186.094	154.256	114.337	1.5284	0.456278	3.34972	0.000808947	0.00897579
ENSMUSG00000022952	chr16	92398353	92623037	-	Runx1	protein_coding	Runx1	chr16:92398353-92623037	13.2262	0	54.3077	68.9228	34.1142	3.14179	0.945439	3.3231	0.000890222	0.00971103
ENSMUSG00000004655	chr6	55313416	55325540	+	Aqp1	protein_coding	Aqp1	chr6:55313416-55325540	5.51092	0	39.8256	42.6665	22.0008	3.79266	1.14198	3.32111	0.000896586	0.00976133
ENSMUSG00000037224	chr5	34352236	34445781	-	Zfyve28	protein_coding	Zfyve28	chr5:34352236-34445781	6.61311	0	70.9621	23.7948	25.3425	3.74304	1.1292	3.31477	0.000917197	0.00993392
ENSMUSG00000024030	chr17	31276648	31336962	+	Abcg1	protein_coding	Abcg1	chr17:31276648-31336962	39.6786	33.0381	89.0646	161.64	80.8554	1.77964	0.537062	3.31366	0.000920841	0.00996692
ENSMUSG00000113120	chr12	112357959	112372246	-	E330035G20Rik	lncRNA	E330035G20Rik	chr12:112357959-112372246	13.2262	19.5225	0	0	8.18719	-6.84849	2.06718	-3.31296	0.00092313	0.00997891
ENSMUSG00000040723	chr1	165474084	165536962	-	Rcsd1	protein_coding	Rcsd1	chr1:165474084-165536962	48.4961	49.5572	129.614	154.256	95.4809	1.53369	0.46323	3.31087	0.000930069	0.0100408
ENSMUSG00000045876	chr18	37488173	37491657	+	Pcdhb8	protein_coding	Pcdhb8	chr18:37488173-37491657	19.8393	28.5329	81.8236	105.846	59.0104	1.96651	0.594989	3.30512	0.000949366	0.0102227
ENSMUSG00000071679	chrX	143471902	143905407	+	Rtl4	protein_coding	Rtl4	chrX:143471902-143905407	4.40874	0	28.24	48.4101	20.2647	4.00087	1.21985	3.27981	0.00103878	0.0110069
ENSMUSG00000103317	chr1	181795263	181797488	-	Gm38359	TEC	Gm38359	chr1:181795263-181797488	8.81747	12.0139	47.0667	74.6664	35.6411	2.55808	0.780688	3.2767	0.00105027	0.0110946
ENSMUSG00000022197	chr15	12359796	12592642	-	Pdzd2	protein_coding	Pdzd2	chr15:12359796-12592642	38.5765	31.5364	139.028	95.1791	76.0799	1.7355	0.530019	3.2744	0.00105886	0.0111641
ENSMUSG00000015094	chr2	25293082	25299506	+	Npdc1	protein_coding	Npdc1	chr2:25293082-25299506	38.5765	30.0347	102.823	124.717	74.0378	1.72213	0.526736	3.26944	0.00107759	0.0113188
ENSMUSG00000022935	chr16	87692787	88087146	-	Grik1	protein_coding	Grik1	chr16:87692787-88087146	0	0	31.8605	9.84611	10.4267	6.46333	1.97786	3.26784	0.00108373	0.011369
ENSMUSG00000031841	chr8	119010471	120051660	+	Cdh13	protein_coding	Cdh13	chr8:119010471-120051660	24.2481	27.0312	73.1344	123.076	61.8725	1.93794	0.593458	3.26551	0.00109268	0.011427
ENSMUSG00000021185	chr12	100745315	100841658	+	Dglucy	protein_coding	Dglucy	chr12:100745315-100841658	1.10218	0	20.999	43.487	16.397	5.67087	1.73727	3.26424	0.00109759	0.0114639
ENSMUSG00000059361	chr2	152210674	152218558	-	Nrsn2	protein_coding	Nrsn2	chr2:152210674-152218558	15.4306	27.0312	66.6174	112.41	55.3723	2.09159	0.641284	3.26157	0.00110797	0.0115507
ENSMUSG00000030249	chr6	142533587	142648041	-	Abcc9	protein_coding	Abcc9	chr6:142533587-142648041	1.10218	1.50173	47.7908	18.0512	17.1115	4.68528	1.441	3.25142	0.00114831	0.011897
ENSMUSG00000022240	chr15	30172738	31029487	+	Ctnnd2	protein_coding	Ctnnd2	chr15:30172738-31029487	15.4306	0	62.9969	67.2818	36.4273	3.0063	0.925164	3.24948	0.00115616	0.0119635
ENSMUSG00000025150	chr11	120620314	120622940	-	Cbr2	protein_coding	Cbr2	chr11:120620314-120622940	0	0	18.1026	21.3332	9.85895	6.38027	1.96361	3.24926	0.00115706	0.0119653
ENSMUSG00000116597	chr16	31436552	31457797	+	Gm536	lncRNA	Gm536	chr16:31436552-31457797	1.10218	1.50173	55.7559	13.1282	17.872	4.75041	1.46276	3.24757	0.00116395	0.0120126
ENSMUSG00000029088	chr5	48546843	49682249	-	Kcnip4	protein_coding	Kcnip4	chr5:48546843-49682249	7.71529	9.0104	35.481	77.1279	32.3337	2.75595	0.848882	3.24656	0.00116809	0.0120421
ENSMUSG00000102692	chr3	83035254	83264516	+	Dchs2	protein_coding	Dchs2	chr3:83035254-83264516	1.10218	1.50173	34.0328	28.7178	16.3386	4.61483	1.42257	3.244	0.00117864	0.0121135
ENSMUSG00000097558	chr19	34452207	34458946	+	Gm26902	lncRNA	Gm26902	chr19:34452207-34458946	0	0	19.5508	19.6922	9.81075	6.37352	1.96499	3.24353	0.00118057	0.0121259
ENSMUSG00000034266	chr12	85733442	85755861	+	Batf	protein_coding	Batf	chr12:85733442-85755861	2.20437	6.00693	37.6533	44.3075	22.543	3.36961	1.03908	3.24287	0.0011833	0.0121391
ENSMUSG00000052512	chr7	48608844	49259838	+	Nav2	protein_coding	Nav2	chr7:48608844-49259838	28.6568	51.0589	128.89	122.256	82.7155	1.67031	0.51594	3.23741	0.0012062	0.0123436
ENSMUSG00000005125	chr15	66801166	66841489	-	Ndrg1	protein_coding	Ndrg1	chr15:66801166-66841489	26.4524	34.5399	175.233	63.1792	74.8511	1.97486	0.610242	3.23619	0.00121138	0.0123663
ENSMUSG00000046491	chr11	43365102	43382352	+	C1qtnf2	protein_coding	C1qtnf2	chr11:43365102-43382352	2.20437	4.5052	33.3087	42.6665	20.6712	3.54062	1.09549	3.23201	0.00122921	0.0124945
ENSMUSG00000067242	chr19	38252983	38300662	+	Lgi1	protein_coding	Lgi1	chr19:38252983-38300662	0	1.50173	33.3087	28.7178	15.8821	5.57232	1.72453	3.23121	0.00123268	0.0125072
ENSMUSG00000043432	chr7	4150913	4153373	-	Leng9	protein_coding	Leng9	chr7:4150913-4153373	23.1459	30.0347	88.3405	103.384	61.2263	1.85753	0.575177	3.2295	0.00124008	0.0125518
ENSMUSG00000046191	chr18	37637316	37640875	+	Pcdhb20	protein_coding	Pcdhb20	chr18:37637316-37640875	36.3721	12.0139	78.9272	127.179	63.623	2.06328	0.640344	3.22215	0.00127234	0.0128318
ENSMUSG00000107549	chr6	7853870	7855742	+	Gm43961	TEC	Gm43961	chr6:7853870-7855742	0	0	18.1026	20.5127	9.65383	6.35002	1.97281	3.21877	0.00128743	0.0129683
ENSMUSG00000031849	chr8	70826207	70834716	+	Comp	protein_coding	Comp	chr8:70826207-70834716	2.20437	0	41.2739	22.9743	16.6131	4.72266	1.46773	3.21765	0.00129245	0.0129875
ENSMUSG00000032744	chr4	123127348	123143668	+	Heyl	protein_coding	Heyl	chr4:123127348-123143668	14.3284	19.5225	76.0308	72.2048	45.5216	2.14144	0.666677	3.21211	0.00131764	0.013214
ENSMUSG00000041842	chr3	84349504	84387736	-	Fhdc1	protein_coding	Fhdc1	chr3:84349504-84387736	35.2699	10.5121	84.72	113.23	60.9331	2.0825	0.648375	3.21188	0.0013187	0.013214
ENSMUSG00000022311	chr15	47444032	48655459	-	Csmd3	protein_coding	Csmd3	chr15:47444032-48655459	7.71529	0	47.7908	41.846	24.338	3.44263	1.0738	3.20603	0.00134578	0.0134345
ENSMUSG00000001227	chr17	56430084	56447343	-	Sema6b	protein_coding	Sema6b	chr17:56430084-56447343	15.4306	12.0139	79.6513	55.7946	40.7226	2.29502	0.716029	3.20521	0.00134965	0.0134504
ENSMUSG00000109394	chr7	61354266	61578438	-	A230057D06Rik	lncRNA	A230057D06Rik	chr7:61354266-61578438	1.10218	10.5121	49.239	49.2306	27.521	3.15881	0.986826	3.20098	0.00136963	0.0135994
ENSMUSG00000019990	chr10	20273749	20600824	-	Pde7b	protein_coding	Pde7b	chr10:20273749-20600824	16.5328	13.5156	62.2728	77.9484	42.5674	2.21464	0.691914	3.20074	0.00137077	0.0136026
ENSMUSG00000051486	chr18	37554470	37558889	+	Pcdhb11	protein_coding	Pcdhb11	chr18:37554470-37558889	17.6349	3.00347	81.0995	52.5126	38.5626	2.64648	0.826934	3.20035	0.00137259	0.0136065
ENSMUSG00000010803	chr11	42021765	42073757	-	Gabra1	protein_coding	Gabra1	chr11:42021765-42073757	2.20437	3.00347	35.481	33.6409	18.5824	3.74963	1.1725	3.19797	0.00138397	0.0137011
ENSMUSG00000053024	chr1	132439519	132470994	-	Cntn2	protein_coding	Cntn2	chr1:132439519-132470994	0	0	29.6882	9.84611	9.88358	6.38608	1.99683	3.19811	0.00138331	0.0137011
ENSMUSG00000090084	chrX	9904215	9983948	-	Srpx	protein_coding	Srpx	chrX:9904215-9983948	34.1677	45.052	111.512	130.461	80.2981	1.61789	0.506083	3.19688	0.00138922	0.0137287
ENSMUSG00000064023	chr7	43447000	43453246	+	Klk8	protein_coding	Klk8	chr7:43447000-43453246	25.3502	10.5121	81.0995	80.4099	49.3429	2.14495	0.67111	3.19612	0.00139291	0.0137569
ENSMUSG00000062329	chr5	37892862	37897164	+	Cytl1	protein_coding	Cytl1	chr5:37892862-37897164	12.124	3.00347	58.6523	50.0511	30.9577	2.79646	0.875687	3.19345	0.00140583	0.0138436
ENSMUSG00000026442	chr1	132492427	132669535	-	Nfasc	protein_coding	Nfasc	chr1:132492427-132669535	13.2262	10.5121	57.2041	66.4613	36.8509	2.37204	0.745106	3.1835	0.00145506	0.0142612
ENSMUSG00000110981	chr9	41716707	41749714	+	Gm35940	lncRNA	Gm35940	chr9:41716707-41749714	83.766	42.0485	15.9303	2.46153	36.0516	-2.76489	0.869984	-3.17809	0.00148249	0.0145044
ENSMUSG00000024066	chr17	74190889	74257177	-	Xdh	protein_coding	Xdh	chr17:74190889-74257177	1.10218	0	34.7569	24.6153	15.1186	5.55421	1.74791	3.17763	0.00148482	0.0145103
ENSMUSG00000031636	chr8	46338497	46372585	+	Pdlim3	protein_coding	Pdlim3	chr8:46338497-46372585	47.3939	40.5468	132.511	123.076	85.882	1.53533	0.484206	3.17082	0.00152012	0.0147774
ENSMUSG00000034486	chr1	89855677	89858901	-	Gbx2	protein_coding	Gbx2	chr1:89855677-89858901	17.6349	12.0139	0	0	7.4122	-6.71118	2.12172	-3.16309	0.00156105	0.0150613
ENSMUSG00000037379	chr5	33371270	33375799	-	Spon2	protein_coding	Spon2	chr5:33371270-33375799	20.9415	9.0104	65.1692	79.5894	43.6776	2.24582	0.710098	3.1627	0.00156316	0.0150729
ENSMUSG00000032549	chr9	102988985	103062475	+	Rab6b	protein_coding	Rab6b	chr9:102988985-103062475	37.4743	9.0104	86.1682	116.512	62.2913	2.09258	0.663282	3.15488	0.00160563	0.0153936
ENSMUSG00000074071	chr7	67923586	68012840	+	Fam169b	protein_coding	Fam169b	chr7:67923586-68012840	2.20437	4.5052	55.7559	21.3332	20.9497	3.5622	1.12985	3.1528	0.00161714	0.0154773
ENSMUSG00000048349	chr14	104699111	104705435	-	Pou4f1	protein_coding	Pou4f1	chr14:104699111-104705435	14.3284	15.0173	0	0	7.33643	-6.69293	2.12309	-3.15244	0.00161911	0.0154873
ENSMUSG00000018927	chr11	83478707	83483913	-	Ccl6	protein_coding	Ccl6	chr11:83478707-83483913	7.71529	22.526	0	0	7.56032	-6.72907	2.13645	-3.14965	0.00163466	0.0155914
ENSMUSG00000036412	chr18	61044851	61051633	+	Arsi	protein_coding	Arsi	chr18:61044851-61051633	1.10218	0	28.24	29.5383	14.7201	5.51428	1.75208	3.14727	0.00164804	0.0156643
ENSMUSG00000115381	chr15	26743317	26746223	-	Gm49266	TEC	Gm49266	chr15:26743317-26746223	17.6349	25.5295	91.961	74.6664	52.448	1.96082	0.624953	3.13754	0.00170371	0.0161028
ENSMUSG00000027796	chr3	54663002	54708678	+	Smad9	protein_coding	Smad9	chr3:54663002-54708678	0	1.50173	20.999	37.7434	15.061	5.49019	1.75073	3.13594	0.00171306	0.0161729
ENSMUSG00000019851	chr10	18720767	18732821	+	Perp	protein_coding	Perp	chr10:18720767-18732821	16.5328	19.5225	83.2718	66.4613	46.4471	2.06026	0.658571	3.12838	0.00175773	0.0165007
ENSMUSG00000036264	chr11	52655460	53079365	+	Fstl4	protein_coding	Fstl4	chr11:52655460-53079365	1.10218	4.5052	23.1713	48.4101	19.2972	3.7454	1.19724	3.12835	0.00175788	0.0165007
ENSMUSG00000025170	chr11	121246950	121279077	-	Rab40b	protein_coding	Rab40b	chr11:121246950-121279077	15.4306	28.5329	72.4103	99.2816	53.9139	1.98285	0.634774	3.1237	0.00178589	0.0166767
ENSMUSG00000040710	chr1	95515406	95595296	-	St8sia4	protein_coding	St8sia4	chr1:95515406-95595296	17.6349	36.0416	83.9959	110.769	62.1103	1.87805	0.60121	3.12379	0.0017854	0.0166767
ENSMUSG00000050222	chr14	57762233	57780623	+	Il17d	protein_coding	Il17d	chr14:57762233-57780623	13.2262	13.5156	58.6523	68.9228	38.5792	2.25455	0.722289	3.1214	0.00179996	0.0167658
ENSMUSG00000035228	chr7	5023551	5063784	+	Ccdc106	protein_coding	Ccdc106	chr7:5023551-5063784	68.3354	31.5364	164.371	132.923	99.2914	1.55817	0.500219	3.11498	0.00183957	0.0170587
ENSMUSG00000043639	chr19	53665736	53853811	+	Rbm20	protein_coding	Rbm20	chr19:53665736-53853811	12.124	0	56.48	50.8716	29.8689	3.06889	0.987959	3.10629	0.0018945	0.017471
ENSMUSG00000048070	chr11	66802806	66820702	+	Pirt	protein_coding	Pirt	chr11:66802806-66820702	0	0	15.2062	20.5127	8.92972	6.23718	2.01187	3.10018	0.001934	0.0178058
ENSMUSG00000050556	chr2	166937888	167032075	-	Kcnb1	protein_coding	Kcnb1	chr2:166937888-167032075	8.81747	1.50173	28.24	66.4613	26.2551	3.13513	1.01151	3.09945	0.0019388	0.0178304
ENSMUSG00000046718	chr8	71986898	71990100	-	Bst2	protein_coding	Bst2	chr8:71986898-71990100	6.61311	7.50867	36.9292	58.2562	27.3268	2.75729	0.891573	3.09262	0.001984	0.0181561
ENSMUSG00000001510	chr11	95010944	95016122	+	Dlx3	protein_coding	Dlx3	chr11:95010944-95016122	2.20437	0	22.4472	36.9229	15.3936	4.6091	1.49105	3.09118	0.00199361	0.0182177
ENSMUSG00000075224	chr2	84992677	85027541	-	Lrrc55	protein_coding	Lrrc55	chr2:84992677-85027541	2.20437	0	27.5159	31.1794	15.2249	4.59277	1.48579	3.09112	0.00199401	0.0182177
ENSMUSG00000090061	chr5	63806450	63967889	+	Nwd2	protein_coding	Nwd2	chr5:63806450-63967889	0	0	18.1026	17.2307	8.83332	6.22222	2.01454	3.08865	0.00201067	0.0183198
ENSMUSG00000033082	chr6	129401734	129428963	-	Clec1a	protein_coding	Clec1a	chr6:129401734-129428963	0	0	29.6882	7.38458	9.2682	6.29365	2.04373	3.07949	0.00207353	0.0187595
ENSMUSG00000043165	chr3	91987577	91990449	-	Lor	protein_coding	Lor	chr3:91987577-91990449	33.0655	49.5572	118.753	123.076	81.113	1.55963	0.506666	3.07822	0.00208241	0.0188195
ENSMUSG00000031738	chr8	93400915	93407584	+	Irx6	protein_coding	Irx6	chr8:93400915-93407584	0	0	14.4821	20.5127	8.7487	6.20754	2.02286	3.0687	0.00214991	0.0192937
ENSMUSG00000031133	chrX	56276844	56384089	-	Arhgef6	protein_coding	Arhgef6	chrX:56276844-56384089	15.4306	12.0139	71.6862	56.6151	38.9364	2.21669	0.722446	3.06831	0.00215271	0.0192981
ENSMUSG00000032021	chr9	40880986	40915924	-	Crtam	protein_coding	Crtam	chr9:40880986-40915924	3.30655	0	22.4472	41.0255	16.6948	4.13731	1.35252	3.05897	0.00222098	0.0197827
ENSMUSG00000063531	chr5	14075289	14306703	+	Sema3e	protein_coding	Sema3e	chr5:14075289-14306703	1.10218	1.50173	28.24	27.8973	14.6853	4.45308	1.45662	3.05713	0.0022347	0.019856
ENSMUSG00000036062	chr4	42916680	42944752	+	Phf24	protein_coding	Phf24	chr4:42916680-42944752	0	0	7.24103	28.7178	8.98971	6.24525	2.05713	3.03591	0.00239812	0.0209911
ENSMUSG00000027656	chr2	163662808	163675066	+	Ccn5	protein_coding	Ccn5	chr2:163662808-163675066	12.124	15.0173	0	0	6.78534	-6.57892	2.17023	-3.03144	0.00243391	0.0212202
ENSMUSG00000084897	chr2	154860185	154869024	+	Gm14226	protein_coding	Gm14226	chr2:154860185-154869024	8.81747	3.00347	49.9631	39.3845	25.2921	2.8755	0.948723	3.03092	0.00243813	0.0212301
ENSMUSG00000016356	chr2	180628327	180660156	+	Col20a1	protein_coding	Col20a1	chr2:180628327-180660156	3.30655	1.50173	33.3087	30.3588	17.119	3.6826	1.21547	3.02977	0.00244739	0.0212774
ENSMUSG00000062296	chr9	111140806	111224843	+	Trank1	protein_coding	Trank1	chr9:111140806-111224843	1.10218	0	46.3426	10.6666	14.5278	5.49972	1.81657	3.02753	0.0024656	0.0214134
ENSMUSG00000055430	chr6	58882217	58884061	-	Nap1l5	protein_coding	Nap1l5	chr6:58882217-58884061	133.364	91.6057	35.481	41.0255	75.3691	-1.5609	0.516308	-3.0232	0.00250119	0.0216549
ENSMUSG00000038204	chr5	24737694	24745976	-	Asb10	protein_coding	Asb10	chr5:24737694-24745976	2.20437	0	26.7918	29.5383	14.6336	4.5351	1.50045	3.02248	0.0025071	0.0216949
ENSMUSG00000027995	chr3	83743578	83749074	-	Tlr2	protein_coding	Tlr2	chr3:83743578-83749074	59.518	27.0312	126.718	134.564	86.9577	1.57672	0.522467	3.01784	0.00254583	0.0219958
ENSMUSG00000024379	chr18	32948435	32952845	+	Tslp	protein_coding	Tslp	chr18:32948435-32952845	0	0	22.4472	11.4871	8.48358	6.16511	2.04819	3.01002	0.00261227	0.0224652
ENSMUSG00000036095	chr12	37867724	38684238	+	Dgkb	protein_coding	Dgkb	chr12:37867724-38684238	0	0	13.758	19.6922	8.36254	6.14239	2.04573	3.00255	0.0026773	0.0229183
ENSMUSG00000062563	chr12	24715831	24731794	-	Cys1	protein_coding	Cys1	chr12:24715831-24731794	0	0	13.758	19.6922	8.36254	6.14239	2.04573	3.00255	0.0026773	0.0229183
ENSMUSG00000079669	chr9	117081603	117083764	+	Gm17396	lncRNA	Gm17396	chr9:117081603-117083764	25.3502	28.5329	89.7887	89.4355	58.2769	1.73736	0.57963	2.99737	0.00272323	0.0232044
ENSMUSG00000044022	chr18	37646673	37651378	+	Pcdhb21	protein_coding	Pcdhb21	chr18:37646673-37651378	44.0874	12.0139	104.995	105.846	66.7355	1.88274	0.628818	2.99409	0.00275262	0.023419
ENSMUSG00000021506	chr13	55972863	55984005	-	Pitx1	protein_coding	Pitx1	chr13:55972863-55984005	4.40874	4.5052	21.7231	57.4357	22.0182	3.14967	1.05514	2.98506	0.00283519	0.0239992
ENSMUSG00000009687	chr7	30732146	30741906	-	Fxyd5	protein_coding	Fxyd5	chr7:30732146-30741906	1.10218	0	23.1713	27.8973	13.0427	5.33737	1.79256	2.9775	0.00290606	0.0244998
ENSMUSG00000032285	chr9	54606156	54623599	+	Dnaja4	protein_coding	Dnaja4	chr9:54606156-54623599	31.9633	40.5468	111.512	102.564	71.6464	1.56848	0.527816	2.97163	0.0029622	0.0249102
ENSMUSG00000024798	chr19	35936133	36034773	-	Htr7	protein_coding	Htr7	chr19:35936133-36034773	0	0	30.4123	4.92306	8.83384	6.2247	2.09657	2.96899	0.00298782	0.0250626
ENSMUSG00000021719	chr13	105082411	105191438	-	Rgs7bp	protein_coding	Rgs7bp	chr13:105082411-105191438	0	0	11.5856	21.3332	8.22972	6.11883	2.06133	2.9684	0.00299358	0.0250983
ENSMUSG00000117226	chr17	74362725	74387288	-	Gm31084	lncRNA	Gm31084	chr17:74362725-74387288	0	0	25.3436	8.20509	8.38717	6.14928	2.07592	2.9622	0.0030545	0.0254684
ENSMUSG00000055540	chr16	59473845	60425611	-	Epha6	protein_coding	Epha6	chr16:59473845-60425611	2.20437	22.526	78.9272	59.0767	40.6836	2.53123	0.854934	2.96073	0.00306908	0.0255772
ENSMUSG00000085282	chr10	105409813	105419735	+	Gm15663	lncRNA	Gm15663	chr10:105409813-105419735	27.5546	16.5191	83.2718	78.7689	51.5286	1.86354	0.630118	2.95745	0.00310191	0.0257225
ENSMUSG00000047990	chr9	67737770	67739612	-	C2cd4a	protein_coding	C2cd4a	chr9:67737770-67739612	17.6349	12.0139	68.0656	60.7177	39.608	2.1063	0.712793	2.95499	0.00312675	0.025877
ENSMUSG00000020227	chr10	119977552	120038035	-	Irak3	protein_coding	Irak3	chr10:119977552-120038035	18.7371	15.0173	57.9282	80.4099	43.0231	2.02701	0.686465	2.95282	0.00314886	0.0260213
ENSMUSG00000036273	chr15	91557377	91700323	+	Lrrk2	protein_coding	Lrrk2	chr15:91557377-91700323	49.5983	15.0173	121.649	103.384	72.4123	1.77614	0.602906	2.94597	0.00321942	0.0264344
ENSMUSG00000050751	chr8	125095787	125166397	-	Pgbd5	protein_coding	Pgbd5	chr8:125095787-125166397	14.3284	28.5329	100.65	62.3587	51.4676	1.94753	0.661217	2.94538	0.00322562	0.026462
ENSMUSG00000045007	chr11	101046732	101052613	+	Tubg2	protein_coding	Tubg2	chr11:101046732-101052613	19.8393	46.5537	95.5815	118.153	70.032	1.70628	0.58003	2.94172	0.003264	0.0266824
ENSMUSG00000004044	chr11	100847558	100861713	-	Cavin1	protein_coding	Cavin1	chr11:100847558-100861713	12.124	10.5121	52.1354	58.2562	33.2569	2.28033	0.775527	2.94036	0.00327832	0.0267671
ENSMUSG00000009097	chr16	18399728	18409421	-	Tbx1	protein_coding	Tbx1	chr16:18399728-18409421	0	0	13.0338	18.8717	7.97639	6.07417	2.07053	2.93363	0.00335025	0.0272806
ENSMUSG00000087090	chr7	142098345	142112333	-	Nctc1	lncRNA	Nctc1	chr7:142098345-142112333	6.61311	19.5225	0	0	6.53391	-6.51846	2.22215	-2.9334	0.00335273	0.0272875
ENSMUSG00000069920	chr8	105979269	105981785	-	B3gnt9	protein_coding	B3gnt9	chr8:105979269-105981785	35.2699	25.5295	73.1344	127.179	65.2782	1.71053	0.583318	2.93241	0.0033634	0.0273476
ENSMUSG00000047507	chr17	25461632	25475338	-	Baiap3	protein_coding	Baiap3	chr17:25461632-25475338	3.30655	21.0243	54.3077	74.6664	38.3262	2.45252	0.837086	2.92982	0.00339153	0.0275496
ENSMUSG00000040855	chrX	161194949	161426645	-	Reps2	protein_coding	Reps2	chrX:161194949-161426645	17.6349	3.00347	69.5139	50.0511	35.0508	2.4881	0.849497	2.92891	0.00340152	0.0276173
ENSMUSG00000071341	chr6	85488102	85490571	-	Egr4	protein_coding	Egr4	chr6:85488102-85490571	11.0218	12.0139	47.7908	63.1792	33.5014	2.27068	0.77654	2.92411	0.00345448	0.0279928
ENSMUSG00000030329	chr6	124973656	124980059	+	Pianp	protein_coding	Pianp	chr6:124973656-124980059	19.8393	27.0312	67.3415	97.6406	52.9632	1.82365	0.624459	2.92037	0.00349615	0.028297
ENSMUSG00000032852	chr2	151684846	151716588	+	Rspo4	protein_coding	Rspo4	chr2:151684846-151716588	149.897	85.5988	36.2051	45.9485	79.4124	-1.52599	0.523344	-2.91585	0.00354723	0.0286056
ENSMUSG00000103432	chr1	160436524	160440020	-	6720464F23Rik	TEC	6720464F23Rik	chr1:160436524-160440020	2.20437	0	34.7569	18.8717	13.9583	4.46918	1.53294	2.91544	0.00355187	0.0286292
ENSMUSG00000033826	chr17	30843327	31096339	+	Dnah8	protein_coding	Dnah8	chr17:30843327-31096339	12.124	6.00693	50.6872	50.0511	29.7173	2.4482	0.840558	2.91259	0.00358445	0.0288199
ENSMUSG00000034586	chr11	115238532	115258582	-	Hid1	protein_coding	Hid1	chr11:115238532-115258582	1.10218	0	23.1713	25.4358	12.4273	5.26686	1.80849	2.9123	0.00358778	0.0288199
ENSMUSG00000060969	chr13	72106039	72111842	-	Irx1	protein_coding	Irx1	chr13:72106039-72111842	2.20437	0	41.2739	13.9487	14.3567	4.51401	1.55005	2.91216	0.00358933	0.0288199
ENSMUSG00000063446	chr4	49059281	49340259	+	Plppr1	protein_coding	Plppr1	chr4:49059281-49340259	25.3502	40.5468	90.5128	111.589	66.9998	1.62854	0.559098	2.9128	0.00358203	0.0288199
ENSMUSG00000021388	chr13	49697918	49721041	+	Aspn	protein_coding	Aspn	chr13:49697918-49721041	4.40874	0	44.1703	20.5127	17.2729	3.7673	1.29415	2.91102	0.00360248	0.02887
ENSMUSG00000023903	chr17	23847284	23864251	-	Mmp25	protein_coding	Mmp25	chr17:23847284-23864251	7.71529	6.00693	45.6185	41.0255	25.0915	2.64817	0.909874	2.91048	0.00360877	0.0289013
ENSMUSG00000101174	chr2	74552321	74559504	+	Hoxd4	protein_coding	Hoxd4	chr2:74552321-74559504	74.9485	130.651	31.8605	35.2819	68.1854	-1.60985	0.553173	-2.91021	0.00361192	0.028904
ENSMUSG00000084399	chr10	105341664	105344460	-	Gm15666	transcribed_processed_pseudogene	Gm15666	chr10:105341664-105344460	30.8612	6.00693	83.2718	80.4099	50.1375	2.11475	0.727112	2.90842	0.00363254	0.0290273
ENSMUSG00000085682	chr2	166341955	166364293	-	Gm14267	transcribed_processed_pseudogene	Gm14267	chr2:166341955-166364293	16.5328	4.5052	58.6523	54.9741	33.6661	2.39387	0.824658	2.90287	0.00369761	0.0294486
ENSMUSG00000031355	chrX	167578094	168087431	+	Arhgap6	protein_coding	Arhgap6	chrX:167578094-168087431	25.3502	10.5121	70.238	76.3074	45.6019	2.00569	0.691078	2.90227	0.00370472	0.0294771
ENSMUSG00000049630	chr2	13008267	13016617	-	C1ql3	protein_coding	C1ql3	chr2:13008267-13016617	0	0	18.8267	12.3076	7.78358	6.04044	2.08511	2.89694	0.00376818	0.0298541
ENSMUSG00000019913	chr10	50770849	50865248	+	Sim1	protein_coding	Sim1	chr10:50770849-50865248	0	0	13.758	17.2307	7.74716	6.03238	2.08358	2.89521	0.00378909	0.0299913
ENSMUSG00000113041	chr13	75875397	75877281	+	Gm48302	lncRNA	Gm48302	chr13:75875397-75877281	1.10218	0	35.481	13.9487	12.633	5.29379	1.829	2.89436	0.00379936	0.0300583
ENSMUSG00000042826	chr11	69686893	69692683	-	Fgf11	protein_coding	Fgf11	chr11:69686893-69692683	5.51092	4.5052	53.5836	24.6153	22.0537	2.95734	1.0221	2.8934	0.00381091	0.0301069
ENSMUSG00000057465	chr7	46401213	46403737	+	Saa2	protein_coding	Saa2	chr7:46401213-46403737	20.9415	39.0451	4.34462	1.64102	16.493	-3.30535	1.14236	-2.89344	0.00381053	0.0301069
ENSMUSG00000089682	chr14	55120833	55125691	+	Bcl2l2	protein_coding	Bcl2l2	chr14:55120833-55125691	30.8612	43.5503	92.6851	123.897	72.7484	1.54933	0.53594	2.89087	0.00384174	0.0302646
ENSMUSG00000020057	chr10	88158665	88214942	-	Dram1	protein_coding	Dram1	chr10:88158665-88214942	3.30655	3.00347	25.3436	38.5639	17.5544	3.33405	1.15484	2.88702	0.00388904	0.0305651
ENSMUSG00000067795	chr1	16136202	16163549	-	4930444P10Rik	protein_coding	4930444P10Rik	chr1:16136202-16163549	7.71529	1.50173	39.8256	37.7434	21.6965	3.01247	1.04488	2.88308	0.00393809	0.0308231
ENSMUSG00000103585	chr18	37853421	37974923	+	Pcdhgb4	protein_coding	Pcdhgb4	chr18:37853421-37974923	48.4961	10.5121	126.718	93.5381	69.8161	1.87307	0.649683	2.88305	0.00393848	0.0308231
ENSMUSG00000043531	chr19	50131736	50667084	-	Sorcs1	protein_coding	Sorcs1	chr19:50131736-50667084	0	0	7.24103	24.6153	7.96408	6.07061	2.10814	2.8796	0.00398179	0.0311037
ENSMUSG00000027831	chr3	65960978	66204258	-	Veph1	protein_coding	Veph1	chr3:65960978-66204258	16.5328	48.0555	121.649	91.0765	69.3285	1.74324	0.606896	2.87239	0.00407382	0.0317188
ENSMUSG00000027400	chr2	129528484	129541753	-	Pdyn	protein_coding	Pdyn	chr2:129528484-129541753	0	0	17.3785	13.1282	7.62665	6.01078	2.093	2.87184	0.00408087	0.0317589
ENSMUSG00000028865	chr4	132948120	132951866	+	Cd164l2	protein_coding	Cd164l2	chr4:132948120-132951866	3.30655	10.5121	38.3774	49.2306	25.3567	2.70783	0.944598	2.86664	0.00414849	0.0321217
ENSMUSG00000071648	chr19	8904754	8906720	-	Rom1	protein_coding	Rom1	chr19:8904754-8906720	74.9485	147.17	24.6195	45.9485	73.1716	-1.65238	0.576418	-2.86663	0.00414864	0.0321217
ENSMUSG00000020848	chr11	75659791	75686875	-	Doc2b	protein_coding	Doc2b	chr11:75659791-75686875	1.10218	0	39.8256	9.84611	12.6935	5.30226	1.85522	2.85803	0.00426284	0.0328536
ENSMUSG00000042476	chr5	8943716	9009226	+	Abcb4	protein_coding	Abcb4	chr5:8943716-9009226	2.20437	0	48.5149	8.20509	14.7311	4.55792	1.59584	2.85613	0.00428841	0.0330049
ENSMUSG00000117429	chr18	46891623	46895044	+	A430019L02Rik	TEC	A430019L02Rik	chr18:46891623-46895044	0	0	15.2062	14.7692	7.49383	5.98493	2.10033	2.84952	0.00437859	0.0335907
ENSMUSG00000074457	chr3	90444560	90450458	+	S100a16	protein_coding	S100a16	chr3:90444560-90450458	1.10218	10.5121	36.2051	49.2306	24.2625	2.94754	1.03485	2.84827	0.00439575	0.0336913
ENSMUSG00000061762	chr6	7554878	7562977	+	Tac1	protein_coding	Tac1	chr6:7554878-7562977	18.7371	10.5121	62.2728	62.3587	38.4702	2.07262	0.727851	2.84758	0.00440527	0.0337178
ENSMUSG00000059898	chr18	20093986	20135408	-	Dsc3	protein_coding	Dsc3	chr18:20093986-20135408	1.10218	0	10.1374	38.5639	12.4509	5.26933	1.85769	2.83649	0.00456121	0.0345473
ENSMUSG00000071192	chr17	26096601	26099832	-	Wfikkn1	protein_coding	Wfikkn1	chr17:26096601-26099832	57.3136	78.0901	15.2062	21.3332	42.9858	-1.88934	0.667347	-2.83112	0.00463848	0.0349266
ENSMUSG00000031872	chr8	104897073	104945754	+	Bean1	protein_coding	Bean1	chr8:104897073-104945754	1.10218	0	19.5508	26.2563	11.7273	5.18164	1.83191	2.82854	0.00467609	0.0351148
ENSMUSG00000024769	chr19	6356485	6375682	+	Cdc42bpg	protein_coding	Cdc42bpg	chr19:6356485-6375682	22.0437	25.5295	88.3405	70.5638	51.6194	1.74487	0.618084	2.82303	0.00475719	0.0355652
ENSMUSG00000048978	chr13	25436022	25454065	-	Nrsn1	protein_coding	Nrsn1	chr13:25436022-25454065	35.2699	28.5329	5.06872	3.28204	18.0384	-2.92977	1.03853	-2.82107	0.00478643	0.0357346
ENSMUSG00000073002	chr6	72345776	72357451	-	Vamp5	protein_coding	Vamp5	chr6:72345776-72357451	28.6568	18.0208	75.3067	84.5125	51.6242	1.76219	0.625728	2.81622	0.0048593	0.0361493
ENSMUSG00000001566	chr5	29678031	29683468	-	Mnx1	protein_coding	Mnx1	chr5:29678031-29683468	26.4524	31.5364	61.5487	128.82	62.0894	1.71777	0.61023	2.81496	0.00487833	0.0362424
ENSMUSG00000103869	chr14	61904668	61907580	-	Gm37420	TEC	Gm37420	chr14:61904668-61907580	0	0	18.8267	10.6666	7.37332	5.96258	2.11905	2.8138	0.0048959	0.0363406
ENSMUSG00000038242	chr1	58249555	58307756	+	Aox4	protein_coding	Aox4	chr1:58249555-58307756	0	0	23.8954	6.56408	7.61487	6.01011	2.13616	2.81351	0.00490035	0.0363575
ENSMUSG00000026163	chr1	83231859	83385921	-	Sphkap	protein_coding	Sphkap	chr1:83231859-83385921	5.51092	0	10.8615	63.1792	19.8879	3.65302	1.29909	2.81199	0.00492359	0.0364975
ENSMUSG00000015599	chr17	46753373	46798601	-	Ttbk1	protein_coding	Ttbk1	chr17:46753373-46798601	13.2262	4.5052	57.2041	41.846	29.1954	2.44666	0.871125	2.80863	0.00497532	0.036783
ENSMUSG00000004267	chr6	124737017	124746636	-	Eno2	protein_coding	Eno2	chr6:124737017-124746636	20.9415	25.5295	73.1344	82.0509	50.4141	1.74516	0.622475	2.80358	0.0050539	0.0372389
ENSMUSG00000107955	chr2	39068573	39072053	-	Gm44027	TEC	Gm44027	chr2:39068573-39072053	25.3502	4.5052	70.238	68.9228	42.254	2.18146	0.780181	2.79609	0.00517243	0.037988
ENSMUSG00000020656	chr12	24622281	24667390	+	Grhl1	protein_coding	Grhl1	chr12:24622281-24667390	6.61311	0	41.2739	28.7178	19.1512	3.31143	1.18503	2.79438	0.00519986	0.0380364
ENSMUSG00000056306	chr3	54804488	54823308	-	Sertm1	protein_coding	Sertm1	chr3:54804488-54823308	0	0	20.2749	9.0256	7.32512	5.95352	2.13193	2.79254	0.00522954	0.0382059
ENSMUSG00000060512	chr5	63969705	64056968	+	0610040J01Rik	protein_coding	0610040J01Rik	chr5:63969705-64056968	23.1459	27.0312	93.4092	69.7433	53.3324	1.70635	0.611255	2.79155	0.00524567	0.0383069
ENSMUSG00000028023	chr3	128993526	129013240	+	Pitx2	protein_coding	Pitx2	chr3:128993526-129013240	44.0874	21.0243	83.9959	119.794	67.2255	1.62818	0.584147	2.78727	0.00531538	0.0386638
ENSMUSG00000040121	chr6	146934081	146935743	+	Rep15	protein_coding	Rep15	chr6:146934081-146935743	6.61311	0	39.1015	30.3588	19.0184	3.30016	1.18449	2.78614	0.00533394	0.0387651
ENSMUSG00000073207	chrX	51880076	51888345	+	Ccdc160	protein_coding	Ccdc160	chrX:51880076-51888345	65.0289	55.5641	17.3785	13.9487	37.98	-1.9444	0.697851	-2.78627	0.00533177	0.0387651
ENSMUSG00000074207	chr3	137983254	137996459	+	Adh1	protein_coding	Adh1	chr3:137983254-137996459	4.40874	1.50173	31.1364	29.5383	16.6463	3.3083	1.18899	2.78245	0.00539505	0.039124
ENSMUSG00000029370	chr5	90750934	90788516	-	Rassf6	protein_coding	Rassf6	chr5:90750934-90788516	1.10218	1.50173	28.9641	18.8717	12.6099	4.22194	1.51789	2.78146	0.00541145	0.039192
ENSMUSG00000026483	chr1	151446936	151597690	+	Niban1	protein_coding	Niban1	chr1:151446936-151597690	4.40874	0	42.7221	18.0512	16.2955	3.68084	1.32428	2.77951	0.00544417	0.0393606
ENSMUSG00000022941	chr16	94129278	94137794	+	Ripply3	protein_coding	Ripply3	chr16:94129278-94137794	12.124	31.5364	2.17231	0	11.4582	-4.27974	1.5401	-2.77888	0.00545472	0.0394198
ENSMUSG00000036578	chr7	30741937	30750892	-	Fxyd7	protein_coding	Fxyd7	chr7:30741937-30750892	0	7.50867	22.4472	50.8716	20.2069	3.38143	1.21841	2.77529	0.00551523	0.0397883
ENSMUSG00000020689	chr11	104498825	104561302	+	Itgb3	protein_coding	Itgb3	chr11:104498825-104561302	14.3284	0	70.238	35.2819	29.9621	2.81647	1.01709	2.76914	0.00562039	0.0404421
ENSMUSG00000056665	chr15	74593052	74596488	+	Them6	protein_coding	Them6	chr15:74593052-74596488	18.7371	28.5329	2.89641	0.820509	12.7467	-3.64462	1.31677	-2.76786	0.0056426	0.040567
ENSMUSG00000057396	chr13	67269723	67289851	+	Zfp759	protein_coding	Zfp759	chr13:67269723-67289851	93.6857	72.0832	7.96513	34.4614	52.0488	-1.97613	0.714482	-2.76582	0.00567794	0.0407334
ENSMUSG00000015501	chr10	13841818	14027118	+	Hivep2	protein_coding	Hivep2	chr10:13841818-14027118	9.91966	15.0173	118.029	18.0512	40.2542	2.46151	0.890218	2.76506	0.00569125	0.0407984
ENSMUSG00000022639	chr16	50539656	50553136	-	Dubr	lncRNA	Dubr	chr16:50539656-50553136	34.1677	30.0347	62.9969	139.487	66.6715	1.65238	0.598043	2.76297	0.00572778	0.0409677
ENSMUSG00000014791	chr8	106032240	106037392	+	Elmo3	protein_coding	Elmo3	chr8:106032240-106037392	14.3284	15.0173	62.9969	54.9741	36.8292	2.00916	0.727719	2.7609	0.00576423	0.0411862
ENSMUSG00000038128	chr18	33071443	33319323	+	Camk4	protein_coding	Camk4	chr18:33071443-33319323	33.0655	34.5399	64.4451	144.41	69.115	1.62663	0.590027	2.75687	0.00583579	0.0415445
ENSMUSG00000102684	chr9	87620244	87622073	-	Gm37374	TEC	Gm37374	chr9:87620244-87622073	20.9415	16.5191	64.4451	71.3843	43.3225	1.85074	0.671368	2.75666	0.00583946	0.041553
ENSMUSG00000090358	chr13	108449632	108452807	-	Gm2822	lncRNA	Gm2822	chr13:108449632-108452807	7.71529	15.0173	0	0	5.68316	-6.31976	2.29456	-2.75424	0.00588292	0.0417555
ENSMUSG00000027560	chr2	170573726	170721689	+	Dok5	protein_coding	Dok5	chr2:170573726-170721689	16.5328	6.00693	82.5477	32.8204	34.4769	2.32815	0.847335	2.74761	0.00600306	0.042392
ENSMUSG00000023913	chr17	43878988	43923092	+	Pla2g7	protein_coding	Pla2g7	chr17:43878988-43923092	19.8393	18.0208	58.6523	77.9484	43.6152	1.84749	0.672578	2.74688	0.00601648	0.0424689
ENSMUSG00000046447	chr4	138181624	138187434	+	Camk2n1	protein_coding	Camk2n1	chr4:138181624-138187434	14.3284	19.5225	51.4113	77.9484	40.8027	1.94271	0.707301	2.74666	0.00602062	0.0424801
ENSMUSG00000053040	chr9	66722275	66742008	-	Aph1c	protein_coding	Aph1c	chr9:66722275-66742008	6.61311	16.5191	44.8944	62.3587	32.5963	2.24192	0.816629	2.74534	0.00604488	0.0425973
ENSMUSG00000031576	chr8	26339650	26427967	+	Kcnu1	protein_coding	Kcnu1	chr8:26339650-26427967	1.10218	0	34.0328	10.6666	11.4504	5.15059	1.87683	2.7443	0.00606393	0.0426955
ENSMUSG00000021070	chr12	105529484	105561496	+	Bdkrb2	protein_coding	Bdkrb2	chr12:105529484-105561496	0	0	7.96513	20.5127	7.11947	5.90922	2.15417	2.74316	0.00608518	0.042809
ENSMUSG00000005763	chr1	165616249	165698722	+	Cd247	protein_coding	Cd247	chr1:165616249-165698722	8.81747	13.5156	0	0	5.58327	-6.29593	2.29993	-2.73745	0.00619177	0.0434491
ENSMUSG00000058665	chr1	120530146	120535721	+	En1	protein_coding	En1	chr1:120530146-120535721	7.71529	10.5121	46.3426	45.128	27.4245	2.33911	0.854461	2.73752	0.00619042	0.0434491
ENSMUSG00000004098	chr9	20681345	20726363	-	Col5a3	protein_coding	Col5a3	chr9:20681345-20726363	13.2262	9.0104	0	0	5.55915	-6.29614	2.3025	-2.73449	0.00624777	0.0437501
ENSMUSG00000050423	chr13	36142821	36154371	+	Ppp1r3g	protein_coding	Ppp1r3g	chr13:36142821-36154371	23.1459	12.0139	47.0667	92.7176	43.736	1.97161	0.721277	2.73349	0.00626665	0.0438224
ENSMUSG00000050272	chr16	96392039	96971952	-	Dscam	protein_coding	Dscam	chr16:96392039-96971952	0	0	14.4821	13.1282	6.90255	5.86649	2.14755	2.73172	0.00630053	0.0440088
ENSMUSG00000032487	chr1	149975781	149983978	+	Ptgs2	protein_coding	Ptgs2	chr1:149975781-149983978	1.10218	0	20.999	21.3332	10.8586	5.06932	1.85837	2.72783	0.0063753	0.0443965
ENSMUSG00000060224	chr19	42714296	42741214	-	Pyroxd2	protein_coding	Pyroxd2	chr19:42714296-42741214	8.81747	10.5121	75.3067	26.2563	30.2231	2.40168	0.880469	2.72772	0.0063773	0.0443965
ENSMUSG00000013367	chr7	43122327	43139499	-	Iglon5	protein_coding	Iglon5	chr7:43122327-43139499	14.3284	39.0451	82.5477	92.7176	57.1597	1.73874	0.638918	2.72139	0.00650086	0.0449383
ENSMUSG00000026994	chr2	65913109	65955338	-	Galnt3	protein_coding	Galnt3	chr2:65913109-65955338	26.4524	13.5156	57.2041	89.4355	46.6519	1.85604	0.682466	2.71961	0.00653597	0.0451436
ENSMUSG00000039579	chr4	49661610	49845549	-	Grin3a	protein_coding	Grin3a	chr4:49661610-49845549	44.0874	4.5052	354.81	231.384	158.697	3.58152	1.31792	2.71755	0.00657663	0.0453869
ENSMUSG00000021750	chr14	14151749	14173499	+	Fam107a	protein_coding	Fam107a	chr14:14151749-14173499	25.3502	54.0624	9.41333	3.28204	23.027	-2.62801	0.969188	-2.71156	0.00669675	0.0460257
ENSMUSG00000033871	chr18	61431206	61533502	-	Ppargc1b	protein_coding	Ppargc1b	chr18:61431206-61533502	11.0218	13.5156	32.5846	79.5894	34.1779	2.19737	0.812401	2.70478	0.00683492	0.0467636
ENSMUSG00000084939	chr4	95352960	95375631	-	Gm830	lncRNA	Gm830	chr4:95352960-95375631	0	0	7.96513	19.6922	6.91434	5.8671	2.16906	2.70491	0.00683239	0.0467636
ENSMUSG00000050541	chr11	43665432	43792037	-	Adra1b	protein_coding	Adra1b	chr11:43665432-43792037	0	0	7.24103	20.5127	6.93844	5.87193	2.17382	2.70121	0.00690884	0.0471921
ENSMUSG00000087203	chr2	117687771	117941683	-	Gm13986	lncRNA	Gm13986	chr2:117687771-117941683	5.51092	6.00693	37.6533	35.2819	21.1133	2.66669	0.987405	2.70071	0.00691918	0.0472434
ENSMUSG00000021390	chr13	49761521	49777977	+	Ogn	protein_coding	Ogn	chr13:49761521-49777977	24.2481	0	847.2	842.663	428.528	6.11355	2.26852	2.69495	0.00704	0.0479132
ENSMUSG00000039037	chr3	152522717	152687883	-	St6galnac5	protein_coding	St6galnac5	chr3:152522717-152687883	26.4524	28.5329	81.8236	83.692	55.1252	1.59191	0.590735	2.6948	0.0070431	0.0479132
ENSMUSG00000021411	chr13	34811816	34837469	-	Pxdc1	protein_coding	Pxdc1	chr13:34811816-34837469	9.91966	0	45.6185	35.2819	22.705	2.95085	1.09562	2.69331	0.00707463	0.0480494
ENSMUSG00000031618	chr8	77626069	77971641	+	Nr3c2	protein_coding	Nr3c2	chr8:77626069-77971641	0	0	20.999	6.56408	6.89076	5.86582	2.1844	2.68533	0.00724582	0.0489335

## Sheet: HL_Maint_E105vsE115_Significant
	seqid	start	end	strand	gene_name	gene_biotype	gene_short_name	locus	HL_Shox2trac_E105_MAINTAIN_1_RR1	HL_Shox2trac_E105_MAINTAIN_2_RR2	HL_Shox2trac_E115_MAINTAIN_1_RR7	HL_Shox2trac_E115_MAINTAIN_2_RR19	baseMean	log2FoldChange	lfcSE	stat	pvalue	padj
ENSMUSG00000022025	chr14	79875129	79899610	-	Cnmd	protein_coding	Cnmd	chr14:79875129-79899610	46.0604	46.6133	1718.8	1862.94	918.605	5.272	0.228523	23.0699	9.28801e-118	1.45924e-113
ENSMUSG00000028626	chr4	120896581	120912519	+	Col9a2	protein_coding	Col9a2	chr4:120896581-120912519	505.743	407.638	7769.85	6048.6	3682.96	3.91963	0.173877	22.5426	1.58802e-112	1.24747e-108
ENSMUSG00000068196	chr16	57444620	57575100	-	Col8a1	protein_coding	Col8a1	chr16:57444620-57575100	23.0302	42.0434	2102.62	1728.89	974.144	5.87931	0.264077	22.2637	8.31754e-110	4.3559e-106
ENSMUSG00000027570	chr2	180239582	180263982	+	Col9a3	protein_coding	Col9a3	chr2:180239582-180263982	467.974	429.574	6604.51	5120.27	3155.58	3.70786	0.168361	22.0233	1.72117e-107	6.76033e-104
ENSMUSG00000016995	chr2	164231312	164247080	-	Matn4	protein_coding	Matn4	chr2:164231312-164247080	22.109	25.5916	1713.24	1302.93	765.968	5.98331	0.287588	20.8051	3.88743e-96	1.22151e-92
ENSMUSG00000021943	chr14	33645543	33659940	+	Gdf10	protein_coding	Gdf10	chr14:33645543-33659940	46.0604	23.7637	1151.43	983.462	551.18	4.93585	0.287066	17.1942	2.93684e-66	7.69012e-63
ENSMUSG00000026185	chr1	72897090	72914043	-	Igfbp5	protein_coding	Igfbp5	chr1:72897090-72914043	1128.48	910.331	5886.95	6904.28	3707.51	2.64916	0.161171	16.437	1.04021e-60	2.33467e-57
ENSMUSG00000013584	chr9	71123070	71203525	+	Aldh1a2	protein_coding	Aldh1a2	chr9:71123070-71203525	595.101	658.071	3830.69	5042.59	2531.61	2.82333	0.173172	16.3036	9.30561e-60	1.82751e-56
ENSMUSG00000039239	chr1	186354988	186438186	-	Tgfb2	protein_coding	Tgfb2	chr1:186354988-186438186	562.858	525.543	3965.12	3213.48	2066.75	2.72205	0.167375	16.2631	1.8025e-59	3.14657e-56
ENSMUSG00000027996	chr3	83673627	83681623	+	Sfrp2	protein_coding	Sfrp2	chr3:83673627-83681623	2918.39	3495.09	14878.7	14056.6	8837.2	2.17369	0.141225	15.3916	1.86259e-53	2.92632e-50
ENSMUSG00000020607	chr12	14196830	14202055	-	Lratd1	protein_coding	Lratd1	chr12:14196830-14202055	77.3815	75.8609	1258.05	909.546	580.209	3.82365	0.249728	15.3112	6.43379e-53	9.18921e-50
ENSMUSG00000040152	chr2	117942356	117957614	+	Thbs1	protein_coding	Thbs1	chr2:117942356-117957614	1113.74	812.535	6036.21	5177.89	3285.1	2.54171	0.17514	14.5125	1.01042e-47	1.3229e-44
ENSMUSG00000023232	chr4	130147287	130172998	-	Serinc2	protein_coding	Serinc2	chr4:130147287-130172998	1067.68	1132.43	5983.37	4696.81	3220.07	2.27971	0.161227	14.1397	2.1609e-45	2.61153e-42
ENSMUSG00000022483	chr15	97873482	97902576	-	Col2a1	protein_coding	Col2a1	chr15:97873482-97902576	17923	16781.7	63213.8	56975.6	38723.6	1.79213	0.127986	14.0026	1.50325e-44	1.68697e-41
ENSMUSG00000031930	chr8	108162996	108285227	+	Wwp2	protein_coding	Wwp2	chr8:108162996-108285227	4948.73	5248.11	18731.6	17014.5	11485.7	1.80974	0.130674	13.8493	1.28508e-43	1.34599e-40
ENSMUSG00000063804	chr10	45252715	45346297	-	Lin28b	protein_coding	Lin28b	chr10:45252715-45346297	6070.76	4976.66	1289.57	1244.05	3395.26	-2.12415	0.15401	-13.7923	2.83693e-43	2.78569e-40
ENSMUSG00000032394	chr9	65048470	65093154	+	Igdcc3	protein_coding	Igdcc3	chr9:65048470-65093154	27467.7	29075.8	8616.27	7395.38	18138.8	-1.81998	0.134521	-13.5294	1.04916e-41	9.6961e-39
ENSMUSG00000021895	chr14	26836855	27125868	+	Arhgef3	protein_coding	Arhgef3	chr14:26836855-27125868	227.539	256.83	1373.93	1453.27	827.892	2.54484	0.191656	13.2781	3.10021e-40	2.70597e-37
ENSMUSG00000026833	chr2	28083003	28120748	+	Olfm1	protein_coding	Olfm1	chr2:28083003-28120748	5733.6	6790.01	1639.08	1393.13	3888.96	-2.04516	0.1557	-13.1353	2.0671e-39	1.70927e-36
ENSMUSG00000027547	chr2	168590251	168609121	-	Sall4	protein_coding	Sall4	chr2:168590251-168609121	2465.15	2359	562.737	567.526	1488.6	-2.09375	0.160718	-13.0274	8.54297e-39	6.71093e-36
ENSMUSG00000024330	chr17	34258410	34285659	+	Col11a2	protein_coding	Col11a2	chr17:34258410-34285659	43.2968	63.0651	886.288	621.397	403.512	3.82654	0.294333	13.0007	1.21235e-38	9.07008e-36
ENSMUSG00000049721	chr11	3933635	3949326	+	Gal3st1	protein_coding	Gal3st1	chr11:3933635-3949326	31.3211	26.5056	504.331	482.335	261.123	4.09329	0.322242	12.7025	5.72458e-37	4.08813e-34
ENSMUSG00000021508	chr13	56436455	56444364	-	Cxcl14	protein_coding	Cxcl14	chr13:56436455-56444364	830.93	962.428	3224.38	3456.52	2118.57	1.89713	0.15681	12.0983	1.07883e-33	7.36938e-31
ENSMUSG00000022220	chr14	56006513	56021552	-	Adcy4	protein_coding	Adcy4	chr14:56006513-56021552	348.217	367.423	1669.67	1533.45	979.689	2.16258	0.179722	12.0329	2.38587e-33	1.49937e-30
ENSMUSG00000037206	chr9	58063550	58111589	-	Islr	protein_coding	Islr	chr9:58063550-58111589	993.063	1041.03	5259.32	3742.17	2758.9	2.14636	0.178337	12.0354	2.31418e-33	1.49937e-30
ENSMUSG00000026879	chr2	35146391	35197904	+	Gsn	protein_coding	Gsn	chr2:35146391-35197904	290.181	288.82	1614.04	1312.95	876.5	2.33875	0.195374	11.9707	5.06282e-33	3.05931e-30
ENSMUSG00000053007	chr6	53264254	53677361	+	Creb5	protein_coding	Creb5	chr6:53264254-53677361	178.714	175.486	1066.14	915.81	584.038	2.48519	0.215148	11.5511	7.29168e-31	4.24295e-28
ENSMUSG00000074934	chr2	113576508	113588991	-	Grem1	protein_coding	Grem1	chr2:113576508-113588991	702.882	647.103	80.6559	43.8486	368.622	-3.41699	0.296822	-11.5119	1.14881e-30	6.44604e-28
ENSMUSG00000036446	chr10	97400989	97408565	+	Lum	protein_coding	Lum	chr10:97400989-97408565	579.44	545.65	2721.9	2074.67	1480.42	2.09283	0.182631	11.4594	2.11057e-30	1.14342e-27
ENSMUSG00000027544	chr2	168318329	168443577	-	Nfatc2	protein_coding	Nfatc2	chr2:168318329-168443577	606.155	517.317	2109.11	2188.67	1355.31	1.93553	0.169678	11.4071	3.85544e-30	2.01909e-27
ENSMUSG00000024899	chr19	32573189	32644587	+	Papss2	protein_coding	Papss2	chr19:32573189-32644587	88.436	54.8392	729.611	606.364	369.813	3.22237	0.286656	11.2412	2.55825e-29	1.29654e-26
ENSMUSG00000047686	chrX	105880687	105884250	-	Rtl3	protein_coding	Rtl3	chrX:105880687-105884250	123.442	95.0547	832.517	702.831	438.461	2.81404	0.250466	11.2352	2.73821e-29	1.34438e-26
ENSMUSG00000025665	chrX	110297888	110447656	-	Rps6ka6	protein_coding	Rps6ka6	chrX:110297888-110447656	10644.6	10807	3272.59	3927.58	7162.93	-1.57559	0.141687	-11.1202	1.0006e-28	4.76375e-26
ENSMUSG00000043099	chr11	75055390	75060345	-	Hic1	protein_coding	Hic1	chr11:75055390-75060345	574.834	693.716	3418.14	2366.57	1763.32	2.18983	0.198448	11.0348	2.59723e-28	1.20015e-25
ENSMUSG00000038259	chr2	155782942	155787287	-	Gdf5	protein_coding	Gdf5	chr2:155782942-155787287	62.6422	120.646	1128.26	721.623	508.292	3.33625	0.306437	10.8872	1.32628e-27	5.95349e-25
ENSMUSG00000046768	chr12	75355095	75448230	+	Rhoj	protein_coding	Rhoj	chr12:75355095-75448230	812.506	910.331	2668.13	2929.09	1830.01	1.69956	0.158902	10.6957	1.0661e-26	4.65265e-24
ENSMUSG00000051910	chr7	115070106	115637979	-	Sox6	protein_coding	Sox6	chr7:115070106-115637979	339.926	282.422	1383.2	1260.33	816.471	2.08723	0.195901	10.6545	1.66086e-26	7.05236e-24
ENSMUSG00000041272	chr4	6686352	6990799	-	Tox	protein_coding	Tox	chr4:6686352-6990799	116.993	164.518	915.954	790.528	496.998	2.60034	0.244635	10.6295	2.17375e-26	8.98732e-24
ENSMUSG00000032334	chr9	58195020	58220469	-	Loxl1	protein_coding	Loxl1	chr9:58195020-58220469	121.6	146.238	796.361	696.567	440.191	2.47944	0.240293	10.3184	5.81974e-25	2.34446e-22
ENSMUSG00000028364	chr4	63878021	63965252	-	Tnc	protein_coding	Tnc	chr4:63878021-63965252	69.0906	36.5595	652.664	454.773	303.272	3.39199	0.3348	10.1314	4.00861e-24	1.53608e-21
ENSMUSG00000030351	chr6	127864551	127930940	+	Tspan11	protein_coding	Tspan11	chr6:127864551-127930940	451.392	498.123	1592.72	1631.17	1043.35	1.76338	0.175034	10.0745	7.1617e-24	2.67899e-21
ENSMUSG00000063600	chr3	29136171	29745358	+	Egfem1	protein_coding	Egfem1	chr3:29136171-29745358	35.9271	34.7315	450.56	325.733	211.738	3.45982	0.345695	10.0083	1.40125e-23	5.11977e-21
ENSMUSG00000001119	chr10	76544625	76562002	-	Col6a1	protein_coding	Col6a1	chr10:76544625-76562002	469.816	403.982	1743.84	1468.3	1021.48	1.87898	0.188023	9.99339	1.62912e-23	5.81706e-21
ENSMUSG00000021613	chr13	89687914	89759771	+	Hapln1	protein_coding	Hapln1	chr13:89687914-89759771	421.914	422.262	28.7395	51.3655	231.07	-3.42189	0.344491	-9.93318	2.98586e-23	1.04246e-20
ENSMUSG00000036030	chr9	72714155	72824573	+	Prtg	protein_coding	Prtg	chr9:72714155-72824573	1649.88	1339.91	416.259	378.351	946.1	-1.91022	0.193045	-9.89521	4.36714e-23	1.49157e-20
ENSMUSG00000017491	chr14	5650539	6038924	+	Rarb	protein_coding	Rarb	chr14:5650539-6038924	1190.2	1215.6	340.238	284.39	757.608	-1.94212	0.197426	-9.8372	7.78458e-23	2.6022e-20
ENSMUSG00000006651	chr7	30134406	30144960	-	Aplp1	protein_coding	Aplp1	chr7:30134406-30144960	617.21	783.287	2836.86	2206.21	1610.89	1.84901	0.188745	9.79633	1.16751e-22	3.82139e-20
ENSMUSG00000037169	chr12	12986093	12991915	-	Mycn	protein_coding	Mycn	chr12:12986093-12991915	3893.95	4028.86	1426.77	1048.61	2599.55	-1.67636	0.171604	-9.76877	1.53303e-22	4.91538e-20
ENSMUSG00000062591	chr17	57387065	57394782	-	Tubb4a	protein_coding	Tubb4a	chr17:57387065-57394782	250.569	244.949	1023.5	945.877	616.222	1.99124	0.2039	9.76577	1.579e-22	4.96154e-20
ENSMUSG00000028919	chr4	140966809	140984875	+	Arhgef19	protein_coding	Arhgef19	chr4:140966809-140984875	29.4787	19.1937	294.811	347.03	172.629	3.72044	0.382494	9.72679	2.31797e-22	7.14072e-20
ENSMUSG00000001493	chr11	101768335	101785200	-	Meox1	protein_coding	Meox1	chr11:101768335-101785200	241.357	278.766	1020.71	1003.51	636.086	1.96048	0.204363	9.59314	8.54478e-22	2.53296e-19
ENSMUSG00000055421	chr14	93250845	94128115	-	Pcdh9	protein_coding	Pcdh9	chr14:93250845-94128115	647.61	573.984	2488.28	1841.64	1387.88	1.82656	0.190457	9.59042	8.77237e-22	2.55227e-19
ENSMUSG00000022425	chr15	54702296	54816288	-	Enpp2	protein_coding	Enpp2	chr15:54702296-54816288	1073.21	1165.33	2945.33	3565.52	2187.35	1.53971	0.161605	9.5276	1.60955e-21	4.51565e-19
ENSMUSG00000018217	chr11	63019807	63050373	+	Pmp22	protein_coding	Pmp22	chr11:63019807-63050373	686.3	866.46	2435.44	2390.38	1594.64	1.63595	0.171798	9.5225	1.69065e-21	4.65996e-19
ENSMUSG00000031963	chr9	23134371	23396496	+	Bmper	protein_coding	Bmper	chr9:23134371-23396496	33.1635	75.8609	659.153	456.026	306.051	3.35545	0.35369	9.48699	2.37797e-21	6.44142e-19
ENSMUSG00000028780	chr5	17779278	17935266	+	Sema3c	protein_coding	Sema3c	chr5:17779278-17935266	168.581	191.023	775.038	786.769	480.353	2.11856	0.223705	9.47036	2.78881e-21	7.42628e-19
ENSMUSG00000059336	chr18	78143305	78185334	-	Slc14a1	protein_coding	Slc14a1	chr18:78143305-78185334	22.109	33.8175	343.946	288.148	172.005	3.49929	0.377303	9.27448	1.78494e-20	4.52309e-18
ENSMUSG00000039153	chr17	44807372	45125684	-	Runx2	protein_coding	Runx2	chr17:44807372-45125684	115.151	93.2267	517.31	670.257	348.986	2.50927	0.271543	9.24079	2.44688e-20	6.10206e-18
ENSMUSG00000032243	chr9	62585107	62691264	+	Itga11	protein_coding	Itga11	chr9:62585107-62691264	99.4905	63.0651	568.3	483.588	303.611	2.69523	0.297258	9.06696	1.22384e-19	3.00433e-17
ENSMUSG00000028864	chr5	16758547	16825150	+	Hgf	protein_coding	Hgf	chr5:16758547-16825150	994.905	1044.69	253.093	304.435	649.28	-1.8747	0.206977	-9.05752	1.33444e-19	3.22545e-17
ENSMUSG00000024900	chr19	3372333	3435733	+	Cpt1a	protein_coding	Cpt1a	chr19:3372333-3435733	511.271	406.724	1530.61	1467.05	978.913	1.70755	0.188726	9.04777	1.45912e-19	3.47338e-17
ENSMUSG00000049001	chr6	65648573	65689310	+	Ndnf	protein_coding	Ndnf	chr6:65648573-65689310	599.707	769.577	2026.6	2925.33	1580.3	1.85365	0.20543	9.02327	1.82555e-19	4.28078e-17
ENSMUSG00000003436	chr7	27992977	28001663	-	Dll3	protein_coding	Dll3	chr7:27992977-28001663	222.011	163.604	783.382	903.281	518.07	2.12829	0.23603	9.01703	1.93261e-19	4.44662e-17
ENSMUSG00000028469	chr4	43631934	43651244	+	Npr2	protein_coding	Npr2	chr4:43631934-43651244	619.973	514.575	1658.54	1839.14	1158.06	1.62387	0.180113	9.01588	1.95288e-19	4.44662e-17
ENSMUSG00000047793	chr1	93163562	93228787	+	Sned1	protein_coding	Sned1	chr1:93163562-93228787	1913.35	1356.36	4675.26	4999.99	3236.24	1.56506	0.174991	8.9437	3.76349e-19	8.09975e-17
ENSMUSG00000033016	chr18	80649419	80756286	-	Nfatc1	protein_coding	Nfatc1	chr18:80649419-80756286	375.853	499.037	1589.01	1404.41	967.078	1.77506	0.198966	8.92143	4.60289e-19	9.77242e-17
ENSMUSG00000019929	chr10	97315470	97354005	+	Dcn	protein_coding	Dcn	chr10:97315470-97354005	69.0906	93.2267	590.549	430.969	295.959	2.6555	0.298976	8.88196	6.56953e-19	1.37618e-16
ENSMUSG00000032332	chr9	79506272	79626002	-	Col12a1	protein_coding	Col12a1	chr9:79506272-79626002	626.422	641.619	2491.06	1742.67	1375.44	1.74041	0.196015	8.87896	6.74888e-19	1.39515e-16
ENSMUSG00000050966	chr4	133730640	133746152	-	Lin28a	protein_coding	Lin28a	chr4:133730640-133746152	483.634	576.726	86.2184	107.742	313.58	-2.45721	0.277691	-8.84873	8.85198e-19	1.80615e-16
ENSMUSG00000049551	chr5	135277791	135280084	-	Fzd9	protein_coding	Fzd9	chr5:135277791-135280084	49.7453	42.0434	398.644	314.457	201.222	2.95957	0.335836	8.81255	1.22328e-18	2.46398e-16
ENSMUSG00000079259	chr9	114336200	114393437	-	Trim71	protein_coding	Trim71	chr9:114336200-114393437	2712.04	2256.63	888.142	627.662	1621.12	-1.70994	0.194812	-8.77738	1.67331e-18	3.32778e-16
ENSMUSG00000029603	chr5	120818266	120849992	-	Dtx1	protein_coding	Dtx1	chr5:120818266-120849992	42.3756	73.119	450.56	389.626	238.92	2.86336	0.330851	8.65453	4.94963e-18	9.72046e-16
ENSMUSG00000027215	chr2	93249455	93293485	-	Cd82	protein_coding	Cd82	chr2:93249455-93293485	58.0361	82.2588	415.331	449.761	251.347	2.62358	0.303921	8.63243	6.00603e-18	1.16495e-15
ENSMUSG00000019124	chr6	54478157	54543474	-	Scrn1	protein_coding	Scrn1	chr6:54478157-54543474	310.447	263.228	1036.47	938.36	637.128	1.7841	0.207377	8.60315	7.75561e-18	1.48596e-15
ENSMUSG00000051048	chr7	99934726	99968906	+	P4ha3	protein_coding	P4ha3	chr7:99934726-99968906	41.4544	51.1833	355.071	313.204	190.228	2.85154	0.336656	8.47019	2.44997e-17	4.47575e-15
ENSMUSG00000025089	chr19	58224035	58444341	-	Gfra1	protein_coding	Gfra1	chr19:58224035-58444341	60.7998	85.0008	451.488	408.419	251.427	2.56064	0.302876	8.45442	2.80485e-17	5.06517e-15
ENSMUSG00000036169	chr12	36364137	36368451	+	Sostdc1	protein_coding	Sostdc1	chr12:36364137-36368451	93.9633	135.27	746.299	504.885	370.104	2.45015	0.290309	8.43981	3.17865e-17	5.67497e-15
ENSMUSG00000040310	chr2	93472728	93511684	+	Alx4	protein_coding	Alx4	chr2:93472728-93511684	103.175	137.098	957.673	498.621	424.142	2.60176	0.311527	8.35163	6.73273e-17	1.18852e-14
ENSMUSG00000027188	chr2	102380356	102473386	+	Pamr1	protein_coding	Pamr1	chr2:102380356-102473386	4.60604	6.39791	247.53	132.799	97.8332	5.11425	0.61408	8.32832	8.19972e-17	1.4314e-14
ENSMUSG00000057098	chr11	44508143	44898918	+	Ebf1	protein_coding	Ebf1	chr11:44508143-44898918	561.016	535.596	1850.45	1415.68	1090.69	1.57567	0.190829	8.25696	1.49432e-16	2.57993e-14
ENSMUSG00000028640	chr2	172391512	172400542	+	Tfap2c	protein_coding	Tfap2c	chr2:172391512-172400542	198.981	226.669	15.7603	3.75845	111.292	-4.37445	0.536523	-8.15333	3.54032e-16	5.98086e-14
ENSMUSG00000044071	chr10	123099980	123577109	+	Tafa2	protein_coding	Tafa2	chr10:123099980-123577109	125.284	139.84	530.289	575.043	342.614	2.05907	0.253032	8.13757	4.03285e-16	6.74044e-14
ENSMUSG00000015243	chr4	53030786	53159895	-	Abca1	protein_coding	Abca1	chr4:53030786-53159895	186.084	139.84	683.257	628.914	409.524	2.01003	0.248043	8.10356	5.33722e-16	8.73469e-14
ENSMUSG00000018593	chr11	55285325	55314009	-	Sparc	protein_coding	Sparc	chr11:55285325-55314009	824.482	1123.29	3034.33	2511.9	1873.5	1.51012	0.186807	8.08386	6.27466e-16	1.0163e-13
ENSMUSG00000023800	chr17	3376847	3569672	+	Tiam2	protein_coding	Tiam2	chr17:3376847-3569672	276.363	329.035	981.777	937.107	631.071	1.66453	0.206243	8.07075	6.98679e-16	1.1201e-13
ENSMUSG00000020034	chr10	84412489	84450223	+	Tcp11l2	protein_coding	Tcp11l2	chr10:84412489-84450223	122.521	86.8288	535.852	473.565	304.692	2.27056	0.28211	8.0485	8.38151e-16	1.31682e-13
ENSMUSG00000041559	chr1	133964991	133976015	+	Fmod	protein_coding	Fmod	chr1:133964991-133976015	4.60604	0.913987	251.238	119.018	93.944	6.07439	0.764882	7.9416	1.99589e-15	2.98642e-13
ENSMUSG00000041577	chr1	133838041	133849152	-	Prelp	protein_coding	Prelp	chr1:133838041-133849152	28.5575	31.9896	285.54	225.507	142.899	3.07902	0.388956	7.91612	2.45038e-15	3.63187e-13
ENSMUSG00000020241	chr10	76431595	76459464	-	Col6a2	protein_coding	Col6a2	chr10:76431595-76459464	647.61	733.932	2529.07	1698.82	1402.36	1.61475	0.204405	7.89974	2.79476e-15	4.06559e-13
ENSMUSG00000060988	chr2	54326328	55008321	+	Galnt13	protein_coding	Galnt13	chr2:54326328-55008321	11.9757	13.7098	184.489	180.406	97.645	3.82844	0.48555	7.88475	3.15166e-15	4.50143e-13
ENSMUSG00000054252	chr5	33879017	33894412	+	Fgfr3	protein_coding	Fgfr3	chr5:33879017-33894412	414.544	213.873	1287.71	1284.14	800.067	2.03318	0.259187	7.84444	4.34892e-15	6.10053e-13
ENSMUSG00000091002	chr7	137810702	137999457	-	Tcerg1l	protein_coding	Tcerg1l	chr7:137810702-137999457	9.21209	15.5378	237.332	152.844	103.731	3.98085	0.50772	7.84064	4.48244e-15	6.2039e-13
ENSMUSG00000010797	chr6	17988938	18030584	-	Wnt2	protein_coding	Wnt2	chr6:17988938-18030584	33.1635	57.5812	319.842	315.71	181.574	2.80778	0.361434	7.76844	7.9458e-15	1.06133e-12
ENSMUSG00000033544	chr1	156666131	156688648	+	Angptl1	protein_coding	Angptl1	chr1:156666131-156688648	57.1149	57.5812	305.936	352.042	193.168	2.51909	0.325271	7.74458	9.58964e-15	1.26607e-12
ENSMUSG00000038058	chr6	54900933	54949597	-	Nod1	protein_coding	Nod1	chr6:54900933-54949597	40.5332	43.8714	255.874	318.216	164.624	2.76412	0.357604	7.72955	1.07928e-14	1.41305e-12
ENSMUSG00000041695	chr11	110956989	110967647	+	Kcnj2	protein_coding	Kcnj2	chr11:110956989-110967647	310.447	244.035	885.361	881.984	580.456	1.67249	0.216531	7.72401	1.12725e-14	1.46366e-12
ENSMUSG00000056174	chr4	126180585	126208123	+	Col8a2	protein_coding	Col8a2	chr4:126180585-126208123	47.9028	24.6777	322.624	263.092	164.574	3.01438	0.392351	7.68285	1.55585e-14	2.00361e-12
ENSMUSG00000024827	chr19	30075846	30152829	-	Gldc	protein_coding	Gldc	chr19:30075846-30152829	855.803	818.932	284.613	200.451	539.95	-1.7817	0.233678	-7.6246	2.44791e-14	3.02827e-12
ENSMUSG00000029675	chr5	134731446	134776177	-	Eln	protein_coding	Eln	chr5:134731446-134776177	377.695	469.789	1116.2	1361.81	831.375	1.54689	0.20415	7.57724	3.52972e-14	4.23324e-12
ENSMUSG00000034614	chr11	3280400	3292971	+	Pik3ip1	protein_coding	Pik3ip1	chr11:3280400-3292971	124.363	105.109	465.394	478.576	293.36	2.04031	0.269478	7.57133	3.69433e-14	4.39709e-12
ENSMUSG00000024940	chr19	5790931	5808560	+	Ltbp3	protein_coding	Ltbp3	chr19:5790931-5808560	311.368	247.691	932.642	821.848	578.387	1.65083	0.219357	7.52578	5.24073e-14	6.19075e-12
ENSMUSG00000031375	chrX	72527207	72539539	+	Bgn	protein_coding	Bgn	chrX:72527207-72539539	88.436	97.7966	483.935	369.581	259.937	2.19819	0.294457	7.46523	8.31561e-14	9.67753e-12
ENSMUSG00000066720	chr17	23901557	23903000	-	Cldn9	protein_coding	Cldn9	chr17:23901557-23903000	21.1878	22.8497	213.228	191.681	112.237	3.20158	0.430445	7.43784	1.02346e-13	1.18232e-11
ENSMUSG00000035279	chr7	4928783	4947825	+	Ssc5d	protein_coding	Ssc5d	chr7:4928783-4947825	114.23	116.99	500.623	425.958	289.45	2.00389	0.271569	7.37892	1.59578e-13	1.77811e-11
ENSMUSG00000020135	chr10	80131810	80154097	+	Apc2	protein_coding	Apc2	chr10:80131810-80154097	169.502	178.227	787.09	533.7	417.13	1.92754	0.261399	7.37394	1.65658e-13	1.81354e-11
ENSMUSG00000003657	chr8	110864133	110894842	-	Calb2	protein_coding	Calb2	chr8:110864133-110894842	273.599	297.046	1284.93	766.724	655.575	1.84806	0.252027	7.3328	2.25397e-13	2.36081e-11
ENSMUSG00000048960	chr1	11063688	11373905	+	Prex2	protein_coding	Prex2	chr1:11063688-11373905	1752.14	1162.59	500.623	461.037	969.097	-1.59888	0.21809	-7.33129	2.27943e-13	2.37166e-11
ENSMUSG00000032231	chr9	69360901	69399077	+	Anxa2	protein_coding	Anxa2	chr9:69360901-69399077	152.921	230.325	817.684	633.926	458.714	1.92245	0.262891	7.31273	2.6176e-13	2.7056e-11
ENSMUSG00000007097	chr1	172099275	172125631	-	Atp1a2	protein_coding	Atp1a2	chr1:172099275-172125631	124.363	138.926	495.06	482.335	310.171	1.89244	0.260229	7.2722	3.53682e-13	3.56198e-11
ENSMUSG00000024593	chr18	57266161	57430539	+	Megf10	protein_coding	Megf10	chr18:57266161-57430539	42.3756	41.1294	245.676	274.367	150.887	2.6378	0.36293	7.26809	3.64606e-13	3.64319e-11
ENSMUSG00000000126	chr11	59197753	59224378	+	Wnt9a	protein_coding	Wnt9a	chr11:59197753-59224378	127.127	92.3127	548.831	412.177	295.112	2.1327	0.293582	7.26443	3.74606e-13	3.70153e-11
ENSMUSG00000020609	chr12	8027647	8066835	+	Apob	protein_coding	Apob	chr12:8027647-8066835	175.03	152.636	1.85416	13.781	85.8252	-4.48484	0.632914	-7.08602	1.38027e-12	1.2908e-10
ENSMUSG00000074607	chr2	163045044	163166090	+	Tox2	protein_coding	Tox2	chr2:163045044-163166090	35.0059	51.1833	295.738	241.794	155.93	2.64197	0.373623	7.07121	1.53585e-12	1.42779e-10
ENSMUSG00000028565	chr4	97660970	98007111	+	Nfia	protein_coding	Nfia	chr4:97660970-98007111	117.915	95.9687	518.237	379.604	277.931	2.07184	0.294176	7.04286	1.88331e-12	1.72027e-10
ENSMUSG00000044468	chr3	100375372	100396640	-	Tent5c	protein_coding	Tent5c	chr3:100375372-100396640	94.8845	87.7428	385.665	370.834	234.782	2.05081	0.291583	7.03338	2.01588e-12	1.83072e-10
ENSMUSG00000021285	chr12	111794890	111874544	-	Ppp1r13b	protein_coding	Ppp1r13b	chr12:111794890-111874544	268.072	219.357	783.382	692.808	490.905	1.59952	0.227557	7.02909	2.0789e-12	1.8771e-10
ENSMUSG00000029999	chr6	86172204	86252701	+	Tgfa	protein_coding	Tgfa	chr6:86172204-86252701	98.5693	59.4092	350.436	429.716	234.533	2.30303	0.328453	7.01174	2.35376e-12	2.11314e-10
ENSMUSG00000026188	chr1	72323527	72342263	+	Tmem169	protein_coding	Tmem169	chr1:72323527-72342263	218.326	208.389	622.07	665.246	428.508	1.59253	0.228169	6.97958	2.96059e-12	2.6279e-10
ENSMUSG00000057967	chr11	33067429	33097400	-	Fgf18	protein_coding	Fgf18	chr11:33067429-33097400	99.4905	136.184	535.852	414.683	296.552	2.01346	0.289235	6.96133	3.37063e-12	2.97506e-10
ENSMUSG00000002012	chrX	72699599	72703723	-	Pnck	protein_coding	Pnck	chrX:72699599-72703723	131.733	181.883	569.227	537.459	355.075	1.81941	0.261756	6.9508	3.63214e-12	3.18796e-10
ENSMUSG00000020704	chr11	80770994	81859283	-	Asic2	protein_coding	Asic2	chr11:80770994-81859283	281.89	318.982	56.5518	18.7923	169.054	-2.96543	0.428053	-6.92773	4.27652e-12	3.69167e-10
ENSMUSG00000051375	chr18	38318966	38345106	-	Pcdh1	protein_coding	Pcdh1	chr18:38318966-38345106	67.2482	94.1407	319.842	449.761	232.748	2.25116	0.325245	6.92143	4.47117e-12	3.81775e-10
ENSMUSG00000066113	chr4	85432408	86346622	+	Adamtsl1	protein_coding	Adamtsl1	chr4:85432408-86346622	90.2784	77.6889	542.341	300.676	252.746	2.33059	0.338561	6.88382	5.82686e-12	4.89549e-10
ENSMUSG00000032911	chr9	56772316	56807154	+	Cspg4	protein_coding	Cspg4	chr9:56772316-56807154	472.58	248.605	1153.29	1334.25	802.18	1.78598	0.259503	6.88229	5.8896e-12	4.92189e-10
ENSMUSG00000032849	chr14	118720103	118943631	-	Abcc4	protein_coding	Abcc4	chr14:118720103-118943631	371.247	308.014	82.51	63.8937	206.416	-2.20683	0.324332	-6.80421	1.01603e-11	8.40147e-10
ENSMUSG00000019832	chr10	10420745	10434009	-	Rab32	protein_coding	Rab32	chr10:10420745-10434009	300.314	441.456	1144.02	995.99	720.444	1.52911	0.225517	6.78043	1.19816e-11	9.8043e-10
ENSMUSG00000024565	chr18	81009590	81029986	-	Sall3	protein_coding	Sall3	chr18:81009590-81029986	817.112	743.986	297.592	199.198	514.472	-1.64567	0.243917	-6.74685	1.51092e-11	1.22995e-09
ENSMUSG00000040327	chr17	46811530	46857314	-	Cul9	protein_coding	Cul9	chr17:46811530-46857314	291.102	204.733	699.018	829.365	506.054	1.62323	0.24303	6.67916	2.40318e-11	1.8973e-09
ENSMUSG00000018166	chr10	128403391	128425521	-	Erbb3	protein_coding	Erbb3	chr10:128403391-128425521	56.1937	19.1937	889.069	879.478	460.984	4.55239	0.685912	6.63698	3.20169e-11	2.50258e-09
ENSMUSG00000033006	chr15	79039107	79049440	-	Sox10	protein_coding	Sox10	chr15:79039107-79049440	27.6363	8.22588	212.301	170.383	104.637	3.41793	0.516916	6.61216	3.78744e-11	2.93126e-09
ENSMUSG00000045573	chr4	4133530	4138819	-	Penk	protein_coding	Penk	chr4:4133530-4138819	108.703	79.5169	349.509	414.683	238.103	2.02043	0.30586	6.60574	3.95541e-11	3.01667e-09
ENSMUSG00000037940	chr8	82069186	82854543	+	Inpp4b	protein_coding	Inpp4b	chr8:82069186-82854543	187.927	292.476	848.277	697.819	506.625	1.68715	0.255629	6.6	4.11168e-11	3.12071e-09
ENSMUSG00000045930	chr12	58311505	58316076	-	Clec14a	protein_coding	Clec14a	chr12:58311505-58316076	213.72	212.959	641.539	582.56	412.695	1.52125	0.231611	6.56813	5.09496e-11	3.84841e-09
ENSMUSG00000039377	chr1	184459336	184464816	-	Hlx	protein_coding	Hlx	chr1:184459336-184464816	11.9757	2.74196	144.624	117.765	69.2767	4.15918	0.637377	6.52546	6.77951e-11	4.97724e-09
ENSMUSG00000041836	chr7	135139209	135288022	+	Ptpre	protein_coding	Ptpre	chr7:135139209-135288022	14.7393	4.56994	114.031	172.889	76.5572	3.89198	0.59888	6.49876	8.09851e-11	5.89054e-09
ENSMUSG00000000782	chr11	52143197	52174158	-	Tcf7	protein_coding	Tcf7	chr11:52143197-52174158	1286.01	1525.44	614.653	370.834	949.235	-1.50803	0.232673	-6.48133	9.09147e-11	6.5222e-09
ENSMUSG00000030218	chr6	136849432	136852821	-	Mgp	protein_coding	Mgp	chr6:136849432-136852821	1.84242	6.39791	80.6559	147.832	59.1822	4.78756	0.742473	6.44813	1.13241e-10	8.01551e-09
ENSMUSG00000021221	chr12	83260518	83534490	-	Dpf3	protein_coding	Dpf3	chr12:83260518-83534490	26.715	14.6238	161.312	182.911	96.3905	3.0574	0.475914	6.42426	1.32508e-10	9.29393e-09
ENSMUSG00000048126	chr1	90693644	90771693	-	Col6a3	protein_coding	Col6a3	chr1:90693644-90771693	167.66	148.066	800.996	420.947	384.417	1.95524	0.306448	6.38035	1.76684e-10	1.21217e-08
ENSMUSG00000036218	chr15	92294761	92669700	+	Pdzrn4	protein_coding	Pdzrn4	chr15:92294761-92669700	11.9757	16.4518	171.51	119.018	79.7387	3.35574	0.526393	6.37497	1.82994e-10	1.25001e-08
ENSMUSG00000028631	chr4	120553334	120604445	-	Kcnq4	protein_coding	Kcnq4	chr4:120553334-120604445	128.048	156.292	523.8	419.694	306.958	1.73192	0.273581	6.33056	2.44278e-10	1.62621e-08
ENSMUSG00000063765	chr15	81570365	81581488	-	Chadl	protein_coding	Chadl	chr15:81570365-81581488	83.83	72.205	361.561	279.378	199.244	2.04043	0.324462	6.28866	3.20225e-10	2.11389e-08
ENSMUSG00000090223	chr16	96268805	96326993	+	Pcp4	protein_coding	Pcp4	chr16:96268805-96326993	34.0847	43.8714	185.416	260.586	130.989	2.51352	0.402114	6.25076	4.08473e-10	2.64095e-08
ENSMUSG00000029765	chr6	32121202	32565127	-	Plxna4	protein_coding	Plxna4	chr6:32121202-32565127	283.732	275.11	1116.2	635.178	577.556	1.65024	0.264738	6.2335	4.56138e-10	2.91316e-08
ENSMUSG00000097767	chr5	112361093	112377261	-	Miat	lncRNA	Miat	chr5:112361093-112377261	46.0604	21.0217	246.603	197.945	127.908	2.73032	0.438545	6.22586	4.78918e-10	3.04627e-08
ENSMUSG00000043753	chr4	89576434	89583009	+	Dmrta1	protein_coding	Dmrta1	chr4:89576434-89583009	306.762	280.594	70.458	72.6634	182.619	-2.03786	0.327475	-6.22294	4.87931e-10	3.09108e-08
ENSMUSG00000006958	chr16	20551876	20561134	+	Chrd	protein_coding	Chrd	chr16:20551876-20561134	86.5936	90.4847	311.499	348.283	209.215	1.89661	0.305635	6.20549	5.45275e-10	3.42673e-08
ENSMUSG00000004698	chr12	34097578	34957056	-	Hdac9	protein_coding	Hdac9	chr12:34097578-34957056	501.137	489.897	171.51	92.7085	313.813	-1.89632	0.306009	-6.19692	5.75774e-10	3.60398e-08
ENSMUSG00000070469	chr7	81984939	82263658	+	Adamtsl3	protein_coding	Adamtsl3	chr7:81984939-82263658	74.6179	41.1294	240.114	363.317	179.794	2.38009	0.384775	6.18568	6.18351e-10	3.82477e-08
ENSMUSG00000033578	chrX	133195973	133206718	+	Tmem35a	protein_coding	Tmem35a	chrX:133195973-133206718	92.1209	105.109	354.144	345.778	224.288	1.82745	0.296278	6.16802	6.91492e-10	4.23395e-08
ENSMUSG00000005583	chr13	83652152	83815199	+	Mef2c	protein_coding	Mef2c	chr13:83652152-83815199	59.8786	60.3232	323.551	224.254	167.002	2.19099	0.357203	6.13373	8.58431e-10	5.20726e-08
ENSMUSG00000024544	chr18	68066327	68388622	+	Ldlrad4	protein_coding	Ldlrad4	chr18:68066327-68388622	42.3756	42.9574	251.238	190.428	131.75	2.37405	0.388567	6.10976	9.97836e-10	6.02961e-08
ENSMUSG00000040212	chr7	45567446	45570828	-	Emp3	protein_coding	Emp3	chr7:45567446-45570828	156.605	134.356	408.842	512.402	303.051	1.66112	0.272382	6.09851	1.07061e-09	6.42001e-08
ENSMUSG00000049404	chr3	67386304	67422856	-	Rarres1	protein_coding	Rarres1	chr3:67386304-67422856	7.36967	21.9357	611.872	323.227	241.101	4.99591	0.821618	6.08058	1.1975e-09	7.12649e-08
ENSMUSG00000027896	chr3	107198545	107219431	+	Slc16a4	protein_coding	Slc16a4	chr3:107198545-107219431	81.0663	36.5595	264.218	350.789	183.158	2.38524	0.393533	6.06109	1.35206e-09	7.89508e-08
ENSMUSG00000050663	chr10	114234725	114638207	-	Trhde	protein_coding	Trhde	chr10:114234725-114638207	10.1333	7.3119	89.9267	139.063	61.6087	3.71149	0.614638	6.0385	1.55551e-09	8.81479e-08
ENSMUSG00000068373	chr2	103973417	104241358	-	D430041D05Rik	protein_coding	D430041D05Rik	chr2:103973417-104241358	294.787	276.938	48.2081	80.1803	175.028	-2.16819	0.359163	-6.03678	1.57217e-09	8.85318e-08
ENSMUSG00000017978	chr6	23262771	23839420	-	Cadps2	protein_coding	Cadps2	chr6:23262771-23839420	127.127	112.42	339.311	502.38	270.309	1.81039	0.300643	6.02171	1.72581e-09	9.68365e-08
ENSMUSG00000021062	chr12	76844733	76869682	-	Rab15	protein_coding	Rab15	chr12:76844733-76869682	149.236	169.088	508.966	437.233	316.131	1.5728	0.261289	6.0194	1.75062e-09	9.76137e-08
ENSMUSG00000026972	chr2	24815363	24825264	-	Arrdc1	protein_coding	Arrdc1	chr2:24815363-24825264	144.63	173.658	491.352	451.014	315.163	1.56656	0.261299	5.99527	2.0315e-09	1.11989e-07
ENSMUSG00000018263	chr5	119970732	120023284	+	Tbx5	protein_coding	Tbx5	chr5:119970732-120023284	47.9028	27.4196	213.228	206.715	123.816	2.47969	0.415285	5.97105	2.35733e-09	1.29497e-07
ENSMUSG00000048582	chr14	57271916	57295557	-	Gja3	protein_coding	Gja3	chr14:57271916-57295557	211.878	213.873	47.281	18.7923	122.956	-2.66131	0.452057	-5.88711	3.93004e-09	2.06504e-07
ENSMUSG00000053552	chr2	130137088	130212401	+	Ebf4	protein_coding	Ebf4	chr2:130137088-130212401	144.63	149.894	431.092	429.716	288.833	1.54732	0.26324	5.87797	4.15318e-09	2.17502e-07
ENSMUSG00000051022	chr5	39771277	39912818	-	Hs3st1	protein_coding	Hs3st1	chr5:39771277-39912818	16.5818	31.9896	184.489	151.591	96.1627	2.79154	0.476891	5.85362	4.80973e-09	2.45343e-07
ENSMUSG00000056895	chr11	58839745	58840359	+	H2bu2	protein_coding	H2bu2	chr11:58839745-58840359	15.6605	26.5056	135.354	174.142	87.9153	2.87333	0.490762	5.85483	4.7749e-09	2.45343e-07
ENSMUSG00000027416	chr2	142920392	142923633	+	Otor	protein_coding	Otor	chr2:142920392-142923633	31.3211	34.7315	158.531	212.979	109.391	2.48918	0.425443	5.8508	4.89207e-09	2.48736e-07
ENSMUSG00000005124	chr15	66763168	66795050	+	Ccn4	protein_coding	Ccn4	chr15:66763168-66795050	145.551	205.647	648.955	449.761	362.479	1.64742	0.283899	5.80286	6.51942e-09	3.27242e-07
ENSMUSG00000019970	chr10	21758082	21875802	+	Sgk1	protein_coding	Sgk1	chr10:21758082-21875802	151.078	223.013	617.435	496.116	371.91	1.57491	0.272207	5.7857	7.22089e-09	3.55635e-07
ENSMUSG00000025083	chr19	56900792	56996660	-	Afap1l2	protein_coding	Afap1l2	chr19:56900792-56996660	21.1878	18.2797	186.343	111.501	84.3278	2.91976	0.506865	5.76042	8.39063e-09	4.06868e-07
ENSMUSG00000021765	chr13	114588825	114595487	-	Fst	protein_coding	Fst	chr13:114588825-114595487	35.0059	57.5812	214.155	230.518	134.315	2.26296	0.395378	5.72352	1.04338e-08	4.95242e-07
ENSMUSG00000004043	chr11	100750176	100775995	+	Stat5a	protein_coding	Stat5a	chr11:100750176-100775995	38.6908	37.4735	203.03	174.142	113.334	2.30942	0.406801	5.67701	1.37067e-08	6.24192e-07
ENSMUSG00000034156	chr11	87651366	87676754	+	Tspoap1	protein_coding	Tspoap1	chr11:87651366-87676754	36.8483	40.2154	193.76	182.911	113.434	2.28963	0.404199	5.6646	1.47365e-08	6.63394e-07
ENSMUSG00000027867	chr3	99792732	100050638	+	Spag17	protein_coding	Spag17	chr3:99792732-100050638	73.6967	73.119	247.53	294.412	172.189	1.88262	0.334174	5.63364	1.76445e-08	7.8088e-07
ENSMUSG00000028838	chr4	134083682	134099869	-	Extl1	protein_coding	Extl1	chr4:134083682-134099869	47.9028	30.1616	349.509	139.063	141.659	2.65035	0.470911	5.62813	1.82173e-08	8.01715e-07
ENSMUSG00000048616	chr11	89191463	89193158	-	Nog	protein_coding	Nog	chr11:89191463-89193158	8.29088	7.3119	140.916	67.6521	56.0427	3.74575	0.665531	5.62821	1.82091e-08	8.01715e-07
ENSMUSG00000041324	chr13	16186435	16206206	+	Inhba	protein_coding	Inhba	chr13:16186435-16206206	17.503	17.3658	167.801	102.731	76.3503	2.95955	0.526688	5.61918	1.91864e-08	8.35007e-07
ENSMUSG00000004952	chr5	136112769	136140714	+	Rasa4	protein_coding	Rasa4	chr5:136112769-136140714	47.9028	42.9574	212.301	195.44	124.65	2.16675	0.386182	5.61069	2.01517e-08	8.72187e-07
ENSMUSG00000025855	chr5	139003060	139135756	-	Prkar1b	protein_coding	Prkar1b	chr5:139003060-139135756	107.781	162.69	572.008	354.547	299.257	1.77879	0.318931	5.57736	2.44195e-08	1.03411e-06
ENSMUSG00000029699	chr5	135989064	136003385	-	Ssc4d	protein_coding	Ssc4d	chr5:135989064-136003385	95.8057	120.646	408.842	305.687	232.745	1.72502	0.309688	5.57018	2.54474e-08	1.07474e-06
ENSMUSG00000054793	chr7	24181447	24203964	+	Cadm4	protein_coding	Cadm4	chr7:24181447-24203964	142.787	183.711	384.738	687.797	349.758	1.71296	0.308362	5.55503	2.77567e-08	1.166e-06
ENSMUSG00000009585	chr15	79775859	79792637	+	Apobec3	protein_coding	Apobec3	chr15:79775859-79792637	148.315	127.044	360.634	459.784	273.944	1.57322	0.283372	5.5518	2.82748e-08	1.18145e-06
ENSMUSG00000036356	chr8	68809432	69187798	-	Csgalnact1	protein_coding	Csgalnact1	chr8:68809432-69187798	0	0	88.9996	57.6296	36.6573	8.76579	1.59308	5.5024	3.74652e-08	1.53252e-06
ENSMUSG00000087150	chr6	128969914	128985003	+	BC064078	transcribed_unprocessed_pseudogene	BC064078	chr6:128969914-128985003	10.1333	14.6238	85.2913	149.085	64.7834	3.23844	0.588596	5.50198	3.75546e-08	1.53252e-06
ENSMUSG00000067578	chr2	171878152	171885386	-	Cbln4	protein_coding	Cbln4	chr2:171878152-171885386	98.5693	111.506	300.374	369.581	220.008	1.67135	0.304317	5.49214	3.97094e-08	1.60792e-06
ENSMUSG00000028539	chr4	117783358	117786960	-	Artn	protein_coding	Artn	chr4:117783358-117786960	168.581	125.216	464.467	393.385	287.912	1.54728	0.281991	5.48699	4.08841e-08	1.64279e-06
ENSMUSG00000036502	chrX	37285449	37341316	-	Tmem255a	protein_coding	Tmem255a	chrX:37285449-37341316	5.52725	4.56994	97.3433	67.6521	43.7732	4.03357	0.737573	5.46871	4.5333e-08	1.79855e-06
ENSMUSG00000022018	chr14	79526195	79539085	-	Rgcc	protein_coding	Rgcc	chr14:79526195-79539085	100.412	127.958	333.748	370.834	233.238	1.6244	0.297584	5.45862	4.79862e-08	1.89425e-06
ENSMUSG00000001542	chr13	75854875	75920483	+	Ell2	protein_coding	Ell2	chr13:75854875-75920483	81.0663	73.119	253.093	281.884	172.29	1.7939	0.331475	5.41189	6.2363e-08	2.41922e-06
ENSMUSG00000006342	chr10	75472539	75479825	-	Susd2	protein_coding	Susd2	chr10:75472539-75479825	39.612	41.1294	219.718	159.108	114.892	2.23282	0.412855	5.40825	6.36438e-08	2.46283e-06
ENSMUSG00000032649	chr1	152275580	152386446	+	Colgalt2	protein_coding	Colgalt2	chr1:152275580-152386446	82.9088	105.109	269.78	369.581	206.845	1.76325	0.326136	5.40648	6.4276e-08	2.47958e-06
ENSMUSG00000022321	chr15	18819032	19014322	+	Cdh10	protein_coding	Cdh10	chr15:18819032-19014322	70.0118	54.8392	323.551	194.187	160.647	2.05563	0.381921	5.38235	7.35214e-08	2.80363e-06
ENSMUSG00000074852	chr19	42774977	43376794	-	Hpse2	protein_coding	Hpse2	chr19:42774977-43376794	110.545	50.2693	318.915	325.733	201.366	2.00334	0.372601	5.37662	7.58978e-08	2.86642e-06
ENSMUSG00000024030	chr17	31276648	31336962	+	Abcg1	protein_coding	Abcg1	chr17:31276648-31336962	21.1878	32.9035	165.02	142.821	90.4832	2.50957	0.467422	5.36895	7.91944e-08	2.97661e-06
ENSMUSG00000045394	chr17	87943406	87958557	+	Epcam	protein_coding	Epcam	chr17:87943406-87958557	93.0421	138.012	385.665	339.514	239.058	1.65088	0.308393	5.35315	8.64364e-08	3.22566e-06
ENSMUSG00000021396	chr13	51325057	51329224	+	Nxnl2	protein_coding	Nxnl2	chr13:51325057-51329224	27.6363	21.0217	172.437	119.018	85.0281	2.58573	0.486683	5.31298	1.07849e-07	3.93137e-06
ENSMUSG00000020847	chr11	75721824	75829255	-	Rph3al	protein_coding	Rph3al	chr11:75721824-75829255	27.6363	31.0756	214.155	119.018	97.9712	2.50867	0.47328	5.30061	1.15418e-07	4.1782e-06
ENSMUSG00000063972	chr2	38613381	38817700	-	Nr6a1	protein_coding	Nr6a1	chr2:38613381-38817700	354.665	313.498	89.9267	124.029	220.53	-1.64984	0.312012	-5.28776	1.23823e-07	4.41129e-06
ENSMUSG00000023886	chr17	14499767	14625052	+	Smoc2	protein_coding	Smoc2	chr17:14499767-14625052	173.187	153.55	2682.04	1032.32	1010.27	3.50719	0.666411	5.2628	1.41879e-07	4.99791e-06
ENSMUSG00000027875	chr3	98187750	98218054	+	Hmgcs2	protein_coding	Hmgcs2	chr3:98187750-98218054	17.503	19.1937	125.156	115.259	69.2779	2.71245	0.519586	5.22041	1.78525e-07	6.12818e-06
ENSMUSG00000064246	chr1	134109913	134117919	+	Chil1	protein_coding	Chil1	chr1:134109913-134117919	2.76363	5.48392	116.812	45.1014	42.5402	4.29991	0.823826	5.21944	1.79464e-07	6.12949e-06
ENSMUSG00000042942	chr18	10325178	10562940	+	Greb1l	protein_coding	Greb1l	chr18:10325178-10562940	564.701	414.95	203.957	132.799	329.102	-1.53384	0.294	-5.21714	1.8171e-07	6.19273e-06
ENSMUSG00000062329	chr5	37892862	37897164	+	Cytl1	protein_coding	Cytl1	chr5:37892862-37897164	6.44846	9.13987	82.51	90.2029	47.0753	3.46864	0.665294	5.2137	1.85111e-07	6.28932e-06
ENSMUSG00000014602	chr1	92943185	93029673	-	Kif1a	protein_coding	Kif1a	chr1:92943185-93029673	166.739	100.539	419.967	388.373	268.904	1.59735	0.30719	5.19989	1.99405e-07	6.70846e-06
ENSMUSG00000054196	chr15	38940326	38950516	+	Cthrc1	protein_coding	Cthrc1	chr15:38940326-38950516	118.836	158.12	464.467	343.272	271.174	1.54626	0.297423	5.19886	2.00509e-07	6.71309e-06
ENSMUSG00000038151	chr10	44313172	44334744	-	Prdm1	protein_coding	Prdm1	chr10:44313172-44334744	483.634	391.187	181.708	119.018	293.887	-1.53325	0.295441	-5.18968	2.10656e-07	7.0119e-06
ENSMUSG00000038916	chr10	29019834	29075626	+	Soga3	protein_coding	Soga3	chr10:29019834-29075626	147.393	85.0008	17.6145	6.26409	64.0682	-3.24372	0.628224	-5.16333	2.42601e-07	7.90768e-06
ENSMUSG00000041261	chr4	8143361	8239041	-	Car8	protein_coding	Car8	chr4:8143361-8239041	16.5818	17.3658	97.3433	136.557	66.962	2.78161	0.540281	5.14844	2.6266e-07	8.45624e-06
ENSMUSG00000009246	chr7	142622889	142648379	-	Trpm5	protein_coding	Trpm5	chr7:142622889-142648379	70.0118	71.291	236.405	240.541	154.562	1.75486	0.343931	5.10236	3.3544e-07	1.06038e-05
ENSMUSG00000033595	chr14	70768267	70775764	+	Lgi3	protein_coding	Lgi3	chr14:70768267-70775764	54.3513	19.1937	239.186	165.372	119.526	2.46227	0.483351	5.09416	3.50284e-07	1.10508e-05
ENSMUSG00000071192	chr17	26096601	26099832	-	Wfikkn1	protein_coding	Wfikkn1	chr17:26096601-26099832	163.054	136.184	33.3748	22.5507	88.7909	-2.40671	0.472703	-5.09138	3.55459e-07	1.11692e-05
ENSMUSG00000033491	chr9	86625701	86640496	+	Prss35	protein_coding	Prss35	chr9:86625701-86640496	64.4846	42.0434	263.29	176.647	136.616	2.04922	0.403783	5.07504	3.87421e-07	1.20338e-05
ENSMUSG00000037813	chr2	158024452	158071142	-	D630003M21Rik	protein_coding	D630003M21Rik	chr2:158024452-158071142	69.0906	70.377	343.946	187.923	167.834	1.93508	0.3813	5.07496	3.8757e-07	1.20338e-05
ENSMUSG00000028031	chr3	131791052	131886065	+	Dkk2	protein_coding	Dkk2	chr3:131791052-131886065	131.733	89.5707	538.633	259.333	254.817	1.85378	0.365414	5.0731	3.91381e-07	1.21043e-05
ENSMUSG00000037962	chr5	125080284	125089611	+	Rflna	protein_coding	Rflna	chr5:125080284-125089611	22.109	49.3553	233.624	145.327	112.604	2.40917	0.475432	5.06732	4.03455e-07	1.24288e-05
ENSMUSG00000000031	chr7	142129265	142131880	-	H19	lncRNA	H19	chr7:142129265-142131880	64.4846	56.6672	200.249	235.53	139.233	1.84539	0.366672	5.03281	4.8334e-07	1.45196e-05
ENSMUSG00000033174	chr6	88701393	88805342	+	Mgll	protein_coding	Mgll	chr6:88701393-88805342	3.68483	7.3119	78.8017	70.1578	39.9891	3.75982	0.747846	5.02752	4.96852e-07	1.48686e-05
ENSMUSG00000048612	chr19	37887483	38032025	-	Myof	protein_coding	Myof	chr19:37887483-38032025	62.6422	43.8714	203.957	205.462	128.983	1.9427	0.387226	5.01697	5.2494e-07	1.5561e-05
ENSMUSG00000036856	chr4	137004799	137027037	+	Wnt4	protein_coding	Wnt4	chr4:137004799-137027037	0.921209	10.9678	99.1975	77.6747	47.1903	3.89443	0.777799	5.00698	5.52909e-07	1.62979e-05
ENSMUSG00000049420	chr10	25867083	25954950	-	Tmem200a	protein_coding	Tmem200a	chr10:25867083-25954950	80.1451	63.9791	276.27	215.485	158.97	1.77285	0.354521	5.00069	5.71264e-07	1.67759e-05
ENSMUSG00000025375	chr11	119898138	119937971	-	Aatk	protein_coding	Aatk	chr11:119898138-119937971	175.03	68.549	347.655	577.549	292.196	1.9238	0.385219	4.99404	5.91302e-07	1.7332e-05
ENSMUSG00000022146	chr15	6843057	6904450	-	Osmr	protein_coding	Osmr	chr15:6843057-6904450	0.921209	14.6238	85.2913	121.523	55.5899	3.73016	0.751192	4.96566	6.84687e-07	1.97017e-05
ENSMUSG00000026587	chr1	158189842	158519351	+	Astn1	protein_coding	Astn1	chr1:158189842-158519351	197.139	112.42	571.081	372.087	313.182	1.60963	0.324442	4.96121	7.00563e-07	2.00849e-05
ENSMUSG00000024180	chr17	26332272	26342228	+	Pgap6	protein_coding	Pgap6	chr17:26332272-26342228	24.8726	44.7854	154.822	176.647	100.282	2.24907	0.453498	4.95938	7.07181e-07	2.02377e-05
ENSMUSG00000020000	chr10	24099414	24178688	+	Moxd1	protein_coding	Moxd1	chr10:24099414-24178688	39.612	106.023	351.363	255.575	188.143	2.06037	0.416762	4.94376	7.66312e-07	2.16538e-05
ENSMUSG00000051343	chr6	85311943	85351616	-	Rab11fip5	protein_coding	Rab11fip5	chr6:85311943-85351616	99.4905	105.109	288.322	294.412	196.833	1.50981	0.308139	4.89978	9.5943e-07	2.64449e-05
ENSMUSG00000098132	chr7	112553168	112556664	+	Rassf10	protein_coding	Rassf10	chr7:112553168-112556664	58.9573	70.377	259.582	192.934	145.463	1.80927	0.369396	4.89791	9.686e-07	2.66509e-05
ENSMUSG00000031595	chr8	41379269	41443822	+	Pdgfrl	protein_coding	Pdgfrl	chr8:41379269-41443822	57.1149	87.7428	249.384	241.794	159.009	1.76164	0.359991	4.89356	9.90296e-07	2.72003e-05
ENSMUSG00000110195	chr7	101070897	101162034	+	Pde2a	protein_coding	Pde2a	chr7:101070897-101162034	4.60604	11.8818	79.7288	88.95	46.2917	3.35293	0.686869	4.88148	1.05295e-06	2.8621e-05
ENSMUSG00000039519	chr3	18126113	18297502	-	Cyp7b1	protein_coding	Cyp7b1	chr3:18126113-18297502	70.0118	69.463	216.009	240.541	149.006	1.70977	0.350682	4.87555	1.08506e-06	2.91908e-05
ENSMUSG00000028214	chr4	11704456	11714752	+	Gem	protein_coding	Gem	chr4:11704456-11714752	109.624	85.0008	305.009	269.356	192.247	1.56248	0.322033	4.85193	1.22263e-06	3.22836e-05
ENSMUSG00000032380	chr9	66065504	66179524	+	Dapk2	protein_coding	Dapk2	chr9:66065504-66179524	36.8483	31.9896	161.312	141.568	92.9295	2.13877	0.44227	4.8359	1.32542e-06	3.44764e-05
ENSMUSG00000036570	chr7	30751102	30755133	-	Fxyd1	protein_coding	Fxyd1	chr7:30751102-30755133	59.8786	58.4952	184.489	231.771	133.658	1.81209	0.374695	4.83617	1.32363e-06	3.44764e-05
ENSMUSG00000026208	chr1	75336972	75345223	+	Des	protein_coding	Des	chr1:75336972-75345223	224.775	195.593	66.7497	50.1127	134.308	-1.83941	0.380502	-4.83416	1.33707e-06	3.47217e-05
ENSMUSG00000026564	chr1	165925716	165955491	-	Dusp27	protein_coding	Dusp27	chr1:165925716-165955491	220.169	226.669	42.6456	77.6747	141.789	-1.90693	0.394981	-4.8279	1.37979e-06	3.5772e-05
ENSMUSG00000021390	chr13	49761521	49777977	+	Ogn	protein_coding	Ogn	chr13:49761521-49777977	38.6908	14.6238	161.312	137.81	88.1091	2.48983	0.516449	4.82106	1.42798e-06	3.68997e-05
ENSMUSG00000110874	chr10	45683657	45728379	+	D030045P18Rik	lncRNA	D030045P18Rik	chr10:45683657-45728379	166.739	201.077	53.7706	20.0451	110.408	-2.2937	0.477755	-4.80098	1.57888e-06	4.04662e-05
ENSMUSG00000035189	chr10	88784856	89180507	-	Ano4	protein_coding	Ano4	chr10:88784856-89180507	201.745	156.292	50.0623	16.2866	106.096	-2.40583	0.501477	-4.79749	1.60664e-06	4.10437e-05
ENSMUSG00000029651	chr5	147894129	148252875	+	Mtus2	protein_coding	Mtus2	chr5:147894129-148252875	96.7269	87.7428	305.009	241.794	182.818	1.56973	0.327745	4.78948	1.67216e-06	4.25791e-05
ENSMUSG00000045589	chr4	56957172	56990391	-	Frrs1l	protein_coding	Frrs1l	chr4:56957172-56990391	13.8181	9.13987	120.52	67.6521	52.7826	3.03974	0.636504	4.77569	1.79094e-06	4.531e-05
ENSMUSG00000027208	chr2	125876577	125933105	+	Fgf7	protein_coding	Fgf7	chr2:125876577-125933105	25.7938	26.5056	127.937	126.535	76.6927	2.28272	0.482783	4.72825	2.26467e-06	5.6032e-05
ENSMUSG00000033768	chr19	6468760	6594199	+	Nrxn2	protein_coding	Nrxn2	chr19:6468760-6594199	29.4787	19.1937	125.156	126.535	75.0907	2.37071	0.501478	4.72745	2.27355e-06	5.61632e-05
ENSMUSG00000037335	chr11	57719530	57723644	-	Hand1	protein_coding	Hand1	chr11:57719530-57723644	8.29088	9.13987	101.979	60.1352	44.8862	3.22138	0.682372	4.72086	2.34848e-06	5.78321e-05
ENSMUSG00000022122	chr14	104052060	104081838	-	Ednrb	protein_coding	Ednrb	chr14:104052060-104081838	122.521	42.0434	8.34371	2.50564	43.8534	-3.87007	0.823601	-4.69896	2.61486e-06	6.35945e-05
ENSMUSG00000027452	chr2	150460024	150510178	-	Acss1	protein_coding	Acss1	chr2:150460024-150510178	89.3572	43.8714	252.166	229.266	153.665	1.85442	0.396069	4.68205	2.84018e-06	6.87551e-05
ENSMUSG00000032420	chr9	88209249	88254145	+	Nt5e	protein_coding	Nt5e	chr9:88209249-88254145	44.218	31.9896	192.832	131.546	100.146	2.09299	0.448087	4.67094	2.99824e-06	7.20265e-05
ENSMUSG00000039405	chr7	89156990	89176395	-	Prss23	protein_coding	Prss23	chr7:89156990-89176395	89.3572	85.9148	291.103	226.76	173.284	1.56521	0.335203	4.66943	3.0203e-06	7.24456e-05
ENSMUSG00000060044	chr10	68559575	68618480	+	Tmem26	protein_coding	Tmem26	chr10:68559575-68618480	620.895	674.523	3806.59	1953.14	1763.79	2.15283	0.465862	4.62119	3.81547e-06	8.92036e-05
ENSMUSG00000045281	chr15	73566452	73579354	-	Gpr20	protein_coding	Gpr20	chr15:73566452-73579354	34.0847	36.5595	128.864	166.625	91.5332	2.06208	0.448418	4.59856	4.25419e-06	9.74309e-05
ENSMUSG00000022840	chr16	34975246	35126108	+	Adcy5	protein_coding	Adcy5	chr16:34975246-35126108	63.5634	85.9148	287.395	196.692	158.391	1.69812	0.369339	4.59773	4.27113e-06	9.75942e-05
ENSMUSG00000020140	chr10	115286215	115423685	-	Lgr5	protein_coding	Lgr5	chr10:115286215-115423685	15.6605	30.1616	164.093	93.9613	75.9691	2.49701	0.54379	4.59186	4.39317e-06	9.98439e-05
ENSMUSG00000030701	chr7	100292098	100311621	-	Plekhb1	protein_coding	Plekhb1	chr7:100292098-100311621	7.36967	17.3658	109.395	77.6747	52.9514	2.92078	0.636246	4.59064	4.41889e-06	0.000100036
ENSMUSG00000021381	chr13	48816473	48819983	+	Barx1	protein_coding	Barx1	chr13:48816473-48819983	24.8726	28.3336	193.76	87.6972	83.6658	2.4084	0.525518	4.58291	4.58546e-06	0.000103509
ENSMUSG00000028758	chr4	137977745	138029278	+	Kif17	protein_coding	Kif17	chr4:137977745-138029278	14.7393	12.7958	101.979	80.1803	52.4235	2.72812	0.598191	4.56061	5.10045e-06	0.000113182
ENSMUSG00000027221	chr2	92430051	92445595	+	Chst1	protein_coding	Chst1	chr2:92430051-92445595	35.0059	40.2154	134.426	167.878	94.3813	2.00466	0.440603	4.54981	5.36952e-06	0.000118484
ENSMUSG00000030616	chr7	89951459	90059647	+	Sytl2	protein_coding	Sytl2	chr7:89951459-90059647	75.5391	31.9896	223.426	199.198	132.538	1.97581	0.43484	4.54377	5.52582e-06	0.000121083
ENSMUSG00000036699	chrX	35459556	35462811	+	Zcchc12	protein_coding	Zcchc12	chrX:35459556-35462811	86.5936	146.238	393.082	281.884	226.949	1.53748	0.340398	4.5167	6.28108e-06	0.000135288
ENSMUSG00000071042	chr17	75742920	75836049	+	Rasgrp3	protein_coding	Rasgrp3	chr17:75742920-75836049	23.9514	11.8818	96.4162	116.512	62.1904	2.57001	0.569751	4.51076	6.4595e-06	0.000138831
ENSMUSG00000027574	chr2	180576564	180596492	-	Nkain4	protein_coding	Nkain4	chr2:180576564-180596492	42.3756	20.1077	126.083	165.372	88.4845	2.22016	0.495959	4.47649	7.58785e-06	0.000157898
ENSMUSG00000037239	chr7	28858253	28868072	-	Spred3	protein_coding	Spred3	chr7:28858253-28868072	86.5936	62.1511	197.468	270.609	154.205	1.65152	0.36903	4.47529	7.63077e-06	0.000158581
ENSMUSG00000001986	chrX	40490004	40767478	+	Gria3	protein_coding	Gria3	chrX:40490004-40767478	110.545	57.5812	234.551	308.193	177.718	1.68919	0.378124	4.4673	7.92132e-06	0.000163537
ENSMUSG00000027765	chr3	60910215	60916403	+	P2ry1	protein_coding	P2ry1	chr3:60910215-60916403	61.721	51.1833	179.853	192.934	121.423	1.7227	0.386617	4.45583	8.35673e-06	0.000171177
ENSMUSG00000060534	chr18	71386704	72484140	-	Dcc	protein_coding	Dcc	chr18:71386704-72484140	4.60604	4.56994	88.0725	36.3317	33.3951	3.76716	0.848853	4.43794	9.08221e-06	0.000184832
ENSMUSG00000019775	chr10	5775662	5872400	-	Rgs17	protein_coding	Rgs17	chr10:5775662-5872400	3.68483	5.48392	36.1561	88.95	33.5687	3.76359	0.852757	4.41344	1.0174e-05	0.000205191
ENSMUSG00000046157	chr12	79008568	79054401	-	Tmem229b	protein_coding	Tmem229b	chr12:79008568-79054401	31.3211	30.1616	127.937	127.787	79.3017	2.05638	0.470579	4.36988	1.24313e-05	0.000245362
ENSMUSG00000086596	chr9	113886207	113927796	+	Susd5	protein_coding	Susd5	chr9:113886207-113927796	15.6605	21.9357	113.104	88.95	59.9125	2.42793	0.557957	4.35147	1.3523e-05	0.000262621
ENSMUSG00000017446	chr11	118319028	118340789	+	C1qtnf1	protein_coding	C1qtnf1	chr11:118319028-118340789	34.0847	30.1616	160.385	108.995	83.4065	2.07139	0.476943	4.34305	1.40516e-05	0.000270656
ENSMUSG00000046093	chr4	123077019	123088494	+	Hpcal4	protein_coding	Hpcal4	chr4:123077019-123088494	5.52725	5.48392	72.3122	47.6071	32.7326	3.44851	0.797081	4.32643	1.51547e-05	0.000288952
ENSMUSG00000019932	chr10	97442740	97449554	+	Kera	protein_coding	Kera	chr10:97442740-97449554	0	0	475.592	87.6972	140.822	10.7047	2.48482	4.30805	1.647e-05	0.000311759
ENSMUSG00000071531	chr14	33907644	33923610	-	Gprin2	protein_coding	Gprin2	chr14:33907644-33923610	55.2725	38.3875	160.385	165.372	104.854	1.79823	0.421851	4.26271	2.0196e-05	0.000371544
ENSMUSG00000000530	chr15	101026402	101043217	+	Acvrl1	protein_coding	Acvrl1	chr15:101026402-101043217	27.6363	18.2797	136.281	87.6972	67.4735	2.29019	0.541513	4.22924	2.34479e-05	0.000425392
ENSMUSG00000020689	chr11	104498825	104561302	+	Itgb3	protein_coding	Itgb3	chr11:104498825-104561302	7.36967	4.56994	75.0934	46.3542	33.3468	3.35095	0.792986	4.22574	2.38153e-05	0.000430428
ENSMUSG00000034839	chr9	60620271	60646084	+	Larp6	protein_coding	Larp6	chr9:60620271-60646084	29.4787	24.6777	124.229	107.742	71.5318	2.10021	0.498927	4.20946	2.55982e-05	0.000459292
ENSMUSG00000046618	chr2	38821989	38853765	+	Olfml2a	protein_coding	Olfml2a	chr2:38821989-38853765	69.0906	42.0434	203.957	165.372	120.116	1.7346	0.413185	4.19811	2.69152e-05	0.000479438
ENSMUSG00000059401	chrX	70093845	70199662	+	Mamld1	protein_coding	Mamld1	chrX:70093845-70199662	54.3513	52.0973	144.624	205.462	114.134	1.71445	0.408804	4.19381	2.74302e-05	0.000486133
ENSMUSG00000106339	chr5	16777948	16778941	+	Gm43489	TEC	Gm43489	chr5:16777948-16778941	184.242	168.174	58.406	53.8712	116.173	-1.64813	0.393957	-4.18352	2.87031e-05	0.000503859
ENSMUSG00000039579	chr4	49661610	49845549	-	Grin3a	protein_coding	Grin3a	chr4:49661610-49845549	44.218	46.6133	272.561	100.225	115.905	2.04242	0.489881	4.16923	3.05635e-05	0.000530588
ENSMUSG00000054065	chr7	140658130	140670423	+	Pkp3	protein_coding	Pkp3	chr7:140658130-140670423	11.9757	15.5378	97.3433	68.905	48.4404	2.59792	0.623011	4.16994	3.04679e-05	0.000530588
ENSMUSG00000075478	chr14	109146231	109151590	-	Slitrk1	protein_coding	Slitrk1	chr14:109146231-109151590	0.921209	0	41.7186	62.6409	26.3202	6.82609	1.63715	4.1695	3.05269e-05	0.000530588
ENSMUSG00000024647	chr18	86729234	86736408	+	Cbln2	protein_coding	Cbln2	chr18:86729234-86736408	29.4787	12.7958	91.7808	127.787	65.4607	2.37485	0.570807	4.16052	3.17525e-05	0.000548202
ENSMUSG00000032584	chr9	107784071	107797582	+	Mst1r	protein_coding	Mst1r	chr9:107784071-107797582	45.1392	63.0651	188.197	160.361	114.191	1.6889	0.406793	4.15175	3.29949e-05	0.00056592
ENSMUSG00000064115	chr16	66452306	67417796	-	Cadm2	protein_coding	Cadm2	chr16:66452306-67417796	105.939	52.0973	231.77	253.069	160.719	1.61693	0.38963	4.14991	3.32599e-05	0.000569222
ENSMUSG00000027015	chr2	70948266	70973270	+	Cybrd1	protein_coding	Cybrd1	chr2:70948266-70973270	28.5575	37.4735	146.479	112.754	81.3158	1.97522	0.476489	4.14536	3.39287e-05	0.000579406
ENSMUSG00000030905	chr7	119785602	119801334	-	Crym	protein_coding	Crym	chr7:119785602-119801334	26.715	38.3875	123.302	132.799	80.3007	1.975	0.476814	4.14207	3.44181e-05	0.000587125
ENSMUSG00000004961	chr7	4542763	4550540	-	Syt5	protein_coding	Syt5	chr7:4542763-4550540	50.6665	67.6351	171.51	192.934	120.686	1.62197	0.39264	4.13094	3.61281e-05	0.000611647
ENSMUSG00000025082	chr19	56862680	56900510	+	Vwa2	protein_coding	Vwa2	chr19:56862680-56900510	14.7393	10.9678	86.2184	71.4106	45.834	2.61826	0.634071	4.12928	3.639e-05	0.000615419
ENSMUSG00000024868	chr19	30523262	30527065	-	Dkk1	protein_coding	Dkk1	chr19:30523262-30527065	233.987	361.939	132.572	63.8937	198.098	-1.59003	0.38713	-4.10721	4.0046e-05	0.000666486
ENSMUSG00000047250	chr2	36120437	36142284	+	Ptgs1	protein_coding	Ptgs1	chr2:36120437-36142284	72.7755	62.1511	205.812	182.911	130.912	1.52779	0.372336	4.10325	4.0738e-05	0.000675141
ENSMUSG00000035431	chr12	58258557	58261230	+	Sstr1	protein_coding	Sstr1	chr12:58258557-58261230	3.68483	1.82797	44.4998	45.1014	23.7785	4.02357	0.984664	4.08624	4.38427e-05	0.000717605
ENSMUSG00000063297	chr7	54485362	54918633	+	Luzp2	protein_coding	Luzp2	chr7:54485362-54918633	22.109	6.39791	99.1975	82.686	52.5976	2.6758	0.655596	4.08147	4.4752e-05	0.00073124
ENSMUSG00000079598	chr6	38640001	38657800	+	Clec2l	protein_coding	Clec2l	chr6:38640001-38657800	58.0361	67.6351	191.905	176.647	123.556	1.55294	0.380977	4.0762	4.57783e-05	0.000745308
ENSMUSG00000015094	chr2	25293082	25299506	+	Npdc1	protein_coding	Npdc1	chr2:25293082-25299506	51.5877	62.1511	162.239	185.417	115.349	1.61055	0.395889	4.06818	4.73813e-05	0.000762713
ENSMUSG00000045790	chr5	52531992	52628863	-	Ccdc149	protein_coding	Ccdc149	chr5:52531992-52628863	14.7393	34.7315	152.968	88.95	72.8472	2.29305	0.563716	4.06774	4.74706e-05	0.000763369
ENSMUSG00000052133	chr16	35361731	35484631	+	Sema5b	protein_coding	Sema5b	chr16:35361731-35484631	78.3027	32.9035	207.666	180.406	124.819	1.80441	0.444976	4.05508	5.01175e-05	0.000803465
ENSMUSG00000027412	chr2	160722589	160747922	+	Lpin3	protein_coding	Lpin3	chr2:160722589-160747922	58.0361	47.5273	170.583	157.855	108.5	1.63838	0.405998	4.03543	5.45027e-05	0.000862328
ENSMUSG00000058794	chr15	103156638	103166830	-	Nfe2	protein_coding	Nfe2	chr15:103156638-103166830	48.8241	39.3014	136.281	159.108	95.8785	1.74364	0.433106	4.02589	5.67598e-05	0.000893541
ENSMUSG00000041189	chr11	69674861	69686769	-	Chrnb1	protein_coding	Chrnb1	chr11:69674861-69686769	50.6665	25.5916	145.551	141.568	90.8445	1.9133	0.475351	4.02503	5.69674e-05	0.00089591
ENSMUSG00000001497	chr12	56738551	56759607	+	Pax9	protein_coding	Pax9	chr12:56738551-56759607	4.60604	0.913987	51.9164	38.8373	24.0685	4.0434	1.00875	4.00833	6.11497e-05	0.000948394
ENSMUSG00000027971	chr3	125197724	125522548	+	Ndst4	protein_coding	Ndst4	chr3:125197724-125522548	2.76363	3.65595	46.354	42.5958	23.8423	3.79277	0.951733	3.98512	6.74458e-05	0.00102678
ENSMUSG00000060487	chr10	9498679	9550952	-	Samd5	protein_coding	Samd5	chr10:9498679-9550952	33.1635	28.3336	127.937	107.742	74.2941	1.93998	0.487767	3.97727	6.97112e-05	0.00105311
ENSMUSG00000026442	chr1	132492427	132669535	-	Nfasc	protein_coding	Nfasc	chr1:132492427-132669535	38.6908	30.1616	129.791	121.523	80.0417	1.86871	0.470452	3.97216	7.1225e-05	0.00107288
ENSMUSG00000046410	chr7	28921350	28931940	-	Kcnk6	protein_coding	Kcnk6	chr7:28921350-28931940	23.9514	15.5378	90.8538	96.4669	56.7025	2.24576	0.566745	3.96255	7.41524e-05	0.00110944
ENSMUSG00000022096	chr14	70791126	70810988	+	Hr	protein_coding	Hr	chr14:70791126-70810988	5.52725	0.913987	38.9373	55.124	25.1256	3.86755	0.982187	3.93769	8.22695e-05	0.00121137
ENSMUSG00000027318	chr2	130892736	130905734	-	Adam33	protein_coding	Adam33	chr2:130892736-130905734	0	0	41.7186	11.2754	13.2485	7.30195	1.85756	3.93093	8.46191e-05	0.0012367
ENSMUSG00000055540	chr16	59473845	60425611	-	Epha6	protein_coding	Epha6	chr16:59473845-60425611	2.76363	1.82797	37.0832	42.5958	21.0676	4.11659	1.05263	3.91076	9.20046e-05	0.00132735
ENSMUSG00000019987	chr10	24791118	24803382	-	Arg1	protein_coding	Arg1	chr10:24791118-24803382	128.048	95.0547	32.4478	20.0451	68.8989	-2.07374	0.531016	-3.90523	9.41346e-05	0.00135311
ENSMUSG00000010086	chr11	61339267	61344932	-	Rnf112	protein_coding	Rnf112	chr11:61339267-61344932	0	0	21.3228	27.562	12.2212	7.17616	1.83907	3.90205	9.53815e-05	0.00136603
ENSMUSG00000097789	chr7	84178161	84232739	+	Gm2115	protein_coding	Gm2115	chr7:84178161-84232739	0	0	14.8333	35.0789	12.478	7.20233	1.85219	3.88854	0.000100849	0.00143518
ENSMUSG00000073010	chrX	105626791	105754163	+	Gm5127	protein_coding	Gm5127	chrX:105626791-105754163	87.5148	119.732	25.0311	23.8035	64.0204	-2.08389	0.536108	-3.88708	0.000101459	0.00144125
ENSMUSG00000039533	chr5	142548112	142594555	-	Mmd2	protein_coding	Mmd2	chr5:142548112-142594555	10.1333	9.13987	91.7808	43.8486	38.7257	2.82079	0.726234	3.88414	0.000102694	0.00145484
ENSMUSG00000079445	chr1	86230955	86235027	+	B3gnt7	protein_coding	B3gnt7	chr1:86230955-86235027	24.8726	31.9896	123.302	98.9726	69.7841	1.96868	0.50714	3.88193	0.00010363	0.00146284
ENSMUSG00000031139	chrX	59101315	59224449	-	Mcf2	protein_coding	Mcf2	chrX:59101315-59224449	8.29088	20.1077	67.6768	95.2141	47.8224	2.51665	0.655545	3.83902	0.000123526	0.00168172
ENSMUSG00000060224	chr19	42714296	42741214	-	Pyroxd2	protein_coding	Pyroxd2	chr19:42714296-42741214	6.44846	18.2797	73.2393	78.9275	44.2237	2.62004	0.682763	3.8374	0.000124344	0.00169141
ENSMUSG00000055567	chr1	66507525	66738307	+	Unc80	protein_coding	Unc80	chr1:66507525-66738307	0	0	36.1561	12.5282	12.1711	7.17872	1.87149	3.83583	0.000125143	0.0017008
ENSMUSG00000046844	chr8	114932369	115100811	+	Vat1l	protein_coding	Vat1l	chr8:114932369-115100811	50.6665	66.7211	143.697	206.715	116.95	1.57447	0.411109	3.82981	0.000128243	0.00173244
ENSMUSG00000045083	chr4	35706646	36951223	-	Lingo2	protein_coding	Lingo2	chr4:35706646-36951223	3.68483	0	55.6247	26.3092	21.4047	4.48277	1.17209	3.82459	0.000130991	0.001765
ENSMUSG00000036553	chr5	35854523	35897331	-	Sh3tc1	protein_coding	Sh3tc1	chr5:35854523-35897331	14.7393	27.4196	84.3642	107.742	58.5664	2.18547	0.57343	3.81121	0.000138286	0.00184275
ENSMUSG00000053063	chr6	129319653	129342266	+	Clec12a	protein_coding	Clec12a	chr6:129319653-129342266	0	0	17.6145	28.8148	11.6073	7.10016	1.86327	3.81059	0.000138638	0.00184588
ENSMUSG00000022490	chr15	103438705	103446430	-	Ppp1r1a	protein_coding	Ppp1r1a	chr15:103438705-103446430	45.1392	70.377	162.239	180.406	114.54	1.56744	0.411468	3.80938	0.000139314	0.00185018
ENSMUSG00000051000	chr3	85567369	85653573	-	Fam160a1	protein_coding	Fam160a1	chr3:85567369-85653573	31.3211	5.48392	113.104	98.9726	62.2203	2.52823	0.664134	3.80682	0.000140767	0.00186474
ENSMUSG00000020701	chr11	82279725	82337158	+	Tmem132e	protein_coding	Tmem132e	chr11:82279725-82337158	140.945	138.012	41.7186	46.3542	91.7574	-1.66605	0.438043	-3.80339	0.00014273	0.00188439
ENSMUSG00000040759	chr14	55173717	55176730	+	Cmtm5	protein_coding	Cmtm5	chr14:55173717-55176730	5.52725	12.7958	63.0414	63.8937	36.3145	2.79149	0.734444	3.80083	0.000144214	0.00189761
ENSMUSG00000118668	chr19	6806577	6818004	-	RPS6KA4	protein_coding	RPS6KA4	chr19:6806577-6818004	60.7998	56.6672	176.145	156.602	112.554	1.50338	0.395539	3.80084	0.000144204	0.00189761
ENSMUSG00000050549	chr3	127662706	127689973	-	Fam241a	protein_coding	Fam241a	chr3:127662706-127689973	13.8181	15.5378	64.8955	88.95	45.8004	2.38677	0.628031	3.80039	0.000144466	0.00189775
ENSMUSG00000047867	chr6	48678515	48685159	-	Gimap6	protein_coding	Gimap6	chr6:48678515-48685159	7.36967	7.3119	72.3122	41.343	32.0842	2.95726	0.781452	3.78431	0.000154136	0.00200846
ENSMUSG00000087029	chr2	149585846	149640663	-	Gm14133	lncRNA	Gm14133	chr2:149585846-149640663	27.6363	74.033	142.77	219.243	115.921	1.8292	0.485101	3.77076	0.000162752	0.00209418
ENSMUSG00000036602	chr10	102834567	102866076	-	Alx1	protein_coding	Alx1	chr10:102834567-102866076	84.7512	92.3127	14.8333	23.8035	53.9252	-2.21141	0.587094	-3.7667	0.000165418	0.00211635
ENSMUSG00000006930	chr11	100238152	100246954	-	Hap1	protein_coding	Hap1	chr11:100238152-100246954	34.0847	35.6455	101.052	144.074	78.714	1.81035	0.481234	3.76188	0.00016864	0.00215231
ENSMUSG00000028782	chr4	129878662	129916426	+	Adgrb2	protein_coding	Adgrb2	chr4:129878662-129916426	23.0302	51.1833	177.999	105.237	89.3623	1.93543	0.514931	3.75863	0.000170849	0.00217875
ENSMUSG00000024064	chr17	73800222	74017446	-	Galnt14	protein_coding	Galnt14	chr17:73800222-74017446	0.921209	6.39791	62.1143	32.5733	25.5017	3.69598	0.983687	3.75728	0.000171773	0.00218698
ENSMUSG00000028845	chr4	126215913	126219481	-	Tekt2	protein_coding	Tekt2	chr4:126215913-126219481	9.21209	14.6238	63.9685	73.9162	40.4301	2.53054	0.673663	3.7564	0.000172378	0.00219238
ENSMUSG00000052387	chr19	22116409	22972774	+	Trpm3	protein_coding	Trpm3	chr19:22116409-22972774	1.84242	3.65595	65.8226	20.0451	22.8415	3.97165	1.0597	3.74788	0.000178334	0.00224864
ENSMUSG00000024084	chr17	79359334	79397807	+	Qpct	protein_coding	Qpct	chr17:79359334-79397807	0	0.913987	51.9164	25.0564	19.4717	6.39584	1.70784	3.74498	0.000180408	0.00227297
ENSMUSG00000096221	chr4	155817001	155819184	-	1500002C15Rik	lncRNA	1500002C15Rik	chr4:155817001-155819184	31.3211	38.3875	118.666	119.018	76.8481	1.76948	0.47563	3.72029	0.000198998	0.00246955
ENSMUSG00000009614	chr2	27078404	27138349	-	Sardh	protein_coding	Sardh	chr2:27078404-27138349	5.52725	7.3119	56.5518	46.3542	28.9363	3.00419	0.808207	3.7171	0.00020152	0.00249295
ENSMUSG00000025504	chr7	140918792	140942933	+	Eps8l2	protein_coding	Eps8l2	chr7:140918792-140942933	11.9757	4.56994	83.4371	41.343	35.3314	2.92073	0.78644	3.71386	0.000204119	0.00251779
ENSMUSG00000050666	chr14	32578712	32661448	+	Vstm4	protein_coding	Vstm4	chr14:32578712-32661448	46.9816	76.7749	238.259	137.81	124.956	1.60717	0.432932	3.71228	0.000205401	0.0025231
ENSMUSG00000061171	chr2	65146773	65194378	-	Slc38a11	protein_coding	Slc38a11	chr2:65146773-65194378	2.76363	0	20.3957	53.8712	19.2576	4.74537	1.27934	3.70925	0.000207877	0.00254754
ENSMUSG00000001663	chr10	75619646	75634418	-	Gstt1	protein_coding	Gstt1	chr10:75619646-75634418	23.0302	41.1294	111.249	122.776	74.5463	1.86571	0.506132	3.68621	0.000227614	0.00274447
ENSMUSG00000034209	chr11	5008127	5010385	+	Rasl10a	protein_coding	Rasl10a	chr11:5008127-5010385	8.29088	2.74196	61.1872	40.0902	28.0776	3.20284	0.86906	3.68541	0.000228334	0.00275048
ENSMUSG00000025911	chr1	9618172	9648195	+	Adhfe1	protein_coding	Adhfe1	chr1:9618172-9648195	10.1333	8.22588	57.4789	60.1352	33.9933	2.67927	0.728426	3.67816	0.000234925	0.00281533
ENSMUSG00000027584	chr2	181356808	181362778	+	Oprl1	protein_coding	Oprl1	chr2:181356808-181362778	7.36967	2.74196	57.4789	38.8373	26.607	3.25595	0.886285	3.67371	0.000239053	0.00285609
ENSMUSG00000044197	chr5	139363917	139382170	+	Gpr146	protein_coding	Gpr146	chr5:139363917-139382170	24.8726	31.9896	95.4892	115.259	66.9026	1.88801	0.514184	3.67185	0.000240796	0.00287474
ENSMUSG00000034098	chr3	75981576	76617326	+	Fstl5	protein_coding	Fstl5	chr3:75981576-76617326	35.9271	69.463	165.947	156.602	106.985	1.61394	0.442745	3.6453	0.00026708	0.00312911
ENSMUSG00000026304	chr1	90885854	90897383	-	Rab17	protein_coding	Rab17	chr1:90885854-90897383	4.60604	3.65595	40.7915	43.8486	23.2255	3.35642	0.921872	3.64087	0.000271718	0.00315985
ENSMUSG00000015843	chr1	167425952	167467192	+	Rxrg	protein_coding	Rxrg	chr1:167425952-167467192	58.9573	45.6994	165.947	136.557	101.79	1.5333	0.422793	3.62659	0.00028719	0.0033031
ENSMUSG00000063727	chr15	54114014	54141880	-	Tnfrsf11b	protein_coding	Tnfrsf11b	chr15:54114014-54141880	12.8969	16.4518	78.8017	66.3993	43.6374	2.3081	0.636526	3.62609	0.000287744	0.00330706
ENSMUSG00000006574	chr11	102239649	102256106	-	Slc4a1	protein_coding	Slc4a1	chr11:102239649-102256106	65.4058	18.2797	3.70832	0	21.8485	-4.37994	1.21055	-3.61812	0.000296747	0.00339319
ENSMUSG00000046318	chr18	66189925	66425738	-	Ccbe1	protein_coding	Ccbe1	chr18:66189925-66425738	2.76363	0.913987	52.8435	18.7923	18.8283	4.29233	1.19033	3.60601	0.000310941	0.00351705
ENSMUSG00000052221	chr12	76464311	76486266	+	Ppp1r36	protein_coding	Ppp1r36	chr12:76464311-76486266	41.4544	67.6351	125.156	207.968	110.553	1.60646	0.447855	3.58701	0.000334494	0.00375642
ENSMUSG00000048899	chr4	119322479	119349825	-	Rimkla	protein_coding	Rimkla	chr4:119322479-119349825	31.3211	34.7315	98.2704	126.535	72.7144	1.76447	0.492125	3.5854	0.000336556	0.00377419
ENSMUSG00000014158	chr5	114760212	114796482	-	Trpv4	protein_coding	Trpv4	chr5:114760212-114796482	3.68483	0	38.0102	32.5733	18.5671	4.26385	1.19793	3.55934	0.000371789	0.00412804
ENSMUSG00000020672	chr12	30224481	30423374	-	Sntg2	protein_coding	Sntg2	chr12:30224481-30423374	12.8969	25.5916	76.0205	95.2141	52.4308	2.15106	0.604418	3.55889	0.000372419	0.00413212
ENSMUSG00000028159	chr3	137636767	137687306	-	Dapp1	protein_coding	Dapp1	chr3:137636767-137687306	53.4301	31.0756	130.718	136.557	87.9452	1.66111	0.466808	3.55844	0.000373067	0.00413421
ENSMUSG00000029755	chr6	6877804	6882085	-	Dlx5	protein_coding	Dlx5	chr6:6877804-6882085	1.84242	19.1937	495.06	201.704	179.45	5.04962	1.41947	3.55741	0.000374529	0.00414674
ENSMUSG00000056492	chr17	43671341	43770448	+	Adgrf5	protein_coding	Adgrf5	chr17:43671341-43770448	0	6.39791	45.4269	41.343	23.2919	3.75972	1.05866	3.55138	0.00038321	0.00422795
ENSMUSG00000034486	chr1	89855677	89858901	-	Gbx2	protein_coding	Gbx2	chr1:89855677-89858901	30.3999	55.7532	5.56247	1.25282	23.2421	-3.59609	1.01271	-3.55095	0.000383837	0.00423092
ENSMUSG00000020953	chr12	51640123	51652554	+	Coch	protein_coding	Coch	chr12:51640123-51652554	12.8969	5.48392	85.2913	38.8373	35.6274	2.76187	0.779117	3.54488	0.000392797	0.00430351
ENSMUSG00000027419	chr2	143388075	143658205	+	Pcsk2	protein_coding	Pcsk2	chr2:143388075-143658205	80.1451	56.6672	120.52	298.171	138.876	1.60879	0.454895	3.53662	0.00040528	0.00440648
ENSMUSG00000005320	chr13	55300452	55316572	+	Fgfr4	protein_coding	Fgfr4	chr13:55300452-55316572	38.6908	40.2154	101.979	149.085	82.4925	1.66628	0.471244	3.53591	0.000406369	0.00441221
ENSMUSG00000027859	chr3	102377234	102428329	+	Ngf	protein_coding	Ngf	chr3:102377234-102428329	25.7938	17.3658	111.249	68.905	55.8285	2.06585	0.584292	3.53564	0.000406786	0.00441368
ENSMUSG00000051279	chr4	9844371	9862345	+	Gdf6	protein_coding	Gdf6	chr4:9844371-9862345	25.7938	9.13987	106.614	65.1465	51.6736	2.3019	0.652972	3.52526	0.000423061	0.00456819
ENSMUSG00000025213	chr19	45063679	45067728	+	Kazald1	protein_coding	Kazald1	chr19:45063679-45067728	3.68483	12.7958	54.6977	60.1352	32.8284	2.79894	0.794163	3.52439	0.000424466	0.00457178
ENSMUSG00000024087	chr17	80014322	80022490	-	Cyp1b1	protein_coding	Cyp1b1	chr17:80014322-80022490	208.193	117.904	43.5727	65.1465	108.704	-1.59276	0.453254	-3.51405	0.000441323	0.0047264
ENSMUSG00000001819	chr2	74498653	74501943	+	Hoxd13	protein_coding	Hoxd13	chr2:74498653-74501943	698.276	814.363	195.614	63.8937	443.037	-2.53973	0.734626	-3.45718	0.000545856	0.00562576
ENSMUSG00000007279	chr7	109397882	109464886	-	Scube2	protein_coding	Scube2	chr7:109397882-109464886	15.6605	12.7958	110.322	40.0902	44.7172	2.40917	0.698214	3.45047	0.000559607	0.00574265
ENSMUSG00000000308	chr2	121188194	121194218	+	Ckmt1	protein_coding	Ckmt1	chr2:121188194-121194218	9.21209	8.22588	54.6977	51.3655	30.8753	2.60532	0.75829	3.43579	0.000590839	0.00599656
ENSMUSG00000055102	chr7	43256592	43267709	+	Zfp819	protein_coding	Zfp819	chr7:43256592-43267709	77.3815	100.539	11.1249	30.0676	54.7782	-2.13663	0.623555	-3.42653	0.000611338	0.00617271
ENSMUSG00000008658	chr16	5703218	7229390	+	Rbfox1	protein_coding	Rbfox1	chr16:5703218-7229390	9.21209	1.82797	48.2081	46.3542	26.4006	3.10018	0.905105	3.42521	0.000614318	0.00619315
ENSMUSG00000047904	chr11	113510167	113516854	+	Sstr2	protein_coding	Sstr2	chr11:113510167-113516854	25.7938	21.9357	84.3642	92.7085	56.2006	1.89056	0.552014	3.42484	0.000615161	0.00619315
ENSMUSG00000029123	chr5	37604168	37874515	-	Stk32b	protein_coding	Stk32b	chr5:37604168-37874515	7.36967	6.39791	73.2393	28.8148	28.9554	2.89702	0.846712	3.42149	0.000622785	0.00625099
ENSMUSG00000040452	chr15	21110210	21589619	+	Cdh12	protein_coding	Cdh12	chr15:21110210-21589619	0.921209	0	28.7395	30.0676	14.9321	6.00102	1.75739	3.41474	0.000638427	0.00635696
ENSMUSG00000038188	chr11	75404365	75417408	+	Scarf1	protein_coding	Scarf1	chr11:75404365-75417408	25.7938	7.3119	85.2913	76.4219	48.7047	2.28984	0.671645	3.40929	0.000651311	0.00645599
ENSMUSG00000044177	chr11	94126781	94133533	-	Wfikkn2	protein_coding	Wfikkn2	chr11:94126781-94133533	19.3454	11.8818	88.9996	56.3768	44.1509	2.22321	0.653294	3.40308	0.000666305	0.00657557
ENSMUSG00000041700	chrX	144073354	144132085	-	Lhfpl1	protein_coding	Lhfpl1	chrX:144073354-144132085	10.1333	10.0539	47.281	66.3993	33.4669	2.49033	0.731872	3.40269	0.000667263	0.0065809
ENSMUSG00000038521	chr6	124507303	124519318	-	C1s1	protein_coding	C1s1	chr6:124507303-124519318	0.921209	7.3119	33.3748	52.6183	23.5566	3.37974	0.994436	3.39865	0.000677186	0.00666204
ENSMUSG00000019990	chr10	20273749	20600824	-	Pde7b	protein_coding	Pde7b	chr10:20273749-20600824	11.0545	5.48392	40.7915	66.3993	30.9323	2.69281	0.793847	3.3921	0.000693584	0.00680206
ENSMUSG00000063568	chr6	52745781	53045616	-	Jazf1	protein_coding	Jazf1	chr6:52745781-53045616	41.4544	20.1077	118.666	97.7198	69.487	1.81553	0.535599	3.38972	0.000699652	0.006834
ENSMUSG00000034993	chr11	101349570	101357056	-	Vat1	protein_coding	Vat1	chr11:101349570-101357056	24.8726	23.7637	64.8955	122.776	59.077	1.94278	0.573357	3.38842	0.000702964	0.00685261
ENSMUSG00000039084	chr11	94455872	94459953	+	Chad	protein_coding	Chad	chr11:94455872-94459953	4.60604	0	35.229	35.0789	18.7285	3.93482	1.16569	3.37553	0.000736727	0.00714488
ENSMUSG00000078954	chr15	84604252	84656408	+	Arhgap8	protein_coding	Arhgap8	chr15:84604252-84656408	41.4544	50.2693	114.958	147.832	88.6285	1.51598	0.449328	3.37388	0.000741156	0.00718341
ENSMUSG00000002108	chr2	91014405	91025496	-	Nr1h3	protein_coding	Nr1h3	chr2:91014405-91025496	23.9514	21.0217	101.052	70.1578	54.0456	1.93214	0.5734	3.36963	0.000752703	0.00728633
ENSMUSG00000025127	chr11	120421524	120429810	+	Gcgr	protein_coding	Gcgr	chr11:120421524-120429810	7.36967	30.1616	97.3433	78.9275	53.4505	2.23233	0.665674	3.35349	0.000798005	0.00764479
ENSMUSG00000029757	chr6	5725638	6028039	+	Dync1i1	protein_coding	Dync1i1	chr6:5725638-6028039	12.8969	15.5378	93.635	45.1014	41.7928	2.29237	0.683814	3.35232	0.000801361	0.00767132
ENSMUSG00000009633	chr1	192954468	192955525	-	G0s2	protein_coding	G0s2	chr1:192954468-192955525	33.1635	44.7854	115.885	116.512	77.5864	1.57576	0.474939	3.31783	0.000907201	0.00844874
ENSMUSG00000106110	chr5	121853171	121856269	+	Gm43571	TEC	Gm43571	chr5:121853171-121856269	142.787	52.0973	27.8124	17.5394	60.0591	-2.09224	0.631467	-3.31329	0.000922044	0.00855149
ENSMUSG00000050821	chr16	20511990	20521798	+	Fam131a	protein_coding	Fam131a	chr16:20511990-20521798	32.2423	40.2154	80.6559	155.349	77.1157	1.6982	0.515513	3.29419	0.000987064	0.00907949
ENSMUSG00000041674	chr11	112554752	112672802	-	BC006965	lncRNA	BC006965	chr11:112554752-112672802	16.5818	20.1077	76.0205	71.4106	46.0301	2.00708	0.609342	3.29385	0.000988244	0.00908502
ENSMUSG00000027315	chr2	119067842	119080008	+	Spint1	protein_coding	Spint1	chr2:119067842-119080008	30.3999	18.2797	109.395	71.4106	57.3714	1.89706	0.576608	3.29004	0.00100173	0.00918211
ENSMUSG00000031952	chr8	112615767	112637079	-	Chst5	protein_coding	Chst5	chr8:112615767-112637079	16.5818	10.9678	76.9476	52.6183	39.2789	2.23733	0.680442	3.28805	0.00100883	0.00923647
ENSMUSG00000001911	chr8	85431340	85526973	-	Nfix	protein_coding	Nfix	chr8:85431340-85526973	29.4787	53.9252	621.143	159.108	215.914	3.22645	0.98553	3.27382	0.00106102	0.00959647
ENSMUSG00000024055	chr17	33143661	33166376	-	Cyp4f13	protein_coding	Cyp4f13	chr17:33143661-33166376	25.7938	42.0434	112.177	102.731	70.6862	1.66412	0.508334	3.27367	0.00106159	0.00959647
ENSMUSG00000022756	chr16	17389881	17401078	-	Slc7a4	protein_coding	Slc7a4	chr16:17389881-17401078	39.612	37.4735	152.968	85.1916	78.8113	1.6324	0.499004	3.27132	0.00107046	0.00967111
ENSMUSG00000056222	chr13	57569007	58056146	-	Spock1	protein_coding	Spock1	chr13:57569007-58056146	15.6605	16.4518	79.7288	57.6296	42.3677	2.0998	0.642249	3.26945	0.00107758	0.00972981
ENSMUSG00000045287	chr11	75084608	75158595	+	Rtn4rl1	protein_coding	Rtn4rl1	chr11:75084608-75158595	9.21209	18.2797	82.51	50.1127	40.0286	2.27391	0.696545	3.26456	0.00109633	0.00985382
ENSMUSG00000087203	chr2	117687771	117941683	-	Gm13986	lncRNA	Gm13986	chr2:117687771-117941683	0	0.913987	25.0311	27.562	13.3768	5.84063	1.78971	3.26346	0.00110063	0.00986982
ENSMUSG00000058740	chr2	25753745	25808285	+	Kcnt1	protein_coding	Kcnt1	chr2:25753745-25808285	1.84242	0.913987	40.7915	15.0338	14.6454	4.34828	1.33327	3.26136	0.00110879	0.00993173
ENSMUSG00000044576	chr5	30310158	30323376	+	Garem2	protein_coding	Garem2	chr5:30310158-30323376	16.5818	19.1937	97.3433	52.6183	46.4343	2.07272	0.636715	3.25533	0.00113259	0.0100703
ENSMUSG00000071424	chr6	63233010	64681307	+	Grid2	protein_coding	Grid2	chr6:63233010-64681307	1.84242	0	12.052	43.8486	14.4358	4.91897	1.51115	3.25513	0.0011334	0.0100718
ENSMUSG00000028441	chr4	41505008	41517333	-	1110017D15Rik	protein_coding	1110017D15Rik	chr4:41505008-41517333	117.915	99.6246	39.8644	31.3204	72.181	-1.60548	0.494923	-3.24391	0.00117903	0.0103716
ENSMUSG00000039257	chr7	40547751	40580018	+	Vstm2b	protein_coding	Vstm2b	chr7:40547751-40580018	36.8483	38.3875	127.937	95.2141	74.5967	1.57141	0.48529	3.23809	0.00120331	0.0105616
ENSMUSG00000024036	chr17	31505765	31569713	+	Slc37a1	protein_coding	Slc37a1	chr17:31505765-31569713	8.29088	5.48392	57.4789	33.8261	26.2699	2.73361	0.847897	3.22399	0.00126418	0.0109773
ENSMUSG00000009214	chr2	26951647	26962191	-	Mymk	protein_coding	Mymk	chr2:26951647-26962191	15.6605	5.48392	54.6977	60.1352	33.9943	2.44115	0.759671	3.21343	0.0013116	0.0113157
ENSMUSG00000041842	chr3	84349504	84387736	-	Fhdc1	protein_coding	Fhdc1	chr3:84349504-84387736	49.7453	31.0756	143.697	97.7198	80.5595	1.58234	0.492437	3.21328	0.00131228	0.0113157
ENSMUSG00000000159	chr16	96162867	96223321	+	Igsf5	protein_coding	Igsf5	chr16:96162867-96223321	0	2.74196	28.7395	26.3092	14.4476	4.3249	1.34742	3.20976	0.00132847	0.0114302
ENSMUSG00000041120	chr4	138809594	138820304	-	Nbl1	protein_coding	Nbl1	chr4:138809594-138820304	234.908	235.809	1281.22	534.953	571.723	1.94858	0.607412	3.208	0.00133661	0.0114814
ENSMUSG00000039419	chr6	45036290	47281147	+	Cntnap2	protein_coding	Cntnap2	chr6:45036290-47281147	8.29088	4.56994	52.8435	35.0789	25.1958	2.77738	0.865907	3.20748	0.00133903	0.0114896
ENSMUSG00000015968	chr14	29761897	30213410	-	Cacna1d	protein_coding	Cacna1d	chr14:29761897-30213410	31.3211	22.8497	100.125	81.4331	58.9321	1.74705	0.5455	3.20266	0.00136165	0.0116329
ENSMUSG00000047507	chr17	25461632	25475338	-	Baiap3	protein_coding	Baiap3	chr17:25461632-25475338	16.5818	9.13987	45.4269	80.1803	37.8322	2.28353	0.714104	3.19775	0.00138504	0.011807
ENSMUSG00000059852	chr18	80337760	80407469	-	Kcng2	protein_coding	Kcng2	chr18:80337760-80407469	26.715	18.2797	98.2704	66.3993	52.4161	1.87557	0.589755	3.18026	0.00147143	0.0123855
ENSMUSG00000013367	chr7	43122327	43139499	-	Iglon5	protein_coding	Iglon5	chr7:43122327-43139499	37.7695	41.1294	94.5621	134.051	76.8781	1.53139	0.482197	3.17586	0.00149394	0.0125515
ENSMUSG00000030222	chr6	137031822	137147495	-	Rerg	protein_coding	Rerg	chr6:137031822-137147495	47.9028	130.7	28.7395	5.01127	53.0884	-2.372	0.750354	-3.16117	0.00157135	0.0130829
ENSMUSG00000045657	chr18	37544716	37547567	+	Pcdhb10	protein_coding	Pcdhb10	chr18:37544716-37547567	0.921209	1.82797	23.177	27.562	13.372	4.20345	1.3309	3.15835	0.00158663	0.0131613
ENSMUSG00000050377	chr13	112659328	112717196	-	Il31ra	protein_coding	Il31ra	chr13:112659328-112717196	52.5089	85.0008	20.3957	10.0225	41.982	-2.15636	0.685563	-3.14538	0.00165871	0.0136226
ENSMUSG00000051455	chr11	102554541	102573063	+	Meioc	protein_coding	Meioc	chr11:102554541-102573063	23.9514	26.5056	89.9267	78.9275	54.8278	1.74391	0.555292	3.14053	0.0016864	0.0138139
ENSMUSG00000022286	chr15	37233279	37363813	+	Grhl2	protein_coding	Grhl2	chr15:37233279-37363813	0	2.74196	23.177	30.0676	13.9966	4.27423	1.36292	3.13608	0.00171224	0.0139673
ENSMUSG00000089661	chr7	26879166	26880582	-	Mia	protein_coding	Mia	chr7:26879166-26880582	18.4242	9.13987	59.3331	65.1465	38.0109	2.17469	0.693901	3.13401	0.00172433	0.0140313
ENSMUSG00000022469	chr15	97642650	97665853	-	Rapgef3	protein_coding	Rapgef3	chr15:97642650-97665853	28.5575	53.0113	120.52	116.512	79.6503	1.53899	0.492096	3.12742	0.00176349	0.0143097
ENSMUSG00000045087	chr9	21154207	21159739	-	S1pr5	protein_coding	S1pr5	chr9:21154207-21159739	0.921209	0	21.3228	26.3092	12.1383	5.69553	1.82128	3.12722	0.0017647	0.0143097
ENSMUSG00000035653	chr12	61570733	61904714	+	Lrfn5	protein_coding	Lrfn5	chr12:61570733-61904714	9.21209	6.39791	59.3331	33.8261	27.1923	2.58241	0.828076	3.11857	0.00181731	0.0146645
ENSMUSG00000043017	chr7	16640414	16644830	+	Ptgir	protein_coding	Ptgir	chr7:16640414-16644830	11.9757	0.913987	50.0623	47.6071	27.6398	2.92346	0.938321	3.11563	0.00183555	0.014751
ENSMUSG00000106430	chr5	50216437	50219004	+	Gm42460	TEC	Gm42460	chr5:50216437-50219004	23.9514	30.1616	80.6559	95.2141	57.4958	1.69865	0.546265	3.10957	0.0018736	0.014965
ENSMUSG00000039004	chr13	38529082	38684278	+	Bmp6	protein_coding	Bmp6	chr13:38529082-38684278	8.29088	0	55.6247	28.8148	23.1826	3.35403	1.0804	3.10444	0.00190642	0.0151808
ENSMUSG00000031451	chr8	13515373	13544490	-	Gas6	protein_coding	Gas6	chr8:13515373-13544490	18.4242	7.3119	89.9267	38.8373	38.625	2.32935	0.751459	3.09977	0.00193674	0.0153833
ENSMUSG00000038276	chr5	24618389	24622832	+	Asic3	protein_coding	Asic3	chr5:24618389-24622832	1.84242	3.65595	42.6456	18.7923	16.7341	3.48758	1.13003	3.08629	0.00202671	0.0159928
ENSMUSG00000020122	chr11	16702202	16868158	+	Egfr	protein_coding	Egfr	chr11:16702202-16868158	27.6363	3.65595	209.52	179.153	104.991	3.63519	1.18126	3.07739	0.00208819	0.0163536
ENSMUSG00000026981	chr2	24226864	24241506	+	Il1rn	protein_coding	Il1rn	chr2:24226864-24241506	3.68483	34.7315	263.29	331.997	158.426	3.95341	1.29317	3.05715	0.00223452	0.0172627
ENSMUSG00000000154	chr7	143027472	143053071	+	Slc22a18	protein_coding	Slc22a18	chr7:143027472-143053071	29.4787	22.8497	103.833	68.905	56.2665	1.72692	0.565364	3.05453	0.00225414	0.0173602
ENSMUSG00000042988	chr11	120544613	120552001	-	Notum	protein_coding	Notum	chr11:120544613-120552001	157.527	159.034	78.8017	15.0338	102.599	-1.73392	0.56818	-3.05171	0.00227544	0.0174985
ENSMUSG00000062713	chr16	93885789	93927891	+	Sim2	protein_coding	Sim2	chr16:93885789-93927891	0	3.65595	45.4269	13.781	15.716	4.02178	1.31911	3.04885	0.00229719	0.0176054
ENSMUSG00000115301	chr15	26728355	26730853	-	Gm6330	transcribed_processed_pseudogene	Gm6330	chr15:26728355-26730853	3.68483	3.65595	26.8853	37.5845	17.9527	3.13159	1.02807	3.04609	0.00231839	0.0177333
ENSMUSG00000005087	chr2	102641485	102732010	-	Cd44	protein_coding	Cd44	chr2:102641485-102732010	19.3454	32.9035	100.125	73.9162	56.5724	1.73843	0.571622	3.04122	0.00235622	0.0179267
ENSMUSG00000086040	chr6	54406587	54480753	+	Wipf3	protein_coding	Wipf3	chr6:54406587-54480753	3.68483	7.3119	55.6247	23.8035	22.6063	2.85849	0.946042	3.02152	0.00251507	0.0189064
ENSMUSG00000049555	chr9	110694778	110709181	-	Tmie	protein_coding	Tmie	chr9:110694778-110709181	27.6363	9.13987	88.9996	61.3881	46.7909	2.0353	0.674075	3.0194	0.00253276	0.0190302
ENSMUSG00000045009	chr6	113470599	113478892	-	Prrt3	protein_coding	Prrt3	chr6:113470599-113478892	30.3999	27.4196	103.833	75.1691	59.2054	1.6336	0.541885	3.01466	0.00257264	0.0192746
ENSMUSG00000042812	chr8	121811124	121814883	+	Foxf1	protein_coding	Foxf1	chr8:121811124-121814883	34.0847	34.7315	5.56247	2.50564	19.2211	-3.05784	1.01547	-3.01127	0.00260158	0.0194401
ENSMUSG00000040703	chr7	25501899	25516338	-	Cyp2s1	protein_coding	Cyp2s1	chr7:25501899-25516338	20.2666	30.1616	103.833	65.1465	54.8519	1.74851	0.582052	3.00404	0.00266417	0.0197997
ENSMUSG00000040016	chr3	157272528	157351525	+	Ptger3	protein_coding	Ptger3	chr3:157272528-157351525	78.3027	31.0756	12.052	8.76972	32.55	-2.3829	0.796067	-2.99334	0.00275945	0.0203538
ENSMUSG00000034402	chr12	74943993	75224106	-	Kcnh5	protein_coding	Kcnh5	chr12:74943993-75224106	0	2.74196	25.0311	23.8035	12.8942	4.15197	1.39546	2.97533	0.00292672	0.0213239
ENSMUSG00000031937	chr9	15150340	15170712	+	Vstm5	protein_coding	Vstm5	chr9:15150340-15170712	11.9757	24.6777	62.1143	77.6747	44.1106	1.92877	0.649811	2.9682	0.00299552	0.021758
ENSMUSG00000014704	chr6	52139396	52141811	-	Hoxa2	protein_coding	Hoxa2	chr6:52139396-52141811	74.6179	90.4847	27.8124	23.8035	54.1796	-1.67334	0.564476	-2.96442	0.00303254	0.0219762
ENSMUSG00000032456	chr9	98169487	98302491	+	Nmnat3	protein_coding	Nmnat3	chr9:98169487-98302491	23.9514	46.6133	96.4162	111.501	69.6204	1.55734	0.526335	2.95884	0.00308797	0.0223263
ENSMUSG00000089665	chr8	3721187	3722362	-	Fcor	protein_coding	Fcor	chr8:3721187-3722362	29.4787	35.6455	78.8017	112.754	64.1699	1.55288	0.525503	2.95503	0.00312639	0.0225522
ENSMUSG00000044067	chr12	31756865	31763946	-	Gpr22	protein_coding	Gpr22	chr12:31756865-31763946	11.9757	16.4518	37.0832	87.6972	38.302	2.12703	0.721294	2.94891	0.00318898	0.0229405
ENSMUSG00000048978	chr13	25436022	25454065	-	Nrsn1	protein_coding	Nrsn1	chr13:25436022-25454065	27.6363	31.9896	89.9267	86.4444	58.9992	1.56493	0.532929	2.93647	0.00331967	0.023761
ENSMUSG00000061878	chr11	116421750	116427501	+	Sphk1	protein_coding	Sphk1	chr11:116421750-116427501	21.1878	23.7637	76.9476	71.4106	48.3274	1.72334	0.588058	2.93056	0.00338348	0.0241737
ENSMUSG00000044352	chr11	53367399	53371101	-	Sowaha	protein_coding	Sowaha	chr11:53367399-53371101	8.29088	8.22588	32.4478	56.3768	26.3353	2.42203	0.827962	2.92529	0.00344137	0.0244558
ENSMUSG00000020080	chr10	62218915	62258270	-	Hkdc1	protein_coding	Hkdc1	chr10:62218915-62258270	4.60604	0	39.8644	18.7923	15.8157	3.678	1.26108	2.91654	0.00353936	0.0249582
ENSMUSG00000046191	chr18	37637316	37640875	+	Pcdhb20	protein_coding	Pcdhb20	chr18:37637316-37640875	47.9028	23.7637	117.739	91.4557	70.2153	1.54801	0.53159	2.91205	0.00359068	0.0252747
ENSMUSG00000002930	chr6	55994481	56009674	+	Ppp1r17	protein_coding	Ppp1r17	chr6:55994481-56009674	46.9816	12.7958	2.78124	2.50564	16.2661	-3.49371	1.20241	-2.90559	0.00366562	0.0257215
ENSMUSG00000087620	chrX	104391887	104435382	-	5330434G04Rik	lncRNA	5330434G04Rik	chrX:104391887-104435382	118.836	71.291	36.1561	26.3092	63.148	-1.59829	0.550151	-2.90518	0.00367047	0.0257441
ENSMUSG00000030329	chr6	124973656	124980059	+	Pianp	protein_coding	Pianp	chr6:124973656-124980059	12.8969	9.13987	57.4789	42.5958	30.5279	2.18621	0.755911	2.89215	0.00382612	0.0265748
ENSMUSG00000075334	chr2	53974104	53975564	-	Rprm	protein_coding	Rprm	chr2:53974104-53975564	105.939	89.5707	799.142	234.277	307.232	2.40288	0.832362	2.88682	0.00389153	0.0268746
ENSMUSG00000022032	chr14	65903851	66002275	+	Scara5	protein_coding	Scara5	chr14:65903851-66002275	17.503	6.39791	50.0623	58.8824	33.2114	2.18772	0.759642	2.87993	0.00397757	0.0273367
ENSMUSG00000102684	chr9	87620244	87622073	-	Gm37374	TEC	Gm37374	chr9:87620244-87622073	13.8181	25.5916	66.7497	72.6634	44.7057	1.82156	0.633478	2.87548	0.00403407	0.0276645
ENSMUSG00000110246	chr8	51196325	51370032	-	C130073E24Rik	lncRNA	C130073E24Rik	chr8:51196325-51370032	1.84242	0.913987	34.3019	11.2754	12.0834	4.05642	1.412	2.87281	0.00406837	0.0278682
ENSMUSG00000085682	chr2	166341955	166364293	-	Gm14267	transcribed_processed_pseudogene	Gm14267	chr2:166341955-166364293	10.1333	15.5378	64.8955	43.8486	33.6038	2.08607	0.727165	2.86877	0.00412077	0.0281729
ENSMUSG00000009097	chr16	18399728	18409421	-	Tbx1	protein_coding	Tbx1	chr16:18399728-18409421	1.84242	0.913987	38.0102	8.76972	12.3841	4.09529	1.42834	2.86717	0.00414155	0.0282658
ENSMUSG00000040605	chr16	97157941	97244136	+	Bace2	protein_coding	Bace2	chr16:97157941-97244136	9.21209	16.4518	55.6247	52.6183	33.4767	2.07658	0.725015	2.8642	0.0041807	0.0284711
ENSMUSG00000039717	chr3	13536714	14247347	+	Ralyl	protein_coding	Ralyl	chr3:13536714-14247347	14.7393	5.48392	51.9164	46.3542	29.6235	2.28243	0.798042	2.86004	0.00423585	0.0287968
ENSMUSG00000106735	chr5	74332821	74336711	-	A330058E17Rik	TEC	A330058E17Rik	chr5:74332821-74336711	5.52725	0.913987	25.0311	35.0789	16.6378	3.22108	1.12738	2.85714	0.00427476	0.0289861
ENSMUSG00000032717	chr17	48126252	48145616	-	Mdfi	protein_coding	Mdfi	chr17:48126252-48145616	70.0118	44.7854	77.8746	249.311	110.496	1.50531	0.52791	2.85144	0.00435211	0.0293606
ENSMUSG00000063142	chr14	23339498	24064559	-	Kcnma1	protein_coding	Kcnma1	chr14:23339498-24064559	6.44846	6.39791	31.5207	43.8486	22.0539	2.5495	0.894338	2.85071	0.00436217	0.0293606
ENSMUSG00000030800	chr7	127524887	127529276	-	Prss8	protein_coding	Prss8	chr7:127524887-127529276	22.109	3.65595	71.3851	52.6183	37.4421	2.26983	0.796838	2.84854	0.00439199	0.0294756
ENSMUSG00000050677	chr5	36641931	36645516	+	Ccdc96	protein_coding	Ccdc96	chr5:36641931-36645516	75.5391	53.9252	22.2499	11.2754	40.7474	-1.93089	0.678494	-2.84585	0.00442936	0.0296758
ENSMUSG00000003279	chr17	70276067	71128408	+	Dlgap1	protein_coding	Dlgap1	chr17:70276067-71128408	13.8181	9.13987	50.0623	50.1127	30.7832	2.12575	0.747443	2.84403	0.00445463	0.0297816
ENSMUSG00000026589	chr1	157334297	157395995	+	Sec16b	protein_coding	Sec16b	chr1:157334297-157395995	24.8726	38.3875	114.958	71.4106	62.4071	1.56283	0.551363	2.83449	0.00458993	0.0304414
ENSMUSG00000024610	chr18	60936919	60945724	+	Cd74	protein_coding	Cd74	chr18:60936919-60945724	3.68483	2.74196	21.3228	35.0789	15.7071	3.12949	1.10417	2.83423	0.00459357	0.0304513
ENSMUSG00000044716	chr5	35214109	35245183	+	Dok7	protein_coding	Dok7	chr5:35214109-35245183	3.68483	18.2797	54.6977	53.8712	32.6334	2.30457	0.814252	2.8303	0.0046505	0.0307379
ENSMUSG00000026072	chr1	40264239	40356417	+	Il1r1	protein_coding	Il1r1	chr1:40264239-40356417	30.3999	21.0217	87.1454	71.4106	52.4944	1.62675	0.57516	2.82834	0.00467904	0.0308717
ENSMUSG00000079235	chr9	121626692	121668527	-	Ccdc13	protein_coding	Ccdc13	chr9:121626692-121668527	79.2239	63.9791	16.6874	26.3092	46.5499	-1.74791	0.61858	-2.82569	0.00471793	0.0310529
ENSMUSG00000031906	chr8	106979179	107064620	-	Smpd3	protein_coding	Smpd3	chr8:106979179-107064620	44.218	10.0539	2.78124	1.25282	14.5765	-3.71037	1.31333	-2.82517	0.00472561	0.0310905
ENSMUSG00000034738	chr2	68966143	69019674	+	Nostrin	protein_coding	Nostrin	chr2:68966143-69019674	11.9757	9.13987	33.3748	65.1465	29.9092	2.21646	0.784953	2.82369	0.0047475	0.0312083
ENSMUSG00000048747	chr4	97456369	97666285	-	E130114P18Rik	protein_coding	E130114P18Rik	chr4:97456369-97666285	2.76363	21.0217	68.6039	51.3655	35.9387	2.33546	0.827202	2.82333	0.00475281	0.0312249
ENSMUSG00000037624	chr1	188940126	189134415	-	Kcnk2	protein_coding	Kcnk2	chr1:188940126-189134415	19.3454	27.4196	88.9996	61.3881	49.2882	1.68854	0.599997	2.81424	0.00488925	0.0318867
ENSMUSG00000054027	chr10	86614868	86674253	+	Nt5dc3	protein_coding	Nt5dc3	chr10:86614868-86674253	26.715	28.3336	68.6039	95.2141	54.7167	1.56996	0.560573	2.80064	0.00510011	0.0329744
ENSMUSG00000025854	chr5	138740268	138795832	+	Fam20c	protein_coding	Fam20c	chr5:138740268-138795832	37.7695	10.9678	108.468	63.8937	55.2748	1.8265	0.655245	2.78751	0.00531146	0.0340467
ENSMUSG00000018750	chr11	69656737	69674849	+	Zbtb4	protein_coding	Zbtb4	chr11:69656737-69674849	20.2666	23.7637	81.583	60.1352	46.4371	1.68941	0.606741	2.78441	0.00536258	0.034291
ENSMUSG00000015850	chr3	95583510	95595228	-	Adamtsl4	protein_coding	Adamtsl4	chr3:95583510-95595228	5.52725	1.82797	28.7395	30.0676	16.5406	2.99982	1.07959	2.77867	0.00545817	0.0347743
ENSMUSG00000036545	chr11	50492910	50698400	+	Adamts2	protein_coding	Adamts2	chr11:50492910-50698400	26.715	23.7637	105.687	53.8712	52.5092	1.66626	0.60092	2.77286	0.00555667	0.0352578
ENSMUSG00000046589	chr8	4276826	4287470	+	Lrrc8e	protein_coding	Lrrc8e	chr8:4276826-4287470	0	2.74196	16.6874	27.562	11.7478	4.00573	1.44736	2.76762	0.00564667	0.0356715
ENSMUSG00000021696	chr13	108350937	108422217	+	Elovl7	protein_coding	Elovl7	chr13:108350937-108422217	47.9028	33.8175	66.7497	166.625	78.7737	1.50767	0.545383	2.76441	0.00570251	0.0359343
ENSMUSG00000047787	chr19	7069365	7083094	-	Flrt1	protein_coding	Flrt1	chr19:7069365-7083094	6.44846	9.13987	37.0832	42.5958	23.8168	2.35209	0.852107	2.76033	0.00577434	0.0362883
ENSMUSG00000034266	chr12	85733442	85755861	+	Batf	protein_coding	Batf	chr12:85733442-85755861	1.84242	3.65595	21.3228	30.0676	14.2222	3.22058	1.16788	2.75762	0.00582231	0.0364585
ENSMUSG00000040533	chr4	130671695	130682786	+	Matn1	protein_coding	Matn1	chr4:130671695-130682786	6.44846	0	106.614	92.7085	51.4428	4.95107	1.7965	2.75595	0.00585221	0.0366165
ENSMUSG00000109302	chr7	80644430	80645061	+	Gm44967	TEC	Gm44967	chr7:80644430-80645061	49.7453	34.7315	8.34371	8.76972	25.3976	-2.3051	0.837083	-2.75373	0.00589202	0.0368138
ENSMUSG00000109118	chr7	46657830	46658756	+	Gm32031	lncRNA	Gm32031	chr7:46657830-46658756	15.6605	10.9678	44.4998	61.3881	33.1291	1.98862	0.723241	2.7496	0.00596675	0.0371851
ENSMUSG00000064179	chr7	4507568	4519381	-	Tnnt1	protein_coding	Tnnt1	chr7:4507568-4519381	17.503	16.4518	61.1872	57.6296	38.1929	1.80772	0.65885	2.74375	0.00607423	0.037631
ENSMUSG00000070942	chr1	40363786	40406722	+	Il1rl2	protein_coding	Il1rl2	chr1:40363786-40406722	27.6363	23.7637	82.51	70.1578	51.0169	1.57234	0.573045	2.74383	0.00607268	0.037631
ENSMUSG00000057457	chrX	155945070	156198308	-	Phex	protein_coding	Phex	chrX:155945070-156198308	1.84242	3.65595	45.4269	10.0225	15.2369	3.34282	1.21945	2.74125	0.00612068	0.0378144
ENSMUSG00000026840	chr2	31777302	31836551	+	Lamc3	protein_coding	Lamc3	chr2:31777302-31836551	0	9.13987	58.406	20.0451	21.8977	3.10541	1.13422	2.73793	0.00618271	0.0381376
ENSMUSG00000052160	chr12	112727088	112735424	+	Pld4	protein_coding	Pld4	chr12:112727088-112735424	20.2666	8.22588	87.1454	33.8261	37.366	2.09312	0.764891	2.73649	0.00620981	0.0382597
ENSMUSG00000030283	chr6	142767270	142910178	-	St8sia1	protein_coding	St8sia1	chr6:142767270-142910178	26.715	26.5056	72.3122	82.686	52.0547	1.54078	0.564821	2.7279	0.0063738	0.0391473
ENSMUSG00000052572	chr7	90125901	92098455	+	Dlg2	protein_coding	Dlg2	chr7:90125901-92098455	11.0545	7.3119	37.0832	48.8599	26.0774	2.22398	0.81651	2.72376	0.00645428	0.0395026
ENSMUSG00000061132	chr19	40917370	40982978	-	Blnk	protein_coding	Blnk	chr19:40917370-40982978	8.29088	2.74196	43.5727	26.3092	20.2287	2.66821	0.979962	2.72277	0.00647367	0.0395973
ENSMUSG00000028351	chr4	68679750	68872634	-	Brinp1	protein_coding	Brinp1	chr4:68679750-68872634	5.52725	0	40.7915	17.5394	15.9645	3.407	1.25192	2.72143	0.00650006	0.0396818
ENSMUSG00000028755	chr4	138065838	138095303	-	Cda	protein_coding	Cda	chr4:138065838-138095303	9.21209	10.9678	32.4478	58.8824	27.8775	2.17259	0.801048	2.71218	0.00668415	0.0404993
ENSMUSG00000074736	chr2	149671130	149846312	+	Syndig1	protein_coding	Syndig1	chr2:149671130-149846312	25.7938	6.39791	81.583	48.8599	40.6586	2.02298	0.745936	2.712	0.0066879	0.0405064
ENSMUSG00000026979	chr2	24257591	24304966	+	Psd4	protein_coding	Psd4	chr2:24257591-24304966	8.29088	2.74196	48.2081	22.5507	20.4479	2.6879	0.991643	2.71055	0.00671714	0.0406678
ENSMUSG00000037379	chr5	33371270	33375799	-	Spon2	protein_coding	Spon2	chr5:33371270-33375799	20.2666	48.4413	113.104	83.9388	66.4376	1.52201	0.56209	2.70778	0.00677352	0.0408988
ENSMUSG00000091191	chr11	53660877	53664021	-	Gm17334	TEC	Gm17334	chr11:53660877-53664021	79.2239	24.6777	230.843	78.9275	103.418	1.58095	0.584921	2.70284	0.00687507	0.0413689
ENSMUSG00000022661	chr16	45202497	45229416	-	Cd200	protein_coding	Cd200	chr16:45202497-45229416	28.5575	7.3119	70.458	65.1465	42.8685	1.91984	0.712349	2.69508	0.00703707	0.0420538
ENSMUSG00000050370	chr19	34451177	34452564	-	Ch25h	protein_coding	Ch25h	chr19:34451177-34452564	7.36967	10.0539	64.8955	22.5507	26.2174	2.33508	0.871381	2.67975	0.00736772	0.043533
ENSMUSG00000068794	chr6	7997807	8192617	-	Col28a1	protein_coding	Col28a1	chr6:7997807-8192617	12.8969	25.5916	63.0414	66.3993	41.9823	1.74889	0.654704	2.67127	0.00755648	0.0443979
ENSMUSG00000019851	chr10	18720767	18732821	+	Perp	protein_coding	Perp	chr10:18720767-18732821	8.29088	6.39791	48.2081	27.562	22.6147	2.3722	0.88854	2.66977	0.00759021	0.0445461
ENSMUSG00000063087	chr18	5491502	5593505	-	Gm10125	lncRNA	Gm10125	chr18:5491502-5593505	10.1333	7.3119	35.229	46.3542	24.7571	2.22303	0.834043	2.66537	0.0076904	0.0449828
ENSMUSG00000038390	chr6	124835406	124840946	-	Gpr162	protein_coding	Gpr162	chr6:124835406-124840946	31.3211	12.7958	76.0205	67.6521	46.9474	1.70488	0.641653	2.65702	0.00788351	0.0458054
ENSMUSG00000042529	chr11	60913389	60961957	+	Kcnj12	protein_coding	Kcnj12	chr11:60913389-60961957	21.1878	35.6455	5.56247	0	15.5989	-3.2671	1.23182	-2.65226	0.00799555	0.0463023
ENSMUSG00000046480	chr9	45049692	45065450	+	Scn4b	protein_coding	Scn4b	chr9:45049692-45065450	39.612	35.6455	7.41663	7.51691	22.5478	-2.33374	0.880257	-2.6512	0.00802055	0.0464128
ENSMUSG00000053647	chr5	139408905	139413555	+	Gper1	protein_coding	Gper1	chr5:139408905-139413555	9.21209	9.13987	30.5936	53.8712	25.7042	2.19716	0.828876	2.65077	0.0080308	0.046438
ENSMUSG00000028841	chr4	133955351	133965710	-	Cnksr1	protein_coding	Cnksr1	chr4:133955351-133965710	5.52725	3.65595	30.5936	28.8148	17.1479	2.69457	1.01698	2.64957	0.0080594	0.0465519
ENSMUSG00000057060	chr8	126865733	127122717	+	Slc35f3	protein_coding	Slc35f3	chr8:126865733-127122717	1.84242	1.82797	15.7603	26.3092	11.435	3.51426	1.32814	2.64601	0.00814471	0.046838
ENSMUSG00000032500	chr9	111268148	111318186	+	Dclk3	protein_coding	Dclk3	chr9:111268148-111318186	17.503	15.5378	32.4478	92.7085	39.5493	1.91364	0.723342	2.64555	0.00815581	0.0468847
ENSMUSG00000031849	chr8	70826207	70834716	+	Comp	protein_coding	Comp	chr8:70826207-70834716	0	3.65595	26.8853	18.7923	12.3334	3.64332	1.37732	2.64521	0.00816391	0.0469141
ENSMUSG00000042514	chr18	21683433	21787775	-	Klhl14	protein_coding	Klhl14	chr18:21683433-21787775	2.76363	1.82797	15.7603	30.0676	12.6049	3.31409	1.25333	2.64422	0.00818797	0.047018
ENSMUSG00000022861	chr16	22287210	22475971	-	Dgkg	protein_coding	Dgkg	chr16:22287210-22475971	1.84242	1.82797	6.48955	40.0902	12.5625	3.65508	1.38332	2.64225	0.00823582	0.0472065
ENSMUSG00000034457	chrX	96377445	96420822	-	Eda2r	protein_coding	Eda2r	chrX:96377445-96420822	57.1149	48.4413	4.6354	20.0451	32.5592	-2.13174	0.807809	-2.63891	0.0083173	0.0475616
ENSMUSG00000090722	chr12	91641585	91652887	-	Gm8378	lncRNA	Gm8378	chr12:91641585-91652887	15.6605	3.65595	38.9373	53.8712	28.0312	2.26271	0.857504	2.63872	0.00832199	0.0475616
ENSMUSG00000054728	chr13	42834098	43292002	+	Phactr1	protein_coding	Phactr1	chr13:42834098-43292002	9.21209	16.4518	47.281	52.6183	31.3908	1.9593	0.74417	2.63287	0.00846671	0.048161
ENSMUSG00000005220	chr5	72457367	72661816	-	Corin	protein_coding	Corin	chr5:72457367-72661816	0	7.3119	45.4269	18.7923	17.8828	3.13809	1.19919	2.61684	0.0088749	0.0499225

## Sheet: FL_Maint_E115vsE125_Significant
gene_id	seqid	start	end	strand	gene_name	gene_biotype	gene_short_name	locus	FL_Shox2trac_E115_MAINTAIN_1_RR81	FL_Shox2trac_E115_MAINTAIN_2_RR82	FL_Shox2trac_E125_MAINTAIN_1_RR39	FL_Shox2trac_E125_MAINTAIN_2_RR40	baseMean	log2FoldChange	lfcSE	stat	pvalue	padj
ENSMUSG00000019929	chr10	97315470	97354005	+	Dcn	protein_coding	Dcn	chr10:97315470-97354005	1587.79	1790.83	5212.66	6441.25	3758.13	1.78653	0.16635	10.7396	6.63321e-27	1.10317e-22
ENSMUSG00000000402	chrX	165306002	165368716	-	Egfl6	protein_coding	Egfl6	chrX:165306002-165368716	572.922	577.749	2242.34	1964.5	1339.38	1.87024	0.178023	10.5056	8.1383e-26	6.7674e-22
ENSMUSG00000052504	chr16	63363896	63684521	-	Epha3	protein_coding	Epha3	chr16:63363896-63684521	575.458	472.961	2280.54	1926.39	1313.84	2.00376	0.191766	10.449	1.48067e-25	8.20835e-22
ENSMUSG00000068122	chrX	21350782	21355403	+	Agtr2	protein_coding	Agtr2	chrX:21350782-21355403	1473.71	1472.69	4113.95	4377.66	2859.5	1.5271	0.151935	10.051	9.0958e-24	3.7818e-20
ENSMUSG00000027230	chr2	91812672	91854847	-	Creb3l1	protein_coding	Creb3l1	chr2:91812672-91854847	232.38	190.695	998.718	960.471	595.566	2.20996	0.22411	9.86103	6.14157e-23	1.70234e-19
ENSMUSG00000036602	chr10	102834567	102866076	-	Alx1	protein_coding	Alx1	chr10:102834567-102866076	114.922	160.486	702.136	816.727	448.568	2.46586	0.261662	9.42384	4.3488e-21	9.04061e-18
ENSMUSG00000067786	chr2	157401997	157404442	+	Nnat	protein_coding	Nnat	chr2:157401997-157404442	625.314	809.038	113.465	143.744	422.89	-2.47839	0.269441	-9.19826	3.63797e-20	6.72257e-17
ENSMUSG00000045658	chr1	84014016	84341901	-	Pid1	protein_coding	Pid1	chr1:84014016-84341901	200.269	142.549	786.392	868.997	499.552	2.26953	0.250988	9.0424	1.53273e-19	2.54909e-16
ENSMUSG00000027750	chr3	54268529	54298458	+	Postn	protein_coding	Postn	chr3:54268529-54298458	372.653	290.763	1304.29	1201.13	792.209	1.91585	0.212261	9.02594	1.78167e-19	2.69372e-16
ENSMUSG00000040254	chr5	12433351	12638915	+	Sema3d	protein_coding	Sema3d	chr5:12433351-12638915	1190.63	843.023	222.437	240.662	624.188	-2.135	0.242443	-8.80618	1.29487e-18	1.53821e-15
ENSMUSG00000032265	chr9	85202491	85209401	-	Tent5a	protein_coding	Tent5a	chr9:85202491-85209401	194.354	204.856	751.566	814.549	491.331	1.97237	0.230967	8.53964	1.34644e-17	1.39954e-14
ENSMUSG00000047330	chr1	78794474	78797745	+	Kcne4	protein_coding	Kcne4	chr1:78794474-78797745	120.838	193.527	849.304	687.14	462.702	2.29168	0.277589	8.25565	1.51084e-16	1.39593e-13
ENSMUSG00000056174	chr4	126180585	126208123	+	Col8a2	protein_coding	Col8a2	chr4:126180585-126208123	700.52	600.406	2501.85	1759.77	1390.64	1.71137	0.208436	8.21053	2.20207e-16	1.92751e-13
ENSMUSG00000000120	chr11	95459643	95478561	-	Ngfr	protein_coding	Ngfr	chr11:95459643-95478561	210.41	205.8	718.987	798.214	483.353	1.86596	0.232253	8.03418	9.42096e-16	7.46095e-13
ENSMUSG00000041559	chr1	133964991	133976015	+	Fmod	protein_coding	Fmod	chr1:133964991-133976015	670.1	527.715	1941.27	1641.08	1195.04	1.5797	0.198552	7.95611	1.77529e-15	1.34204e-12
ENSMUSG00000020723	chr11	107623182	107685383	-	Cacng4	protein_coding	Cacng4	chr11:107623182-107685383	208.72	251.113	785.269	779.702	506.201	1.76801	0.232199	7.61418	2.65369e-14	1.63458e-11
ENSMUSG00000069045	chrY	1260770	1286629	-	Ddx3y	protein_coding	Ddx3y	chrY:1260770-1286629	270.406	191.639	23.5918	8.71175	123.587	-3.84341	0.507005	-7.58063	3.43887e-14	2.04256e-11
ENSMUSG00000021613	chr13	89687914	89759771	+	Hapln1	protein_coding	Hapln1	chr13:89687914-89759771	59.1513	43.4256	390.949	284.221	194.437	2.71528	0.360779	7.52615	5.22599e-14	2.99702e-11
ENSMUSG00000031626	chr8	45960824	46280943	+	Sorbs2	protein_coding	Sorbs2	chr8:45960824-46280943	1073.17	870.4	320.174	225.417	622.291	-1.83363	0.244503	-7.49938	6.41188e-14	3.43987e-11
ENSMUSG00000027832	chr3	66127330	66133226	+	Ptx3	protein_coding	Ptx3	chr3:66127330-66133226	465.605	657.992	1579.52	1660.68	1090.95	1.52899	0.209075	7.31313	2.60996e-13	1.31534e-10
ENSMUSG00000021388	chr13	49697918	49721041	+	Aspn	protein_coding	Aspn	chr13:49697918-49721041	51.5461	23.6009	298.829	296.2	167.544	2.97741	0.40925	7.2753	3.45654e-13	1.69076e-10
ENSMUSG00000062713	chr16	93885789	93927891	+	Sim2	protein_coding	Sim2	chr16:93885789-93927891	173.229	154.822	580.807	593.488	375.586	1.83907	0.253108	7.26594	3.70449e-13	1.76027e-10
ENSMUSG00000017737	chr2	164782699	164797770	+	Mmp9	protein_coding	Mmp9	chr2:164782699-164797770	26.1956	60.4182	342.642	310.356	184.903	2.92189	0.404103	7.23056	4.81015e-13	2.1621e-10
ENSMUSG00000067578	chr2	171878152	171885386	-	Cbln4	protein_coding	Cbln4	chr2:171878152-171885386	335.472	224.68	913.338	983.339	614.208	1.75791	0.243395	7.22246	5.10544e-13	2.23444e-10
ENSMUSG00000030111	chr6	121612334	121656186	+	A2m	protein_coding	A2m	chr6:121612334-121656186	238.295	310.587	927.943	808.015	571.21	1.66233	0.234708	7.08256	1.41512e-12	5.22636e-10
ENSMUSG00000010175	chr1	189850231	189902911	-	Prox1	protein_coding	Prox1	chr1:189850231-189902911	205.339	156.71	589.794	712.186	416.007	1.84503	0.261452	7.05687	1.70296e-12	6.02593e-10
ENSMUSG00000006205	chr7	130537932	130587390	+	Htra1	protein_coding	Htra1	chr7:130537932-130587390	106.472	57.5861	408.924	441.033	253.504	2.36889	0.339754	6.97236	3.11664e-12	1.03666e-09
ENSMUSG00000029096	chr5	35809366	35837126	-	Htra3	protein_coding	Htra3	chr5:35809366-35837126	99.7122	96.2915	411.171	399.652	251.707	2.0482	0.294757	6.94877	3.6848e-12	1.1785e-09
ENSMUSG00000016494	chr1	194621126	194643587	+	Cd34	protein_coding	Cd34	chr1:194621126-194643587	99.7122	121.78	440.38	445.388	276.815	2.00118	0.28879	6.92953	4.22242e-12	1.32496e-09
ENSMUSG00000027544	chr2	168318329	168443577	-	Nfatc2	protein_coding	Nfatc2	chr2:168318329-168443577	697.14	740.123	250.522	221.061	477.212	-1.60785	0.234581	-6.85416	7.17344e-12	2.20929e-09
ENSMUSG00000035783	chr19	34218489	34232990	-	Acta2	protein_coding	Acta2	chr19:34218489-34232990	173.229	117.06	505.538	609.823	351.412	1.93978	0.287114	6.75614	1.4172e-11	4.28537e-09
ENSMUSG00000027199	chr2	122424947	122441784	-	Gatm	protein_coding	Gatm	chr2:122424947-122441784	235.76	201.079	787.516	615.268	459.906	1.68214	0.250328	6.71974	1.8205e-11	5.31169e-09
ENSMUSG00000023885	chr17	14885761	14914497	-	Thbs2	protein_coding	Thbs2	chr17:14885761-14914497	402.229	274.714	1195.32	911.467	695.932	1.6365	0.246769	6.63173	3.31779e-11	9.35222e-09
ENSMUSG00000109130	chr7	98553474	98557262	+	Gm45187	lncRNA	Gm45187	chr7:98553474-98557262	86.1919	89.6833	372.975	346.292	223.785	2.03224	0.309884	6.55807	5.45077e-11	1.46213e-08
ENSMUSG00000009097	chr16	18399728	18409421	-	Tbx1	protein_coding	Tbx1	chr16:18399728-18409421	15.2103	21.7128	187.611	152.456	94.2474	3.20806	0.49118	6.53134	6.51858e-11	1.66785e-08
ENSMUSG00000022577	chr15	75423116	75439104	-	Ly6h	protein_coding	Ly6h	chr15:75423116-75439104	35.4908	62.3063	244.905	335.403	169.526	2.57403	0.395733	6.50446	7.79745e-11	1.96484e-08
ENSMUSG00000071984	chr17	7957400	8046134	-	Fndc1	protein_coding	Fndc1	chr17:7957400-8046134	298.291	199.191	947.041	704.563	537.272	1.72939	0.26602	6.50096	7.98073e-11	1.98101e-08
ENSMUSG00000015134	chr7	66040637	66077265	-	Aldh1a3	protein_coding	Aldh1a3	chr7:66040637-66077265	42.2509	88.7393	320.174	376.783	206.987	2.4169	0.380425	6.35317	2.10917e-10	4.8719e-08
ENSMUSG00000031285	chrX	142638837	142716307	-	Dcx	protein_coding	Dcx	chrX:142638837-142716307	702.21	622.119	211.202	245.018	445.137	-1.53743	0.243365	-6.31739	2.6601e-10	5.9784e-08
ENSMUSG00000022860	chr16	78727835	78748621	+	Chodl	protein_coding	Chodl	chr16:78727835-78748621	70.9815	39.6495	272.99	298.378	170.5	2.36399	0.383541	6.16358	7.11181e-10	1.47846e-07
ENSMUSG00000018166	chr10	128403391	128425521	-	Erbb3	protein_coding	Erbb3	chr10:128403391-128425521	748.686	432.368	174.13	82.7617	359.486	-2.20244	0.360198	-6.11453	9.68394e-10	1.94041e-07
ENSMUSG00000000031	chr7	142129265	142131880	-	H19	lncRNA	H19	chr7:142129265-142131880	233.225	263.386	43.8133	55.5374	148.99	-2.32049	0.383211	-6.05537	1.40092e-09	2.77365e-07
ENSMUSG00000028845	chr4	126215913	126219481	-	Tekt2	protein_coding	Tekt2	chr4:126215913-126219481	70.1365	65.1384	305.57	263.531	176.094	2.07204	0.345873	5.99074	2.08885e-09	4.03949e-07
ENSMUSG00000036256	chr5	77497086	77555888	-	Igfbp7	protein_coding	Igfbp7	chr5:77497086-77555888	17.7454	22.6568	161.772	148.1	87.5685	2.94229	0.491624	5.98485	2.1659e-09	4.14036e-07
ENSMUSG00000024647	chr18	86729234	86736408	+	Cbln2	protein_coding	Cbln2	chr18:86729234-86736408	177.454	162.374	650.459	444.299	358.646	1.68704	0.282576	5.9702	2.36964e-09	4.47835e-07
ENSMUSG00000022044	chr14	66581744	66599129	+	Stmn4	protein_coding	Stmn4	chr14:66581744-66599129	30.4207	40.5935	183.117	225.417	119.887	2.52744	0.424523	5.9536	2.62313e-09	4.90172e-07
ENSMUSG00000074934	chr2	113576508	113588991	-	Grem1	protein_coding	Grem1	chr2:113576508-113588991	192.664	113.284	465.095	638.136	352.295	1.84805	0.312188	5.91969	3.22551e-09	5.81765e-07
ENSMUSG00000030103	chr6	108637589	108643886	+	Bhlhe40	protein_coding	Bhlhe40	chr6:108637589-108643886	11.8303	14.1605	106.725	147.011	69.9316	3.29019	0.565737	5.81576	6.03578e-09	1.02251e-06
ENSMUSG00000027318	chr2	130892736	130905734	-	Adam33	protein_coding	Adam33	chr2:130892736-130905734	54.9262	99.1236	337.025	315.801	201.719	2.08725	0.361562	5.77287	7.79323e-09	1.27068e-06
ENSMUSG00000106320	chr5	132015387	132022223	-	Gm42992	TEC	Gm42992	chr5:132015387-132022223	425.889	404.991	94.3671	148.1	268.337	-1.77606	0.313547	-5.6644	1.47538e-08	2.33686e-06
ENSMUSG00000030247	chr6	142510562	142517340	-	Kcnj8	protein_coding	Kcnj8	chr6:142510562-142517340	10.9852	5.66421	102.231	104.541	55.8554	3.62367	0.648588	5.58702	2.30998e-08	3.59041e-06
ENSMUSG00000074743	chr2	148246385	148250108	-	Thbd	protein_coding	Thbd	chr2:148246385-148250108	90.417	57.5861	303.323	286.399	184.431	1.99111	0.357379	5.57142	2.52671e-08	3.8552e-06
ENSMUSG00000048706	chr4	80828882	80873865	+	Lurap1l	protein_coding	Lurap1l	chr4:80828882-80873865	58.3063	89.6833	302.199	276.598	181.697	1.97062	0.358077	5.50333	3.72675e-08	5.47589e-06
ENSMUSG00000095304	chr14	25887929	25903524	-	Plac9a	protein_coding	Plac9a	chr14:25887929-25903524	14.3653	21.7128	117.959	155.723	77.4399	2.92868	0.532287	5.50207	3.75354e-08	5.47589e-06
ENSMUSG00000027800	chr3	57193031	57209409	-	Tm4sf1	protein_coding	Tm4sf1	chr3:57193031-57209409	28.7306	33.9852	178.623	163.345	101.171	2.44867	0.446769	5.48085	4.23294e-08	5.96594e-06
ENSMUSG00000060402	chr7	34373892	34512111	-	Chst8	protein_coding	Chst8	chr7:34373892-34512111	64.2214	52.8659	238.164	240.662	148.979	2.03027	0.370911	5.47374	4.40627e-08	6.15804e-06
ENSMUSG00000021702	chr13	92888097	92931326	-	Thbs4	protein_coding	Thbs4	chr13:92888097-92931326	161.399	117.06	461.725	394.207	283.598	1.61808	0.297324	5.44215	5.264e-08	7.23517e-06
ENSMUSG00000036264	chr11	52655460	53079365	+	Fstl4	protein_coding	Fstl4	chr11:52655460-53079365	27.0406	55.698	270.744	180.769	133.563	2.45356	0.450992	5.44035	5.31767e-08	7.24903e-06
ENSMUSG00000027827	chr3	64856616	65285640	+	Kcnab1	protein_coding	Kcnab1	chr3:64856616-65285640	89.5719	65.1384	277.484	295.111	181.826	1.88564	0.347606	5.42467	5.80631e-08	7.66387e-06
ENSMUSG00000085069	chr4	154722032	154729181	+	Prdm16os	lncRNA	Prdm16os	chr4:154722032-154729181	416.594	357.789	129.193	126.32	257.474	-1.60006	0.294895	-5.42586	5.76775e-08	7.66387e-06
ENSMUSG00000118668	chr19	6806577	6818004	-	RPS6KA4	protein_coding	RPS6KA4	chr19:6806577-6818004	175.764	159.542	562.832	401.83	324.992	1.52381	0.285359	5.33997	9.2962e-08	1.18019e-05
ENSMUSG00000074207	chr3	137983254	137996459	+	Adh1	protein_coding	Adh1	chr3:137983254-137996459	36.3358	33.9852	170.759	179.68	105.19	2.3165	0.433948	5.33821	9.38686e-08	1.18081e-05
ENSMUSG00000027082	chr2	84263198	84307119	-	Tfpi	protein_coding	Tfpi	chr2:84263198-84307119	123.373	144.437	346.013	464.99	269.703	1.59963	0.301895	5.29862	1.1668e-07	1.41618e-05
ENSMUSG00000105689	chr3	99162013	99168601	-	Gm43120	lncRNA	Gm43120	chr3:99162013-99168601	250.97	140.661	34.8259	37.025	115.871	-2.44738	0.462003	-5.29732	1.17512e-07	1.41618e-05
ENSMUSG00000004044	chr11	100847558	100861713	-	Cavin1	protein_coding	Cavin1	chr11:100847558-100861713	60.8413	67.0265	274.114	215.616	154.399	1.9379	0.369364	5.24659	1.54938e-07	1.8275e-05
ENSMUSG00000058806	chr10	61674014	61814887	-	Col13a1	protein_coding	Col13a1	chr10:61674014-61814887	124.218	126.501	452.737	316.89	255.086	1.61794	0.310971	5.20287	1.96238e-07	2.29833e-05
ENSMUSG00000058914	chr15	10952417	10980236	+	C1qtnf3	protein_coding	C1qtnf3	chr15:10952417-10980236	26.1956	16.9926	166.266	116.52	81.4934	2.70595	0.520617	5.19759	2.01884e-07	2.34792e-05
ENSMUSG00000046491	chr11	43365102	43382352	+	C1qtnf2	protein_coding	C1qtnf2	chr11:43365102-43382352	38.8708	49.0898	192.104	193.837	118.475	2.13558	0.412565	5.17634	2.26278e-07	2.61336e-05
ENSMUSG00000005836	chr18	11052063	11085635	+	Gata6	protein_coding	Gata6	chr18:11052063-11085635	5.07011	19.8247	90.9968	160.078	68.9925	3.34912	0.652522	5.13257	2.8581e-07	3.27814e-05
ENSMUSG00000039377	chr1	184459336	184464816	-	Hlx	protein_coding	Hlx	chr1:184459336-184464816	90.417	162.374	417.911	397.474	267.044	1.69247	0.329889	5.13042	2.89093e-07	3.29309e-05
ENSMUSG00000092274	chr19	5874735	5895506	-	Neat1	lncRNA	Neat1	chr19:5874735-5895506	209.565	195.415	42.6899	53.3595	125.257	-2.07553	0.406508	-5.10575	3.29487e-07	3.72769e-05
ENSMUSG00000050541	chr11	43665432	43792037	-	Adra1b	protein_coding	Adra1b	chr11:43665432-43792037	8.45018	23.6009	135.934	117.609	71.3983	2.99489	0.58864	5.0878	3.62235e-07	4.01622e-05
ENSMUSG00000032373	chr9	66620967	66674127	+	Car12	protein_coding	Car12	chr9:66620967-66674127	163.934	246.393	701.012	462.812	393.538	1.5054	0.299523	5.026	5.00811e-07	5.4796e-05
ENSMUSG00000027875	chr3	98187750	98218054	+	Hmgcs2	protein_coding	Hmgcs2	chr3:98187750-98218054	224.775	253.945	68.5285	19.6014	141.713	-2.44381	0.487965	-5.00817	5.49497e-07	5.93421e-05
ENSMUSG00000046321	chr7	120991081	121100993	+	Hs3st2	protein_coding	Hs3st2	chr7:120991081-121100993	0	2.8321	53.924	69.694	31.6125	5.50583	1.1234	4.90104	9.53294e-07	9.78657e-05
ENSMUSG00000070604	chr7	43112574	43121443	+	Vsig10l	protein_coding	Vsig10l	chr7:43112574-43121443	34.6458	43.4256	166.266	173.146	104.371	2.12228	0.435913	4.86859	1.12399e-06	0.000113982
ENSMUSG00000031613	chr8	56747619	56774078	+	Hpgd	protein_coding	Hpgd	chr8:56747619-56774078	62.5314	82.131	208.956	306	164.905	1.83389	0.377089	4.86329	1.15449e-06	0.000116365
ENSMUSG00000020080	chr10	62218915	62258270	-	Hkdc1	protein_coding	Hkdc1	chr10:62218915-62258270	106.472	74.5787	292.089	272.242	186.345	1.63779	0.345814	4.73605	2.17926e-06	0.000200239
ENSMUSG00000062563	chr12	24715831	24731794	-	Cys1	protein_coding	Cys1	chr12:24715831-24731794	16.0553	22.6568	87.6266	160.078	71.6043	2.68185	0.566162	4.7369	2.17011e-06	0.000200239
ENSMUSG00000004655	chr6	55313416	55325540	+	Aqp1	protein_coding	Aqp1	chr6:55313416-55325540	46.476	49.0898	177.5	188.392	115.364	1.93737	0.410318	4.72163	2.33958e-06	0.000211465
ENSMUSG00000063727	chr15	54114014	54141880	-	Tnfrsf11b	protein_coding	Tnfrsf11b	chr15:54114014-54141880	31.2657	50.0338	199.968	152.456	108.431	2.11964	0.450898	4.70093	2.58982e-06	0.000231566
ENSMUSG00000033730	chr14	70314651	70319999	+	Egr3	protein_coding	Egr3	chr14:70314651-70319999	1.69004	1.88807	62.9114	45.7367	28.0565	4.92694	1.05152	4.68552	2.79248e-06	0.000248352
ENSMUSG00000022103	chr14	71127559	71217278	+	Gfra2	protein_coding	Gfra2	chr14:71127559-71217278	5.07011	0.944035	60.6645	62.0712	32.1875	4.32227	0.926103	4.66715	3.05402e-06	0.000268737
ENSMUSG00000074785	chr10	94626727	94780697	-	Plxnc1	protein_coding	Plxnc1	chr10:94626727-94780697	82.8118	65.1384	266.25	217.794	157.998	1.70817	0.366524	4.66046	3.15498e-06	0.00027616
ENSMUSG00000047821	chr11	62711056	62741634	+	Trim16	protein_coding	Trim16	chr11:62711056-62741634	114.922	203.911	542.611	378.961	310.101	1.53341	0.331319	4.6282	3.68854e-06	0.000316207
ENSMUSG00000070867	chr4	114263920	114472295	+	Trabd2b	protein_coding	Trabd2b	chr4:114263920-114472295	59.1513	84.0191	208.956	268.975	155.275	1.74165	0.379439	4.59005	4.43138e-06	0.000370343
ENSMUSG00000075478	chr14	109146231	109151590	-	Slitrk1	protein_coding	Slitrk1	chr14:109146231-109151590	71.8266	71.7466	214.573	241.751	149.974	1.66837	0.363909	4.58459	4.54887e-06	0.000378261
ENSMUSG00000042942	chr18	10325178	10562940	+	Greb1l	protein_coding	Greb1l	chr18:10325178-10562940	213.79	225.624	47.1835	77.3168	140.979	-1.81815	0.400172	-4.54343	5.53467e-06	0.000442534
ENSMUSG00000063626	chr8	29136744	29709664	-	Unc5d	protein_coding	Unc5d	chr8:29136744-29709664	261.956	93.4594	513.402	633.78	375.649	1.68781	0.372838	4.52692	5.98498e-06	0.000471736
ENSMUSG00000049409	chr6	87555572	87567725	-	Prokr1	protein_coding	Prokr1	chr6:87555572-87567725	10.1402	18.8807	107.848	86.0286	55.7244	2.74694	0.618036	4.44463	8.80429e-06	0.000668603
ENSMUSG00000061576	chr5	27022354	27932503	+	Dpp6	protein_coding	Dpp6	chr5:27022354-27932503	34.6458	32.0972	137.057	143.744	86.8859	2.07219	0.468824	4.41998	9.87084e-06	0.000736152
ENSMUSG00000031841	chr8	119010471	120051660	+	Cdh13	protein_coding	Cdh13	chr8:119010471-120051660	85.3469	141.605	284.225	374.605	221.446	1.54027	0.349282	4.40982	1.03454e-05	0.000768102
ENSMUSG00000055540	chr16	59473845	60425611	-	Epha6	protein_coding	Epha6	chr16:59473845-60425611	92.107	67.9705	5.61709	11.9787	44.4183	-3.18286	0.723303	-4.40046	1.08023e-05	0.000796052
ENSMUSG00000010797	chr6	17988938	18030584	-	Wnt2	protein_coding	Wnt2	chr6:17988938-18030584	119.148	91.5714	240.411	376.783	206.978	1.54929	0.352644	4.39336	1.11613e-05	0.000814138
ENSMUSG00000026483	chr1	151446936	151597690	+	Niban1	protein_coding	Niban1	chr1:151446936-151597690	49.8561	20.7688	159.525	163.345	98.3739	2.1863	0.499092	4.38056	1.18373e-05	0.000852237
ENSMUSG00000032561	chr9	104165449	104214947	-	Acpp	protein_coding	Acpp	chr9:104165449-104214947	0	0	52.8006	18.5125	17.8283	7.76115	1.77981	4.36065	1.29676e-05	0.000921642
ENSMUSG00000070691	chr4	134847962	134905301	+	Runx3	protein_coding	Runx3	chr4:134847962-134905301	15.2103	34.9293	149.415	111.075	77.6572	2.38407	0.550645	4.3296	1.4938e-05	0.00103948
ENSMUSG00000057457	chrX	155945070	156198308	-	Phex	protein_coding	Phex	chrX:155945070-156198308	86.1919	129.333	376.345	248.285	210.039	1.53696	0.357577	4.29825	1.72154e-05	0.00116386
ENSMUSG00000024659	chr19	20350791	20368308	-	Anxa1	protein_coding	Anxa1	chr19:20350791-20368308	2.53506	2.8321	46.0601	52.2705	25.9244	4.1979	0.979736	4.28473	1.82961e-05	0.00121228
ENSMUSG00000030739	chr7	44255226	44320267	-	Myh14	protein_coding	Myh14	chr7:44255226-44320267	168.159	108.564	35.9494	25.0463	84.4296	-2.1837	0.511286	-4.271	1.94596e-05	0.00127918
ENSMUSG00000070424	chr7	101746085	101752052	-	Art5	protein_coding	Art5	chr7:101746085-101752052	138.583	182.199	50.5538	18.5125	97.462	-2.21734	0.522747	-4.24171	2.21828e-05	0.00142842
ENSMUSG00000030518	chr7	64405838	64806318	-	Fam189a1	protein_coding	Fam189a1	chr7:64405838-64806318	74.3616	118.948	255.016	292.933	185.315	1.50588	0.358771	4.19734	2.70073e-05	0.00166973
ENSMUSG00000040016	chr3	157272528	157351525	+	Ptger3	protein_coding	Ptger3	chr3:157272528-157351525	43.0959	57.5861	195.475	149.189	111.336	1.77731	0.430839	4.12522	3.70374e-05	0.0021613
ENSMUSG00000022296	chr15	38740783	38816307	+	Baalc	protein_coding	Baalc	chr15:38740783-38816307	27.0406	11.3284	102.231	107.808	62.102	2.4447	0.597306	4.09287	4.26058e-05	0.00243498
ENSMUSG00000104687	chr3	52990639	52993306	+	Gm42899	TEC	Gm42899	chr3:52990639-52993306	178.299	176.534	44.9367	63.1602	115.733	-1.71401	0.420529	-4.07583	4.58496e-05	0.00259362
ENSMUSG00000018334	chr11	78904265	79037233	-	Ksr1	protein_coding	Ksr1	chr11:78904265-79037233	78.5867	69.8586	229.177	193.837	142.865	1.50982	0.373701	4.04017	5.34122e-05	0.0029723
ENSMUSG00000022055	chr14	68321311	68326544	+	Nefl	protein_coding	Nefl	chr14:68321311-68326544	54.0812	73.6347	198.845	188.392	128.738	1.60238	0.396777	4.03849	5.37972e-05	0.00298234
ENSMUSG00000022454	chr15	94973110	95426440	-	Nell2	protein_coding	Nell2	chr15:94973110-95426440	67.6015	61.3623	179.747	202.548	127.815	1.56714	0.390086	4.01742	5.88392e-05	0.00322027
ENSMUSG00000029576	chr5	142470593	142536853	-	Radil	protein_coding	Radil	chr5:142470593-142536853	26.1956	56.6421	175.253	144.833	100.731	1.95522	0.486521	4.01879	5.84978e-05	0.00322027
ENSMUSG00000025597	chrX	113384029	113470526	+	Klhl4	protein_coding	Klhl4	chrX:113384029-113470526	0.845018	3.77614	33.7025	56.6264	23.7375	4.31646	1.07531	4.01416	5.96579e-05	0.00325302
ENSMUSG00000106570	chr5	131911804	131914777	-	C230071H17Rik	TEC	C230071H17Rik	chr5:131911804-131914777	216.325	163.318	38.1962	72.9609	122.7	-1.77128	0.444848	-3.98176	6.84056e-05	0.00364633
ENSMUSG00000015484	chr1	155951711	156032596	-	Fam163a	protein_coding	Fam163a	chr1:155951711-156032596	0	0	22.4683	30.4911	13.2399	7.33271	1.84309	3.97849	6.93531e-05	0.00368461
ENSMUSG00000028351	chr4	68679750	68872634	-	Brinp1	protein_coding	Brinp1	chr4:68679750-68872634	43.941	53.81	144.921	177.502	105.043	1.7235	0.433283	3.97776	6.95668e-05	0.00368461
ENSMUSG00000057060	chr8	126865733	127122717	+	Slc35f3	protein_coding	Slc35f3	chr8:126865733-127122717	23.6605	57.5861	165.142	153.545	99.9834	1.97753	0.498254	3.96892	7.2198e-05	0.00379976
ENSMUSG00000021411	chr13	34811816	34837469	-	Pxdc1	protein_coding	Pxdc1	chr13:34811816-34837469	53.2362	40.5935	153.908	158.99	101.682	1.73552	0.437819	3.96401	7.37018e-05	0.00385451
ENSMUSG00000034265	chr17	5542831	5804086	+	Zdhhc14	protein_coding	Zdhhc14	chr17:5542831-5804086	51.5461	60.4182	178.623	165.523	114.028	1.62109	0.411176	3.94257	8.06126e-05	0.00415068
ENSMUSG00000022949	chr16	92282623	92338131	+	Clic6	protein_coding	Clic6	chr16:92282623-92338131	0.845018	14.1605	76.3924	75.1389	41.6342	3.35737	0.855541	3.92426	8.69951e-05	0.00442451
ENSMUSG00000045613	chr6	36365018	36505349	+	Chrm2	protein_coding	Chrm2	chr6:36365018-36505349	21.9705	50.0338	133.687	152.456	89.5367	1.99645	0.512041	3.89901	9.65859e-05	0.00482378
ENSMUSG00000102602	chr4	131605938	131610548	+	A930004J17Rik	TEC	A930004J17Rik	chr4:131605938-131610548	147.033	163.318	37.0728	54.4485	100.468	-1.76049	0.451356	-3.90044	9.6017e-05	0.00482378
ENSMUSG00000027978	chr3	123240561	123300246	+	Prss12	protein_coding	Prss12	chr3:123240561-123300246	53.2362	37.7614	148.291	155.723	98.7528	1.73768	0.447615	3.88209	0.000103562	0.00512603
ENSMUSG00000045730	chr18	62310886	62313030	-	Adrb2	protein_coding	Adrb2	chr18:62310886-62313030	43.0959	47.2017	134.81	163.345	97.1133	1.72419	0.444894	3.87551	0.0001064	0.00523533
ENSMUSG00000105624	chr5	132519181	132521578	-	Gm43187	TEC	Gm43187	chr5:132519181-132521578	80.2767	76.4668	11.2342	15.2456	45.8058	-2.56442	0.661927	-3.87417	0.000106989	0.00524879
ENSMUSG00000103317	chr1	181795263	181797488	-	Gm38359	TEC	Gm38359	chr1:181795263-181797488	54.9262	85.9072	8.98734	10.8897	40.1776	-2.82294	0.72882	-3.87331	0.000107369	0.00525192
ENSMUSG00000055110	chrX	51664719	51707924	+	A630012P03Rik	lncRNA	A630012P03Rik	chrX:51664719-51707924	107.317	47.2017	14.6044	3.26691	43.0976	-3.11828	0.806153	-3.86809	0.00010969	0.00533407
ENSMUSG00000040759	chr14	55173717	55176730	+	Cmtm5	protein_coding	Cmtm5	chr14:55173717-55176730	223.085	141.605	61.788	54.4485	120.232	-1.65096	0.429133	-3.84721	0.000119472	0.005768
ENSMUSG00000026981	chr2	24226864	24241506	+	Il1rn	protein_coding	Il1rn	chr2:24226864-24241506	149.568	212.408	66.2816	50.0926	119.588	-1.6369	0.425622	-3.8459	0.000120113	0.00577342
ENSMUSG00000045534	chr6	126509513	126512375	-	Kcna5	protein_coding	Kcna5	chr6:126509513-126512375	56.6162	88.7393	203.339	209.082	139.444	1.50734	0.394124	3.82454	0.000131016	0.00620779
ENSMUSG00000020524	chr11	56902212	57221070	+	Gria1	protein_coding	Gria1	chr11:56902212-57221070	18.5904	44.3696	146.044	115.431	81.1088	2.06022	0.539991	3.81529	0.000136023	0.00642112
ENSMUSG00000040569	chr4	14502429	14621805	-	Slc26a7	protein_coding	Slc26a7	chr4:14502429-14621805	18.5904	6.60824	73.0221	86.0286	46.0623	2.64794	0.694679	3.81175	0.000137985	0.00648257
ENSMUSG00000042353	chr8	81337708	81421985	+	Frem3	protein_coding	Frem3	chr8:81337708-81421985	0	0	16.8513	30.4911	11.8356	7.17115	1.89285	3.78855	0.000151532	0.00698096
ENSMUSG00000025348	chr10	128769686	128794151	+	Itga7	protein_coding	Itga7	chr10:128769686-128794151	21.1255	4.72017	79.7626	89.2955	48.7259	2.69703	0.717809	3.7573	0.000171755	0.00769934
ENSMUSG00000030116	chr6	122482803	122506249	+	Mfap5	protein_coding	Mfap5	chr6:122482803-122506249	5.91513	7.55228	44.9367	66.4271	31.2078	3.05153	0.812084	3.75765	0.000171515	0.00769934
ENSMUSG00000032452	chr9	97326447	97915234	-	Clstn2	protein_coding	Clstn2	chr9:97326447-97915234	75.2066	53.81	183.117	185.125	124.315	1.51087	0.403312	3.74617	0.000179554	0.00798354
ENSMUSG00000027977	chr3	123319816	123484502	-	Ndst3	protein_coding	Ndst3	chr3:123319816-123484502	0.845018	0	21.3449	55.5374	19.4318	6.43545	1.72595	3.72865	0.000192512	0.00844765
ENSMUSG00000103696	chr1	59968846	59974261	+	Gm37531	TEC	Gm37531	chr1:59968846-59974261	95.4871	57.5861	12.3576	14.1566	44.8968	-2.53012	0.68309	-3.70393	0.000212283	0.00921796
ENSMUSG00000064246	chr1	134109913	134117919	+	Chil1	protein_coding	Chil1	chr1:134109913-134117919	122.528	97.2356	34.8259	14.1566	67.1864	-2.16846	0.585804	-3.70168	0.000214175	0.00927589
ENSMUSG00000042448	chr2	74593323	74595486	+	Hoxd1	protein_coding	Hoxd1	chr2:74593323-74595486	5.91513	1.88807	35.9494	55.5374	24.8225	3.53489	0.966778	3.65636	0.000255819	0.0107983
ENSMUSG00000110993	chr9	37409064	37411208	+	Gm47963	TEC	Gm47963	chr9:37409064-37411208	77.7417	83.0751	11.2342	19.6014	47.9131	-2.38071	0.651255	-3.65557	0.00025661	0.0108042
ENSMUSG00000045827	chr13	33187232	33201940	+	Serpinb9	protein_coding	Serpinb9	chr13:33187232-33201940	46.476	28.321	130.316	129.587	83.6752	1.79319	0.491493	3.64845	0.000263827	0.0109833
ENSMUSG00000107468	chr2	38752174	38755545	+	5730507A11Rik	TEC	5730507A11Rik	chr2:38752174-38755545	98.8671	58.5302	12.3576	16.3345	46.5224	-2.45598	0.673496	-3.64661	0.00026572	0.0110204
ENSMUSG00000102460	chr3	30279721	30281843	-	Gm38197	TEC	Gm38197	chr3:30279721-30281843	127.598	75.5228	19.0981	27.2242	62.3607	-2.13277	0.586536	-3.63621	0.000276674	0.0113614
ENSMUSG00000022508	chr16	23783801	23807602	-	Bcl6	protein_coding	Bcl6	chr16:23783801-23807602	14.3653	15.1046	65.1582	86.0286	45.1642	2.35981	0.650149	3.62965	0.00028381	0.0115831
ENSMUSG00000031374	chrX	72454701	72471991	+	Zfp92	protein_coding	Zfp92	chrX:72454701-72471991	0	0	24.7152	17.4235	10.5347	7.0025	1.93303	3.62255	0.000291714	0.0117755
ENSMUSG00000026247	chr1	87075376	87084243	-	Ecel1	protein_coding	Ecel1	chr1:87075376-87084243	0	0	16.8513	25.0463	10.4744	6.99475	1.93667	3.61174	0.000304146	0.012218
ENSMUSG00000110140	chr8	25792665	25796286	-	5430421F17Rik	lncRNA	5430421F17Rik	chr8:25792665-25796286	0	4.72017	34.8259	46.8257	21.5929	4.15123	1.15183	3.60404	0.000313309	0.0125557
ENSMUSG00000025582	chr11	119429544	119438579	-	Nptx1	protein_coding	Nptx1	chr11:119429544-119438579	32.9557	27.377	110.095	108.897	69.8311	1.85827	0.516624	3.59695	0.000321968	0.0128718
ENSMUSG00000036578	chr7	30741937	30750892	-	Fxyd7	protein_coding	Fxyd7	chr7:30741937-30750892	26.1956	58.5302	116.835	182.947	96.127	1.82821	0.512612	3.56645	0.000361848	0.0142604
ENSMUSG00000020717	chr11	106545042	106641454	-	Pecam1	protein_coding	Pecam1	chr11:106545042-106641454	0	2.8321	39.3196	28.3132	17.6162	4.62433	1.30719	3.5376	0.00040378	0.0156899
ENSMUSG00000037610	chr3	31956655	32254329	+	Kcnmb2	protein_coding	Kcnmb2	chr3:31956655-32254329	0	1.88807	34.8259	27.2242	15.9846	5.09217	1.44939	3.51332	0.000442542	0.0167271
ENSMUSG00000049538	chr13	70875920	70989930	-	Adamts16	protein_coding	Adamts16	chr13:70875920-70989930	0	0	39.3196	4.35588	10.9189	7.05351	2.02403	3.48488	0.00049236	0.0181899
ENSMUSG00000039899	chr5	21577639	21583372	+	Fgl2	protein_coding	Fgl2	chr5:21577639-21583372	0	0	31.4557	8.71175	10.0419	6.93289	1.99503	3.47508	0.000510698	0.0186669
ENSMUSG00000026479	chr1	152998501	153062193	-	Lamc2	protein_coding	Lamc2	chr1:152998501-153062193	0	0	34.8259	6.53382	10.3399	6.97498	2.00843	3.47286	0.000514946	0.0187808
ENSMUSG00000035283	chr19	56710630	56713582	+	Adrb1	protein_coding	Adrb1	chr19:56710630-56713582	12.6753	9.44035	65.1582	59.8933	36.7918	2.49595	0.719209	3.4704	0.000519677	0.0188295
ENSMUSG00000078307	chr9	52584341	52591080	-	AI593442	protein_coding	AI593442	chr9:52584341-52591080	3.38007	0	26.962	42.4698	18.203	4.31991	1.24866	3.45964	0.000540901	0.0194713
ENSMUSG00000011118	chr9	37571197	37580531	-	Panx3	protein_coding	Panx3	chr9:37571197-37580531	0	0	19.0981	18.5125	9.40264	6.83872	1.98006	3.4538	0.000552742	0.0197691
ENSMUSG00000029135	chr5	32293144	32315186	+	Fosl2	protein_coding	Fosl2	chr5:32293144-32315186	21.1255	28.321	76.3924	117.609	60.8619	1.97498	0.572753	3.44822	0.000564292	0.0199516
ENSMUSG00000035385	chr11	81926396	81928279	+	Ccl2	protein_coding	Ccl2	chr11:81926396-81928279	0	1.88807	30.3323	29.4022	15.4056	5.0369	1.46045	3.44886	0.000562957	0.0199516
ENSMUSG00000041771	chr12	102094991	102233350	+	Slc24a4	protein_coding	Slc24a4	chr12:102094991-102233350	0	1.88807	22.4683	38.1139	15.6176	5.05733	1.46604	3.44967	0.00056128	0.0199516
ENSMUSG00000036437	chr8	67149843	67159444	+	Npy1r	protein_coding	Npy1r	chr8:67149843-67159444	6.76015	22.6568	147.168	37.025	53.4024	2.65437	0.773343	3.43233	0.000598426	0.020821
ENSMUSG00000021314	chr13	19132374	19335091	+	Amph	protein_coding	Amph	chr13:19132374-19335091	9.2952	7.55228	49.4304	58.8043	31.2705	2.68113	0.784331	3.41837	0.000629983	0.021737
ENSMUSG00000024084	chr17	79359334	79397807	+	Qpct	protein_coding	Qpct	chr17:79359334-79397807	36.3358	51.9219	107.848	168.79	91.224	1.651	0.483679	3.41341	0.000641548	0.0219991
ENSMUSG00000026866	chr2	43445340	43572727	+	Kynu	protein_coding	Kynu	chr2:43445340-43572727	0	0	21.3449	15.2456	9.14763	6.79883	1.99638	3.40557	0.000660252	0.0225013
ENSMUSG00000104114	chr1	89411159	89413543	+	Gm37297	TEC	Gm37297	chr1:89411159-89413543	65.0664	125.557	14.6044	28.3132	58.3852	-2.14794	0.630901	-3.40456	0.000662708	0.0225388
ENSMUSG00000020151	chr10	115854117	116110837	+	Ptprr	protein_coding	Ptprr	chr10:115854117-116110837	64.2214	44.3696	10.1108	5.44485	31.0367	-2.80676	0.826558	-3.39572	0.000684492	0.0230913
ENSMUSG00000024907	chr19	3459914	3464544	-	Gal	protein_coding	Gal	chr19:3459914-3464544	16.0553	7.55228	50.5538	82.7617	39.2308	2.49042	0.734783	3.38933	0.000700631	0.023398
ENSMUSG00000050640	chr5	100225730	100307667	-	Tmem150c	protein_coding	Tmem150c	chr5:100225730-100307667	4.22509	3.77614	40.443	38.1139	21.6395	3.29358	0.973597	3.3829	0.000717245	0.0237147
ENSMUSG00000086938	chr19	5456767	5472875	+	4930481A15Rik	lncRNA	4930481A15Rik	chr19:5456767-5472875	81.1218	66.0824	12.3576	18.5125	44.5186	-2.25276	0.665783	-3.38362	0.000715375	0.0237147
ENSMUSG00000007122	chr1	172037460	172047435	-	Casq1	protein_coding	Casq1	chr1:172037460-172047435	5.07011	8.49631	40.443	57.7154	27.9312	2.86203	0.85006	3.36686	0.000760292	0.024648
ENSMUSG00000027560	chr2	170573726	170721689	+	Dok5	protein_coding	Dok5	chr2:170573726-170721689	96.3321	37.7614	179.747	213.438	131.82	1.54773	0.462178	3.34877	0.000811711	0.0258333
ENSMUSG00000110558	chr8	73171252	73175316	-	Gm45779	TEC	Gm45779	chr8:73171252-73175316	86.1919	52.8659	17.9747	7.62279	41.1638	-2.44539	0.733286	-3.33483	0.000853512	0.0267826
ENSMUSG00000073530	chr1	158539296	158785937	-	Pappa2	protein_coding	Pappa2	chr1:158539296-158785937	41.4059	36.8174	137.057	104.541	79.9553	1.6258	0.488426	3.32865	0.000872678	0.027281
ENSMUSG00000004031	chr1	158072838	158183896	-	Brinp2	protein_coding	Brinp2	chr1:158072838-158183896	12.6753	5.66421	67.405	44.6477	32.5981	2.60224	0.797656	3.26236	0.00110488	0.0328543
ENSMUSG00000033849	chr1	143516401	143530352	+	B3galt2	protein_coding	B3galt2	chr1:143516401-143530352	0	0	17.9747	15.2456	8.30506	6.65955	2.04155	3.26201	0.00110627	0.0328543
ENSMUSG00000112441	chr12	8341023	8343694	-	Gm48898	lncRNA	Gm48898	chr12:8341023-8343694	16.0553	9.44035	62.9114	64.2492	38.1641	2.31296	0.709661	3.25924	0.00111712	0.0330583
ENSMUSG00000027419	chr2	143388075	143658205	+	Pcsk2	protein_coding	Pcsk2	chr2:143388075-143658205	51.5461	79.2989	15.7278	9.80072	39.0934	-2.35817	0.723652	-3.2587	0.00111924	0.0330622
ENSMUSG00000113505	chr13	69143655	69146138	-	Gm48593	TEC	Gm48593	chr13:69143655-69146138	48.166	18.8807	0	3.26691	17.5784	-4.3482	1.33846	-3.24864	0.00115957	0.033952
ENSMUSG00000034591	chr10	83066711	83173746	-	Slc41a2	protein_coding	Slc41a2	chr10:83066711-83173746	11.8303	17.9367	90.9968	50.0926	42.7141	2.24825	0.69277	3.2453	0.00117327	0.0341728
ENSMUSG00000108954	chr7	120651567	120655544	+	Gm44901	TEC	Gm44901	chr7:120651567-120655544	183.369	84.9631	47.1835	34.847	87.5907	-1.71199	0.528404	-3.23993	0.0011956	0.0345688
ENSMUSG00000108238	chr6	134061563	134064427	+	Gm43984	TEC	Gm43984	chr6:134061563-134064427	51.5461	41.5375	5.61709	7.62279	26.5809	-2.81291	0.874541	-3.21644	0.00129791	0.037025
ENSMUSG00000034912	chr12	66512833	67269323	-	Mdga2	protein_coding	Mdga2	chr12:66512833-67269323	21.9705	14.1605	68.5285	81.6727	46.583	2.05177	0.639763	3.20708	0.00134089	0.0379258
ENSMUSG00000104586	chr3	58024473	58075037	+	4921539H07Rik	lncRNA	4921539H07Rik	chr3:58024473-58075037	0	0	20.2215	11.9787	8.05004	6.61431	2.06501	3.20305	0.00135982	0.0383959
ENSMUSG00000053519	chr11	33579338	33942988	-	Kcnip1	protein_coding	Kcnip1	chr11:33579338-33942988	7.60517	0.944035	77.5158	16.3345	25.5999	3.43625	1.08167	3.17679	0.00148913	0.0412763
ENSMUSG00000034987	chr13	54346147	54390199	+	Hrh2	protein_coding	Hrh2	chr13:54346147-54390199	0	0	17.9747	13.0676	7.76058	6.56161	2.07947	3.15543	0.00160261	0.0435507
ENSMUSG00000086712	chr4	53261355	53270232	-	Mexis	lncRNA	Mexis	chr4:53261355-53270232	0	0	14.6044	16.3345	7.73474	6.55711	2.07857	3.15463	0.00160704	0.0435997
ENSMUSG00000112944	chr13	32279261	32283158	-	Gm48885	TEC	Gm48885	chr13:32279261-32283158	25.3506	64.1944	7.86392	0	24.3522	-3.51652	1.11763	-3.1464	0.00165294	0.0446267
ENSMUSG00000032338	chr9	58730694	58770458	+	Hcn4	protein_coding	Hcn4	chr9:58730694-58770458	36.3358	45.3137	108.971	126.32	79.2353	1.52869	0.48674	3.14066	0.00168565	0.045283
ENSMUSG00000051243	chr9	58103579	58111602	-	Islr2	protein_coding	Islr2	chr9:58103579-58111602	32.9557	29.2651	78.6392	123.054	65.9784	1.6962	0.545038	3.11208	0.00185776	0.0487326

## Sheet: HL_Maint_E115vsE125_Significant
gene_id	seqid	start	end	strand	gene_name	gene_biotype	gene_short_name	locus	HL_Shox2trac_E115_MAINTAIN_1_RR7	HL_Shox2trac_E115_MAINTAIN_2_RR19	HL_Shox2trac_E125_MAINTAIN_2_RR13	HL_Shox2trac_E125_MAINTAIN_3_RR14	baseMean	log2FoldChange	lfcSE	stat	pvalue	padj
ENSMUSG00000028364	chr4	63878021	63965252	-	Tnc	protein_coding	Tnc	chr4:63878021-63965252	644.883	456.082	4502.6	5454.29	2764.46	3.17258	0.187289	16.9395	2.30198e-64	3.5996e-60
ENSMUSG00000036446	chr10	97400989	97408565	+	Lum	protein_coding	Lum	chr10:97400989-97408565	2689.45	2080.64	16973.8	14216.5	8990.09	2.70799	0.161168	16.8023	2.34828e-63	1.836e-59
ENSMUSG00000019929	chr10	97315470	97354005	+	Dcn	protein_coding	Dcn	chr10:97315470-97354005	583.509	432.21	4111.99	3561.91	2172.41	2.91326	0.182073	16.0006	1.2661e-57	6.59934e-54
ENSMUSG00000068699	chr6	29433274	29461882	+	Flnc	protein_coding	Flnc	chr6:29433274-29461882	470.838	544.032	2551.33	2948.11	1628.58	2.44017	0.173782	14.0416	8.67686e-45	3.392e-41
ENSMUSG00000001506	chr11	94827049	94843868	+	Col1a1	protein_coding	Col1a1	chr11:94827049-94843868	9520.26	9018.62	29969.9	30446.2	19738.8	1.70428	0.124675	13.6698	1.53852e-42	4.81157e-39
ENSMUSG00000021390	chr13	49761521	49777977	+	Ogn	protein_coding	Ogn	chr13:49761521-49777977	159.389	138.207	1238.99	1115.22	662.951	2.97947	0.218997	13.6051	3.73516e-42	9.73444e-39
ENSMUSG00000033491	chr9	86625701	86640496	+	Prss35	protein_coding	Prss35	chr9:86625701-86640496	260.152	177.156	1522.67	1769.62	932.399	2.90401	0.220533	13.1682	1.3378e-39	2.98846e-36
ENSMUSG00000022636	chr16	52069358	52274437	-	Alcam	protein_coding	Alcam	chr16:52069358-52274437	478.166	309.081	2607	2512.79	1476.76	2.69503	0.205745	13.0989	3.3398e-39	6.52805e-36
ENSMUSG00000098557	chr14	103214016	103220073	-	Kctd12	protein_coding	Kctd12	chr14:103214016-103220073	1131.29	1353.17	4832.23	4727.18	3010.97	1.94551	0.153676	12.6598	9.87653e-37	1.71599e-33
ENSMUSG00000020122	chr11	16702202	16868158	+	Egfr	protein_coding	Egfr	chr11:16702202-16868158	207.022	179.669	1146.2	1268.2	700.272	2.63859	0.211854	12.4547	1.31787e-35	2.06076e-32
ENSMUSG00000000402	chrX	165306002	165368716	-	Egfl6	protein_coding	Egfl6	chrX:165306002-165368716	192.366	110.565	1348.57	1202.1	713.4	3.06112	0.252476	12.1244	7.84203e-34	1.02188e-30
ENSMUSG00000043099	chr11	75055390	75060345	-	Hic1	protein_coding	Hic1	chr11:75055390-75060345	3377.39	2373.39	12278.5	11616.8	7411.53	2.05384	0.169311	12.1306	7.27459e-34	1.02188e-30
ENSMUSG00000054162	chr8	63404042	63810137	+	Spock3	protein_coding	Spock3	chr8:63404042-63810137	558.776	510.109	2189	2074.63	1333.13	1.9946	0.170501	11.6985	1.2976e-31	1.56081e-28
ENSMUSG00000024427	chr18	38719299	38734468	-	Spry4	protein_coding	Spry4	chr18:38719299-38734468	267.48	208.567	1305.27	1280.47	765.447	2.43592	0.209763	11.6127	3.55124e-31	3.96648e-28
ENSMUSG00000001119	chr10	76544625	76562002	-	Col6a1	protein_coding	Col6a1	chr10:76544625-76562002	1723.05	1472.53	5145.96	5489.23	3457.69	1.73358	0.149988	11.5582	6.71244e-31	6.9975e-28
ENSMUSG00000056174	chr4	126180585	126208123	+	Col8a2	protein_coding	Col8a2	chr4:126180585-126208123	318.777	263.849	1886.76	1381.51	962.726	2.4848	0.2164	11.4824	1.61644e-30	1.57976e-27
ENSMUSG00000032231	chr9	69360901	69399077	+	Anxa2	protein_coding	Anxa2	chr9:69360901-69399077	807.935	635.751	3549.94	2746.98	1935.15	2.1227	0.188212	11.2782	1.6812e-29	1.54641e-26
ENSMUSG00000025089	chr19	58224035	58444341	-	Gfra1	protein_coding	Gfra1	chr19:58224035-58444341	446.105	409.595	1818.72	1673.3	1086.93	2.02749	0.180439	11.2364	2.70079e-29	2.34624e-26
ENSMUSG00000038151	chr10	44313172	44334744	-	Prdm1	protein_coding	Prdm1	chr10:44313172-44334744	179.541	119.36	1001.27	1006.63	576.698	2.73767	0.244413	11.201	4.03168e-29	3.31807e-26
ENSMUSG00000032394	chr9	65048470	65093154	+	Igdcc3	protein_coding	Igdcc3	chr9:65048470-65093154	8513.55	7416.68	2753.7	2579.83	5315.94	-1.57877	0.142177	-11.1042	1.1965e-28	9.35481e-26
ENSMUSG00000045658	chr1	84014016	84341901	-	Pid1	protein_coding	Pid1	chr1:84014016-84341901	32.977	11.3078	490.47	458.931	248.421	4.36954	0.394023	11.0895	1.40999e-28	1.04991e-25
ENSMUSG00000036502	chrX	37285449	37341316	-	Tmem255a	protein_coding	Tmem255a	chrX:37285449-37341316	96.1828	67.847	666.332	689.341	379.926	3.0349	0.275469	11.0172	3.15661e-28	2.14608e-25
ENSMUSG00000062713	chr16	93885789	93927891	+	Sim2	protein_coding	Sim2	chr16:93885789-93927891	44.8853	13.8207	509.912	567.526	284.036	4.15045	0.386081	10.7502	5.91186e-27	3.85182e-24
ENSMUSG00000027547	chr2	168590251	168609121	-	Sall4	protein_coding	Sall4	chr2:168590251-168609121	556.028	569.161	76.0007	58.5468	314.934	-3.06197	0.286657	-10.6817	1.24033e-26	7.75801e-24
ENSMUSG00000018593	chr11	55285325	55314009	-	Sparc	protein_coding	Sparc	chr11:55285325-55314009	2998.16	2519.13	10276.9	8050.18	5961.09	1.73139	0.162359	10.664	1.50038e-26	9.02362e-24
ENSMUSG00000020427	chr11	7156085	7163923	-	Igfbp3	protein_coding	Igfbp3	chr11:7156085-7163923	3736.47	2908.62	11666.1	9978.44	7072.41	1.70293	0.159781	10.6579	1.60227e-26	9.27949e-24
ENSMUSG00000023885	chr17	14885761	14914497	-	Thbs2	protein_coding	Thbs2	chr17:14885761-14914497	393.891	255.054	1847.88	1511.83	1002.16	2.36611	0.226579	10.4427	1.58194e-25	8.83456e-23
ENSMUSG00000000305	chr2	179084223	179541166	+	Cdh4	protein_coding	Cdh4	chr2:179084223-179541166	427.784	307.824	1628.71	1596.82	990.284	2.12746	0.204637	10.3962	2.57905e-25	1.39064e-22
ENSMUSG00000016918	chr1	12762500	12931416	+	Sulf1	protein_coding	Sulf1	chr1:12762500-12931416	2269	1703.71	7424.21	6200.29	4399.3	1.77682	0.171198	10.3787	3.09912e-25	1.61537e-22
ENSMUSG00000041482	chr18	63143283	63520254	-	Piezo2	protein_coding	Piezo2	chr18:63143283-63520254	136.488	92.9755	696.379	1029.29	488.783	2.90107	0.282255	10.2782	8.8374e-25	4.45776e-22
ENSMUSG00000018263	chr5	119970732	120023284	+	Tbx5	protein_coding	Tbx5	chr5:119970732-120023284	210.686	207.31	1021.59	915.029	588.654	2.21172	0.217464	10.1705	2.68502e-24	1.27229e-21
ENSMUSG00000058145	chr7	66489482	66802919	+	Adamts17	protein_coding	Adamts17	chr7:66489482-66802919	821.676	585.494	3021.47	2480.68	1727.33	1.96423	0.196141	10.0144	1.31816e-23	5.88917e-21
ENSMUSG00000040624	chr10	3690363	3917303	+	Plekhg1	protein_coding	Plekhg1	chr10:3690363-3917303	434.197	331.696	1474.06	1598.7	959.664	2.00007	0.200357	9.98254	1.8176e-23	7.89496e-21
ENSMUSG00000020241	chr10	76431595	76459464	-	Col6a2	protein_coding	Col6a2	chr10:76431595-76459464	2498.92	1703.71	7175.88	7159.7	4634.55	1.7688	0.177456	9.96753	2.11413e-23	8.93477e-21
ENSMUSG00000032420	chr9	88209249	88254145	+	Nt5e	protein_coding	Nt5e	chr9:88209249-88254145	190.534	131.925	924.381	852.705	524.886	2.45386	0.246763	9.94421	2.67297e-23	1.09993e-20
ENSMUSG00000072944	chrX	138907553	138963461	-	Nup62cl	protein_coding	Nup62cl	chrX:138907553-138963461	70.5341	45.2313	536.424	484.427	284.154	3.12442	0.315617	9.89938	4.18846e-23	1.67936e-20
ENSMUSG00000027832	chr3	66127330	66133226	+	Ptx3	protein_coding	Ptx3	chr3:66127330-66133226	235.419	219.874	1276.99	928.249	665.133	2.275	0.230976	9.84951	6.88766e-23	2.69256e-20
ENSMUSG00000027230	chr2	91812672	91854847	-	Creb3l1	protein_coding	Creb3l1	chr2:91812672-91854847	91.6027	71.6162	617.727	527.865	327.203	2.8033	0.28594	9.8038	1.0843e-22	4.03694e-20
ENSMUSG00000003657	chr8	110864133	110894842	-	Calb2	protein_coding	Calb2	chr8:110864133-110894842	1269.61	768.932	4927.68	3786.65	2688.22	2.09333	0.21619	9.68281	3.56761e-22	1.26788e-19
ENSMUSG00000028565	chr4	97660970	98007111	+	Nfia	protein_coding	Nfia	chr4:97660970-98007111	512.059	380.697	1778.95	1621.37	1073.27	1.92536	0.199039	9.67332	3.91475e-22	1.36033e-19
ENSMUSG00000045667	chr11	72279989	72302539	-	Smtnl2	protein_coding	Smtnl2	chr11:72279989-72302539	757.554	505.083	2708.63	2283.32	1563.65	1.97956	0.205803	9.61869	6.66722e-22	2.26642e-19
ENSMUSG00000027750	chr3	54268529	54298458	+	Postn	protein_coding	Postn	chr3:54268529-54298458	130.992	50.257	861.636	787.548	457.608	3.16536	0.33072	9.57112	1.05757e-21	3.44526e-19
ENSMUSG00000020467	chr11	28803203	28876743	+	Efemp1	protein_coding	Efemp1	chr11:28803203-28876743	243.663	133.181	1165.64	1028.35	642.707	2.53118	0.265434	9.536	1.48441e-21	4.73709e-19
ENSMUSG00000005220	chr5	72457367	72661816	-	Corin	protein_coding	Corin	chr5:72457367-72661816	44.8853	18.8464	363.213	487.26	228.551	3.70409	0.392713	9.43205	4.02141e-21	1.23299e-18
ENSMUSG00000051323	chrX	132483608	132589736	-	Pcdh19	protein_coding	Pcdh19	chrX:132483608-132589736	296.793	228.669	1162.99	1022.68	677.782	2.05171	0.22034	9.31156	1.25969e-20	3.78803e-18
ENSMUSG00000043719	chr9	105565007	105705359	-	Col6a6	protein_coding	Col6a6	chr9:105565007-105705359	62.2898	21.3592	514.331	487.26	271.31	3.54788	0.381151	9.30833	1.29854e-20	3.83119e-18
ENSMUSG00000047821	chr11	62711056	62741634	+	Trim16	protein_coding	Trim16	chr11:62711056-62741634	85.1905	35.1799	557.633	549.584	306.897	3.17667	0.349536	9.08825	1.0065e-19	2.86157e-17
ENSMUSG00000034205	chr14	69846516	69933283	+	Loxl2	protein_coding	Loxl2	chr14:69846516-69933283	216.182	258.824	922.614	946.191	585.953	1.97981	0.219194	9.03223	1.68205e-19	4.69684e-17
ENSMUSG00000050700	chr2	160748356	160754248	-	Emilin3	protein_coding	Emilin3	chr2:160748356-160754248	873.889	694.803	2303	2362.64	1558.58	1.57016	0.175176	8.96331	3.15062e-19	8.64321e-17
ENSMUSG00000043496	chr6	53792452	53797815	-	Tril	protein_coding	Tril	chr6:53792452-53797815	11009.7	7458.14	27299.3	26227.1	17998.6	1.53487	0.17152	8.94865	3.59848e-19	9.70163e-17
ENSMUSG00000031963	chr9	23134371	23396496	+	Bmper	protein_coding	Bmper	chr9:23134371-23396496	651.295	457.339	2043.18	1825.34	1244.29	1.79927	0.201816	8.91538	4.86138e-19	1.28843e-16
ENSMUSG00000029287	chr5	107254435	107437495	-	Tgfbr3	protein_coding	Tgfbr3	chr5:107254435-107437495	724.577	763.907	1980.44	2277.66	1436.64	1.51686	0.170274	8.90834	5.18038e-19	1.35009e-16
ENSMUSG00000053626	chr8	64467964	64659305	-	Tll1	protein_coding	Tll1	chr8:64467964-64659305	122.748	126.899	591.215	601.521	360.596	2.25722	0.257241	8.77471	1.71342e-18	4.32142e-16
ENSMUSG00000036437	chr8	67149843	67159444	+	Npy1r	protein_coding	Npy1r	chr8:67149843-67159444	28.3968	10.0514	284.561	315.397	159.602	3.9167	0.449721	8.70917	3.06115e-18	7.59797e-16
ENSMUSG00000066113	chr4	85432408	86346622	+	Adamtsl1	protein_coding	Adamtsl1	chr4:85432408-86346622	535.876	301.542	1621.64	1950.93	1102.5	2.08728	0.242293	8.61471	7.01184e-18	1.68683e-15
ENSMUSG00000063626	chr8	29136744	29709664	-	Unc5d	protein_coding	Unc5d	chr8:29136744-29709664	31.1449	26.3849	305.77	275.736	159.759	3.32985	0.391352	8.50857	1.76086e-17	4.1719e-15
ENSMUSG00000025105	chr7	81616400	81642055	-	Bnc1	protein_coding	Bnc1	chr7:81616400-81642055	61.3738	90.4626	590.331	413.604	288.943	2.73648	0.323683	8.4542	2.81018e-17	6.55864e-15
ENSMUSG00000059898	chr18	20093986	20135408	-	Dsc3	protein_coding	Dsc3	chr18:20093986-20135408	34.809	12.5643	369.399	276.681	173.363	3.72915	0.441399	8.44848	2.95119e-17	6.78643e-15
ENSMUSG00000019970	chr10	21758082	21875802	+	Sgk1	protein_coding	Sgk1	chr10:21758082-21875802	610.074	497.544	1679.97	1584.54	1093.03	1.55686	0.186103	8.3656	5.98079e-17	1.33602e-14
ENSMUSG00000035783	chr19	34218489	34232990	-	Acta2	protein_coding	Acta2	chr19:34218489-34232990	54.9616	23.8721	434.795	336.172	212.45	3.26237	0.392231	8.31747	8.98595e-17	1.97906e-14
ENSMUSG00000052133	chr16	35361731	35484631	+	Sema5b	protein_coding	Sema5b	chr16:35361731-35484631	205.19	180.925	704.332	793.214	470.915	1.9526	0.235835	8.27952	1.2367e-16	2.68587e-14
ENSMUSG00000086596	chr9	113886207	113927796	+	Susd5	protein_coding	Susd5	chr9:113886207-113927796	111.755	89.2062	492.237	518.422	302.905	2.32391	0.283135	8.20779	2.25306e-16	4.82617e-14
ENSMUSG00000043969	chr19	59446803	59453789	+	Emx2	protein_coding	Emx2	chr19:59446803-59453789	416.792	330.44	1209.83	1180.38	784.359	1.67395	0.20424	8.19596	2.48609e-16	5.23741e-14
ENSMUSG00000061535	chr5	43672880	43776145	+	C1qtnf7	protein_coding	C1qtnf7	chr5:43672880-43776145	74.1982	46.4877	412.702	401.329	233.679	2.7389	0.334228	8.19471	2.51203e-16	5.23741e-14
ENSMUSG00000026773	chr2	11476243	11558888	-	Pfkfb3	protein_coding	Pfkfb3	chr2:11476243-11558888	759.386	588.007	1963.65	1863.11	1293.54	1.50327	0.185099	8.12145	4.60637e-16	9.35452e-14
ENSMUSG00000036169	chr12	36364137	36368451	+	Sostdc1	protein_coding	Sostdc1	chr12:36364137-36368451	737.401	506.339	2260.58	1797.01	1325.33	1.70275	0.211276	8.05933	7.67166e-16	1.53797e-13
ENSMUSG00000053199	chr9	51676651	51765156	+	Arhgap20	protein_coding	Arhgap20	chr9:51676651-51765156	88.8546	79.1548	392.376	549.584	277.492	2.48349	0.309934	8.01297	1.11971e-15	2.18861e-13
ENSMUSG00000024366	chr18	34822950	34853440	-	Gfra3	protein_coding	Gfra3	chr18:34822950-34853440	145.648	55.2827	788.287	613.797	400.754	2.78593	0.349765	7.96517	1.65003e-15	3.14653e-13
ENSMUSG00000051048	chr7	99934726	99968906	+	P4ha3	protein_coding	P4ha3	chr7:99934726-99968906	350.838	314.106	1100.24	972.632	684.455	1.63859	0.207125	7.91112	2.55087e-15	4.80579e-13
ENSMUSG00000046618	chr2	38821989	38853765	+	Olfml2a	protein_coding	Olfml2a	chr2:38821989-38853765	201.526	165.848	859.869	636.46	465.926	2.02259	0.256355	7.88981	3.02642e-15	5.63383e-13
ENSMUSG00000030208	chr6	135339542	135360171	+	Emp1	protein_coding	Emp1	chr6:135339542-135360171	499.235	265.106	1506.76	1519.38	947.62	1.97898	0.251398	7.8719	3.49307e-15	6.42602e-13
ENSMUSG00000000031	chr7	142129265	142131880	-	H19	lncRNA	H19	chr7:142129265-142131880	197.862	236.208	21.2095	12.2759	116.889	-3.68979	0.469658	-7.85633	3.95556e-15	7.17299e-13
ENSMUSG00000030782	chr7	127845983	127854871	+	Tgfb1i1	protein_coding	Tgfb1i1	chr7:127845983-127854871	374.655	302.799	1136.48	1012.29	706.555	1.66206	0.211586	7.85522	3.99086e-15	7.17299e-13
ENSMUSG00000040310	chr2	93472728	93511684	+	Alx4	protein_coding	Alx4	chr2:93472728-93511684	946.256	500.057	2616.72	2580.78	1660.95	1.84164	0.236305	7.79346	6.51971e-15	1.15851e-12
ENSMUSG00000062760	chr15	84263403	84331298	-	Shisal1	protein_coding	Shisal1	chr15:84263403-84331298	9.16027	6.28213	190.886	162.42	92.187	4.49085	0.578169	7.76737	8.01339e-15	1.40793e-12
ENSMUSG00000022367	chr15	56529022	56557935	-	Has2	protein_coding	Has2	chr15:56529022-56557935	469.006	266.362	1273.45	1560.93	892.438	1.94052	0.249881	7.76576	8.11561e-15	1.41004e-12
ENSMUSG00000036356	chr8	68809432	69187798	-	Csgalnact1	protein_coding	Csgalnact1	chr8:68809432-69187798	87.9386	57.7956	448.051	388.108	245.473	2.50857	0.325227	7.71327	1.22639e-14	2.04034e-12
ENSMUSG00000038541	chr17	74323949	74354911	-	Srd5a2	protein_coding	Srd5a2	chr17:74323949-74354911	11.9083	3.76928	188.234	176.585	95.1241	4.47395	0.583384	7.66897	1.73386e-14	2.8242e-12
ENSMUSG00000020000	chr10	24099414	24178688	+	Moxd1	protein_coding	Moxd1	chr10:24099414-24178688	347.174	256.311	982.707	991.518	644.427	1.70505	0.222819	7.65217	1.97622e-14	3.16832e-12
ENSMUSG00000041559	chr1	133964991	133976015	+	Fmod	protein_coding	Fmod	chr1:133964991-133976015	248.243	119.36	852.799	901.809	530.553	2.2443	0.293313	7.65155	1.98564e-14	3.16832e-12
ENSMUSG00000021765	chr13	114588825	114595487	-	Fst	protein_coding	Fst	chr13:114588825-114595487	211.602	231.182	752.937	696.895	473.154	1.7131	0.23059	7.42921	1.09251e-13	1.64265e-11
ENSMUSG00000028036	chr3	151502138	151543267	-	Ptgfr	protein_coding	Ptgfr	chr3:151502138-151543267	76.0302	56.5391	359.678	364.501	214.187	2.44047	0.329861	7.39847	1.37761e-13	2.02461e-11
ENSMUSG00000034981	chr5	91665473	91774753	+	Parm1	protein_coding	Parm1	chr5:91665473-91774753	264.732	256.311	927.032	746.943	548.754	1.68347	0.227503	7.39978	1.36412e-13	2.02461e-11
ENSMUSG00000059336	chr18	78143305	78185334	-	Slc14a1	protein_coding	Slc14a1	chr18:78143305-78185334	339.846	288.978	1314.11	865.925	702.214	1.79179	0.242208	7.39772	1.38539e-13	2.02461e-11
ENSMUSG00000060534	chr18	71386704	72484140	-	Dcc	protein_coding	Dcc	chr18:71386704-72484140	87.0225	36.4363	420.655	415.493	239.902	2.73829	0.372548	7.35016	1.97968e-13	2.78885e-11
ENSMUSG00000047330	chr1	78794474	78797745	+	Kcne4	protein_coding	Kcne4	chr1:78794474-78797745	25.6487	6.28213	205.025	262.516	124.868	3.81705	0.519594	7.34623	2.03881e-13	2.84651e-11
ENSMUSG00000038128	chr18	33071443	33319323	+	Camk4	protein_coding	Camk4	chr18:33071443-33319323	105.343	89.2062	516.098	392.83	275.869	2.22007	0.302476	7.33965	2.14148e-13	2.93739e-11
ENSMUSG00000032179	chr9	75682645	75807592	+	Bmp5	protein_coding	Bmp5	chr9:75682645-75807592	157.557	99.2576	600.052	518.422	343.822	2.1132	0.291936	7.23856	4.53468e-13	6.00922e-11
ENSMUSG00000074743	chr2	148246385	148250108	-	Thbd	protein_coding	Thbd	chr2:148246385-148250108	28.3968	22.6157	275.724	190.749	129.371	3.18377	0.441501	7.21125	5.54404e-13	7.16464e-11
ENSMUSG00000079259	chr9	114336200	114393437	-	Trim71	protein_coding	Trim71	chr9:114336200-114393437	877.554	629.469	231.537	200.192	484.688	-1.80488	0.25191	-7.16478	7.79097e-13	9.90467e-11
ENSMUSG00000027015	chr2	70948266	70973270	+	Cybrd1	protein_coding	Cybrd1	chr2:70948266-70973270	144.732	113.078	535.54	486.316	319.917	1.98114	0.276874	7.1554	8.34303e-13	1.0521e-10
ENSMUSG00000005124	chr15	66763168	66795050	+	Ccn4	protein_coding	Ccn4	chr15:66763168-66795050	641.219	451.057	1689.69	1426.84	1052.2	1.50919	0.211023	7.15177	8.56669e-13	1.07166e-10
ENSMUSG00000022309	chr15	42288118	42540373	-	Angpt1	protein_coding	Angpt1	chr15:42288118-42540373	172.213	162.079	650.425	533.531	379.562	1.82338	0.257024	7.09421	1.30092e-12	1.61448e-10
ENSMUSG00000036545	chr11	50492910	50698400	+	Adamts2	protein_coding	Adamts2	chr11:50492910-50698400	104.427	54.0263	414.469	438.156	252.77	2.41215	0.342112	7.05075	1.77951e-12	2.15707e-10
ENSMUSG00000032373	chr9	66620967	66674127	+	Car12	protein_coding	Car12	chr9:66620967-66674127	323.357	211.079	859.869	915.029	577.334	1.72528	0.24523	7.03535	1.98762e-12	2.39081e-10
ENSMUSG00000029335	chr5	99002273	99032255	+	Bmp3	protein_coding	Bmp3	chr5:99002273-99032255	174.961	130.668	505.493	670.455	370.394	1.9379	0.278912	6.94809	3.70265e-12	4.35326e-10
ENSMUSG00000024109	chr17	90341058	91400499	-	Nrxn1	protein_coding	Nrxn1	chr17:90341058-91400499	95.2668	40.2056	417.12	406.05	239.661	2.58353	0.371997	6.94503	3.78367e-12	4.39225e-10
ENSMUSG00000091002	chr7	137810702	137999457	-	Tcerg1l	protein_coding	Tcerg1l	chr7:137810702-137999457	234.503	153.284	647.774	750.72	446.57	1.8431	0.265846	6.93296	4.12115e-12	4.70383e-10
ENSMUSG00000022840	chr16	34975246	35126108	+	Adcy5	protein_coding	Adcy5	chr16:34975246-35126108	283.968	197.259	796.24	763.941	510.352	1.69098	0.245037	6.90091	5.16697e-12	5.85478e-10
ENSMUSG00000046491	chr11	43365102	43382352	+	C1qtnf2	protein_coding	C1qtnf2	chr11:43365102-43382352	13.7404	5.0257	182.048	140.701	85.3789	4.05214	0.587854	6.8931	5.45904e-12	6.05412e-10
ENSMUSG00000020701	chr11	82279725	82337158	+	Tmem132e	protein_coding	Tmem132e	chr11:82279725-82337158	41.2212	46.4877	243.909	286.124	154.435	2.5993	0.378855	6.86093	6.84147e-12	7.42085e-10
ENSMUSG00000027827	chr3	64856616	65285640	+	Kcnab1	protein_coding	Kcnab1	chr3:64856616-65285640	32.977	30.1542	220.049	231.354	128.633	2.83436	0.41317	6.86003	6.88449e-12	7.42085e-10
ENSMUSG00000027199	chr2	122424947	122441784	-	Gatm	protein_coding	Gatm	chr2:122424947-122441784	218.014	182.182	619.494	656.29	418.995	1.66896	0.244166	6.83535	8.18043e-12	8.70187e-10
ENSMUSG00000026676	chr2	5142586	5235689	+	Ccdc3	protein_coding	Ccdc3	chr2:5142586-5235689	44.8853	10.0514	344.654	244.574	161.041	3.38322	0.495671	6.82553	8.75988e-12	9.25528e-10
ENSMUSG00000034714	chr11	114566256	114611803	+	Ttyh2	protein_coding	Ttyh2	chr11:114566256-114611803	240.915	155.797	692.844	677.065	441.655	1.78052	0.263929	6.74621	1.51758e-11	1.531e-09
ENSMUSG00000024529	chr18	52649138	52662939	-	Lox	protein_coding	Lox	chr18:52649138-52662939	490.99	241.234	3636.55	3522.25	1972.75	3.2874	0.48966	6.71364	1.89826e-11	1.87868e-09
ENSMUSG00000036111	chr7	108737778	108774414	-	Lmo1	protein_coding	Lmo1	chr7:108737778-108774414	818.012	1169.73	357.027	319.174	665.986	-1.5536	0.232582	-6.67978	2.39306e-11	2.33877e-09
ENSMUSG00000055254	chr13	58954382	59281784	+	Ntrk2	protein_coding	Ntrk2	chr13:58954382-59281784	96.1828	60.3084	402.097	345.615	226.051	2.2448	0.337146	6.65824	2.77127e-11	2.67496e-09
ENSMUSG00000109130	chr7	98553474	98557262	+	Gm45187	lncRNA	Gm45187	chr7:98553474-98557262	48.5494	32.6671	250.979	253.073	146.317	2.62026	0.395344	6.62778	3.40764e-11	3.26903e-09
ENSMUSG00000030607	chr7	78703230	78764847	+	Acan	protein_coding	Acan	chr7:78703230-78764847	27.4808	12.5643	198.839	187.916	106.7	3.24024	0.490665	6.60377	4.00822e-11	3.79858e-09
ENSMUSG00000036856	chr4	137004799	137027037	+	Wnt4	protein_coding	Wnt4	chr4:137004799-137027037	98.0149	77.8984	402.981	343.726	230.655	2.07992	0.316531	6.57097	4.9988e-11	4.65275e-09
ENSMUSG00000026072	chr1	40264239	40356417	+	Il1r1	protein_coding	Il1r1	chr1:40264239-40356417	86.1065	71.6162	344.654	340.893	210.818	2.11475	0.322255	6.56237	5.29605e-11	4.84294e-09
ENSMUSG00000021974	chr14	58308003	58350177	+	Fgf9	protein_coding	Fgf9	chr14:58308003-58350177	345.342	408.338	97.2102	93.4859	236.094	-1.98117	0.304555	-6.50513	7.76269e-11	6.89688e-09
ENSMUSG00000031137	chrX	58107504	58613431	-	Fgf13	protein_coding	Fgf13	chrX:58107504-58613431	209.77	229.926	768.845	576.969	446.377	1.61582	0.251294	6.43001	1.27599e-10	1.10848e-08
ENSMUSG00000087095	chr19	59413535	59447067	-	Emx2os	lncRNA	Emx2os	chr19:59413535-59447067	165.801	138.207	531.121	475.928	327.764	1.72421	0.269246	6.40385	1.51504e-10	1.29457e-08
ENSMUSG00000039377	chr1	184459336	184464816	-	Hlx	protein_coding	Hlx	chr1:184459336-184464816	142.9	118.104	494.888	423.048	294.735	1.81028	0.283698	6.381	1.75934e-10	1.48707e-08
ENSMUSG00000000120	chr11	95459643	95478561	-	Ngfr	protein_coding	Ngfr	chr11:95459643-95478561	72.3661	46.4877	290.747	305.954	178.889	2.31525	0.363366	6.37167	1.86984e-10	1.57197e-08
ENSMUSG00000039313	chr9	89469268	89505178	-	Minar1	protein_coding	Minar1	chr9:89469268-89505178	11.9083	13.8207	142.28	144.478	78.1219	3.48608	0.549548	6.34354	2.24542e-10	1.86764e-08
ENSMUSG00000045589	chr4	56957172	56990391	-	Frrs1l	protein_coding	Frrs1l	chr4:56957172-56990391	119.083	67.847	361.445	476.873	256.312	2.15288	0.339572	6.33997	2.29804e-10	1.90129e-08
ENSMUSG00000039004	chr13	38529082	38684278	+	Bmp6	protein_coding	Bmp6	chr13:38529082-38684278	54.9616	28.8978	288.096	232.298	151.063	2.6147	0.413759	6.31938	2.62621e-10	2.16137e-08
ENSMUSG00000049556	chr9	56525758	56703422	-	Lingo1	protein_coding	Lingo1	chr9:56525758-56703422	210.686	197.259	586.796	585.468	395.052	1.52155	0.242936	6.26315	3.77276e-10	2.99465e-08
ENSMUSG00000022548	chr16	31115009	31133626	-	Apod	protein_coding	Apod	chr16:31115009-31133626	147.48	90.4626	545.261	402.273	296.369	1.98454	0.319021	6.2207	4.94929e-10	3.90869e-08
ENSMUSG00000070424	chr7	101746085	101752052	-	Art5	protein_coding	Art5	chr7:101746085-101752052	353.586	565.391	129.908	104.818	288.426	-1.96557	0.317461	-6.19154	5.95785e-10	4.57455e-08
ENSMUSG00000047842	chr13	52658415	52685315	-	Diras2	protein_coding	Diras2	chr13:52658415-52685315	24.7327	7.53855	170.56	173.752	94.1457	3.37078	0.546147	6.17192	6.74666e-10	5.12124e-08
ENSMUSG00000029304	chr5	104582983	104588916	+	Spp1	protein_coding	Spp1	chr5:104582983-104588916	553.28	490.006	183.816	160.531	346.908	-1.59962	0.259764	-6.15798	7.36765e-10	5.5656e-08
ENSMUSG00000024431	chr18	39543597	39652474	-	Nr3c1	protein_coding	Nr3c1	chr18:39543597-39652474	208.854	180.925	552.331	573.192	378.825	1.527	0.249944	6.10937	1.00027e-09	7.41294e-08
ENSMUSG00000063873	chr2	145009673	145484086	+	Slc24a3	protein_coding	Slc24a3	chr2:145009673-145484086	9.16027	7.53855	98.9777	142.59	64.5665	3.8431	0.636422	6.03861	1.55451e-09	1.12536e-07
ENSMUSG00000046318	chr18	66189925	66425738	-	Ccbe1	protein_coding	Ccbe1	chr18:66189925-66425738	52.2135	18.8464	208.56	298.4	144.505	2.80759	0.465904	6.02611	1.6795e-09	1.21025e-07
ENSMUSG00000053702	chr2	17348719	17735854	-	Nebl	protein_coding	Nebl	chr2:17348719-17735854	25.6487	22.6157	160.839	172.807	95.4776	2.78419	0.472932	5.88707	3.93093e-09	2.68419e-07
ENSMUSG00000037005	chrX	47197601	47225858	+	Xpnpep2	protein_coding	Xpnpep2	chrX:47197601-47225858	153.892	66.5905	485.167	444.766	287.604	2.06294	0.353477	5.83613	5.34287e-09	3.55517e-07
ENSMUSG00000118668	chr19	6806577	6818004	-	RPS6KA4	protein_coding	RPS6KA4	chr19:6806577-6818004	174.045	157.053	452.469	523.144	326.678	1.55677	0.266895	5.8329	5.44719e-09	3.60923e-07
ENSMUSG00000003279	chr17	70276067	71128408	+	Dlgap1	protein_coding	Dlgap1	chr17:70276067-71128408	49.4654	50.257	231.537	234.187	141.362	2.22396	0.381473	5.82994	5.54474e-09	3.65836e-07
ENSMUSG00000051022	chr5	39771277	39912818	-	Hs3st1	protein_coding	Hs3st1	chr5:39771277-39912818	182.289	152.027	556.75	449.488	335.139	1.58648	0.272716	5.81734	5.97932e-09	3.92852e-07
ENSMUSG00000027188	chr2	102380356	102473386	+	Pamr1	protein_coding	Pamr1	chr2:102380356-102473386	244.579	133.181	569.122	693.118	410	1.73179	0.297975	5.81188	6.17735e-09	4.0248e-07
ENSMUSG00000045136	chr13	34310730	34314337	-	Tubb2b	protein_coding	Tubb2b	chr13:34310730-34314337	240.915	184.695	670.751	543.918	410.07	1.50877	0.259741	5.80876	6.29355e-09	4.08349e-07
ENSMUSG00000074934	chr2	113576508	113588991	-	Grem1	protein_coding	Grem1	chr2:113576508-113588991	79.6943	43.9749	266.003	312.564	175.559	2.21116	0.381576	5.7948	6.84019e-09	4.40165e-07
ENSMUSG00000073530	chr1	158539296	158785937	-	Pappa2	protein_coding	Pappa2	chr1:158539296-158785937	5.49616	3.76928	97.2102	94.4302	50.2265	4.34544	0.753523	5.76683	8.07783e-09	5.14195e-07
ENSMUSG00000089827	chr13	81032342	81033643	-	1700023H06Rik	lncRNA	1700023H06Rik	chr13:81032342-81033643	545.036	591.776	63.6285	187.916	347.089	-2.17825	0.377737	-5.76659	8.08928e-09	5.14195e-07
ENSMUSG00000068457	chrY	1096860	1245759	-	Uty	protein_coding	Uty	chrY:1096860-1245759	116.335	196.002	21.2095	3.77721	84.3311	-3.63072	0.635015	-5.71754	1.08079e-08	6.67998e-07
ENSMUSG00000022032	chr14	65903851	66002275	+	Scara5	protein_coding	Scara5	chr14:65903851-66002275	49.4654	59.052	224.467	257.795	147.695	2.1569	0.378491	5.69869	1.2073e-08	7.43247e-07
ENSMUSG00000089726	chr14	115280310	115284159	+	Mir17hg	lncRNA	Mir17hg	chr14:115280310-115284159	558.776	782.753	144.048	261.572	436.787	-1.72562	0.303075	-5.69369	1.24323e-08	7.62371e-07
ENSMUSG00000030075	chr6	102140264	102550062	-	Cntn3	protein_coding	Cntn3	chr6:102140264-102550062	9.16027	15.0771	88.3729	181.306	73.4791	3.49759	0.617166	5.66718	1.45165e-08	8.79822e-07
ENSMUSG00000040533	chr4	130671695	130682786	+	Matn1	protein_coding	Matn1	chr4:130671695-130682786	105.343	92.9755	332.282	342.782	218.346	1.76413	0.311733	5.65909	1.52173e-08	9.18739e-07
ENSMUSG00000020689	chr11	104498825	104561302	+	Itgb3	protein_coding	Itgb3	chr11:104498825-104561302	74.1982	46.4877	341.12	224.744	171.637	2.21833	0.392525	5.65143	1.59118e-08	9.53496e-07
ENSMUSG00000019913	chr10	50770849	50865248	+	Sim1	protein_coding	Sim1	chr10:50770849-50865248	1.83205	3.76928	112.234	67.0455	46.2201	5.05554	0.898455	5.62693	1.83446e-08	1.0784e-06
ENSMUSG00000053141	chr2	161363909	162503067	-	Ptprt	protein_coding	Ptprt	chr2:161363909-162503067	20.1526	13.8207	122.838	157.699	78.6275	3.02959	0.538351	5.62753	1.8281e-08	1.0784e-06
ENSMUSG00000026109	chr1	50949120	51226429	+	Tmeff2	protein_coding	Tmeff2	chr1:50949120-51226429	262.9	115.591	678.704	640.237	424.358	1.79147	0.322029	5.56308	2.65052e-08	1.49625e-06
ENSMUSG00000051243	chr9	58103579	58111602	-	Islr2	protein_coding	Islr2	chr9:58103579-58111602	2.74808	0	89.2567	87.8201	44.9562	5.84092	1.05414	5.54094	3.00848e-08	1.66821e-06
ENSMUSG00000058806	chr10	61674014	61814887	-	Col13a1	protein_coding	Col13a1	chr10:61674014-61814887	10.0763	1.25643	149.35	73.6556	58.5846	4.21561	0.766788	5.49775	3.84661e-08	2.07412e-06
ENSMUSG00000020061	chr10	88354140	88441014	-	Mybpc1	protein_coding	Mybpc1	chr10:88354140-88441014	77.8623	17.59	299.584	309.731	176.192	2.64839	0.48333	5.47946	4.26618e-08	2.26136e-06
ENSMUSG00000027840	chr3	104852587	104869237	-	Wnt2b	protein_coding	Wnt2b	chr3:104852587-104869237	10.0763	12.5643	121.071	102.929	61.6601	3.31758	0.608475	5.45229	4.9726e-08	2.60928e-06
ENSMUSG00000024727	chr19	18727346	18869875	+	Trpm6	protein_coding	Trpm6	chr19:18727346-18869875	176.793	125.643	15.9071	27.3848	86.4319	-2.81063	0.516227	-5.44456	5.19343e-08	2.70699e-06
ENSMUSG00000037962	chr5	125080284	125089611	+	Rflna	protein_coding	Rflna	chr5:125080284-125089611	230.839	145.745	535.54	555.25	366.843	1.52699	0.281294	5.42845	5.68469e-08	2.94343e-06
ENSMUSG00000022206	chr15	11839981	11907373	-	Npr3	protein_coding	Npr3	chr15:11839981-11907373	21.0686	25.1285	114.001	203.969	91.0419	2.78857	0.518028	5.38305	7.3233e-08	3.718e-06
ENSMUSG00000036273	chr15	91557377	91700323	+	Lrrk2	protein_coding	Lrrk2	chr15:91557377-91700323	124.58	86.6934	383.539	323.896	229.677	1.73608	0.323574	5.36531	8.08089e-08	4.06391e-06
ENSMUSG00000048814	chr1	38832725	38875792	-	Lonrf2	protein_coding	Lonrf2	chr1:38832725-38875792	162.137	130.668	387.957	469.318	287.52	1.54534	0.288026	5.36527	8.0826e-08	4.06391e-06
ENSMUSG00000004698	chr12	34097578	34957056	-	Hdac9	protein_coding	Hdac9	chr12:34097578-34957056	169.465	92.9755	431.26	437.212	282.728	1.71629	0.322297	5.32517	1.00858e-07	5.00672e-06
ENSMUSG00000037225	chr3	37402494	37464257	+	Fgf2	protein_coding	Fgf2	chr3:37402494-37464257	49.4654	77.8984	224.467	301.232	163.266	2.05598	0.386466	5.31995	1.03797e-07	5.12009e-06
ENSMUSG00000064329	chr2	66101124	66271184	-	Scn1a	protein_coding	Scn1a	chr2:66101124-66271184	76.0302	66.5905	335.817	221.911	175.087	1.96474	0.369499	5.31731	1.0531e-07	5.17841e-06
ENSMUSG00000059187	chr6	96090134	96634159	+	Tafa1	protein_coding	Tafa1	chr6:96090134-96634159	33.893	25.1285	167.025	160.531	96.6444	2.46228	0.465533	5.28917	1.22873e-07	5.96697e-06
ENSMUSG00000069045	chrY	1260770	1286629	-	Ddx3y	protein_coding	Ddx3y	chrY:1260770-1286629	140.152	329.183	45.0702	41.5493	138.989	-2.43299	0.461648	-5.27022	1.36261e-07	6.47634e-06
ENSMUSG00000002565	chr12	40109767	40184227	-	Scin	protein_coding	Scin	chr12:40109767-40184227	0	0	68.9309	68.9341	34.4662	8.44839	1.6087	5.25168	1.50718e-07	7.08554e-06
ENSMUSG00000028031	chr3	131791052	131886065	+	Dkk2	protein_coding	Dkk2	chr3:131791052-131886065	532.211	260.08	2610.54	2286.16	1422.25	2.62598	0.501811	5.23299	1.66786e-07	7.78518e-06
ENSMUSG00000021396	chr13	51325057	51329224	+	Nxnl2	protein_coding	Nxnl2	chr13:51325057-51329224	170.381	119.36	420.655	421.159	282.889	1.53203	0.294036	5.21035	1.88483e-07	8.74572e-06
ENSMUSG00000040732	chr16	95160027	95387452	-	Erg	protein_coding	Erg	chr16:95160027-95387452	71.4501	32.6671	226.235	260.627	147.745	2.207	0.424402	5.20025	1.99022e-07	9.15326e-06
ENSMUSG00000050315	chr3	122870167	123029796	-	Synpo2	protein_coding	Synpo2	chr3:122870167-123029796	71.4501	38.9492	262.468	220.022	148.222	2.11324	0.40685	5.19415	2.05657e-07	9.3757e-06
ENSMUSG00000050370	chr19	34451177	34452564	-	Ch25h	protein_coding	Ch25h	chr19:34451177-34452564	64.1219	22.6157	263.351	207.747	139.459	2.41847	0.465773	5.19237	2.07639e-07	9.41115e-06
ENSMUSG00000034265	chr17	5542831	5804086	+	Zdhhc14	protein_coding	Zdhhc14	chr17:5542831-5804086	137.404	74.1291	346.422	386.22	236.044	1.78083	0.344476	5.16967	2.34502e-07	1.04471e-05
ENSMUSG00000075478	chr14	109146231	109151590	-	Slitrk1	protein_coding	Slitrk1	chr14:109146231-109151590	41.2212	62.8213	205.025	229.466	134.633	2.07338	0.404496	5.12583	2.96223e-07	1.29026e-05
ENSMUSG00000052504	chr16	63363896	63684521	-	Epha3	protein_coding	Epha3	chr16:63363896-63684521	137.404	35.1799	1744.48	1754.51	917.895	4.3368	0.847654	5.11624	3.11694e-07	1.35388e-05
ENSMUSG00000022454	chr15	94973110	95426440	-	Nell2	protein_coding	Nell2	chr15:94973110-95426440	109.923	103.027	296.933	345.615	213.874	1.59161	0.315201	5.04949	4.42982e-07	1.88744e-05
ENSMUSG00000034755	chrX	119199955	119820316	+	Pcdh11x	protein_coding	Pcdh11x	chrX:119199955-119820316	130.076	96.7448	303.119	402.273	233.053	1.63065	0.324162	5.03034	4.89617e-07	2.07483e-05
ENSMUSG00000037624	chr1	188940126	189134415	-	Kcnk2	protein_coding	Kcnk2	chr1:188940126-189134415	87.9386	61.5648	265.119	261.572	169.049	1.80831	0.359737	5.02676	4.98835e-07	2.1025e-05
ENSMUSG00000054889	chr13	38335269	38382553	+	Dsp	protein_coding	Dsp	chr13:38335269-38382553	11.9083	6.28213	78.6519	117.094	53.484	3.39766	0.676197	5.02465	5.04344e-07	2.11432e-05
ENSMUSG00000053897	chr3	135531039	135594333	+	Slc39a8	protein_coding	Slc39a8	chr3:135531039-135594333	42.1372	47.7442	244.793	156.754	122.857	2.16353	0.430933	5.02056	5.15216e-07	2.14838e-05
ENSMUSG00000040723	chr1	165474084	165536962	-	Rcsd1	protein_coding	Rcsd1	chr1:165474084-165536962	104.427	119.36	326.98	323.896	218.666	1.54323	0.309659	4.98366	6.23938e-07	2.56077e-05
ENSMUSG00000079445	chr1	86230955	86235027	+	B3gnt7	protein_coding	B3gnt7	chr1:86230955-86235027	121.832	99.2576	380.004	290.845	222.984	1.59751	0.322526	4.95314	7.30269e-07	2.96603e-05
ENSMUSG00000064179	chr7	4507568	4519381	-	Tnnt1	protein_coding	Tnnt1	chr7:4507568-4519381	60.4578	57.7956	238.607	200.192	139.263	1.89075	0.383161	4.93461	8.03095e-07	3.17924e-05
ENSMUSG00000041324	chr13	16186435	16206206	+	Inhba	protein_coding	Inhba	chr13:16186435-16206206	165.801	103.027	376.469	411.716	264.253	1.54337	0.314933	4.90064	9.55256e-07	3.72502e-05
ENSMUSG00000025081	chr19	56814640	56858444	+	Tdrd1	protein_coding	Tdrd1	chr19:56814640-56858444	29.3129	64.0777	221.816	197.359	128.141	2.18524	0.447034	4.88829	1.01714e-06	3.91748e-05
ENSMUSG00000067860	chrX	57068059	57087096	+	Zic3	protein_coding	Zic3	chrX:57068059-57087096	67.786	43.9749	213.863	221.911	136.884	1.95213	0.399455	4.88697	1.02399e-06	3.93417e-05
ENSMUSG00000116597	chr16	31436552	31457797	+	Gm536	lncRNA	Gm536	chr16:31436552-31457797	25.6487	25.1285	157.304	120.871	82.238	2.45342	0.502686	4.88063	1.05745e-06	4.04288e-05
ENSMUSG00000048126	chr1	90693644	90771693	-	Col6a3	protein_coding	Col6a3	chr1:90693644-90771693	791.447	422.159	2979.05	4744.18	2234.21	2.66904	0.547335	4.87642	1.08026e-06	4.10998e-05
ENSMUSG00000032318	chr9	55445955	55453464	+	Isl2	protein_coding	Isl2	chr9:55445955-55453464	31.1449	17.59	148.467	133.147	82.587	2.5121	0.515622	4.87198	1.10483e-06	4.18311e-05
ENSMUSG00000045515	chr1	42734084	42742336	+	Pou3f3	protein_coding	Pou3f3	chr1:42734084-42742336	10.0763	3.76928	88.3729	82.1543	46.0932	3.57603	0.734285	4.87008	1.11553e-06	4.2134e-05
ENSMUSG00000028488	chr4	85123362	85557432	+	Sh3gl2	protein_coding	Sh3gl2	chr4:85123362-85557432	26.5648	30.1542	152.001	136.924	86.4111	2.35324	0.483408	4.86802	1.12721e-06	4.24726e-05
ENSMUSG00000071847	chr18	63055301	63094250	+	Apcdd1	protein_coding	Apcdd1	chr18:63055301-63094250	1069.92	474.929	5084.1	4912.26	2885.3	2.69312	0.554887	4.85345	1.21332e-06	4.54982e-05
ENSMUSG00000051279	chr4	9844371	9862345	+	Gdf6	protein_coding	Gdf6	chr4:9844371-9862345	105.343	65.3341	269.537	303.121	185.834	1.73619	0.358141	4.84779	1.24842e-06	4.60567e-05
ENSMUSG00000043753	chr4	89576434	89583009	+	Dmrta1	protein_coding	Dmrta1	chr4:89576434-89583009	69.618	72.8727	210.328	280.458	158.319	1.78491	0.368482	4.84394	1.27287e-06	4.66133e-05
ENSMUSG00000060371	chr5	130398295	130876253	+	Caln1	protein_coding	Caln1	chr5:130398295-130876253	11.9083	5.0257	109.582	74.5999	50.2791	3.40531	0.702986	4.84407	1.27204e-06	4.66133e-05
ENSMUSG00000036264	chr11	52655460	53079365	+	Fstl4	protein_coding	Fstl4	chr11:52655460-53079365	0	0	53.9075	49.1037	25.7528	8.02805	1.66057	4.83453	1.33461e-06	4.86982e-05
ENSMUSG00000047414	chr12	95658999	95751989	+	Flrt2	protein_coding	Flrt2	chr12:95658999-95751989	1903.5	966.191	6996.49	6878.3	4186.12	2.27297	0.470502	4.83095	1.35883e-06	4.94139e-05
ENSMUSG00000031772	chr8	113296674	113609349	+	Cntnap4	protein_coding	Cntnap4	chr8:113296674-113609349	10.0763	1.25643	81.3031	88.7644	45.3501	3.82771	0.794105	4.82015	1.43447e-06	5.16838e-05
ENSMUSG00000055210	chr4	114763478	114766070	-	Foxd2	protein_coding	Foxd2	chr4:114763478-114766070	45.8013	47.7442	185.583	185.083	116.053	1.98758	0.412832	4.81451	1.4756e-06	5.29221e-05
ENSMUSG00000035653	chr12	61570733	61904714	+	Lrfn5	protein_coding	Lrfn5	chr12:61570733-61904714	58.6257	33.9235	170.56	231.354	123.616	2.10445	0.437913	4.80563	1.54264e-06	5.48233e-05
ENSMUSG00000028197	chr3	144998232	145257766	+	Col24a1	protein_coding	Col24a1	chr3:144998232-145257766	111.755	157.053	320.794	459.875	262.369	1.54361	0.321267	4.80475	1.54945e-06	5.49406e-05
ENSMUSG00000029088	chr5	48546843	49682249	-	Kcnip4	protein_coding	Kcnip4	chr5:48546843-49682249	44.8853	42.7185	152.001	217.19	114.199	2.0734	0.433253	4.78565	1.70431e-06	5.97539e-05
ENSMUSG00000039070	chr6	30568367	30592417	+	Cpa4	protein_coding	Cpa4	chr6:30568367-30592417	130.076	64.0777	343.771	314.453	213.094	1.74912	0.366474	4.77284	1.81645e-06	6.31197e-05
ENSMUSG00000022324	chr15	34306825	34436419	+	Matn2	protein_coding	Matn2	chr15:34306825-34436419	229.923	116.848	488.702	508.979	336.113	1.51554	0.317807	4.76875	1.85375e-06	6.4273e-05
ENSMUSG00000001510	chr11	95010944	95016122	+	Dlx3	protein_coding	Dlx3	chr11:95010944-95016122	3.66411	6.28213	69.8146	72.7113	38.118	3.87251	0.81328	4.76159	1.92069e-06	6.57197e-05
ENSMUSG00000040855	chrX	161194949	161426645	-	Reps2	protein_coding	Reps2	chrX:161194949-161426645	39.3891	41.462	163.49	174.696	104.759	2.0659	0.434713	4.75234	2.01076e-06	6.82045e-05
ENSMUSG00000006574	chr11	102239649	102256106	-	Slc4a1	protein_coding	Slc4a1	chr11:102239649-102256106	3.66411	0	105.164	32.1063	35.2335	5.09133	1.09878	4.63361	3.59347e-06	0.00011562
ENSMUSG00000020524	chr11	56902212	57221070	+	Gria1	protein_coding	Gria1	chr11:56902212-57221070	52.2135	26.3849	167.025	185.083	107.677	2.14575	0.464621	4.61829	3.86911e-06	0.000122721
ENSMUSG00000029135	chr5	32293144	32315186	+	Fosl2	protein_coding	Fosl2	chr5:32293144-32315186	22.9007	13.8207	121.955	106.706	66.3455	2.62071	0.567655	4.61673	3.89828e-06	0.000123396
ENSMUSG00000026483	chr1	151446936	151597690	+	Niban1	protein_coding	Niban1	chr1:151446936-151597690	49.4654	11.3078	158.188	207.747	106.677	2.55968	0.554935	4.61257	3.97717e-06	0.000125385
ENSMUSG00000045613	chr6	36365018	36505349	+	Chrm2	protein_coding	Chrm2	chr6:36365018-36505349	3.66411	6.28213	68.9309	66.1012	36.2446	3.794	0.82585	4.59405	4.34726e-06	0.000135414
ENSMUSG00000030077	chr6	103487546	103727172	+	Chl1	protein_coding	Chl1	chr6:103487546-103727172	92.5187	101.77	6.18611	17.9417	54.6043	-3.01612	0.659214	-4.57533	4.75479e-06	0.000146359
ENSMUSG00000009614	chr2	27078404	27138349	-	Sardh	protein_coding	Sardh	chr2:27078404-27138349	55.8776	46.4877	272.189	144.478	129.758	2.02164	0.442294	4.57081	4.85852e-06	0.000148966
ENSMUSG00000006538	chr1	74984473	74990831	-	Ihh	protein_coding	Ihh	chr1:74984473-74990831	14.6564	11.3078	116.652	76.4885	54.7763	2.8852	0.634901	4.54433	5.51114e-06	0.000164488
ENSMUSG00000027560	chr2	170573726	170721689	+	Dok5	protein_coding	Dok5	chr2:170573726-170721689	30.2289	33.9235	170.56	121.815	89.1318	2.19225	0.483783	4.53148	5.8573e-06	0.000172658
ENSMUSG00000028845	chr4	126215913	126219481	-	Tekt2	protein_coding	Tekt2	chr4:126215913-126219481	63.2058	74.1291	199.723	248.352	146.352	1.70954	0.377277	4.53127	5.86311e-06	0.000172658
ENSMUSG00000037014	chr2	148237263	148238687	+	Sstr4	protein_coding	Sstr4	chr2:148237263-148238687	3.66411	1.25643	89.2567	35.8835	32.5152	4.60468	1.01646	4.53011	5.8952e-06	0.000173277
ENSMUSG00000028871	chr4	124880222	124902892	+	Rspo1	protein_coding	Rspo1	chr4:124880222-124902892	52.2135	49.0006	180.281	186.028	116.881	1.85387	0.40968	4.52517	6.03482e-06	0.000177048
ENSMUSG00000025219	chr19	45725236	45731354	-	Fgf8	protein_coding	Fgf8	chr19:45725236-45731354	14.6564	11.3078	84.838	102.929	53.4328	2.84342	0.628742	4.5224	6.11416e-06	0.000179039
ENSMUSG00000030283	chr6	142767270	142910178	-	St8sia1	protein_coding	St8sia1	chr6:142767270-142910178	71.4501	82.9241	219.165	257.795	157.833	1.63068	0.361191	4.51472	6.34003e-06	0.000184273
ENSMUSG00000047910	chr18	37610866	37616091	+	Pcdhb16	protein_coding	Pcdhb16	chr18:37610866-37616091	41.2212	50.257	182.932	158.643	108.263	1.90635	0.430478	4.42845	9.49108e-06	0.00026083
ENSMUSG00000020080	chr10	62218915	62258270	-	Hkdc1	protein_coding	Hkdc1	chr10:62218915-62258270	39.3891	18.8464	155.536	130.314	86.0214	2.27523	0.516535	4.40479	1.05886e-05	0.000288959
ENSMUSG00000067786	chr2	157401997	157404442	+	Nnat	protein_coding	Nnat	chr2:157401997-157404442	562.44	168.361	106.048	80.2657	229.279	-1.97492	0.451631	-4.37287	1.22624e-05	0.000328334
ENSMUSG00000057606	chr14	31245038	31313300	-	Colq	protein_coding	Colq	chr14:31245038-31313300	46.7174	31.4106	140.513	177.529	99.0425	2.01426	0.462619	4.35403	1.33655e-05	0.000354832
ENSMUSG00000037161	chr3	51295832	51304159	-	Mgarp	protein_coding	Mgarp	chr3:51295832-51304159	49.4654	36.4363	144.048	188.86	104.703	1.94588	0.448174	4.34179	1.41329e-05	0.000372676
ENSMUSG00000046449	chrX	103121039	103244791	-	Nexmif	protein_coding	Nexmif	chrX:103121039-103244791	61.3738	79.1548	215.63	217.19	143.337	1.6289	0.377038	4.32026	1.55842e-05	0.000405821
ENSMUSG00000005611	chr7	110467472	110581668	-	Irag1	protein_coding	Irag1	chr7:110467472-110581668	7.32821	23.8721	89.2567	121.815	60.568	2.79472	0.649699	4.30156	1.69599e-05	0.000434046
ENSMUSG00000050966	chr4	133730640	133746152	-	Lin28a	protein_coding	Lin28a	chr4:133730640-133746152	85.1905	108.053	15.0234	17.9417	56.5521	-2.55058	0.593216	-4.29958	1.71124e-05	0.000437233
ENSMUSG00000042256	chr17	42626837	42815968	+	Ptchd4	protein_coding	Ptchd4	chr17:42626837-42815968	23.8167	6.28213	61.8611	185.083	69.2608	3.00115	0.699228	4.29208	1.77003e-05	0.000449319
ENSMUSG00000073437	chr17	24623622	24633516	-	D330041H03Rik	lncRNA	D330041H03Rik	chr17:24623622-24633516	400.304	502.57	97.2102	219.078	304.791	-1.51395	0.353445	-4.28342	1.84042e-05	0.000464921
ENSMUSG00000045636	chr8	41443950	41586763	-	Mtus1	protein_coding	Mtus1	chr8:41443950-41586763	80.6103	167.105	330.515	381.498	239.932	1.5338	0.359471	4.26684	1.98258e-05	0.000496819
ENSMUSG00000068696	chr3	116043302	116047152	-	Gpr88	protein_coding	Gpr88	chr3:116043302-116047152	0	0	24.7444	46.2708	17.7538	7.49059	1.76206	4.25105	2.1277e-05	0.000530371
ENSMUSG00000022577	chr15	75423116	75439104	-	Ly6h	protein_coding	Ly6h	chr15:75423116-75439104	24.7327	6.28213	108.699	105.762	61.3689	2.75071	0.6481	4.24426	2.19316e-05	0.000544356
ENSMUSG00000022860	chr16	78727835	78748621	+	Chodl	protein_coding	Chodl	chr16:78727835-78748621	12.8244	18.8464	115.769	77.4328	56.218	2.6234	0.619571	4.23422	2.29347e-05	0.000566557
ENSMUSG00000061576	chr5	27022354	27932503	+	Dpp6	protein_coding	Dpp6	chr5:27022354-27932503	67.786	69.1034	211.211	201.136	137.309	1.5914	0.377399	4.21675	2.47844e-05	0.000607452
ENSMUSG00000036136	chr12	31123859	31130250	+	Fam110c	protein_coding	Fam110c	chr12:31123859-31130250	6.41219	0	103.396	31.162	35.2426	4.28674	1.01777	4.21191	2.53224e-05	0.00061607
ENSMUSG00000027867	chr3	99792732	100050638	+	Spag17	protein_coding	Spag17	chr3:99792732-100050638	244.579	295.26	115.769	66.1012	180.427	-1.5664	0.372416	-4.20605	2.59874e-05	0.000628076
ENSMUSG00000006205	chr7	130537932	130587390	+	Htra1	protein_coding	Htra1	chr7:130537932-130587390	76.9462	54.0263	228.886	187.916	136.944	1.6624	0.395866	4.1994	2.67619e-05	0.000642821
ENSMUSG00000074364	chr7	15680882	15701492	-	Ehd2	protein_coding	Ehd2	chr7:15680882-15701492	87.9386	71.6162	234.188	223.8	154.386	1.51671	0.362073	4.18897	2.80224e-05	0.000672064
ENSMUSG00000025582	chr11	119429544	119438579	-	Nptx1	protein_coding	Nptx1	chr11:119429544-119438579	10.9923	17.59	73.3495	107.65	52.3956	2.67961	0.643407	4.16471	3.11744e-05	0.000738305
ENSMUSG00000021411	chr13	34811816	34837469	-	Pxdc1	protein_coding	Pxdc1	chr13:34811816-34837469	47.6334	36.4363	167.025	143.534	98.6571	1.87829	0.451245	4.16246	3.14843e-05	0.000743686
ENSMUSG00000032860	chr7	100645774	100662073	-	P2ry2	protein_coding	P2ry2	chr7:100645774-100662073	5.49616	0	47.7214	64.2126	29.3575	4.23073	1.01968	4.14906	3.33842e-05	0.000780311
ENSMUSG00000074577	chr2	167822085	167852538	-	Ripor3	protein_coding	Ripor3	chr2:167822085-167852538	20.1526	11.3078	121.955	73.6556	56.7677	2.61764	0.63197	4.14202	3.44255e-05	0.000802254
ENSMUSG00000022661	chr16	45202497	45229416	-	Cd200	protein_coding	Cd200	chr16:45202497-45229416	69.618	65.3341	228.886	180.362	136.05	1.59943	0.387054	4.1323	3.59144e-05	0.00083199
ENSMUSG00000043639	chr19	53665736	53853811	+	Rbm20	protein_coding	Rbm20	chr19:53665736-53853811	16.4885	45.2313	121.955	168.086	87.9401	2.25609	0.546206	4.13048	3.62003e-05	0.000837373
ENSMUSG00000060044	chr10	68559575	68618480	+	Tmem26	protein_coding	Tmem26	chr10:68559575-68618480	3761.21	1958.77	11223.4	10123.9	6766.8	1.89971	0.460168	4.12828	3.6548e-05	0.000842921
ENSMUSG00000028111	chr3	95406566	95416673	+	Ctsk	protein_coding	Ctsk	chr3:95406566-95416673	65.9539	71.6162	191.769	216.245	136.396	1.57021	0.380659	4.12497	3.70789e-05	0.000849774
ENSMUSG00000048776	chr6	147153598	147165681	-	Pthlh	protein_coding	Pthlh	chr6:147153598-147165681	9.16027	8.79498	93.6753	53.8252	41.364	3.03725	0.736493	4.12394	3.72443e-05	0.00085124
ENSMUSG00000025082	chr19	56862680	56900510	+	Vwa2	protein_coding	Vwa2	chr19:56862680-56900510	85.1905	71.6162	264.235	193.582	153.656	1.54253	0.375126	4.11203	3.92191e-05	0.000890085
ENSMUSG00000033082	chr6	129401734	129428963	-	Clec1a	protein_coding	Clec1a	chr6:129401734-129428963	0	5.0257	38.0004	68.9341	27.99	4.5474	1.1088	4.10119	4.1104e-05	0.000922156
ENSMUSG00000038370	chr1	171000830	171023837	-	Pcp4l1	protein_coding	Pcp4l1	chr1:171000830-171023837	75.1142	42.7185	214.746	180.362	128.235	1.73355	0.422804	4.10014	4.12907e-05	0.000923694
ENSMUSG00000024347	chr18	36097882	36147768	+	Psd2	protein_coding	Psd2	chr18:36097882-36147768	82.4424	85.4369	190.002	299.344	164.306	1.54352	0.376664	4.09787	4.16974e-05	0.000930131
ENSMUSG00000022371	chr15	55171145	55384199	+	Col14a1	protein_coding	Col14a1	chr15:55171145-55384199	53.1295	12.5643	416.237	425.88	226.953	3.66887	0.898198	4.0847	4.41341e-05	0.000974752
ENSMUSG00000035431	chr12	58258557	58261230	+	Sstr1	protein_coding	Sstr1	chr12:58258557-58261230	43.9693	45.2313	157.304	151.088	99.3982	1.79047	0.439914	4.07005	4.70025e-05	0.00103518
ENSMUSG00000019966	chr10	99851491	99936278	+	Kitl	protein_coding	Kitl	chr10:99851491-99936278	67.786	69.1034	204.142	195.471	134.125	1.54612	0.380783	4.06038	4.89932e-05	0.00107298
ENSMUSG00000039037	chr3	152522717	152687883	-	St6galnac5	protein_coding	St6galnac5	chr3:152522717-152687883	52.2135	43.9749	163.49	160.531	105.052	1.74772	0.430597	4.05884	4.93165e-05	0.00107803
ENSMUSG00000030724	chr7	126007622	126014061	-	Cd19	protein_coding	Cd19	chr7:126007622-126014061	35.725	21.3592	0	0	14.2711	-7.41166	1.82687	-4.05703	4.97006e-05	0.00108392
ENSMUSG00000022208	chr14	55344282	55354392	-	Jph4	protein_coding	Jph4	chr14:55344282-55354392	31.1449	12.5643	109.582	118.038	67.8324	2.35512	0.581666	4.04892	5.14555e-05	0.00111751
ENSMUSG00000084897	chr2	154860185	154869024	+	Gm14226	protein_coding	Gm14226	chr2:154860185-154869024	20.1526	6.28213	80.4194	100.096	51.7375	2.7349	0.680226	4.02058	5.8056e-05	0.00123681
ENSMUSG00000020297	chr11	31950462	32009202	+	Nsg2	protein_coding	Nsg2	chr11:31950462-32009202	85.1905	42.7185	201.49	217.19	136.647	1.69697	0.42239	4.01754	5.8809e-05	0.00125115
ENSMUSG00000038879	chr15	34572944	34679358	-	Nipal2	protein_coding	Nipal2	chr15:34572944-34679358	79.6943	32.6671	248.328	166.197	131.722	1.8677	0.466882	4.00036	6.32466e-05	0.00133056
ENSMUSG00000055540	chr16	59473845	60425611	-	Epha6	protein_coding	Epha6	chr16:59473845-60425611	36.6411	42.7185	167.025	121.815	92.0499	1.86837	0.469988	3.97535	7.02762e-05	0.00144403
ENSMUSG00000105403	chr3	151542141	151545592	+	Gm43618	TEC	Gm43618	chr3:151542141-151545592	2.74808	3.76928	31.8143	68.9341	26.8164	3.96802	1.00189	3.96053	7.47835e-05	0.00152433
ENSMUSG00000113361	chr12	110556945	110559134	+	B930059L03Rik	lncRNA	B930059L03Rik	chr12:110556945-110559134	75.1142	69.1034	10.6048	11.3316	41.5385	-2.71809	0.686793	-3.95766	7.56885e-05	0.00153707
ENSMUSG00000022103	chr14	71127559	71217278	+	Gfra2	protein_coding	Gfra2	chr14:71127559-71217278	0.916027	3.76928	46.8377	43.4379	23.7402	4.35276	1.10339	3.94488	7.98384e-05	0.00160881
ENSMUSG00000038807	chr11	74274181	74501741	-	Rap1gap2	protein_coding	Rap1gap2	chr11:74274181-74501741	34.809	36.4363	163.49	108.595	85.8325	1.93504	0.491473	3.93723	8.24285e-05	0.00164825
ENSMUSG00000063430	chr5	113638312	113727786	+	Wscd2	protein_coding	Wscd2	chr5:113638312-113727786	64.1219	69.1034	242.142	158.643	133.502	1.5912	0.405632	3.92278	8.75323e-05	0.00173478
ENSMUSG00000031613	chr8	56747619	56774078	+	Hpgd	protein_coding	Hpgd	chr8:56747619-56774078	32.0609	30.1542	118.42	124.648	76.3207	1.96414	0.501091	3.91972	8.86517e-05	0.00175252
ENSMUSG00000028004	chr3	82445689	82455391	-	Npy2r	protein_coding	Npy2r	chr3:82445689-82455391	6.41219	2.51285	62.7448	45.3265	29.2491	3.55322	0.908411	3.91147	9.17362e-05	0.00180438
ENSMUSG00000023828	chr17	12638855	12726591	-	Slc22a3	protein_coding	Slc22a3	chr17:12638855-12726591	0	0	40.6516	16.0531	14.1762	7.16769	1.8449	3.88514	0.00010227	0.00198659
ENSMUSG00000021303	chr13	13958913	14002481	+	Gng4	protein_coding	Gng4	chr13:13958913-14002481	1.83205	10.0514	121.955	24.5519	39.5975	3.68299	0.950919	3.87308	0.000107468	0.00207723
ENSMUSG00000071711	chr15	78290615	78298213	+	Mpst	protein_coding	Mpst	chr15:78290615-78298213	25.6487	52.7699	172.327	125.592	94.0845	1.94277	0.501697	3.87241	0.000107766	0.00208041
ENSMUSG00000048616	chr11	89191463	89193158	-	Nog	protein_coding	Nog	chr11:89191463-89193158	139.236	67.847	382.655	227.577	204.329	1.54967	0.401498	3.85973	0.000113513	0.00216993
ENSMUSG00000022296	chr15	38740783	38816307	+	Baalc	protein_coding	Baalc	chr15:38740783-38816307	6.41219	2.51285	62.7448	43.4379	28.7769	3.52832	0.914995	3.8561	0.000115208	0.00218895
ENSMUSG00000032452	chr9	97326447	97915234	-	Clstn2	protein_coding	Clstn2	chr9:97326447-97915234	59.5417	65.3341	167.025	197.359	122.315	1.54687	0.401238	3.85525	0.000115613	0.00219398
ENSMUSG00000030088	chr6	90527770	90577185	+	Aldh1l1	protein_coding	Aldh1l1	chr6:90527770-90577185	80.6103	52.7699	282.793	148.255	141.107	1.68528	0.437985	3.84779	0.000119187	0.00225087
ENSMUSG00000074575	chr2	168102036	168123656	-	Kcng1	protein_coding	Kcng1	chr2:168102036-168123656	12.8244	16.3335	80.4194	81.21	47.6968	2.47954	0.644603	3.84662	0.000119761	0.00225898
ENSMUSG00000020181	chr10	109517119	110292065	-	Nav3	protein_coding	Nav3	chr10:109517119-110292065	75.1142	23.8721	179.397	197.359	118.936	1.90852	0.498097	3.83162	0.000127301	0.00237827
ENSMUSG00000040164	chr2	164005538	164013033	-	Kcns1	protein_coding	Kcns1	chr2:164005538-164013033	22.9007	20.1028	133.443	72.7113	62.2895	2.25813	0.591883	3.81517	0.000136088	0.00252134
ENSMUSG00000032358	chr9	76397335	76474398	-	Fam83b	protein_coding	Fam83b	chr9:76397335-76474398	2.74808	1.25643	41.5353	40.605	21.5362	4.30875	1.13468	3.79734	0.000146257	0.00267487
ENSMUSG00000030103	chr6	108637589	108643886	+	Bhlhe40	protein_coding	Bhlhe40	chr6:108637589-108643886	28.3968	16.3335	113.117	92.5416	62.5973	2.18498	0.576034	3.79315	0.00014875	0.00270777
ENSMUSG00000047787	chr19	7069365	7083094	-	Flrt1	protein_coding	Flrt1	chr19:7069365-7083094	36.6411	42.7185	165.257	113.316	89.4833	1.8161	0.479572	3.78691	0.000152529	0.00275416
ENSMUSG00000068122	chrX	21350782	21355403	+	Agtr2	protein_coding	Agtr2	chrX:21350782-21355403	1614.04	468.647	8462.59	8226.76	4693.01	3.00198	0.793024	3.78549	0.000153405	0.00276358
ENSMUSG00000021613	chr13	89687914	89759771	+	Hapln1	protein_coding	Hapln1	chr13:89687914-89759771	28.3968	51.5134	127.257	158.643	91.4525	1.85307	0.48995	3.78215	0.00015548	0.00278812
ENSMUSG00000051067	chr10	80668634	80679873	-	Lingo3	protein_coding	Lingo3	chr10:80668634-80679873	28.3968	23.8721	147.583	80.2657	70.0294	2.12008	0.561076	3.77859	0.00015772	0.00282182
ENSMUSG00000035864	chr10	108333510	108846843	-	Syt1	protein_coding	Syt1	chr10:108333510-108846843	0	0	47.7214	8.49872	14.055	7.15573	1.8994	3.76736	0.000164985	0.00293501
ENSMUSG00000029096	chr5	35809366	35837126	-	Htra3	protein_coding	Htra3	chr5:35809366-35837126	61.3738	47.7442	206.793	135.98	112.973	1.64639	0.439256	3.74813	0.000178159	0.00311619
ENSMUSG00000070867	chr4	114263920	114472295	+	Trabd2b	protein_coding	Trabd2b	chr4:114263920-114472295	36.6411	18.8464	115.769	115.205	71.6152	2.03986	0.544606	3.74557	0.000179982	0.00313406
ENSMUSG00000042254	chr9	65172461	65187887	+	Cilp	protein_coding	Cilp	chr9:65172461-65187887	4.58013	0	28.2793	65.1569	24.5041	4.2349	1.1336	3.7358	0.000187118	0.00324386
ENSMUSG00000074736	chr2	149671130	149846312	+	Syndig1	protein_coding	Syndig1	chr2:149671130-149846312	80.6103	49.0006	182.932	197.359	127.476	1.54243	0.413499	3.73019	0.000191337	0.00330601
ENSMUSG00000060548	chr14	61201323	61283939	-	Tnfrsf19	protein_coding	Tnfrsf19	chr14:61201323-61283939	556.944	252.542	1727.69	1575.1	1028.07	2.02702	0.54381	3.72745	0.000193429	0.00333478
ENSMUSG00000054667	chrX	140493993	140508259	-	Irs4	protein_coding	Irs4	chrX:140493993-140508259	1.83205	8.79498	58.3261	50.048	29.7503	3.41469	0.916994	3.72379	0.000196257	0.003365
ENSMUSG00000063434	chr19	48194463	48793944	+	Sorcs3	protein_coding	Sorcs3	chr19:48194463-48793944	48.5494	33.9235	139.629	138.812	90.2287	1.74635	0.469272	3.7214	0.000198122	0.00338428
ENSMUSG00000004655	chr6	55313416	55325540	+	Aqp1	protein_coding	Aqp1	chr6:55313416-55325540	4.58013	5.0257	71.5821	32.1063	28.3236	3.43784	0.925445	3.7148	0.000203363	0.0034545
ENSMUSG00000032502	chr9	111390504	111519416	-	Stac	protein_coding	Stac	chr9:111390504-111519416	30.2289	17.59	83.9543	129.369	65.2856	2.14179	0.577057	3.71158	0.000205969	0.00348565
ENSMUSG00000033063	chr13	64883995	65051769	-	Cntnap3	protein_coding	Cntnap3	chr13:64883995-65051769	0	0	22.977	25.4962	12.1183	6.94025	1.87517	3.70113	0.000214641	0.00360509
ENSMUSG00000021388	chr13	49697918	49721041	+	Aspn	protein_coding	Aspn	chr13:49697918-49721041	24.7327	10.0514	84.838	97.2632	54.2213	2.3619	0.638554	3.69882	0.000216606	0.00361866
ENSMUSG00000036766	chr1	84347559	84673942	-	Dner	protein_coding	Dner	chr1:84347559-84673942	0	0	50.3726	5.66581	14.0096	7.15114	1.9346	3.69645	0.000218637	0.00364092
ENSMUSG00000020908	chr11	66969125	66993117	+	Myh3	protein_coding	Myh3	chr11:66969125-66993117	7.32821	11.3078	76.8845	51.9366	36.8643	2.80717	0.759514	3.69601	0.000219019	0.0036434
ENSMUSG00000023868	chr17	8744203	9205480	+	Pde10a	protein_coding	Pde10a	chr17:8744203-9205480	20.1526	30.1542	99.8614	106.706	64.2186	2.04954	0.555417	3.69009	0.000224175	0.00371338
ENSMUSG00000041120	chr4	138809594	138820304	-	Nbl1	protein_coding	Nbl1	chr4:138809594-138820304	1265.95	536.494	4506.14	3775.32	2520.98	2.1993	0.59647	3.68718	0.00022675	0.00374413
ENSMUSG00000028518	chr4	104887070	104967087	-	Prkaa2	protein_coding	Prkaa2	chr4:104887070-104967087	44.8853	27.6414	160.839	106.706	85.0179	1.87206	0.508347	3.68264	0.000230829	0.00378749
ENSMUSG00000102664	chr1	13424706	13426954	-	Gm38380	TEC	Gm38380	chr1:13424706-13426954	42.1372	47.7442	3.53492	4.72151	24.5345	-3.4463	0.936791	-3.67884	0.0002343	0.00383238
ENSMUSG00000087150	chr6	128969914	128985003	+	BC064078	transcribed_unprocessed_pseudogene	BC064078	chr6:128969914-128985003	84.2745	149.515	19.442	35.8835	72.2787	-2.07788	0.565229	-3.67617	0.000236761	0.00386052
ENSMUSG00000032087	chr9	45341588	45665010	+	Dscaml1	protein_coding	Dscaml1	chr9:45341588-45665010	3.66411	1.25643	32.698	50.048	21.9166	4.01247	1.09706	3.65749	0.000254701	0.00411017
ENSMUSG00000038917	chr8	10974426	10978696	-	3930402G23Rik	lncRNA	3930402G23Rik	chr8:10974426-10978696	85.1905	71.6162	19.442	9.44302	46.4229	-2.43765	0.668115	-3.64855	0.00026372	0.00421972
ENSMUSG00000060275	chr18	36150704	36330433	-	Nrg2	protein_coding	Nrg2	chr18:36150704-36330433	27.4808	18.8464	78.6519	124.648	62.4068	2.12224	0.581794	3.64775	0.000264545	0.00422543
ENSMUSG00000037762	chr10	70080929	70121798	+	Slc16a9	protein_coding	Slc16a9	chr10:70080929-70121798	18.3205	30.1542	98.094	101.985	62.1383	2.05965	0.568873	3.62058	0.000293938	0.00460552
ENSMUSG00000050931	chr3	131112633	131196240	-	Sgms2	protein_coding	Sgms2	chr3:131112633-131196240	28.3968	35.1799	132.559	99.1518	73.822	1.87205	0.518316	3.61179	0.000304092	0.00473614
ENSMUSG00000038354	chr3	96577446	96598348	+	Ankrd35	protein_coding	Ankrd35	chr3:96577446-96598348	23.8167	21.3592	88.3729	101.04	58.6473	2.06435	0.571675	3.61105	0.000304958	0.0047449
ENSMUSG00000079157	chr8	9255901	9821161	-	Fam155a	protein_coding	Fam155a	chr8:9255901-9821161	16.4885	11.3078	76.8845	72.7113	44.348	2.41509	0.668919	3.61044	0.00030568	0.00475141
ENSMUSG00000021678	chr13	95648239	95661735	-	F2rl1	protein_coding	F2rl1	chr13:95648239-95661735	7.32821	6.28213	56.5587	50.9923	30.2903	2.97554	0.827834	3.59437	0.000325178	0.00500966
ENSMUSG00000107932	chr6	4610233	4611171	+	Gm44432	TEC	Gm44432	chr6:4610233-4611171	49.4654	87.9498	5.30238	15.1088	39.4566	-2.75349	0.768078	-3.5849	0.000337201	0.00513419
ENSMUSG00000031298	chrX	159173685	159281066	+	Adgrg2	protein_coding	Adgrg2	chrX:159173685-159281066	21.0686	57.7956	121.071	172.807	93.1856	1.91726	0.535736	3.57874	0.000345257	0.00524153
ENSMUSG00000022311	chr15	47444032	48655459	-	Csmd3	protein_coding	Csmd3	chr15:47444032-48655459	2.74808	2.51285	36.2329	41.5493	20.7608	3.88041	1.08721	3.56913	0.000358163	0.00540598
ENSMUSG00000067242	chr19	38252983	38300662	+	Lgi1	protein_coding	Lgi1	chr19:38252983-38300662	25.6487	16.3335	91.0241	92.5416	56.387	2.11492	0.592778	3.56782	0.000359968	0.00542799
ENSMUSG00000027318	chr2	130892736	130905734	-	Adam33	protein_coding	Adam33	chr2:130892736-130905734	41.2212	11.3078	88.3729	159.587	75.1223	2.21262	0.62043	3.56626	0.00036211	0.00545503
ENSMUSG00000019851	chr10	18720767	18732821	+	Perp	protein_coding	Perp	chr10:18720767-18732821	47.6334	27.6414	134.327	125.592	83.7985	1.77477	0.49776	3.56552	0.000363136	0.00546521
ENSMUSG00000035258	chr16	56298245	56510498	+	Abi3bp	protein_coding	Abi3bp	chr16:56298245-56510498	15.5725	15.0771	100.745	57.6025	47.2493	2.36891	0.665339	3.56045	0.000370214	0.00553444
ENSMUSG00000059173	chr2	79664796	79959802	-	Pde1a	protein_coding	Pde1a	chr2:79664796-79959802	5.49616	2.51285	42.419	47.2151	24.4108	3.44598	0.968962	3.55637	0.00037602	0.00560518
ENSMUSG00000026610	chr1	187340987	187947082	+	Esrrg	protein_coding	Esrrg	chr1:187340987-187947082	40.3052	33.9235	132.559	115.205	80.4982	1.73465	0.488357	3.55201	0.000382296	0.00567169
ENSMUSG00000004044	chr11	100847558	100861713	-	Cavin1	protein_coding	Cavin1	chr11:100847558-100861713	49.4654	26.3849	165.257	106.706	86.9535	1.82876	0.515473	3.54774	0.000388553	0.00574846
ENSMUSG00000026809	chr2	28582091	28589695	-	Spaca9	protein_coding	Spaca9	chr2:28582091-28589695	32.0609	67.847	4.41865	6.61012	27.7342	-3.17714	0.897018	-3.54189	0.000397278	0.00584407
ENSMUSG00000053117	chr19	60133106	60151023	+	E330013P04Rik	lncRNA	E330013P04Rik	chr19:60133106-60151023	38.4731	56.5391	126.373	167.142	97.1318	1.6357	0.463329	3.53033	0.000415048	0.0060317
ENSMUSG00000052821	chrX	105617951	105647285	-	Cysltr1	protein_coding	Cysltr1	chrX:105617951-105647285	82.4424	55.2827	15.0234	9.44302	40.5479	-2.49323	0.706898	-3.527	0.000420303	0.00609674
ENSMUSG00000022949	chr16	92282623	92338131	+	Clic6	protein_coding	Clic6	chr16:92282623-92338131	16.4885	16.3335	71.5821	84.0429	47.1118	2.24476	0.639572	3.50978	0.000448477	0.00645155
ENSMUSG00000069378	chr18	53596654	53708929	+	Prdm6	protein_coding	Prdm6	chr18:53596654-53708929	12.8244	20.1028	75.117	81.21	47.3135	2.26171	0.647176	3.49474	0.000474527	0.0067579
ENSMUSG00000033910	chr3	81999733	82053094	-	Gucy1a1	protein_coding	Gucy1a1	chr3:81999733-82053094	47.6334	16.3335	107.815	146.367	79.5372	1.96817	0.566736	3.47283	0.000515009	0.00725513
ENSMUSG00000024697	chr19	16413125	16588184	+	Gna14	protein_coding	Gna14	chr19:16413125-16588184	7.32821	1.25643	52.14	41.5493	25.5685	3.38244	0.979311	3.4539	0.00055254	0.0076124
ENSMUSG00000103038	chr1	137852125	137854117	+	Gm37124	TEC	Gm37124	chr1:137852125-137854117	82.4424	119.36	10.6048	33.9949	61.6006	-2.18027	0.637003	-3.4227	0.000620013	0.00838263
ENSMUSG00000086854	chr6	30573151	30576034	-	Gm13781	lncRNA	Gm13781	chr6:30573151-30576034	40.3052	36.4363	142.28	104.818	80.9599	1.68498	0.492598	3.42059	0.000624851	0.0084086
ENSMUSG00000105935	chr5	65465150	65466337	-	Gm43628	TEC	Gm43628	chr5:65465150-65466337	96.1828	153.284	12.3722	46.2708	77.0274	-2.09066	0.61237	-3.41404	0.00064006	0.00856903
ENSMUSG00000117955	chr19	10550875	10553909	+	Gm50205	TEC	Gm50205	chr19:10550875-10553909	101.679	72.8727	20.3258	22.6633	54.3852	-2.02521	0.593631	-3.41156	0.000645916	0.00863264
ENSMUSG00000030329	chr6	124973656	124980059	+	Pianp	protein_coding	Pianp	chr6:124973656-124980059	56.7937	42.7185	152.001	135.98	96.8733	1.52661	0.449601	3.39548	0.000685093	0.00904034
ENSMUSG00000056492	chr17	43671341	43770448	+	Adgrf5	protein_coding	Adgrf5	chr17:43671341-43770448	44.8853	41.462	136.978	122.759	86.5212	1.58705	0.467453	3.3951	0.000686039	0.00904519
ENSMUSG00000041731	chr19	24660379	24839219	-	Pgm5	protein_coding	Pgm5	chr19:24660379-24839219	10.9923	8.79498	57.4424	60.4354	34.4163	2.56609	0.756942	3.39008	0.000698721	0.00916602
ENSMUSG00000023886	chr17	14499767	14625052	+	Smoc2	protein_coding	Smoc2	chr17:14499767-14625052	2650.07	1035.29	8796.64	7716.84	5049.71	2.16347	0.638618	3.38774	0.000704702	0.00922127
ENSMUSG00000063887	chr3	25480378	26386609	-	Nlgn1	protein_coding	Nlgn1	chr3:25480378-26386609	20.1526	10.0514	68.0472	82.1543	45.1014	2.29252	0.677134	3.38562	0.000710172	0.00927733
ENSMUSG00000049409	chr6	87555572	87567725	-	Prokr1	protein_coding	Prokr1	chr6:87555572-87567725	10.9923	18.8464	69.8146	74.5999	43.5633	2.29241	0.677373	3.38427	0.000713678	0.00930398
ENSMUSG00000057457	chrX	155945070	156198308	-	Phex	protein_coding	Phex	chrX:155945070-156198308	44.8853	10.0514	96.3265	148.255	74.8797	2.12734	0.629962	3.37693	0.000733007	0.00948058
ENSMUSG00000022122	chr14	104052060	104081838	-	Ednrb	protein_coding	Ednrb	chr14:104052060-104081838	8.24424	2.51285	61.8611	35.8835	27.1254	3.13859	0.930929	3.37146	0.000747704	0.00964673
ENSMUSG00000046178	chr6	8948613	9249032	+	Nxph1	protein_coding	Nxph1	chr6:8948613-9249032	11.9083	17.59	97.2102	50.9923	44.4252	2.34205	0.696908	3.36063	0.00077765	0.00994286
ENSMUSG00000057455	chr18	31107367	31450186	-	Rit2	protein_coding	Rit2	chr18:31107367-31450186	5.49616	8.79498	56.5587	44.3822	28.808	2.84022	0.848438	3.34759	0.000815188	0.010318
ENSMUSG00000024534	chr18	52900780	53049007	+	Sncaip	protein_coding	Sncaip	chr18:52900780-53049007	881.218	376.928	2295.05	2556.23	1527.35	1.9461	0.581755	3.34522	0.000822161	0.0103762
ENSMUSG00000025185	chr19	42582420	42601252	-	Loxl4	protein_coding	Loxl4	chr19:42582420-42601252	10.9923	15.0771	63.6285	67.9898	39.4219	2.34677	0.70272	3.33956	0.000839123	0.0105393
ENSMUSG00000001504	chr13	72776938	72782317	+	Irx2	protein_coding	Irx2	chr13:72776938-72782317	11.9083	1.25643	68.9309	44.3822	31.6195	3.04598	0.912569	3.3378	0.000844432	0.0105758
ENSMUSG00000021719	chr13	105082411	105191438	-	Rgs7bp	protein_coding	Rgs7bp	chr13:105082411-105191438	2.74808	5.0257	41.5353	37.7721	21.7703	3.38143	1.0131	3.3377	0.000844737	0.0105758
ENSMUSG00000007655	chr6	17306333	17341451	+	Cav1	protein_coding	Cav1	chr6:17306333-17341451	10.9923	2.51285	37.1166	72.7113	30.8333	2.97518	0.895917	3.32082	0.000897536	0.0110764
ENSMUSG00000050222	chr14	57762233	57780623	+	Il17d	protein_coding	Il17d	chr14:57762233-57780623	88.8546	42.7185	222.7	152.977	126.812	1.50167	0.45217	3.32104	0.00089684	0.0110764
ENSMUSG00000035226	chr2	163701670	163760603	-	Rims4	protein_coding	Rims4	chr2:163701670-163760603	0.916027	5.0257	36.2329	37.7721	19.9867	3.71705	1.12453	3.30543	0.000948312	0.0115669
ENSMUSG00000031841	chr8	119010471	120051660	+	Cdh13	protein_coding	Cdh13	chr8:119010471-120051660	41.2212	23.8721	160.839	78.3771	76.0773	1.86667	0.564949	3.30415	0.000952654	0.0115965
ENSMUSG00000112203	chr10	94521566	94524481	+	Gm49167	TEC	Gm49167	chr10:94521566-94524481	104.427	90.4626	15.0234	34.9392	61.2131	-1.96869	0.596159	-3.30229	0.000958989	0.0116607
ENSMUSG00000039116	chr10	14278326	14421403	-	Adgrg6	protein_coding	Adgrg6	chr10:14278326-14421403	20.1526	7.53855	66.2797	76.4885	42.6148	2.3376	0.712918	3.27892	0.00104203	0.0124765
ENSMUSG00000053825	chr10	106306199	106771813	+	Ppfia2	protein_coding	Ppfia2	chr10:106306199-106771813	10.0763	13.8207	81.3031	46.2708	37.8677	2.42801	0.741487	3.27451	0.00105845	0.0125922
ENSMUSG00000019932	chr10	97442740	97449554	+	Kera	protein_coding	Kera	chr10:97442740-97449554	469.922	87.9498	3335.19	2836.68	1682.44	3.4666	1.05994	3.27056	0.00107334	0.0127053
ENSMUSG00000057182	chr2	65287461	65397971	-	Scn3a	protein_coding	Scn3a	chr2:65287461-65397971	28.3968	23.8721	84.838	102.929	60.009	1.83979	0.563304	3.26606	0.00109054	0.0128217
ENSMUSG00000110689	chr8	105164891	105166094	+	Gm45731	TEC	Gm45731	chr8:105164891-105166094	272.06	246.259	42.419	140.701	175.36	-1.50397	0.460942	-3.26282	0.00110309	0.0129207
ENSMUSG00000019936	chr10	97479929	97518316	+	Epyc	protein_coding	Epyc	chr10:97479929-97518316	4.58013	20.1028	68.9309	68.9341	40.637	2.52168	0.772971	3.26232	0.00110503	0.012924
ENSMUSG00000103012	chr3	50790666	50794480	-	Gm37548	TEC	Gm37548	chr3:50790666-50794480	0.916027	3.76928	34.4654	32.1063	17.8143	3.90348	1.19825	3.25764	0.00112341	0.01309
ENSMUSG00000010066	chr9	107276810	107406542	+	Cacna2d2	protein_coding	Cacna2d2	chr9:107276810-107406542	39.3891	49.0006	127.257	127.481	85.7819	1.53233	0.470526	3.25664	0.00112738	0.0131265
ENSMUSG00000064310	chr16	55045537	55118349	-	Zpld1	protein_coding	Zpld1	chr16:55045537-55118349	29.3129	2.51285	68.0472	121.815	55.422	2.53728	0.779758	3.25393	0.00113819	0.0132228
ENSMUSG00000040452	chr15	21110210	21589619	+	Cdh12	protein_coding	Cdh12	chr15:21110210-21589619	28.3968	30.1542	111.35	87.8201	64.4303	1.76825	0.543644	3.25259	0.00114357	0.013258
ENSMUSG00000043913	chr5	116262699	116427044	-	Ccdc60	protein_coding	Ccdc60	chr5:116262699-116427044	116.335	130.668	40.6516	44.3822	83.0093	-1.53768	0.472834	-3.25204	0.00114578	0.0132617
ENSMUSG00000072774	chr5	104961034	105007936	-	Zfp951	protein_coding	Zfp951	chr5:104961034-105007936	10.9923	62.8213	0.883729	3.77721	19.6186	-3.9895	1.23888	-3.22025	0.0012808	0.0145235
ENSMUSG00000034686	chr13	55612079	55620967	+	Prr7	protein_coding	Prr7	chr13:55612079-55620967	41.2212	42.7185	160.839	94.4302	84.8022	1.6062	0.499844	3.21341	0.00131169	0.0148307
ENSMUSG00000028328	chr4	46038934	46116032	+	Tmod1	protein_coding	Tmod1	chr4:46038934-46116032	1.83205	0	28.2793	28.3291	14.6101	4.80593	1.49836	3.20746	0.0013391	0.015044
ENSMUSG00000046500	chr6	96808163	97037374	-	Tafa4	protein_coding	Tafa4	chr6:96808163-97037374	10.9923	11.3078	62.7448	53.8252	34.7175	2.38734	0.745371	3.20288	0.0013606	0.0152177
ENSMUSG00000091191	chr11	53660877	53664021	-	Gm17334	TEC	Gm17334	chr11:53660877-53664021	228.091	79.1548	39.7678	53.8252	100.21	-1.72169	0.537645	-3.20228	0.00136343	0.0152177
ENSMUSG00000104639	chr3	101315108	101317313	+	Gm42939	lncRNA	Gm42939	chr3:101315108-101317313	37.5571	26.3849	0.883729	3.77721	17.1507	-3.79457	1.18486	-3.20255	0.00136215	0.0152177
ENSMUSG00000070498	chr5	125608837	125869647	+	Tmem132b	protein_coding	Tmem132b	chr5:125608837-125869647	13.7404	5.0257	61.8611	51.9366	33.1409	2.56787	0.804184	3.19313	0.00140738	0.0156273
ENSMUSG00000029123	chr5	37604168	37874515	-	Stk32b	protein_coding	Stk32b	chr5:37604168-37874515	72.3661	28.8978	161.722	144.478	101.866	1.58025	0.496213	3.18463	0.00144939	0.015927
ENSMUSG00000052551	chr13	8252901	8811566	+	Adarb2	protein_coding	Adarb2	chr13:8252901-8811566	2.74808	0	32.698	27.3848	15.7077	4.32431	1.35913	3.18169	0.0014642	0.0160671
ENSMUSG00000036596	chr5	35659561	35683042	-	Cpz	protein_coding	Cpz	chr5:35659561-35683042	30.2289	26.3849	129.908	70.8227	64.3362	1.82353	0.573828	3.17784	0.00148376	0.0162389
ENSMUSG00000030110	chr6	118128705	118174679	-	Ret	protein_coding	Ret	chr6:118128705-118174679	9.16027	0	42.419	51.9366	25.879	3.28473	1.03602	3.17053	0.0015216	0.0165461
ENSMUSG00000060969	chr13	72106039	72111842	-	Irx1	protein_coding	Irx1	chr13:72106039-72111842	0	1.25643	23.8607	29.2734	13.5976	5.60654	1.77043	3.16676	0.00154149	0.0166812
ENSMUSG00000012428	chr5	8010456	8032213	+	Steap4	protein_coding	Steap4	chr5:8010456-8032213	28.3968	15.0771	108.699	66.1012	54.5685	1.99199	0.629562	3.16409	0.00155568	0.0167766
ENSMUSG00000050751	chr8	125095787	125166397	-	Pgbd5	protein_coding	Pgbd5	chr8:125095787-125166397	43.9693	17.59	119.303	99.1518	70.0036	1.80792	0.572225	3.15945	0.00158066	0.0169711
ENSMUSG00000048138	chr19	25649774	25656355	+	Dmrt2	protein_coding	Dmrt2	chr19:25649774-25656355	765.798	316.619	2067.04	1944.32	1273.44	1.88875	0.598373	3.15648	0.00159687	0.0170445
ENSMUSG00000098206	chr1	137894268	137897656	+	Mir181a-1hg	lncRNA	Mir181a-1hg	chr1:137894268-137897656	28.3968	60.3084	5.30238	6.61012	25.1544	-2.89236	0.916696	-3.1552	0.0016039	0.0170962
ENSMUSG00000020810	chr11	116536420	116545139	-	Cygb	protein_coding	Cygb	chr11:116536420-116545139	29.3129	18.8464	107.815	71.767	56.9353	1.88786	0.599168	3.15079	0.00162828	0.0173443
ENSMUSG00000015134	chr7	66040637	66077265	-	Aldh1a3	protein_coding	Aldh1a3	chr7:66040637-66077265	9.16027	8.79498	45.0702	58.5468	30.3931	2.52683	0.804162	3.14219	0.00167691	0.017629
ENSMUSG00000039155	chr2	178072323	178129159	+	Cdh26	protein_coding	Cdh26	chr2:178072323-178129159	174.961	149.515	79.5356	25.4962	107.377	-1.62507	0.518101	-3.13658	0.00170932	0.0179147
ENSMUSG00000105345	chr5	143255829	143258268	+	BC030343	lncRNA	BC030343	chr5:143255829-143258268	90.6866	99.2576	22.977	33.9949	61.729	-1.73828	0.555618	-3.12855	0.00175671	0.0182766
ENSMUSG00000051980	chr16	36314057	36382496	-	Casr	protein_coding	Casr	chr16:36314057-36382496	8.24424	0	57.4424	32.1063	24.4482	3.36021	1.07462	3.12688	0.00176673	0.0183686
ENSMUSG00000039488	chr9	9660895	10904780	-	Cntn5	protein_coding	Cntn5	chr9:9660895-10904780	39.3891	25.1285	132.559	82.1543	69.8078	1.7249	0.552456	3.12225	0.00179474	0.0185434
ENSMUSG00000037610	chr3	31956655	32254329	+	Kcnmb2	protein_coding	Kcnmb2	chr3:31956655-32254329	0	2.51285	30.0468	25.4962	14.514	4.61624	1.48044	3.11815	0.0018199	0.0187337
ENSMUSG00000021260	chr12	108272528	108297128	+	Hhipl1	protein_coding	Hhipl1	chr12:108272528-108297128	35.725	43.9749	126.373	104.818	77.7227	1.54177	0.495847	3.10937	0.00187486	0.0191241
ENSMUSG00000061762	chr6	7554878	7562977	+	Tac1	protein_coding	Tac1	chr6:7554878-7562977	18.3205	31.4106	86.6055	89.7087	56.5113	1.84011	0.591774	3.10948	0.00187419	0.0191241
ENSMUSG00000041372	chr6	120180054	120271520	-	B4galnt3	protein_coding	B4galnt3	chr6:120180054-120271520	5.49616	5.0257	52.14	30.2177	23.2199	2.96541	0.955594	3.10322	0.0019143	0.0193747
ENSMUSG00000075224	chr2	84992677	85027541	-	Lrrc55	protein_coding	Lrrc55	chr2:84992677-85027541	16.4885	5.0257	49.4888	71.767	35.6925	2.46016	0.794014	3.09838	0.00194579	0.0195794
ENSMUSG00000048905	chr17	29115365	29134298	-	Bnip5	protein_coding	Bnip5	chr17:29115365-29134298	0	2.51285	37.1166	18.886	14.6289	4.62668	1.49345	3.09799	0.00194838	0.0195929
ENSMUSG00000049122	chr4	73931678	74120451	+	Frmd3	protein_coding	Frmd3	chr4:73931678-74120451	8.24424	3.76928	25.6282	67.9898	26.4079	2.93198	0.946948	3.09624	0.00195991	0.0196834
ENSMUSG00000022696	chr16	44060542	44153559	-	Sidt1	protein_coding	Sidt1	chr16:44060542-44153559	3.66411	1.25643	35.3492	28.3291	17.1497	3.6409	1.17684	3.09379	0.00197618	0.019796
ENSMUSG00000107134	chr5	39764269	39767687	-	Gm42528	TEC	Gm42528	chr5:39764269-39767687	0	2.51285	19.442	35.8835	14.4596	4.60733	1.49499	3.08186	0.00205714	0.0203334
ENSMUSG00000074785	chr10	94626727	94780697	-	Plxnc1	protein_coding	Plxnc1	chr10:94626727-94780697	81.5264	27.6414	182.048	144.478	108.924	1.56429	0.508481	3.07641	0.00209511	0.0205529
ENSMUSG00000039546	chr4	153457677	153567268	-	Ajap1	protein_coding	Ajap1	chr4:153457677-153567268	63.2058	13.8207	122.838	154.866	88.6826	1.82775	0.59442	3.07485	0.0021061	0.0206348
ENSMUSG00000026841	chr2	31703301	31736017	-	Fibcd1	protein_coding	Fibcd1	chr2:31703301-31736017	0	3.76928	13.2559	51.9366	17.2405	4.23218	1.38102	3.06453	0.00218013	0.021135
ENSMUSG00000095105	chr13	12487512	12535319	-	Edaradd	protein_coding	Edaradd	chr13:12487512-12535319	29.3129	43.9749	116.652	101.985	72.9812	1.5868	0.518176	3.06229	0.00219649	0.0212642
ENSMUSG00000010803	chr11	42021765	42073757	-	Gabra1	protein_coding	Gabra1	chr11:42021765-42073757	1.83205	3.76928	21.2095	43.4379	17.5622	3.56515	1.16843	3.05122	0.00227911	0.0218641
ENSMUSG00000024798	chr19	35936133	36034773	-	Htr7	protein_coding	Htr7	chr19:35936133-36034773	8.24424	2.51285	41.5353	42.4936	23.6965	2.92171	0.959182	3.04605	0.00231873	0.0221203
ENSMUSG00000030518	chr7	64405838	64806318	-	Fam189a1	protein_coding	Fam189a1	chr7:64405838-64806318	20.1526	2.51285	71.5821	61.3797	38.9068	2.50864	0.824197	3.04373	0.00233662	0.0222519
ENSMUSG00000024411	chr18	15522552	15544039	-	Aqp4	protein_coding	Aqp4	chr18:15522552-15544039	42.1372	26.3849	5.30238	0	18.4561	-3.67598	1.2087	-3.04127	0.0023558	0.0223665
ENSMUSG00000070691	chr4	134847962	134905301	+	Runx3	protein_coding	Runx3	chr4:134847962-134905301	15.5725	17.59	69.8146	65.1569	42.0335	2.02892	0.667237	3.04078	0.00235968	0.0223898
ENSMUSG00000103006	chr1	160040512	160042386	+	4933417C20Rik	TEC	4933417C20Rik	chr1:160040512-160042386	37.5571	57.7956	7.95356	8.49872	27.9512	-2.53166	0.833135	-3.03871	0.00237593	0.0225166
ENSMUSG00000071656	chr19	8828131	8831273	+	Lrrn4cl	protein_coding	Lrrn4cl	chr19:8828131-8831273	10.0763	2.51285	47.7214	43.4379	25.9371	2.81041	0.926303	3.03401	0.00241326	0.0228151
ENSMUSG00000045534	chr6	126509513	126512375	-	Kcna5	protein_coding	Kcna5	chr6:126509513-126512375	13.7404	65.3341	164.374	115.205	89.6633	1.84424	0.608961	3.02851	0.00245764	0.0231368
ENSMUSG00000086631	chr7	34243896	34281116	+	Gm12784	lncRNA	Gm12784	chr7:34243896-34281116	59.5417	43.9749	13.2559	4.72151	30.3735	-2.52189	0.833309	-3.02635	0.00247522	0.0232044
ENSMUSG00000048834	chr11	16207723	16377310	+	Vstm2a	protein_coding	Vstm2a	chr11:16207723-16377310	28.3968	22.6157	79.5356	93.4859	56.0085	1.75565	0.580201	3.02594	0.00247861	0.0232223
ENSMUSG00000109147	chr7	109351526	109354485	+	4930431P19Rik	transcribed_processed_pseudogene	4930431P19Rik	chr7:109351526-109354485	73.2821	43.9749	15.0234	9.44302	35.4309	-2.26237	0.750816	-3.01322	0.00258494	0.0239743
ENSMUSG00000040891	chr7	18747208	18757463	-	Foxa3	protein_coding	Foxa3	chr7:18747208-18757463	0	1.25643	34.4654	14.1645	12.4716	5.47579	1.82237	3.00477	0.00265781	0.0245628
ENSMUSG00000032591	chr9	107957634	107962202	+	Mst1	protein_coding	Mst1	chr9:107957634-107962202	3.66411	5.0257	26.5119	46.2708	20.3681	3.0798	1.02819	2.99537	0.00274116	0.0251546
ENSMUSG00000020120	chr11	16921205	17002381	-	Plek	protein_coding	Plek	chr11:16921205-17002381	10.9923	11.3078	35.3492	79.3214	34.2427	2.36216	0.789918	2.99038	0.00278628	0.0254492
ENSMUSG00000044172	chr17	25339733	25344242	+	Ptx4	protein_coding	Ptx4	chr17:25339733-25344242	34.809	27.6414	96.3265	95.3746	63.5379	1.61227	0.542207	2.97352	0.00294402	0.0264725
ENSMUSG00000031374	chrX	72454701	72471991	+	Zfp92	protein_coding	Zfp92	chrX:72454701-72471991	3.66411	6.28213	59.2099	20.7747	22.4827	3.03096	1.01977	2.9722	0.00295677	0.0265423
ENSMUSG00000049241	chr5	124014798	124018083	-	Hcar1	protein_coding	Hcar1	chr5:124014798-124018083	0	6.28213	19.442	54.7695	20.1234	3.65688	1.23174	2.96888	0.00298888	0.0267069
ENSMUSG00000035184	chr14	62793185	62845935	+	Fam124a	protein_coding	Fam124a	chr14:62793185-62845935	0.916027	10.0514	40.6516	45.3265	24.2364	3.03719	1.02654	2.95866	0.00308975	0.027388
ENSMUSG00000027082	chr2	84263198	84307119	-	Tfpi	protein_coding	Tfpi	chr2:84263198-84307119	7.32821	54.0263	116.652	126.537	76.1358	2.01317	0.680946	2.95643	0.00311219	0.0275256
ENSMUSG00000032500	chr9	111268148	111318186	+	Dclk3	protein_coding	Dclk3	chr9:111268148-111318186	32.0609	92.9755	16.7909	6.61012	37.1093	-2.4064	0.814573	-2.95418	0.00313498	0.027649
ENSMUSG00000026090	chr1	37650757	37759166	-	Cracdl	protein_coding	Cracdl	chr1:37650757-37759166	21.9846	6.28213	83.9543	51.9366	41.0394	2.23536	0.756737	2.95395	0.0031374	0.0276547
ENSMUSG00000034845	chr8	71950408	71964396	-	Plvap	protein_coding	Plvap	chr8:71950408-71964396	49.4654	86.6934	16.7909	16.9974	42.4868	-2.00587	0.679464	-2.95214	0.00315584	0.0277671
ENSMUSG00000074637	chr3	34704553	34706610	+	Sox2	protein_coding	Sox2	chr3:34704553-34706610	29.3129	1.25643	71.5821	100.096	50.5619	2.45004	0.83055	2.9499	0.00317876	0.0278935
ENSMUSG00000021448	chr13	51585076	51723523	-	Shc3	protein_coding	Shc3	chr13:51585076-51723523	5.49616	1.25643	40.6516	27.3848	18.6972	3.27507	1.11277	2.94316	0.00324879	0.0283174
ENSMUSG00000031377	chrX	162975837	163041189	-	Bmx	protein_coding	Bmx	chrX:162975837-163041189	60.4578	84.1805	18.5583	20.7747	45.9928	-1.87612	0.637905	-2.94107	0.00327082	0.0284777
ENSMUSG00000097754	chr1	150034793	150040699	-	Ptgs2os2	lncRNA	Ptgs2os2	chr1:150034793-150040699	11.9083	5.0257	66.2797	33.9949	29.3022	2.5392	0.865217	2.93476	0.00333804	0.0288625
ENSMUSG00000023959	chr17	44445658	44591059	+	Clic5	protein_coding	Clic5	chr17:44445658-44591059	10.0763	2.51285	37.1166	50.9923	25.1745	2.76192	0.941668	2.93301	0.00335691	0.0289808
ENSMUSG00000035000	chr2	62160416	62242575	-	Dpp4	protein_coding	Dpp4	chr2:62160416-62242575	1.83205	0	27.3956	20.7747	12.5006	4.58056	1.56448	2.92786	0.00341305	0.029308
ENSMUSG00000053025	chr7	74764641	74959010	-	Sv2b	protein_coding	Sv2b	chr7:74764641-74959010	4.58013	1.25643	9.72102	63.2683	19.7065	3.592	1.22723	2.92691	0.00342351	0.0293362
ENSMUSG00000027983	chr3	131082089	131096873	-	Cyp2u1	protein_coding	Cyp2u1	chr3:131082089-131096873	32.0609	5.0257	82.1868	85.9315	51.3012	2.14739	0.733836	2.92626	0.00343069	0.0293714
ENSMUSG00000074357	chr8	48128425	48138274	+	AA386476	lncRNA	AA386476	chr8:48128425-48138274	119.083	87.9498	30.9305	40.605	69.6422	-1.53715	0.525791	-2.92349	0.00346129	0.0295277
ENSMUSG00000027513	chr2	172994840	173001066	+	Pck1	protein_coding	Pck1	chr2:172994840-173001066	2.74808	1.25643	35.3492	19.8304	14.796	3.74317	1.28144	2.92107	0.00348829	0.0296848
ENSMUSG00000028600	chr4	107871987	107953642	-	Podn	protein_coding	Podn	chr4:107871987-107953642	29.3129	1.25643	74.2333	94.4302	49.8082	2.42464	0.831636	2.9155	0.00355115	0.0300819
ENSMUSG00000030222	chr6	137031822	137147495	-	Rerg	protein_coding	Rerg	chr6:137031822-137147495	28.3968	5.0257	73.3495	80.2657	46.7594	2.16652	0.746216	2.90335	0.00369194	0.0310755
ENSMUSG00000023328	chr5	137285780	137292728	+	Ache	protein_coding	Ache	chr5:137285780-137292728	2.74808	2.51285	30.0468	27.3848	15.6731	3.44381	1.18648	2.90256	0.00370132	0.0311337
ENSMUSG00000033569	chr1	25106556	25868788	-	Adgrb3	protein_coding	Adgrb3	chr1:25106556-25868788	26.5648	27.6414	71.5821	101.985	56.9432	1.67938	0.57985	2.89624	0.00377669	0.0316429
ENSMUSG00000105519	chr5	44371142	44374601	-	E430021H15Rik	TEC	E430021H15Rik	chr5:44371142-44374601	73.2821	70.3598	6.18611	26.4405	44.0671	-2.14453	0.740736	-2.89513	0.00379002	0.0316923
ENSMUSG00000086171	chr2	143377395	143389757	-	Pcsk2os1	lncRNA	Pcsk2os1	chr2:143377395-143389757	32.977	81.6677	13.2559	10.3873	34.572	-2.26946	0.786576	-2.88524	0.00391117	0.0325313
ENSMUSG00000050556	chr2	166937888	167032075	-	Kcnb1	protein_coding	Kcnb1	chr2:166937888-167032075	58.6257	18.8464	158.188	92.5416	82.0503	1.67652	0.581976	2.88074	0.00396742	0.0329117
ENSMUSG00000042604	chr2	107120983	107128847	+	Kcna4	protein_coding	Kcna4	chr2:107120983-107128847	0	3.76928	30.9305	23.6076	14.5768	3.97606	1.38509	2.87062	0.00409671	0.0337337
ENSMUSG00000106115	chr5	121540720	121542577	+	Gm43420	TEC	Gm43420	chr5:121540720-121542577	95.2668	67.847	13.2559	32.1063	52.119	-1.85276	0.646194	-2.86719	0.00414133	0.0340266
ENSMUSG00000073406	chr17	36391006	36395115	-	H2-Bl	polymorphic_pseudogene	H2-Bl	chr17:36391006-36395115	35.725	40.2056	7.06984	4.72151	21.9305	-2.68285	0.937492	-2.86173	0.00421329	0.0344398
ENSMUSG00000019894	chr10	103203668	103255238	+	Slc6a15	protein_coding	Slc6a15	chr10:103203668-103255238	26.5648	18.8464	88.3729	66.1012	49.9713	1.75777	0.620669	2.83205	0.00462501	0.0370119
ENSMUSG00000112944	chr13	32279261	32283158	-	Gm48885	TEC	Gm48885	chr13:32279261-32283158	34.809	26.3849	4.41865	2.83291	17.1114	-3.07553	1.08674	-2.83004	0.00465415	0.0371682
ENSMUSG00000074121	chr7	45063118	45066603	+	Ntf5	protein_coding	Ntf5	chr7:45063118-45066603	39.3891	28.8978	86.6055	110.483	66.344	1.52148	0.538908	2.82326	0.00475382	0.0375811
ENSMUSG00000056498	chr3	84573498	84611882	+	Tmem154	protein_coding	Tmem154	chr3:84573498-84611882	9.16027	21.3592	68.0472	56.6581	38.8062	2.0542	0.728514	2.81971	0.00480674	0.0379228
ENSMUSG00000020123	chr10	122284403	122289357	+	Avpr1a	protein_coding	Avpr1a	chr10:122284403-122289357	2.74808	6.28213	39.7678	28.3291	19.2818	2.94979	1.04841	2.81358	0.0048993	0.0384397
ENSMUSG00000056755	chr6	110622541	111544191	+	Grm7	protein_coding	Grm7	chr6:110622541-111544191	0	3.76928	33.5817	19.8304	14.2953	3.94388	1.40193	2.81317	0.00490563	0.0384555
ENSMUSG00000042429	chr1	134126960	134163169	-	Adora1	protein_coding	Adora1	chr1:134126960-134163169	32.0609	37.6928	126.373	75.5442	67.9178	1.53792	0.547558	2.80869	0.00497437	0.0387998
ENSMUSG00000042988	chr11	120544613	120552001	-	Notum	protein_coding	Notum	chr11:120544613-120552001	77.8623	15.0771	175.862	124.648	98.3624	1.67396	0.598079	2.7989	0.00512777	0.0397733
ENSMUSG00000009097	chr16	18399728	18409421	-	Tbx1	protein_coding	Tbx1	chr16:18399728-18409421	37.5571	8.79498	90.1404	84.0429	55.1338	1.88327	0.678968	2.77373	0.00554179	0.0420461
ENSMUSG00000020037	chr10	84591925	84742402	+	Rfx4	protein_coding	Rfx4	chr10:84591925-84742402	8.24424	0	117.536	118.038	60.9545	4.80011	1.73423	2.76785	0.00564266	0.0425225
ENSMUSG00000028341	chr4	48045152	48086447	+	Nr4a3	protein_coding	Nr4a3	chr4:48045152-48086447	36.6411	17.59	68.9309	108.595	57.9392	1.69418	0.61359	2.7611	0.00576069	0.0432869
ENSMUSG00000035498	chr9	122999888	123045103	-	Cdcp1	protein_coding	Cdcp1	chr9:122999888-123045103	5.49616	3.76928	14.1397	59.4911	20.724	2.97431	1.08616	2.73836	0.00617474	0.0457566
ENSMUSG00000062257	chr9	27702242	28836706	+	Opcml	protein_coding	Opcml	chr9:27702242-28836706	0	2.51285	16.7909	28.3291	11.9082	4.30228	1.57163	2.73747	0.00619139	0.0457566
ENSMUSG00000037348	chr4	134224007	134237546	+	Paqr7	protein_coding	Paqr7	chr4:134224007-134237546	42.1372	25.1285	88.3729	104.818	65.1141	1.51023	0.551947	2.73619	0.0062155	0.0458151
ENSMUSG00000037990	chr10	58649180	58974738	+	Sh3rf3	protein_coding	Sh3rf3	chr10:58649180-58974738	15.5725	11.3078	46.8377	64.2126	34.4826	2.03646	0.744596	2.73498	0.00623838	0.0459056
ENSMUSG00000040258	chr10	127361341	127370428	-	Nxph4	protein_coding	Nxph4	chr10:127361341-127370428	7.32821	0	33.5817	35.8835	19.1984	3.165	1.15938	2.7299	0.00633538	0.0464664
ENSMUSG00000112117	chr10	91906898	92001032	-	Rmst	lncRNA	Rmst	chr10:91906898-92001032	1.83205	3.76928	21.2095	33.0506	14.9654	3.31058	1.21535	2.72396	0.00645034	0.0471327
ENSMUSG00000101493	chr4	137114576	137115693	-	2810405F17Rik	lncRNA	2810405F17Rik	chr4:137114576-137115693	50.3815	82.9241	16.7909	20.7747	42.7178	-1.82381	0.671343	-2.71665	0.00659455	0.0479814
ENSMUSG00000034958	chr10	81040341	81066667	-	Atcay	protein_coding	Atcay	chr10:81040341-81066667	4.58013	3.76928	43.3027	20.7747	18.1067	2.93281	1.08331	2.70727	0.00678395	0.0489753
ENSMUSG00000003949	chr11	90227361	90281721	-	Hlf	protein_coding	Hlf	chr11:90227361-90281721	0	2.51285	22.0932	21.719	11.5813	4.26022	1.57433	2.70605	0.00680896	0.0490879

## Sheet: FL_Maint_E125vsE135_Significant
gene_id	seqid	start	end	strand	gene_name	gene_biotype	gene_short_name	locus	FL_Shox2trac_E125_MAINTAIN_1_RR39	FL_Shox2trac_E125_MAINTAIN_2_RR40	FL_Shox2trac_E135_MAINTAIN_1_RR89	FL_Shox2trac_E135_MAINTAIN_2_RR90	baseMean	log2FoldChange	lfcSE	stat	pvalue	padj
ENSMUSG00000027750	chr3	54268529	54298458	+	Postn	protein_coding	Postn	chr3:54268529-54298458	1408.02	1293.29	29668.3	29866.3	15559	4.4621	0.133393	33.4506	2.51857e-245	4.13776e-241
ENSMUSG00000006205	chr7	130537932	130587390	+	Htra1	protein_coding	Htra1	chr7:130537932-130587390	441.446	474.872	7254.31	6640.53	3702.79	3.92233	0.152833	25.6641	2.94668e-145	2.42055e-141
ENSMUSG00000040533	chr4	130671695	130682786	+	Matn1	protein_coding	Matn1	chr4:130671695-130682786	879.254	731.655	11697	11112.3	6105.04	3.82394	0.149955	25.5007	1.93733e-143	1.06095e-139
ENSMUSG00000021702	chr13	92888097	92931326	-	Thbs4	protein_coding	Thbs4	chr13:92888097-92931326	498.446	424.454	6561.96	6314.89	3449.94	3.80283	0.156323	24.3267	1.02315e-130	4.20232e-127
ENSMUSG00000031849	chr8	70826207	70834716	+	Comp	protein_coding	Comp	chr8:70826207-70834716	27.8936	14.0703	2962.95	3525.45	1632.59	7.27905	0.301725	24.1248	1.37349e-128	4.51302e-125
ENSMUSG00000029675	chr5	134731446	134776177	-	Eln	protein_coding	Eln	chr5:134731446-134776177	1059.96	894.636	10446.9	9703.81	5526.32	3.36609	0.149729	22.4813	6.33306e-112	1.7341e-108
ENSMUSG00000031250	chrX	132751728	132766326	+	Tnmd	protein_coding	Tnmd	chrX:132751728-132766326	35.1702	39.8658	1924.86	1760.76	940.166	5.61707	0.257954	21.7755	3.96228e-105	8.13704e-102
ENSMUSG00000058914	chr15	10952417	10980236	+	C1qtnf3	protein_coding	C1qtnf3	chr15:10952417-10980236	179.489	125.46	3148.58	2973.05	1606.65	4.32872	0.198774	21.7771	3.82756e-105	8.13704e-102
ENSMUSG00000021388	chr13	49697918	49721041	+	Aspn	protein_coding	Aspn	chr13:49697918-49721041	322.595	318.927	3989.61	3676.1	2076.81	3.57882	0.164646	21.7364	9.29032e-105	1.6959e-101
ENSMUSG00000022037	chr14	66205931	66218996	+	Clu	protein_coding	Clu	chr14:66205931-66218996	183.127	155.946	2491.42	2601.91	1358.1	3.90966	0.187862	20.8113	3.4187e-96	5.61658e-93
ENSMUSG00000062329	chr5	37892862	37897164	+	Cytl1	protein_coding	Cytl1	chr5:37892862-37897164	59.4255	80.9042	1746.28	2025.19	977.95	4.74654	0.232573	20.4089	1.39472e-92	2.08308e-89
ENSMUSG00000022860	chr16	78727835	78748621	+	Chodl	protein_coding	Chodl	chr16:78727835-78748621	294.702	321.272	3310.45	3256.31	1795.68	3.41396	0.167598	20.3699	3.09257e-92	4.23398e-89
ENSMUSG00000047686	chrX	105880687	105884250	-	Rtl3	protein_coding	Rtl3	chrX:105880687-105884250	2005.91	1518.42	15250.2	14806.4	8395.25	3.09244	0.158393	19.5239	6.88042e-85	8.69527e-82
ENSMUSG00000022025	chr14	79875129	79899610	-	Cnmd	protein_coding	Cnmd	chr14:79875129-79899610	871.978	1013.06	6812.68	7003.04	3925.19	2.87345	0.149737	19.19	4.489e-82	5.26784e-79
ENSMUSG00000021613	chr13	89687914	89759771	+	Hapln1	protein_coding	Hapln1	chr13:89687914-89759771	422.042	306.029	4028.32	3971.92	2182.08	3.45862	0.181413	19.0649	4.94642e-81	5.41765e-78
ENSMUSG00000027570	chr2	180239582	180263982	+	Col9a3	protein_coding	Col9a3	chr2:180239582-180263982	4904.42	4293.78	27043.1	28555.1	16199.1	2.59567	0.136376	19.0331	9.06528e-81	9.30835e-78
ENSMUSG00000032231	chr9	69360901	69399077	+	Anxa2	protein_coding	Anxa2	chr9:69360901-69399077	2817.25	3340.52	19556.6	19530.8	11311.3	2.66614	0.141171	18.8859	1.48891e-79	1.4389e-76
ENSMUSG00000020583	chr12	8997928	9022028	+	Matn3	protein_coding	Matn3	chr12:8997928-9022028	243.766	232.16	2386.73	2521.09	1345.94	3.3665	0.178868	18.8211	5.0723e-79	4.6296e-76
ENSMUSG00000038587	chr10	4216379	4309470	+	Akap12	protein_coding	Akap12	chr10:4216379-4309470	1046.62	832.492	7340.53	7250.2	4117.46	2.95721	0.157649	18.7582	1.65882e-78	1.43435e-75
ENSMUSG00000049409	chr6	87555572	87567725	-	Prokr1	protein_coding	Prokr1	chr6:87555572-87567725	116.425	92.6294	1831.61	1653.27	923.483	4.06017	0.216677	18.7383	2.41238e-78	1.98165e-75
ENSMUSG00000022032	chr14	65903851	66002275	+	Scara5	protein_coding	Scara5	chr14:65903851-66002275	186.766	132.495	2296.99	2109.93	1181.55	3.78817	0.206978	18.3023	7.92896e-75	6.20309e-72
ENSMUSG00000040690	chr4	129941632	129993070	+	Col16a1	protein_coding	Col16a1	chr4:129941632-129993070	1435.91	1028.3	10503.2	10475.9	5860.83	3.09003	0.169126	18.2706	1.41974e-74	1.06023e-71
ENSMUSG00000027978	chr3	123240561	123300246	+	Prss12	protein_coding	Prss12	chr3:123240561-123300246	160.085	167.671	2123.69	1818.04	1067.37	3.58778	0.199189	18.0119	1.57035e-72	1.12171e-69
ENSMUSG00000004044	chr11	100847558	100861713	-	Cavin1	protein_coding	Cavin1	chr11:100847558-100861713	295.915	232.16	2928.65	2565.03	1505.44	3.37954	0.188798	17.9003	1.17345e-71	8.03278e-69
ENSMUSG00000029096	chr5	35809366	35837126	-	Htra3	protein_coding	Htra3	chr5:35809366-35837126	443.872	430.316	3321.01	3186.48	1845.42	2.89612	0.162046	17.8722	1.94281e-71	1.27674e-68
ENSMUSG00000068122	chrX	21350782	21355403	+	Agtr2	protein_coding	Agtr2	chrX:21350782-21355403	4441.14	4713.55	23076.4	22282.6	13628.4	2.30878	0.130277	17.722	2.83487e-70	1.79131e-67
ENSMUSG00000031891	chr8	106245386	106250620	+	Hsd11b2	protein_coding	Hsd11b2	chr8:106245386-106250620	1702.72	2010.88	154.834	184.394	1013.21	-3.45093	0.200303	-17.2285	1.6219e-66	9.86895e-64
ENSMUSG00000024330	chr17	34258410	34285659	+	Col11a2	protein_coding	Col11a2	chr17:34258410-34285659	987.191	552.259	9195.89	9233.02	4992.09	3.58197	0.210761	16.9954	8.88172e-65	5.21135e-62
ENSMUSG00000095304	chr14	25887929	25903524	-	Plac9a	protein_coding	Plac9a	chr14:25887929-25903524	127.34	167.671	1954.78	1665.82	978.902	3.61618	0.213909	16.9052	4.11685e-64	2.33227e-61
ENSMUSG00000030607	chr7	78703230	78764847	+	Acan	protein_coding	Acan	chr7:78703230-78764847	373.532	352.93	3218.08	2656.05	1650.15	3.01539	0.178606	16.8829	6.0085e-64	3.29045e-61
ENSMUSG00000027318	chr2	130892736	130905734	-	Adam33	protein_coding	Adam33	chr2:130892736-130905734	363.829	340.032	2417.52	2739.23	1465.15	2.87339	0.17576	16.3484	4.46618e-60	2.36693e-57
ENSMUSG00000019817	chr10	12936247	13007438	+	Plagl1	protein_coding	Plagl1	chr10:12936247-13007438	3185.93	2737.84	14608.9	14343.5	8719.04	2.28917	0.140459	16.2978	1.02381e-59	5.25629e-57
ENSMUSG00000036545	chr11	50492910	50698400	+	Adamts2	protein_coding	Adamts2	chr11:50492910-50698400	560.297	481.907	3893.72	3308.1	2061.01	2.78888	0.171777	16.2355	2.83103e-59	1.40943e-56
ENSMUSG00000036412	chr18	61044851	61051633	+	Arsi	protein_coding	Arsi	chr18:61044851-61051633	38.8085	49.246	988.825	928.246	501.281	4.44269	0.275182	16.1445	1.24095e-58	5.99635e-56
ENSMUSG00000028063	chr3	88388454	88417263	-	Lmna	protein_coding	Lmna	chr3:88388454-88417263	1938	1596.98	9702.62	9216.54	5613.54	2.4202	0.150051	16.1292	1.59026e-58	7.4647e-56
ENSMUSG00000040569	chr4	14502429	14621805	-	Slc26a7	protein_coding	Slc26a7	chr4:14502429-14621805	78.8297	92.6294	1143.66	1203.66	629.694	3.77433	0.234338	16.1063	2.30283e-58	1.05092e-55
ENSMUSG00000050335	chr14	47605207	47623617	+	Lgals3	protein_coding	Lgals3	chr14:47605207-47623617	25.4681	14.0703	868.301	909.414	454.313	5.49565	0.341355	16.0995	2.57024e-58	1.14126e-55
ENSMUSG00000064215	chr12	103400469	103406498	+	Ifi27	protein_coding	Ifi27	chr12:103400469-103406498	47.2978	53.9361	1001.14	910.199	503.143	4.23785	0.267279	15.8555	1.28815e-56	5.5692e-54
ENSMUSG00000023885	chr17	14885761	14914497	-	Thbs2	protein_coding	Thbs2	chr17:14885761-14914497	1290.38	981.403	8983	7002.25	4564.26	2.81499	0.178956	15.7301	9.41125e-56	3.96455e-53
ENSMUSG00000003420	chr7	44742413	44753275	-	Fcgrt	protein_coding	Fcgrt	chr7:44742413-44753275	375.957	403.348	2460.62	2444.98	1421.23	2.65399	0.170435	15.5719	1.1302e-54	4.64202e-52
ENSMUSG00000034463	chr14	66156842	66191384	-	Scara3	protein_coding	Scara3	chr14:66156842-66191384	1359.51	1220.6	5925.03	6097.55	3650.67	2.22037	0.146079	15.1998	3.54855e-52	1.42193e-49
ENSMUSG00000001123	chr11	78853799	78875772	-	Lgals9	protein_coding	Lgals9	chr11:78853799-78875772	26.6808	34.0032	745.137	829.379	408.8	4.69585	0.309853	15.1551	7.00982e-52	2.74201e-49
ENSMUSG00000030116	chr6	122482803	122506249	+	Mfap5	protein_coding	Mfap5	chr6:122482803-122506249	48.5106	71.524	1060.08	925.892	526.502	4.04604	0.267895	15.103	1.54647e-51	5.90858e-49
ENSMUSG00000014158	chr5	114760212	114796482	-	Trpv4	protein_coding	Trpv4	chr5:114760212-114796482	162.51	130.15	1334.56	1353.53	745.187	3.20014	0.215404	14.8565	6.31446e-50	2.32638e-47
ENSMUSG00000019929	chr10	97315470	97354005	+	Dcn	protein_coding	Dcn	chr10:97315470-97354005	5627.23	6935.48	28694.4	27376.6	17158.4	2.15805	0.145266	14.8559	6.3721e-50	2.32638e-47
ENSMUSG00000001119	chr10	76544625	76562002	-	Col6a1	protein_coding	Col6a1	chr10:76544625-76562002	5929.21	5064.13	22884.6	22255.9	14033.5	2.03783	0.138667	14.6959	6.85259e-49	2.44742e-46
ENSMUSG00000024659	chr19	20350791	20368308	-	Anxa1	protein_coding	Anxa1	chr19:20350791-20368308	49.7234	56.2812	796.162	830.164	433.083	3.93876	0.27212	14.4743	1.76003e-47	6.15223e-45
ENSMUSG00000019936	chr10	97479929	97518316	+	Epyc	protein_coding	Epyc	chr10:97479929-97518316	206.17	166.498	1431.33	1472.01	819.003	2.96249	0.206998	14.3117	1.84867e-46	6.32747e-44
ENSMUSG00000022103	chr14	71127559	71217278	+	Gfra2	protein_coding	Gfra2	chr14:71127559-71217278	65.4893	66.8339	871.82	818.394	455.634	3.67485	0.259303	14.1721	1.36457e-45	4.57521e-43
ENSMUSG00000041797	chr11	109991574	110059022	-	Abca9	protein_coding	Abca9	chr11:109991574-110059022	26.6808	19.9329	610.538	715.604	343.189	4.83282	0.342762	14.0996	3.81694e-45	1.25417e-42
ENSMUSG00000056758	chr10	120197179	120312374	-	Hmga2	protein_coding	Hmga2	chr10:120197179-120312374	9680.29	11226.9	2677.92	2492.06	6519.3	-2.01588	0.144105	-13.989	1.81856e-44	5.85825e-42
ENSMUSG00000016494	chr1	194621126	194643587	+	Cd34	protein_coding	Cd34	chr1:194621126-194643587	475.404	479.562	2656.81	2319.44	1482.8	2.38138	0.172365	13.8159	2.04417e-43	6.4584e-41
ENSMUSG00000036356	chr8	68809432	69187798	-	Csgalnact1	protein_coding	Csgalnact1	chr8:68809432-69187798	317.744	318.927	1731.32	1960.07	1082.01	2.53569	0.185307	13.6837	1.27045e-42	3.93816e-40
ENSMUSG00000032394	chr9	65048470	65093154	+	Igdcc3	protein_coding	Igdcc3	chr9:65048470-65093154	1272.19	1218.25	171.549	190.671	713.166	-2.78052	0.204185	-13.6177	3.1439e-42	9.56503e-40
ENSMUSG00000028766	chr4	137469043	137523695	-	Alpl	protein_coding	Alpl	chr4:137469043-137523695	124.915	178.224	1250.11	1324.5	719.435	3.08519	0.227459	13.5638	6.56881e-42	1.96216e-39
ENSMUSG00000048138	chr19	25649774	25656355	+	Dmrt2	protein_coding	Dmrt2	chr19:25649774-25656355	770.106	628.473	3272.62	3497.2	2042.1	2.2755	0.168125	13.5346	9.77453e-42	2.8676e-39
ENSMUSG00000041577	chr1	133838041	133849152	-	Prelp	protein_coding	Prelp	chr1:133838041-133849152	190.404	138.358	1282.66	1340.19	737.902	2.99711	0.22182	13.5115	1.33819e-41	3.85705e-39
ENSMUSG00000056174	chr4	126180585	126208123	+	Col8a2	protein_coding	Col8a2	chr4:126180585-126208123	2700.83	1894.8	11665.3	11208.8	6867.43	2.31553	0.1719	13.4702	2.34317e-41	6.63722e-39
ENSMUSG00000019966	chr10	99851491	99936278	+	Kitl	protein_coding	Kitl	chr10:99851491-99936278	90.9574	92.6294	931.642	856.057	492.821	3.28334	0.244148	13.4482	3.15663e-41	8.78987e-39
ENSMUSG00000052837	chr8	85703538	85705347	-	Junb	protein_coding	Junb	chr8:85703538-85705347	1995	1783.41	7197.13	7065.81	4510.34	1.9165	0.142668	13.4332	3.86239e-41	1.05759e-38
ENSMUSG00000026109	chr1	50949120	51226429	+	Tmeff2	protein_coding	Tmeff2	chr1:50949120-51226429	1233.38	1331.99	5144.7	4909.58	3154.91	1.97046	0.146764	13.4261	4.25498e-41	1.14598e-38
ENSMUSG00000000402	chrX	165306002	165368716	-	Egfl6	protein_coding	Egfl6	chrX:165306002-165368716	2420.68	2115.23	8665.41	8366.76	5392.02	1.90887	0.142967	13.3518	1.15616e-40	3.06364e-38
ENSMUSG00000024529	chr18	52649138	52662939	-	Lox	protein_coding	Lox	chr18:52649138-52662939	2907	2272.35	10497.9	11547.8	6806.25	2.08979	0.157386	13.2781	3.10238e-40	8.09032e-38
ENSMUSG00000022577	chr15	75423116	75439104	-	Ly6h	protein_coding	Ly6h	chr15:75423116-75439104	264.383	361.137	1990.85	1879.25	1123.9	2.62849	0.199435	13.1797	1.14899e-39	2.94951e-37
ENSMUSG00000038233	chr9	121780053	121809275	+	Gask1a	protein_coding	Gask1a	chr9:121780053-121809275	49.7234	36.3483	666.841	652.047	351.24	3.93946	0.299967	13.133	2.13151e-39	5.38748e-37
ENSMUSG00000026147	chr1	24216690	24291765	+	Col9a1	protein_coding	Col9a1	chr1:24216690-24291765	3607.98	3192.78	11770	12053.1	7655.96	1.80866	0.138145	13.0925	3.63634e-39	9.05172e-37
ENSMUSG00000035258	chr16	56298245	56510498	+	Abi3bp	protein_coding	Abi3bp	chr16:56298245-56510498	164.936	165.326	1177.09	1100.87	652.055	2.78594	0.213801	13.0305	8.20321e-39	2.0115e-36
ENSMUSG00000026042	chr1	45413480	45542442	-	Col5a2	protein_coding	Col5a2	chr1:45413480-45542442	7770.18	6236.66	26724.7	25460.4	16548	1.89754	0.146949	12.9129	3.80676e-38	9.19725e-36
ENSMUSG00000086596	chr9	113886207	113927796	+	Susd5	protein_coding	Susd5	chr9:113886207-113927796	498.446	273.198	2931.28	3037.4	1685.08	2.95225	0.228672	12.9104	3.93091e-38	9.35957e-36
ENSMUSG00000025993	chr1	45947227	45965679	-	Slc40a1	protein_coding	Slc40a1	chr1:45947227-45965679	263.17	245.058	1376.79	1497.9	845.73	2.50018	0.196245	12.7401	3.53819e-37	8.30414e-35
ENSMUSG00000022324	chr15	34306825	34436419	+	Matn2	protein_coding	Matn2	chr15:34306825-34436419	664.595	548.741	2814.28	2672.53	1675.04	2.17724	0.171577	12.6896	6.75225e-37	1.56243e-34
ENSMUSG00000037362	chr15	54609097	54617435	+	Ccn3	protein_coding	Ccn3	chr15:54609097-54617435	73.9787	62.1438	735.46	712.466	396.012	3.41182	0.268984	12.6841	7.24279e-37	1.65266e-34
ENSMUSG00000025780	chr2	10158381	10261340	+	Itih5	protein_coding	Itih5	chr2:10158381-10261340	384.446	336.514	1819.3	1786.66	1081.73	2.32267	0.183133	12.6829	7.35206e-37	1.65462e-34
ENSMUSG00000021186	chr12	101712823	101785314	-	Fbln5	protein_coding	Fbln5	chr12:101712823-101785314	2082.32	2196.14	7885.08	6999.11	4790.66	1.79853	0.143798	12.5074	6.80515e-36	1.51084e-33
ENSMUSG00000021390	chr13	49761521	49777977	+	Ogn	protein_coding	Ogn	chr13:49761521-49777977	2721.44	3073.19	9757.16	9647.32	6299.78	1.74353	0.139531	12.4957	7.88465e-36	1.70443e-33
ENSMUSG00000026638	chr1	192835418	192854331	+	Irf6	protein_coding	Irf6	chr1:192835418-192854331	75.1914	70.3515	710.828	726.59	395.74	3.30432	0.264416	12.4967	7.78172e-36	1.70443e-33
ENSMUSG00000018593	chr11	55285325	55314009	-	Sparc	protein_coding	Sparc	chr11:55285325-55314009	13529.6	15729.4	51636.2	46224	31779.8	1.74182	0.139927	12.4481	1.43262e-35	3.0567e-33
ENSMUSG00000027966	chr3	113824188	114014367	+	Col11a1	protein_coding	Col11a1	chr3:113824188-114014367	3748.66	2889.1	12368.2	13283.4	8072.35	1.95039	0.157063	12.4179	2.08888e-35	4.39976e-33
ENSMUSG00000031239	chrX	106440704	106446982	-	Itm2a	protein_coding	Itm2a	chrX:106440704-106446982	25207.3	27567.2	81285.1	78160.9	53055.1	1.59515	0.128602	12.4037	2.49487e-35	5.18838e-33
ENSMUSG00000020773	chr11	115996577	116001072	-	Trim47	protein_coding	Trim47	chr11:115996577-116001072	35.1702	73.869	768.89	765.038	410.742	3.81094	0.308231	12.3639	4.09643e-35	8.41252e-33
ENSMUSG00000059146	chr7	77825706	78307472	-	Ntrk3	protein_coding	Ntrk3	chr7:77825706-78307472	24.2553	14.0703	467.14	511.594	254.265	4.67872	0.382082	12.2453	1.77935e-34	3.609e-32
ENSMUSG00000063632	chr12	27384262	27392573	-	Sox11	protein_coding	Sox11	chr12:27384262-27392573	9797.93	12014.9	3012.22	3146.46	6992.87	-1.82446	0.149258	-12.2235	2.32805e-34	4.66433e-32
ENSMUSG00000004655	chr6	55313416	55325540	+	Aqp1	protein_coding	Aqp1	chr6:55313416-55325540	191.617	202.847	1574.73	1119.7	772.224	2.77149	0.229345	12.0844	1.27745e-33	2.52859e-31
ENSMUSG00000033491	chr9	86625701	86640496	+	Prss35	protein_coding	Prss35	chr9:86625701-86640496	2255.74	2241.87	8014.41	6971.65	4870.92	1.73633	0.144564	12.0108	3.11798e-33	6.09826e-31
ENSMUSG00000071984	chr17	7957400	8046134	-	Fndc1	protein_coding	Fndc1	chr17:7957400-8046134	1022.36	758.623	4217.46	3698.07	2424.13	2.15224	0.179508	11.9897	4.02586e-33	7.78128e-31
ENSMUSG00000037060	chr7	105129289	105131507	-	Cavin3	protein_coding	Cavin3	chr7:105129289-105131507	141.893	209.882	1286.18	1151.09	697.26	2.79131	0.233328	11.963	5.551e-33	1.06043e-30
ENSMUSG00000032482	chr9	110072850	110091644	+	Cspg5	protein_coding	Cspg5	chr9:110072850-110091644	56.9999	86.7668	712.587	728.159	396.128	3.3232	0.279318	11.8976	1.21832e-32	2.30066e-30
ENSMUSG00000039787	chr2	29759175	29772852	+	Cercam	protein_coding	Cercam	chr2:29759175-29772852	355.34	378.725	1762.99	1593.63	1022.67	2.19275	0.185073	11.848	2.20322e-32	4.11326e-30
ENSMUSG00000037379	chr5	33371270	33375799	-	Spon2	protein_coding	Spon2	chr5:33371270-33375799	100.659	94.9745	765.371	731.297	423.076	2.93568	0.251055	11.6934	1.37761e-31	2.54301e-29
ENSMUSG00000038872	chr8	108669275	109688262	+	Zfhx3	protein_coding	Zfhx3	chr8:108669275-109688262	6158.42	7269.65	1619.6	1993.02	4260.17	-1.89386	0.162126	-11.6814	1.58672e-31	2.89646e-29
ENSMUSG00000020053	chr10	87694126	87772904	+	Igf1	protein_coding	Igf1	chr10:87694126-87772904	3736.53	3678.21	11514	10589.7	7379.61	1.5758	0.135073	11.6663	1.89556e-31	3.42221e-29
ENSMUSG00000031375	chrX	72527207	72539539	+	Bgn	protein_coding	Bgn	chrX:72527207-72539539	1167.89	1124.45	3824.22	3782.82	2474.84	1.73054	0.14893	11.6198	3.26751e-31	5.83499e-29
ENSMUSG00000027208	chr2	125876577	125933105	+	Fgf7	protein_coding	Fgf7	chr2:125876577-125933105	169.787	193.467	1026.65	1041.24	607.786	2.50873	0.217284	11.5458	7.74879e-31	1.35431e-28
ENSMUSG00000047786	chr17	17622933	17679649	+	Lix1	protein_coding	Lix1	chr17:17622933-17679649	1912.53	1948.74	497.931	490.409	1212.4	-1.96608	0.170275	-11.5465	7.69093e-31	1.35431e-28
ENSMUSG00000026879	chr2	35146391	35197904	+	Gsn	protein_coding	Gsn	chr2:35146391-35197904	2962.78	2599.49	9000.59	8434.24	5749.28	1.64827	0.142907	11.5339	8.90659e-31	1.54028e-28
ENSMUSG00000023034	chr15	101152149	101172676	+	Nr4a1	protein_coding	Nr4a1	chr15:101152149-101172676	1830.06	1409.37	6191.59	5792.32	3805.84	1.88743	0.163715	11.5287	9.45106e-31	1.61741e-28
ENSMUSG00000036103	chr18	9707594	9882644	+	Colec12	protein_coding	Colec12	chr18:9707594-9882644	2112.64	1918.25	6202.15	6233.29	4116.58	1.62536	0.142247	11.4263	3.09e-30	5.23357e-28
ENSMUSG00000039084	chr11	94455872	94459953	+	Chad	protein_coding	Chad	chr11:94455872-94459953	115.213	121.943	784.726	807.409	457.322	2.7469	0.240741	11.4102	3.72066e-30	6.23742e-28
ENSMUSG00000026837	chr2	27776436	27929526	+	Col5a1	protein_coding	Col5a1	chr2:27776436-27929526	10794.8	8741.17	31967.9	29714.1	20304.5	1.65874	0.146098	11.3536	7.11983e-30	1.18153e-27
ENSMUSG00000015094	chr2	25293082	25299506	+	Npdc1	protein_coding	Npdc1	chr2:25293082-25299506	237.702	276.716	1242.19	1286.05	760.664	2.29678	0.20252	11.341	8.22109e-30	1.35064e-27
ENSMUSG00000005087	chr2	102641485	102732010	-	Cd44	protein_coding	Cd44	chr2:102641485-102732010	117.638	70.3515	816.396	786.223	447.652	3.0935	0.274782	11.258	2.1142e-29	3.43902e-27
ENSMUSG00000027800	chr3	57193031	57209409	-	Tm4sf1	protein_coding	Tm4sf1	chr3:57193031-57209409	192.83	175.879	1015.22	983.956	591.97	2.43908	0.217328	11.223	3.14356e-29	5.0633e-27
ENSMUSG00000026483	chr1	151446936	151597690	+	Niban1	protein_coding	Niban1	chr1:151446936-151597690	172.213	175.879	1052.17	914.906	578.791	2.49821	0.223065	11.1995	4.10101e-29	6.54131e-27
ENSMUSG00000031451	chr8	13515373	13544490	-	Gas6	protein_coding	Gas6	chr8:13515373-13544490	197.681	152.428	987.945	1040.45	594.626	2.53531	0.227369	11.1507	7.10786e-29	1.12284e-26
ENSMUSG00000028780	chr5	17779278	17935266	+	Sema3c	protein_coding	Sema3c	chr5:17779278-17935266	657.319	569.847	2228.37	2401.04	1464.15	1.91581	0.171919	11.1437	7.68889e-29	1.20305e-26
ENSMUSG00000030218	chr6	136849432	136852821	-	Mgp	protein_coding	Mgp	chr6:136849432-136852821	300.766	492.46	2069.14	2200.17	1265.63	2.42752	0.219907	11.0389	2.48106e-28	3.84542e-26
ENSMUSG00000010830	chr15	79400611	79411940	+	Kdelr3	protein_coding	Kdelr3	chr15:79400611-79411940	2202.38	2382.57	7191.85	6534.6	4577.85	1.58188	0.143358	11.0345	2.60627e-28	4.00171e-26
ENSMUSG00000035778	chr2	35290190	35351461	-	Ggta1	protein_coding	Ggta1	chr2:35290190-35351461	109.149	128.978	788.245	761.899	447.067	2.70193	0.245264	11.0164	3.18431e-28	4.84398e-26
ENSMUSG00000049551	chr5	135277791	135280084	-	Fzd9	protein_coding	Fzd9	chr5:135277791-135280084	391.723	255.61	1617.84	1871.4	1034.14	2.43122	0.220707	11.0156	3.21527e-28	4.84621e-26
ENSMUSG00000009246	chr7	142622889	142648379	-	Trpm5	protein_coding	Trpm5	chr7:142622889-142648379	654.893	454.939	2494.93	2404.18	1502.24	2.14264	0.195571	10.9558	6.23196e-28	9.30771e-26
ENSMUSG00000032649	chr1	152275580	152386446	+	Colgalt2	protein_coding	Colgalt2	chr1:152275580-152386446	141.893	161.808	939.559	833.302	519.141	2.54472	0.232849	10.9287	8.40794e-28	1.24445e-25
ENSMUSG00000039883	chr5	21748560	21780902	+	Lrrc17	protein_coding	Lrrc17	chr5:21748560-21780902	2938.53	2790.61	8450.76	7833.98	5503.47	1.50712	0.138311	10.8966	1.19619e-27	1.75466e-25
ENSMUSG00000031351	chrX	72030944	72075149	+	Zfp185	protein_coding	Zfp185	chrX:72030944-72075149	850.148	765.658	2835.39	2656.05	1776.81	1.76501	0.162349	10.8717	1.57229e-27	2.27099e-25
ENSMUSG00000040181	chr1	162657129	162694179	-	Fmo1	protein_coding	Fmo1	chr1:162657129-162694179	21.8298	25.7955	365.091	454.315	216.758	4.10409	0.377509	10.8715	1.57583e-27	2.27099e-25
ENSMUSG00000014846	chr8	106194124	106198158	-	Tppp3	protein_coding	Tppp3	chr8:106194124-106198158	162.51	234.505	1176.21	1086.75	664.992	2.5099	0.230904	10.8699	1.60417e-27	2.29173e-25
ENSMUSG00000045573	chr4	4133530	4138819	-	Penk	protein_coding	Penk	chr4:4133530-4138819	637.914	772.693	2484.38	2634.08	1632.27	1.85919	0.171908	10.815	2.92347e-27	4.14049e-25
ENSMUSG00000026258	chr1	87397992	87403204	+	Snorc	protein_coding	Snorc	chr1:87397992-87403204	15.7659	14.0703	385.325	335.832	187.748	4.59578	0.425982	10.7887	3.89311e-27	5.46665e-25
ENSMUSG00000043924	chr4	135096886	135125538	-	Ncmap	protein_coding	Ncmap	chr4:135096886-135125538	43.6595	36.3483	448.666	466.869	248.886	3.51749	0.327513	10.74	6.60412e-27	9.19484e-25
ENSMUSG00000006360	chr12	113112324	113117499	+	Crip1	protein_coding	Crip1	chr12:113112324-113117499	186.766	323.617	1524.58	1487.7	880.668	2.56016	0.239877	10.6728	1.36427e-26	1.88349e-24
ENSMUSG00000020241	chr10	76431595	76459464	-	Col6a2	protein_coding	Col6a2	chr10:76431595-76459464	6354.89	4847.22	18895.9	17105.5	11800.9	1.68432	0.158093	10.654	1.67079e-26	2.28745e-24
ENSMUSG00000027188	chr2	102380356	102473386	+	Pamr1	protein_coding	Pamr1	chr2:102380356-102473386	1047.83	701.17	3699.29	3516.82	2241.28	2.04502	0.19251	10.6229	2.33129e-26	3.16535e-24
ENSMUSG00000074207	chr3	137983254	137996459	+	Adh1	protein_coding	Adh1	chr3:137983254-137996459	184.34	193.467	990.584	888.228	564.155	2.31377	0.221471	10.4473	1.5082e-25	1.99824e-23
ENSMUSG00000044734	chr13	33026074	33035168	-	Serpinb1a	protein_coding	Serpinb1a	chr13:33026074-33035168	15.7659	15.2428	396.761	302.876	182.662	4.4956	0.431214	10.4255	1.89731e-25	2.49367e-23
ENSMUSG00000022483	chr15	97873482	97902576	-	Col2a1	protein_coding	Col2a1	chr15:97873482-97902576	34928.8	25686.5	93820.5	95803.9	62559.9	1.6454	0.157959	10.4166	2.08231e-25	2.7151e-23
ENSMUSG00000025255	chr3	5283585	5480917	+	Zfhx4	protein_coding	Zfhx4	chr3:5283585-5480917	6339.12	6992.93	2120.17	2448.9	4475.28	-1.54475	0.148693	-10.3888	2.78828e-25	3.60698e-23
ENSMUSG00000021379	chr13	48414703	48419502	+	Id4	protein_coding	Id4	chr13:48414703-48419502	784.659	821.94	2540.68	3351.26	1874.63	1.87489	0.180735	10.3737	3.26524e-25	4.19098e-23
ENSMUSG00000022894	chr16	85653060	85698716	-	Adamts5	protein_coding	Adamts5	chr16:85653060-85698716	211.021	263.818	1145.42	1075.76	674.004	2.22516	0.214809	10.3588	3.81732e-25	4.86161e-23
ENSMUSG00000028626	chr4	120896581	120912519	+	Col9a2	protein_coding	Col9a2	chr4:120896581-120912519	5749.72	4714.72	15733.2	14334.1	10132.9	1.52273	0.148132	10.2796	8.71021e-25	1.10077e-22
ENSMUSG00000075590	chr15	75957366	75963476	-	Nrbp2	protein_coding	Nrbp2	chr15:75957366-75963476	328.659	336.514	1313.45	1275.06	813.421	1.96022	0.191936	10.2129	1.73682e-24	2.17819e-22
ENSMUSG00000022371	chr15	55171145	55384199	+	Col14a1	protein_coding	Col14a1	chr15:55171145-55384199	859.85	562.812	3328.93	2743.93	1873.88	2.09408	0.206719	10.1301	4.06382e-24	5.01988e-22
ENSMUSG00000089661	chr7	26879166	26880582	-	Mia	protein_coding	Mia	chr7:26879166-26880582	232.851	399.831	1644.23	1631.3	977.051	2.37131	0.234793	10.0995	5.54985e-24	6.80437e-22
ENSMUSG00000090084	chrX	9904215	9983948	-	Srpx	protein_coding	Srpx	chrX:9904215-9983948	257.106	284.923	1247.47	1074.98	716.118	2.09873	0.208108	10.0848	6.44857e-24	7.84768e-22
ENSMUSG00000041959	chr3	93462386	93471950	+	S100a10	protein_coding	S100a10	chr3:93462386-93471950	830.744	1439.86	5318.89	4771.48	3090.24	2.15149	0.213769	10.0646	7.92281e-24	9.57088e-22
ENSMUSG00000029622	chr5	145051024	145067515	+	Arpc1b	protein_coding	Arpc1b	chr5:145051024-145067515	1137.57	1164.32	3422.18	3219.43	2235.88	1.52863	0.152112	10.0494	9.2443e-24	1.10857e-21
ENSMUSG00000028111	chr3	95406566	95416673	+	Ctsk	protein_coding	Ctsk	chr3:95406566-95416673	338.361	368.173	1407.58	1292.32	851.61	1.93377	0.192632	10.0387	1.03052e-23	1.22684e-21
ENSMUSG00000046491	chr11	43365102	43382352	+	C1qtnf2	protein_coding	C1qtnf2	chr11:43365102-43382352	207.383	208.709	977.388	902.352	573.958	2.1754	0.217175	10.0168	1.28592e-23	1.51988e-21
ENSMUSG00000072944	chrX	138907553	138963461	-	Nup62cl	protein_coding	Nup62cl	chrX:138907553-138963461	620.936	621.438	102.929	112.206	364.377	-2.52897	0.253138	-9.9905	1.67734e-23	1.96836e-21
ENSMUSG00000054196	chr15	38940326	38950516	+	Cthrc1	protein_coding	Cthrc1	chr15:38940326-38950516	1566.89	2172.69	6327.95	5968.86	4009.1	1.71714	0.172611	9.94804	2.57189e-23	2.9967e-21
ENSMUSG00000028047	chr3	89122486	89134144	+	Thbs3	protein_coding	Thbs3	chr3:89122486-89134144	1074.51	831.32	3115.15	3131.55	2038.13	1.71294	0.172451	9.93294	2.9929e-23	3.4627e-21
ENSMUSG00000086712	chr4	53261355	53270232	-	Mexis	lncRNA	Mexis	chr4:53261355-53270232	15.7659	17.5879	291.193	338.186	165.683	4.23753	0.427765	9.90621	3.91203e-23	4.49446e-21
ENSMUSG00000006386	chr4	94627525	94763213	+	Tek	protein_coding	Tek	chr4:94627525-94763213	106.723	87.9393	561.272	772.884	382.205	2.77804	0.28123	9.87819	5.17572e-23	5.90499e-21
ENSMUSG00000031932	chr9	14771505	14782085	+	Gpr83	protein_coding	Gpr83	chr9:14771505-14782085	21.8298	37.5208	395.882	368.787	206.005	3.68437	0.373196	9.87247	5.47971e-23	6.2087e-21
ENSMUSG00000004473	chr7	43952110	43956326	-	Clec11a	protein_coding	Clec11a	chr7:43952110-43956326	41.234	96.147	684.436	623.015	361.208	3.2476	0.33	9.8412	7.48111e-23	8.4183e-21
ENSMUSG00000033544	chr1	156666131	156688648	+	Angptl1	protein_coding	Angptl1	chr1:156666131-156688648	971.425	1197.15	3327.17	3293.98	2197.43	1.61012	0.164716	9.7751	1.4401e-22	1.60948e-20
ENSMUSG00000027339	chr2	131831334	131872178	-	Rassf2	protein_coding	Rassf2	chr2:131831334-131872178	107.936	90.2844	592.063	612.03	350.578	2.60349	0.267195	9.7438	1.96085e-22	2.17667e-20
ENSMUSG00000019359	chrX	99773547	99782500	+	Gdpd2	protein_coding	Gdpd2	chrX:99773547-99782500	70.3404	44.5559	528.722	462.161	276.445	3.11009	0.319254	9.74174	2.00091e-22	2.20624e-20
ENSMUSG00000045954	chr1	51328284	51342119	+	Cavin2	protein_coding	Cavin2	chr1:51328284-51342119	328.659	343.55	1505.23	1184.04	840.37	1.99983	0.20613	9.70178	2.96286e-22	3.22363e-20
ENSMUSG00000047330	chr1	78794474	78797745	+	Kcne4	protein_coding	Kcne4	chr1:78794474-78797745	916.85	739.863	2602.26	2616.04	1718.75	1.65552	0.171485	9.654	4.72763e-22	5.07649e-20
ENSMUSG00000032997	chr1	75451212	75455951	-	Chpf	protein_coding	Chpf	chr1:75451212-75455951	2521.34	1992.12	6854.91	6259.97	4407.08	1.53898	0.15947	9.65059	4.88729e-22	5.21385e-20
ENSMUSG00000024899	chr19	32573189	32644587	+	Papss2	protein_coding	Papss2	chr19:32573189-32644587	1329.19	1131.49	3541.82	3505.05	2376.89	1.51807	0.157627	9.63079	5.92711e-22	6.28235e-20
ENSMUSG00000027230	chr2	91812672	91854847	-	Creb3l1	protein_coding	Creb3l1	chr2:91812672-91854847	1078.15	1034.17	3207.52	2863.2	2045.76	1.52298	0.15819	9.62752	6.11868e-22	6.44383e-20
ENSMUSG00000019810	chr10	13375283	13394779	+	Fuca2	protein_coding	Fuca2	chr10:13375283-13394779	716.744	685.927	2307.55	2037.75	1436.99	1.63119	0.170044	9.59275	8.57649e-22	8.97472e-20
ENSMUSG00000048078	chr7	95820452	96560300	+	Tenm4	protein_coding	Tenm4	chr7:95820452-96560300	4015.46	3692.28	1441.89	1173.84	2580.87	-1.55948	0.16302	-9.56623	1.10871e-21	1.15285e-19
ENSMUSG00000027523	chr2	174126112	174188537	+	Gnas	protein_coding	Gnas	chr2:174126112-174188537	1081.79	868.84	3243.59	2872.62	2016.71	1.64882	0.172421	9.56277	1.14643e-21	1.18458e-19
ENSMUSG00000007279	chr7	109397882	109464886	-	Scube2	protein_coding	Scube2	chr7:109397882-109464886	198.893	154.773	831.352	847.426	508.111	2.24768	0.235229	9.55527	1.23257e-21	1.26562e-19
ENSMUSG00000045664	chr19	5965663	5974844	-	Cdc42ep2	protein_coding	Cdc42ep2	chr19:5965663-5974844	84.8935	66.8339	528.722	505.317	296.442	2.76961	0.290324	9.5397	1.43251e-21	1.46178e-19
ENSMUSG00000032265	chr9	85202491	85209401	-	Tent5a	protein_coding	Tent5a	chr9:85202491-85209401	811.34	877.048	2553	2384.56	1656.49	1.54797	0.16263	9.51838	1.75892e-21	1.78378e-19
ENSMUSG00000038112	chr9	39498691	39515699	-	AW551984	protein_coding	AW551984	chr9:39498691-39515699	3013.72	2277.04	7870.13	7549.16	5177.51	1.54329	0.162357	9.50558	1.98941e-21	2.00515e-19
[truncated: 645 more rows]

## Sheet: HL_Maint_E125vsE135_Significant
gene_id	seqid	start	end	strand	gene_name	gene_biotype	gene_short_name	locus	HL_Shox2trac_E125_MAINTAIN_2_RR13	HL_Shox2trac_E125_MAINTAIN_3_RR14	HL_Shox2trac_E135_MAINTAIN_1_RR69	HL_Shox2trac_E135_MAINTAIN_2_RR70	baseMean	log2FoldChange	lfcSE	stat	pvalue	padj
[truncated: 1,133 more rows]

[truncated: 12 more sheets: FL_Decom_E105vsE115_Significant, HL_Decom_E105vsE115_Significant, FL_Decom_E115vsE125_Significant, HL_Decom_E115vsE125_Significant, FL_Decom_E125vsE135_Significant, HL_Decom_E125vsE135_Significant, FL_Inact_E105vsE115_Significant, HL_Inact_E105vsE115_Significant, FL_Inact_E115vsE125_Significant, HL_Inact_E115vsE125_Significant, FL_Inact_E125vsE135_Significant, HL_Inact_E125vsE135_Significant]
