# Supplementary material for: Temporal constraints on enhancer usage shape the regulation of limb gene transcription
Source: Nat Commun. 2026 Jan 12;17:5. doi: 10.1038/s41467-025-66055-6 (PMC12795824; doi:10.1038/s41467-025-66055-6)
Supplement: Supplementary file 9 — Supplementary Data 7 [file 41467_2025_66055_MOESM9_ESM.xlsx]

## Sheet: E105_ctrl_vs_early
gene_id	seqid	start	end	strand	gene_name	gene_biotype	gene_short_name	locus	eFL_Shox2trac_E105_REP1	eFL_Shox2trac_E105_REP2	eFL_Shox2trac_E105_REP3	eFL_Shox2trac_E105_REP4	eFL_Shox2trac_E105_REP5	eFL_Shox2Δearly_E105_REP1	eFL_Shox2Δearly_E105_REP2	eFL_Shox2Δearly_E105_REP3	eFL_Shox2Δearly_E105_REP4	eFL_Shox2Δearly_E105_REP5	baseMean	log2FoldChange	lfcSE	stat	pvalue	padj
ENSMUSG00000022438	chr15	84116243	84199889	+	Parvb	protein_coding	Parvb	chr15:84116243-84199889	165.826	148.001	137.206	126.306	166.91	602.128	731.86	700.017	679.191	705.39	416.284	2.19805	0.131178	16.7562	5.10305e-63	1.03041e-58
ENSMUSG00000034544	chr3	66888722	67265729	+	Rsrc1	protein_coding	Rsrc1	chr3:66888722-67265729	1804.9	2198.35	2467.3	2033.14	2142.75	737.2	771.491	732.804	631.049	800.225	1431.92	-1.53579	0.121521	-12.6381	1.30163e-36	1.31412e-32
ENSMUSG00000074746	chr19	59285609	59334212	-	Pdzd8	protein_coding	Pdzd8	chr19:59285609-59334212	1782.97	1729.98	2082.31	1765.06	1749.72	825.078	750.355	691.82	768.969	655.715	1280.2	-1.30662	0.107986	-12.0999	1.05784e-33	7.11997e-30
ENSMUSG00000001131	chrX	20736404	20740974	+	Timp1	protein_coding	Timp1	chrX:20736404-20740974	250.109	247.27	226.794	208.147	256.349	859.252	1006.64	646.737	817.111	773.129	529.154	1.78146	0.148004	12.0365	2.28331e-33	1.15261e-29
ENSMUSG00000062980	chr6	21985914	22256403	+	Cped1	protein_coding	Cped1	chr6:21985914-22256403	1828.88	2991.6	2928.95	2437.83	3008.79	375.923	568.05	459.027	274.539	516.624	1539.02	-2.59089	0.221191	-11.7134	1.08836e-31	4.39524e-28
ENSMUSG00000016933	chr2	160573229	160617680	+	Plcg1	protein_coding	Plcg1	chr2:160573229-160617680	5620.26	5476.03	6221.91	5888.05	5740.45	3095.26	2737.21	2768.92	3142.24	2640.92	4333.12	-1.00905	0.0873013	-11.5582	6.70886e-31	2.25775e-27
ENSMUSG00000020790	chr11	72580831	72662972	+	Ankfy1	protein_coding	Ankfy1	chr11:72580831-72662972	1578.77	1896.94	2046.8	1612.98	1561.4	698.143	710.723	681.164	703.913	725.26	1221.61	-1.30502	0.114831	-11.3648	6.26351e-30	1.80675e-26
ENSMUSG00000005609	chr7	110628157	110655584	+	Ctr9	protein_coding	Ctr9	chr7:110628157-110655584	3797.55	3874.19	4387.38	4237.69	4111.03	2177.42	1801.91	1772.17	1705.79	1882.24	2974.74	-1.12812	0.0995026	-11.3376	8.54875e-30	2.15771e-26
ENSMUSG00000002496	chr17	24814789	24851604	-	Tsc2	protein_coding	Tsc2	chr17:24814789-24851604	3252.79	3181.11	2995.14	3117.05	3296	1765.7	1817.76	1727.09	1898.35	1662.77	2471.38	-0.838215	0.0741116	-11.3102	1.16868e-29	2.62199e-26
ENSMUSG00000019960	chr10	99099092	99103351	+	Dusp6	protein_coding	Dusp6	chr10:99099092-99103351	6160.23	8251.95	8669.84	7985.63	8174.18	2309.24	1579.97	2061.52	2044.08	2761.95	4999.86	-1.86543	0.165642	-11.2618	2.02629e-29	4.09148e-26
ENSMUSG00000025216	chr19	45221122	45224251	-	Lbx1	protein_coding	Lbx1	chr19:45221122-45224251	487.884	329.392	376.914	570.31	335.71	2146.5	2533.77	2381.2	2701.15	1502	1336.48	2.42183	0.215222	11.2527	2.24559e-29	4.12209e-26
ENSMUSG00000043019	chr1	151631121	151697802	+	Edem3	protein_coding	Edem3	chr1:151631121-151697802	857.224	1048.64	1033.08	1168.97	990.123	278.281	266.851	267.22	359.113	374.823	664.433	-1.71458	0.155195	-11.0479	2.24402e-28	3.77594e-25
ENSMUSG00000027699	chr3	27151370	27208027	-	Ect2	protein_coding	Ect2	chr3:27151370-27208027	2510	2919.41	3158.98	3065.5	2879.67	1070.81	977.575	867.234	1260.8	1154.27	1986.42	-1.44636	0.131082	-11.034	2.61912e-28	4.0681e-25
ENSMUSG00000056999	chr19	37246141	37340010	-	Ide	protein_coding	Ide	chr19:37246141-37340010	1556.84	1896.94	2024.2	1812.1	2040.71	755.101	591.829	563.128	757.259	630.425	1262.85	-1.50065	0.136493	-10.9944	4.06711e-28	5.86593e-25
ENSMUSG00000038024	chr4	86666791	86768840	+	Dennd4c	protein_coding	Dennd4c	chr4:86666791-86768840	389.211	270.733	351.087	283.544	268.946	68.3496	47.5577	55.739	57.2498	78.5774	187.099	-2.32665	0.212165	-10.9662	5.55384e-28	7.47622e-25
ENSMUSG00000018001	chr5	143608201	143696005	+	Cyth3	protein_coding	Cyth3	chr5:143608201-143696005	2393.51	2799.38	2994.33	2714.93	2441.3	1209.14	1035.7	1086.09	1191.84	1299.69	1916.59	-1.19392	0.110959	-10.76	5.31642e-27	6.70932e-24
ENSMUSG00000021109	chr12	73948148	73994304	+	Hif1a	protein_coding	Hif1a	chr12:73948148-73994304	4358.75	4727	4869.22	4458.09	4685.45	1987.02	1759.63	1209.87	1752.63	1746.77	3155.44	-1.45145	0.139035	-10.4394	1.63819e-25	1.94578e-22
ENSMUSG00000001767	chr2	145759398	145776934	-	Crnkl1	protein_coding	Crnkl1	chr2:145759398-145776934	2094.75	1950.18	2260.68	2062.78	1972.06	1057.79	848.112	921.334	1096.85	970.024	1523.46	-1.07685	0.103528	-10.4014	2.4421e-25	2.73949e-22
ENSMUSG00000016262	chr1	192526795	192538064	-	Sertad4	protein_coding	Sertad4	chr1:192526795-192538064	2587.43	3805.61	4491.49	3831.07	3953.56	896.682	1040.99	1063.14	831.424	1287.04	2378.84	-1.86558	0.179726	-10.3802	3.05217e-25	3.24365e-22
ENSMUSG00000027004	chr2	80242313	80277969	-	Frzb	protein_coding	Frzb	chr2:80242313-80277969	3070.52	3730.7	4140.41	3927.73	3893.73	841.351	441.23	999.204	804.1	1019.7	2286.87	-2.18709	0.2117	-10.3311	5.09784e-25	5.14678e-22
ENSMUSG00000020900	chr11	68582740	68707458	+	Myh10	protein_coding	Myh10	chr11:68582740-68707458	8539.35	9077.68	10214.6	8374.86	8871.43	4159.56	3165.23	3788.62	4435.56	4068.86	6469.58	-1.19918	0.11722	-10.2301	1.45294e-24	1.39704e-21
ENSMUSG00000036550	chr8	96446078	96534092	-	Cnot1	protein_coding	Cnot1	chr8:96446078-96534092	4147.02	4636.76	6247.74	4735.83	4177.79	1830.79	1661.88	1613.97	1908.76	1457.75	3241.83	-1.49919	0.147375	-10.1726	2.62766e-24	2.41172e-21
ENSMUSG00000033149	chr16	45566605	45773961	-	Phldb2	protein_coding	Phldb2	chr16:45566605-45773961	3056.82	3149.53	3669.06	3359.35	3078.07	1420.7	1231.22	1086.09	1595.19	1217.5	2286.35	-1.31691	0.1304	-10.0991	5.57683e-24	4.89597e-21
ENSMUSG00000042364	chr13	113728714	113755100	-	Snx18	protein_coding	Snx18	chr13:113728714-113755100	2690.9	2514.21	2744.13	2983.66	2499.24	1466.26	1284.06	1223.8	1370.09	1147.05	1992.34	-1.05092	0.105426	-9.96827	2.09854e-23	1.76557e-20
ENSMUSG00000001300	chr8	8667433	8711242	-	Efnb2	protein_coding	Efnb2	chr8:8667433-8711242	2298.26	2671.23	2853.09	2854.77	2605.69	1275.86	887.744	913.137	1150.2	1049.5	1855.95	-1.33108	0.133845	-9.94498	2.65226e-23	2.14218e-20
ENSMUSG00000028532	chr4	100633871	100886417	+	Cachd1	protein_coding	Cachd1	chr4:100633871-100886417	3650.23	3951.8	4268.74	3665.45	3836.41	1189.61	1466.36	1582.01	1778.65	1782.89	2717.21	-1.31061	0.132821	-9.86748	5.75925e-23	4.47272e-20
ENSMUSG00000017485	chr14	6034300	6104584	-	Top2b	protein_coding	Top2b	chr14:6034300-6104584	8538.66	10386.2	10787.7	10107.1	9260.04	3718.55	3778.19	3237.78	4704.9	4453.62	6897.27	-1.30267	0.132724	-9.81487	9.71646e-23	7.26647e-20
ENSMUSG00000036676	chr10	100279763	100323212	-	Tmtc3	protein_coding	Tmtc3	chr10:100279763-100323212	653.025	475.588	835.345	790.701	796.13	231.087	206.083	172.955	173.051	163.477	449.744	-1.91644	0.197233	-9.71664	2.56083e-22	1.84672e-19
ENSMUSG00000014355	chr2	128452023	128529311	-	Anapc1	protein_coding	Anapc1	chr2:128452023-128529311	5098.8	5527.47	6974.93	6116.17	5398.44	2488.25	2433.37	2686.13	2922.34	2338.35	4198.43	-1.1775	0.121352	-9.7032	2.92189e-22	2.03444e-19
ENSMUSG00000021589	chr13	76017655	76092044	-	Rhobtb3	protein_coding	Rhobtb3	chr13:76017655-76092044	5495.55	6216.03	6332.48	5812.65	5892.24	2618.44	2856.1	2366.45	3246.33	2336.55	4317.28	-1.14916	0.118517	-9.69615	3.13075e-22	2.10721e-19
ENSMUSG00000054843	chr19	57599465	58121775	+	Atrnl1	protein_coding	Atrnl1	chr19:57599465-58121775	763.347	712.028	640.028	763.636	762.118	331.984	216.652	308.204	312.272	295.343	510.561	-1.3026	0.134573	-9.67944	3.68719e-22	2.40167e-19
ENSMUSG00000028698	chr4	116078814	116160253	+	Pik3r3	protein_coding	Pik3r3	chr4:116078814-116160253	2638.14	2424.87	2372.87	2437.83	1915.37	864.135	684.302	860.676	997.969	1035.05	1623.12	-1.40363	0.145415	-9.65258	4.79327e-22	3.02455e-19
ENSMUSG00000024521	chr18	66591603	66598636	+	Pmaip1	protein_coding	Pmaip1	chr18:66591603-66598636	784.589	3236.16	1922.5	2136.89	1627.53	162.737	89.8312	40.9846	40.3351	18.0638	1005.96	-4.80313	0.498007	-9.64469	5.1765e-22	3.16739e-19
ENSMUSG00000028184	chr3	148521218	148696191	-	Adgrl2	protein_coding	Adgrl2	chr3:148521218-148696191	5339.32	4664.73	5493.91	4894.36	4284.24	2260.42	1849.47	2377.11	2154.68	2483.77	3580.2	-1.14703	0.119154	-9.62648	6.18089e-22	3.67072e-19
ENSMUSG00000034462	chr5	104607315	104653685	+	Pkd2	protein_coding	Pkd2	chr5:104607315-104653685	2120.79	1887.01	1817.58	1802.44	2177.39	958.522	927.375	740.182	917.299	955.573	1430.42	-1.12645	0.117487	-9.58787	8.99251e-22	5.1879e-19
ENSMUSG00000029086	chr5	44150961	44259374	-	Prom1	protein_coding	Prom1	chr5:44150961-44259374	4001.75	4144.92	5024.99	4582.46	3452.2	1399.54	1133.46	1426.26	1657.64	1802.76	2862.6	-1.51251	0.158907	-9.51821	1.7618e-21	9.88175e-19
ENSMUSG00000033444	chr10	75047904	75148577	+	Specc1l	protein_coding	Specc1l	chr10:75047904-75148577	2449.02	2863.45	2848.25	2653.71	2263.68	1119.63	1241.78	1007.4	871.759	820.998	1813.97	-1.37381	0.145322	-9.45357	3.27478e-21	1.78714e-18
ENSMUSG00000029467	chr5	122591576	122640288	-	Atp2a2	protein_coding	Atp2a2	chr5:122591576-122640288	7522.47	8029.04	8820.76	8118.38	9229.81	3975.67	3233.92	3336.97	4508.43	3648.88	6042.43	-1.15702	0.122699	-9.42975	4.11081e-21	2.18435e-18
ENSMUSG00000041638	chr5	115703312	115760713	+	Gcn1	protein_coding	Gcn1	chr5:115703312-115760713	2576.47	2784.94	3263.09	3129.3	3183.89	1495.55	1136.1	1322.16	1452.06	1148.86	2149.24	-1.1875	0.126525	-9.3855	6.26193e-21	3.24208e-18
ENSMUSG00000020218	chr10	120869864	120936555	+	Wif1	protein_coding	Wif1	chr10:120869864-120936555	646.173	1072.1	765.935	721.104	788.571	79.7412	76.6207	182.791	72.8634	167.993	457.39	-2.76185	0.299517	-9.22103	2.94253e-20	1.48539e-17
ENSMUSG00000029544	chr5	115306747	115332440	-	Cabp1	protein_coding	Cabp1	chr5:115306747-115332440	32.2059	21.6586	50.8471	38.6651	45.979	172.501	195.515	228.694	188.664	161.671	113.64	2.31741	0.252526	9.17692	4.43593e-20	2.18464e-17
ENSMUSG00000028898	chr4	132039073	132056849	-	Trnau1ap	protein_coding	Trnau1ap	chr4:132039073-132056849	1315.64	1247.18	1300.23	1274.66	1325.2	2481.74	2549.62	2263.17	2200.22	2036.69	1799.44	0.832422	0.0911932	9.12812	6.97019e-20	3.351e-17
ENSMUSG00000027162	chr2	109721197	109731348	+	Lin7c	protein_coding	Lin7c	chr2:109721197-109731348	2533.3	2971.75	2919.27	2769.07	2516.25	1466.26	993.427	1096.75	1185.33	1305.11	1975.65	-1.17907	0.1294	-9.1118	8.10251e-20	3.80479e-17
ENSMUSG00000021994	chr14	28226706	28249405	+	Wnt5a	protein_coding	Wnt5a	chr14:28226706-28249405	2347.6	3999.63	4099.25	3961.24	3489.37	1329.56	977.575	815.593	1081.24	1138.92	2324	-1.7443	0.191706	-9.09883	9.1311e-20	4.19034e-17
ENSMUSG00000037166	chr7	28988732	28993226	+	Ppp1r14a	protein_coding	Ppp1r14a	chr7:28988732-28993226	103.47	85.7322	78.2884	74.1081	62.3551	331.984	538.987	290.991	326.584	289.02	218.152	2.12858	0.234567	9.07449	1.14207e-19	5.1246e-17
ENSMUSG00000024242	chr17	80887940	81035522	-	Map4k3	protein_coding	Map4k3	chr17:80887940-81035522	1916.59	2028.69	2235.66	1857.21	1946.86	755.101	774.134	662.311	1063.03	794.806	1403.44	-1.30222	0.143908	-9.04893	1.44372e-19	6.1758e-17
ENSMUSG00000039068	chr3	152101109	152168463	+	Zzz3	protein_coding	Zzz3	chr3:152101109-152168463	1865.2	2388.77	2138.81	2001.56	2050.79	877.154	1091.18	745.1	942.02	970.928	1507.15	-1.17892	0.130309	-9.0471	1.4681e-19	6.1758e-17
ENSMUSG00000063550	chr7	101768604	101859383	-	Nup98	protein_coding	Nup98	chr7:101768604-101859383	2038.56	2063.89	2206.6	2364.37	1929.23	1030.13	1244.43	931.17	1059.12	992.604	1586.01	-1.01736	0.112432	-9.0487	1.44686e-19	6.1758e-17
ENSMUSG00000033257	chr1	74700903	74742889	+	Ttll4	protein_coding	Ttll4	chr1:74700903-74742889	2441.48	3005.14	3105.71	2520.96	3384.18	1311.66	1395.03	1262.33	1444.26	1270.79	2114.15	-1.11408	0.123216	-9.04166	1.54305e-19	6.35861e-17
ENSMUSG00000040560	chr18	63841755	64122847	+	Wdr7	protein_coding	Wdr7	chr18:63841755-64122847	545.444	687.662	765.128	574.821	538.521	248.988	177.02	247.547	222.494	221.281	422.891	-1.46696	0.162735	-9.0144	1.97947e-19	7.99388e-17
ENSMUSG00000062127	chr3	104909230	104960462	-	Cttnbp2nl	protein_coding	Cttnbp2nl	chr3:104909230-104960462	2717.63	2327.4	2510.88	2341.17	2370.75	1355.6	1175.73	1068.88	1367.49	1088.34	1832.39	-1.02001	0.113227	-9.00851	2.08873e-19	8.26974e-17
ENSMUSG00000042042	chr6	118084412	118116101	-	Csgalnact2	protein_coding	Csgalnact2	chr6:118084412-118116101	279.574	264.416	337.367	359.585	296.029	69.977	76.6207	112.298	96.2838	103.867	199.602	-1.7174	0.191319	-8.97666	2.7912e-19	1.08384e-16
ENSMUSG00000033799	chr13	3616034	3661108	-	Tasor2	protein_coding	Tasor2	chr13:3616034-3661108	869.558	1270.64	1459.23	1257.26	1087.12	257.125	433.303	322.139	320.079	421.789	769.824	-1.763	0.196547	-8.96983	2.96968e-19	1.13139e-16
ENSMUSG00000061244	chr14	49241546	49304110	-	Exoc5	protein_coding	Exoc5	chr14:49241546-49304110	2316.77	2876.09	2819.19	2589.92	2522.55	1085.46	1498.07	1072.98	1193.14	1094.66	1906.88	-1.14715	0.128459	-8.9301	4.25635e-19	1.59156e-16
ENSMUSG00000020674	chr12	29987606	30067657	+	Pxdn	protein_coding	Pxdn	chr12:29987606-30067657	7649.23	8158.99	9482.58	8287.86	8192.45	3596.49	3009.35	2782.85	4336.68	3731.97	5922.85	-1.25831	0.141497	-8.89282	5.95748e-19	2.18715e-16
ENSMUSG00000037519	chr7	144030494	144107466	-	Ppfia1	protein_coding	Ppfia1	chr7:144030494-144107466	2323.62	2291.3	2367.22	2190.38	2435.63	1158.69	911.522	881.169	1241.28	850.803	1665.16	-1.20332	0.135426	-8.88541	6.36832e-19	2.29624e-16
ENSMUSG00000037868	chr10	67371304	67378018	+	Egr2	protein_coding	Egr2	chr10:67371304-67378018	335.078	619.076	402.741	284.188	186.435	35.8022	18.4947	21.312	14.3125	52.3849	196.983	-3.65795	0.411963	-8.87933	6.72637e-19	2.38279e-16
ENSMUSG00000056832	chr6	38358403	38404582	+	Ttc26	protein_coding	Ttc26	chr6:38358403-38404582	836.667	863.639	1099.27	825.5	714.879	343.376	346.114	318.04	398.147	321.535	606.716	-1.33074	0.149967	-8.87355	7.08515e-19	2.46661e-16
ENSMUSG00000054814	chr5	74159113	74229092	-	Usp46	protein_coding	Usp46	chr5:74159113-74229092	1603.44	2226.33	2062.94	1946.79	2052.68	986.187	845.47	959.039	1009.68	984.475	1467.7	-1.04492	0.117806	-8.8698	7.32743e-19	2.50772e-16
ENSMUSG00000018449	chr11	70861038	70868659	+	Rpain	protein_coding	Rpain	chr11:70861038-70868659	570.797	520.71	609.358	603.175	561.196	1191.24	1505.99	1103.31	1077.34	1265.37	900.848	1.0959	0.123646	8.86321	7.77396e-19	2.58386e-16
ENSMUSG00000038545	chr17	46961262	46975290	+	Cul7	protein_coding	Cul7	chr17:46961262-46975290	3290.48	3320.09	3493.92	3793.69	3367.8	2107.45	2121.6	1981.2	1816.38	1789.22	2708.18	-0.817062	0.0921905	-8.86276	7.80584e-19	2.58386e-16
ENSMUSG00000087143	chr13	78346135	78427510	+	A830082K12Rik	lncRNA	A830082K12Rik	chr13:78346135-78427510	219.274	178.684	179.983	181.082	167.54	414.98	586.545	422.961	606.328	532.881	349.026	1.46471	0.165594	8.84518	9.13809e-19	2.97607e-16
ENSMUSG00000020114	chr10	119035159	119075960	-	Cand1	protein_coding	Cand1	chr10:119035159-119075960	8316.65	8915.24	10962	9670.78	8577.29	3939.87	3096.53	3467.3	4833.71	3475.47	6525.48	-1.30325	0.147518	-8.8345	1.00544e-18	3.22252e-16
ENSMUSG00000021567	chr13	73966652	73995750	-	Nkd2	protein_coding	Nkd2	chr13:73966652-73995750	1930.98	2892.33	3150.91	2905.04	3287.18	455.664	517.85	600.834	595.919	1045.89	1738.26	-2.13547	0.241833	-8.83036	1.04343e-18	3.29201e-16
ENSMUSG00000024811	chr19	36811631	36870877	+	Tnks2	protein_coding	Tnks2	chr19:36811631-36870877	7266.19	8556.07	10647.2	8278.2	8445.02	3629.04	4177.15	3078.76	4067.34	3262.32	6140.73	-1.24667	0.141216	-8.8281	1.06471e-18	3.30749e-16
ENSMUSG00000085042	chr5	135040967	135042107	-	Abhd11os	transcribed_unitary_pseudogene	Abhd11os	chr5:135040967-135042107	60.3003	55.9515	75.8671	77.3302	84.3998	563.071	795.27	354.927	381.232	250.183	269.853	2.71923	0.308607	8.81131	1.23694e-18	3.78428e-16
ENSMUSG00000033792	chrX	105070881	105168532	+	Atp7a	protein_coding	Atp7a	chrX:105070881-105168532	1317.01	1369.91	1493.13	1417.72	1210.57	553.307	404.24	335.254	606.328	461.529	916.9	-1.52848	0.174215	-8.7735	1.73201e-18	5.21981e-16
ENSMUSG00000118669	chr16	18166045	18225826	+	ARVCF	protein_coding	ARVCF	chr16:18166045-18225826	2621.69	2118.94	2059.71	2587.34	2202.58	833.214	665.808	1119.7	964.139	833.643	1600.68	-1.38738	0.158467	-8.75499	2.04124e-18	6.06127e-16
ENSMUSG00000033904	chr7	118311774	118336247	+	Ccp110	protein_coding	Ccp110	chr7:118311774-118336247	1477.36	1800.38	1836.15	1692.89	1701.85	646.067	716.007	590.998	770.271	898.672	1213.06	-1.23105	0.140961	-8.7333	2.47341e-18	7.22477e-16
ENSMUSG00000047710	chr8	13919640	13931639	+	Champ1	protein_coding	Champ1	chr8:13919640-13931639	1913.16	2081.94	2374.48	2001.56	2358.16	1095.22	882.459	1088.55	1069.53	841.772	1570.68	-1.10664	0.126735	-8.73189	2.50463e-18	7.22477e-16
ENSMUSG00000003660	chr2	127050318	127082371	+	Snrnp200	protein_coding	Snrnp200	chr2:127050318-127082371	6835.86	7756.5	9424.47	8021.07	7197.29	3261.25	3870.67	3362.38	4135	3102.45	5696.7	-1.14643	0.131553	-8.71457	2.91865e-18	8.30049e-16
ENSMUSG00000073563	chr18	53995193	54088620	+	Csnk1g3	protein_coding	Csnk1g3	chr18:53995193-54088620	2365.42	2142.4	2258.26	2115.63	1952.53	947.131	1022.49	936.088	1197.04	1203.95	1614.09	-1.02841	0.118062	-8.71079	3.01761e-18	8.46271e-16
ENSMUSG00000022637	chr16	51851587	52028411	+	Cblb	protein_coding	Cblb	chr16:51851587-52028411	1341.68	1555.81	1828.88	1428.68	1442.35	665.595	760.923	666.409	770.271	595.201	1105.58	-1.13878	0.130806	-8.70589	3.15087e-18	8.7154e-16
ENSMUSG00000041891	chr18	66113808	66155651	-	Lman1	protein_coding	Lman1	chr18:66113808-66155651	4813.75	4728.81	4927.33	4884.05	4684.82	3070.85	3331.68	2751.71	2790.93	2897.43	3888.13	-0.69825	0.0804074	-8.6839	3.82414e-18	1.04347e-15
ENSMUSG00000050530	chr2	3115260	3228843	+	Fam171a1	protein_coding	Fam171a1	chr2:3115260-3228843	2703.24	2449.23	2790.13	2499.7	2249.82	1298.64	943.228	1303.31	1204.85	1294.27	1873.64	-1.06607	0.123071	-8.66222	4.62679e-18	1.24566e-15
ENSMUSG00000051177	chr2	134627986	135317178	+	Plcb1	protein_coding	Plcb1	chr2:134627986-135317178	213.792	197.635	308.311	159.816	255.089	34.1748	60.7682	41.8043	53.3464	53.2881	137.802	-2.23386	0.259104	-8.62148	6.60938e-18	1.75601e-15
ENSMUSG00000025626	chrX	52001142	52045820	+	Phf6	protein_coding	Phf6	chrX:52001142-52045820	3834.55	4974.27	5133.94	5229.45	4520.43	2089.55	2029.13	1569.71	2392.78	1903.02	3367.68	-1.24758	0.144921	-8.60873	7.38746e-18	1.91578e-15
ENSMUSG00000032228	chr9	71749969	72019153	-	Tcf12	protein_coding	Tcf12	chr9:71749969-72019153	10569.7	11304	12447	11216.7	10653.9	5344.29	4840.32	4891.92	6436.7	6264.51	8396.91	-1.01585	0.118005	-8.60853	7.40051e-18	1.91578e-15
ENSMUSG00000032571	chr9	105520179	105564856	+	Pik3r4	protein_coding	Pik3r4	chr9:105520179-105564856	1376.63	1252.59	1551.24	1732.84	1335.91	680.242	538.987	726.247	641.458	580.75	1041.69	-1.19078	0.138527	-8.59598	8.25549e-18	2.11006e-15
ENSMUSG00000021840	chr14	47535725	47560661	+	Mapk1ip1l	protein_coding	Mapk1ip1l	chr14:47535725-47560661	2804.65	3386.87	3775.6	3223.38	3280.26	1625.74	1186.3	1477.08	1653.74	1220.21	2363.38	-1.20002	0.139854	-8.58058	9.43954e-18	2.38254e-15
ENSMUSG00000004872	chr1	78077903	78173771	-	Pax3	protein_coding	Pax3	chr1:78077903-78173771	885.318	686.76	748.986	752.681	704.172	2880.45	2454.51	2581.21	2833.87	1413.49	1594.14	1.68622	0.196747	8.57052	1.03016e-17	2.56802e-15
ENSMUSG00000048799	chr18	53814794	53877680	-	Cep120	protein_coding	Cep120	chr18:53814794-53877680	1465.71	1698.4	2033.08	1742.51	1677.92	790.903	877.175	948.383	822.316	843.578	1290	-1.00784	0.117704	-8.56249	1.10454e-17	2.71986e-15
ENSMUSG00000034324	chr5	127318871	127642857	+	Tmem132c	protein_coding	Tmem132c	chr5:127318871-127642857	2812.19	3418.46	4120.23	3352.26	3765.24	904.819	745.071	654.114	1487.19	858.932	2211.85	-1.9089	0.223788	-8.52995	1.4641e-17	3.56181e-15
ENSMUSG00000021242	chr12	84801335	84819926	-	Npc2	protein_coding	Npc2	chr12:84801335-84819926	3446.71	3523.14	3137.19	3704.12	3347.65	5259.67	5672.58	5332.92	5574.05	6054.07	4505.21	0.70096	0.0822353	8.52384	1.54346e-17	3.71018e-15
ENSMUSG00000002900	chr12	31315232	31379643	+	Lamb1	protein_coding	Lamb1	chr12:31315232-31379643	1864.51	2993.41	3068.58	2651.78	2535.77	885.29	961.722	761.494	892.577	1175.95	1779.11	-1.48734	0.175096	-8.49443	1.98904e-17	4.72502e-15
ENSMUSG00000038253	chr6	52178733	52181567	-	Hoxa5	protein_coding	Hoxa5	chr6:52178733-52181567	972.343	726.467	689.261	675.35	867.303	2043.98	2615.67	1731.19	1803.37	2326.61	1445.15	1.41858	0.167096	8.48959	2.0737e-17	4.86885e-15
ENSMUSG00000022246	chr15	10569054	10714653	-	Rai14	protein_coding	Rai14	chr15:10569054-10714653	3727.66	3792.07	3326.05	3161.52	3132.87	1197.75	1318.4	1399.21	1912.67	1377.36	2434.56	-1.24913	0.147222	-8.48465	2.1637e-17	5.02177e-15
ENSMUSG00000037815	chr18	35251911	35387832	+	Ctnna1	protein_coding	Ctnna1	chr18:35251911-35387832	8733.27	9334.88	10422	9195.2	9649.29	5513.54	5197	4399.29	5689.85	4683.03	7281.74	-0.893995	0.105608	-8.46523	2.55644e-17	5.86588e-15
ENSMUSG00000020097	chr10	60934420	60983482	-	Sgpl1	protein_coding	Sgpl1	chr10:60934420-60983482	3500.85	3983.39	4060.5	4364.64	3702.88	2196.95	2150.66	1902.5	1919.17	1610.38	2939.19	-1.00605	0.119093	-8.4476	2.97352e-17	6.74622e-15
ENSMUSG00000032624	chr17	83658359	83787790	+	Eml4	protein_coding	Eml4	chr17:83658359-83787790	5799.8	6991.23	8966.04	7490.72	7327.67	2608.68	3368.67	2634.49	3583.32	2796.27	5156.69	-1.28742	0.152817	-8.4246	3.61989e-17	8.12142e-15
ENSMUSG00000035133	chr12	52550798	52618758	+	Arhgap5	protein_coding	Arhgap5	chr12:52550798-52618758	2587.43	2664.92	2697.32	2588.63	2341.78	1134.28	1149.31	1388.56	1355.78	1541.74	1944.97	-0.967076	0.115611	-8.36494	6.01457e-17	1.33457e-14
ENSMUSG00000015222	chr1	66214431	66481742	+	Map2	protein_coding	Map2	chr1:66214431-66481742	544.759	467.466	481.837	366.03	411.292	123.68	134.747	92.6252	114.5	184.25	292.118	-1.80514	0.216329	-8.34441	7.15713e-17	1.57083e-14
ENSMUSG00000028412	chr4	53440412	53622478	+	Slc44a1	protein_coding	Slc44a1	chr4:53440412-53622478	1147.08	1011.64	1025.82	1107.11	1097.83	458.919	256.283	305.745	474.913	410.951	729.629	-1.49394	0.179148	-8.3391	7.48593e-17	1.62533e-14
ENSMUSG00000042426	chr13	113063987	113105966	+	Dhx29	protein_coding	Dhx29	chr13:113063987-113105966	2287.99	1946.57	2610.15	2084.05	2281.94	1119.63	782.06	1018.88	1120.28	863.448	1611.5	-1.19064	0.143072	-8.32195	8.65284e-17	1.8587e-14
ENSMUSG00000043183	chr13	54651591	54699103	+	Simc1	protein_coding	Simc1	chr13:54651591-54699103	814.74	925.005	1322.83	1060.07	1037.99	406.843	264.209	333.615	431.976	364.888	696.217	-1.51326	0.182044	-8.31259	9.36368e-17	1.99023e-14
ENSMUSG00000024420	chr18	13820069	14105844	-	Zfp521	protein_coding	Zfp521	chr18:13820069-14105844	3541.96	3616.99	3703.77	3416.71	3112.72	1222.16	642.029	908.219	1461.17	1185.89	2281.16	-1.67975	0.202226	-8.30632	9.87168e-17	2.07634e-14
ENSMUSG00000033769	chr6	84595468	85046495	-	Exoc6b	protein_coding	Exoc6b	chr6:84595468-85046495	1283.44	1137.08	1313.15	1168.33	883.679	484.957	409.525	505.75	398.147	311.6	789.565	-1.45543	0.17582	-8.27797	1.25297e-16	2.59098e-14
ENSMUSG00000041420	chr7	15909014	15920429	+	Meis3	protein_coding	Meis3	chr7:15909014-15920429	556.408	360.977	271.185	495.558	427.038	2807.22	1926.09	1682.83	2411	1110.92	1204.92	2.23371	0.269852	8.27754	1.25751e-16	2.59098e-14
ENSMUSG00000022892	chr16	84746572	84970654	-	App	protein_coding	App	chr16:84746572-84970654	3794.12	3663.92	3897.47	3938.04	4095.28	2711.2	2634.17	2751.71	2668.62	2594.86	3274.94	-0.537145	0.0651238	-8.24807	1.60979e-16	3.28333e-14
ENSMUSG00000030279	chr6	142956645	143045867	-	C2cd5	protein_coding	C2cd5	chr6:142956645-143045867	1285.49	1443.91	2008.86	1513.09	1623.12	432.881	404.24	592.637	645.362	631.329	1058.09	-1.53446	0.186283	-8.23725	1.76213e-16	3.55809e-14
ENSMUSG00000025986	chr1	46846703	46932012	-	Slc39a10	protein_coding	Slc39a10	chr1:46846703-46932012	2684.73	2823.75	3255.83	3250.45	2800.31	1082.2	507.282	686.902	1033.1	1079.31	1920.39	-1.75242	0.213597	-8.20435	2.31839e-16	4.61895e-14
ENSMUSG00000027937	chr3	90138903	90143145	+	Jtb	protein_coding	Jtb	chr3:90138903-90143145	951.101	1036.01	1020.17	1032.36	989.493	1648.53	1579.97	1721.35	1506.71	1829.86	1331.56	0.722964	0.0881278	8.20358	2.33327e-16	4.61895e-14
ENSMUSG00000026553	chr1	171910095	171949897	+	Copa	protein_coding	Copa	chr1:171910095-171949897	10030.4	10166.9	11255	9708.81	8632.72	4538.74	2819.11	3364.83	4888.36	3283.09	6868.8	-1.39764	0.171043	-8.17132	3.05036e-16	5.9799e-14
ENSMUSG00000034648	chr6	107506728	107547175	+	Lrrn1	protein_coding	Lrrn1	chr6:107506728-107547175	705.788	849.2	736.88	876.409	475.536	203.422	126.821	96.7236	205.579	201.411	447.777	-2.12512	0.260233	-8.1662	3.18253e-16	6.17901e-14
ENSMUSG00000015575	chr17	26882204	26918621	+	Atp6v0e	protein_coding	Atp6v0e	chr17:26882204-26918621	1347.85	1383.45	1375.29	1402.9	1395.75	2989.48	3667.23	2769.74	2266.57	2869.43	2146.77	1.07468	0.132107	8.13486	4.12399e-16	7.93062e-14
ENSMUSG00000029202	chr5	65763063	65855511	-	Pds5a	protein_coding	Pds5a	chr5:65763063-65855511	1962.5	2392.38	2535.09	2023.47	2128.26	1129.4	1215.36	954.121	850.941	1016.09	1620.76	-1.09936	0.135373	-8.12098	4.62434e-16	8.80893e-14
ENSMUSG00000085463	chr2	33606372	33608911	-	9430024E24Rik	lncRNA	9430024E24Rik	chr2:33606372-33608911	40.4286	106.488	186.439	132.106	132.268	4.88212	0	0	0	2.70957	60.5322	-6.31655	0.778309	-8.11575	4.82812e-16	9.11115e-14
ENSMUSG00000022286	chr15	37233279	37363813	+	Grhl2	protein_coding	Grhl2	chr15:37233279-37363813	28.0945	122.732	282.484	93.4406	91.958	0	0	0	0	0	61.8709	-8.98295	1.10761	-8.11018	5.05463e-16	9.45029e-14
ENSMUSG00000041935	chr15	4011516	4025226	-	AW549877	protein_coding	AW549877	chr15:4011516-4025226	1153.93	1299.52	1175.13	1167.04	1167.11	533.778	755.639	574.604	627.146	644.877	909.878	-0.933099	0.115404	-8.08547	6.1927e-16	1.14718e-13
ENSMUSG00000021395	chr13	51254915	51306582	+	Spin1	protein_coding	Spin1	chr13:51254915-51306582	3781.79	3985.19	4347.02	3949	3995.76	2336.91	2200.86	1891.03	2543.71	2017.72	3104.9	-0.869117	0.107593	-8.07783	6.59274e-16	1.21019e-13
ENSMUSG00000021338	chr13	24196466	24464778	-	Carmil1	protein_coding	Carmil1	chr13:24196466-24464778	570.112	543.271	617.429	579.976	707.951	302.691	190.231	207.382	249.817	178.831	414.769	-1.42105	0.175988	-8.07469	6.76506e-16	1.23063e-13
ENSMUSG00000059263	chr7	111622710	111710868	+	Usp47	protein_coding	Usp47	chr7:111622710-111710868	6308.92	6826.08	8107.29	7288.37	6449.66	2782.81	1891.74	2216.45	3592.43	2346.48	4781.02	-1.44638	0.179507	-8.05749	7.78753e-16	1.40398e-13
ENSMUSG00000028284	chr4	31964096	32023467	+	Map3k7	protein_coding	Map3k7	chr4:31964096-32023467	2367.47	2620.7	3202.56	3149.92	2837.47	1559.02	1376.53	1280.36	1478.09	1518.26	2139.04	-0.975192	0.121294	-8.0399	8.99119e-16	1.60664e-13
ENSMUSG00000021945	chr14	57124109	57200158	+	Zmym2	protein_coding	Zmym2	chr14:57124109-57200158	2060.49	2426.67	2663.42	2232.91	2601.28	1187.98	1186.3	1298.39	1437.75	1169.63	1826.48	-0.931175	0.115871	-8.03632	9.25743e-16	1.6397e-13
ENSMUSG00000010277	chr11	78152577	78181449	+	2610507B11Rik	protein_coding	2610507B11Rik	chr11:78152577-78181449	3557.72	3606.17	4872.44	4418.78	3616.59	1941.45	1683.01	1578.73	2123.45	1565.23	2896.36	-1.17498	0.146265	-8.03321	9.49521e-16	1.66719e-13
ENSMUSG00000017144	chr2	51020449	51039123	-	Rnd3	protein_coding	Rnd3	chr2:51020449-51039123	4652.72	4736.02	4999.97	4367.22	5065.25	1842.19	1128.17	1859.06	1805.97	2327.52	3278.41	-1.40753	0.175364	-8.02637	1.00396e-15	1.74758e-13
ENSMUSG00000022865	chr16	78098376	78156662	+	Cxadr	protein_coding	Cxadr	chr16:78098376-78156662	1034.7	1409.62	1414.03	1312.68	1199.86	510.995	301.199	328.696	407.255	561.783	848.082	-1.5896	0.198218	-8.01947	1.06199e-15	1.8328e-13
ENSMUSG00000055401	chr4	148230172	148236597	-	Fbxo6	protein_coding	Fbxo6	chr4:148230172-148236597	232.979	240.05	203.388	277.1	229.895	746.964	853.396	822.971	662.277	446.175	471.519	1.57374	0.196377	8.01388	1.11148e-15	1.90195e-13
ENSMUSG00000043885	chr9	15621033	15654657	+	Slc36a4	protein_coding	Slc36a4	chr9:15621033-15654657	1019.62	1136.18	1083.12	1223.75	1027.91	294.554	409.525	422.141	471.01	233.023	732.084	-1.58748	0.198387	-8.00192	1.22495e-15	2.07851e-13
ENSMUSG00000021470	chr13	63963053	64047317	+	Ercc6l2	protein_coding	Ercc6l2	chr13:63963053-64047317	666.73	598.32	728.001	686.305	696.613	266.889	287.988	272.138	364.317	213.152	478.045	-1.26978	0.158966	-7.98774	1.37436e-15	2.31259e-13
ENSMUSG00000035666	chr2	28712310	28730372	-	Gtf3c4	protein_coding	Gtf3c4	chr2:28712310-28730372	1889.18	2355.38	2959.62	2564.78	2245.41	1080.58	787.344	1039.37	1137.19	858.029	1691.69	-1.29123	0.161747	-7.983	1.4282e-15	2.38332e-13
ENSMUSG00000029338	chr5	98030641	98178902	-	Antxr2	protein_coding	Antxr2	chr5:98030641-98178902	1423.22	1544.98	1412.42	1826.28	1520.46	829.96	636.745	635.261	840.532	737.905	1140.78	-1.06921	0.134459	-7.95196	1.83578e-15	2.98936e-13
ENSMUSG00000032216	chr9	72569627	72657134	+	Nedd4	protein_coding	Nedd4	chr9:72569627-72657134	40038.7	41009.8	43602.6	38430.5	39402.1	24003.7	23908.3	21815.3	26717.5	26943.9	32587.2	-0.714547	0.0898547	-7.95224	1.83166e-15	2.98936e-13
ENSMUSG00000045333	chr8	88388437	88686223	-	Zfp423	protein_coding	Zfp423	chr8:88388437-88686223	3134.93	3198.26	3085.53	3111.25	2969.11	1446.73	1070.05	1486.1	1714.89	1659.16	2287.6	-1.06736	0.134222	-7.95216	1.83291e-15	2.98936e-13
ENSMUSG00000041219	chr2	113661836	113679006	-	Arhgap11a	protein_coding	Arhgap11a	chr2:113661836-113679006	2454.5	2851.72	3090.37	2368.88	2201.32	1046.4	1413.52	1131.99	1289.42	1194.02	1904.22	-1.09561	0.137807	-7.95037	1.85959e-15	3.0039e-13
ENSMUSG00000051397	chr6	67511045	67512780	-	Tacstd2	protein_coding	Tacstd2	chr6:67511045-67512780	13.0194	124.537	264.728	101.174	183.286	0	0	0	0	0	68.6744	-9.13404	1.15424	-7.91348	2.50293e-15	4.01105e-13
ENSMUSG00000019979	chr10	90825172	90918632	-	Apaf1	protein_coding	Apaf1	chr10:90825172-90918632	1223.82	1176.79	1455.2	1275.95	1057.52	475.193	414.809	354.107	614.135	535.591	858.31	-1.36888	0.173317	-7.89814	2.83106e-15	4.50116e-13
ENSMUSG00000016487	chr6	146789984	146933523	+	Ppfibp1	protein_coding	Ppfibp1	chr6:146789984-146933523	1574.66	1654.18	1654.55	1566.58	1774.29	813.686	612.966	542.636	889.975	604.233	1168.78	-1.24861	0.158216	-7.89182	2.97806e-15	4.69789e-13
ENSMUSG00000036580	chr3	55019528	55044743	+	Spg20	protein_coding	Spg20	chr3:55019528-55044743	4253.23	3717.17	4026.61	3744.07	3607.15	1861.71	977.575	1233.64	1433.85	1768.44	2662.34	-1.40934	0.179412	-7.85534	3.98704e-15	6.2408e-13
ENSMUSG00000027832	chr3	66127330	66133226	+	Ptx3	protein_coding	Ptx3	chr3:66127330-66133226	167.196	123.635	114.608	150.794	168.17	567.953	359.325	534.439	974.548	552.751	371.342	2.04593	0.260697	7.8479	4.23048e-15	6.57091e-13
ENSMUSG00000002308	chr17	34062064	34068748	+	Cd320	protein_coding	Cd320	chr17:34062064-34068748	1571.92	1665.91	1585.14	1644.56	1706.89	2419.9	2856.1	2579.57	2615.28	2372.68	2101.79	0.649724	0.0828279	7.84426	4.35516e-15	6.71294e-13
ENSMUSG00000024498	chr18	42644551	42708858	+	Tcerg1	protein_coding	Tcerg1	chr18:42644551-42708858	5214.61	6091.5	7175.09	6545.36	6420.68	3822.7	3336.96	3298.44	3545.59	3356.25	4880.72	-0.85726	0.109368	-7.83834	4.56524e-15	6.98344e-13
ENSMUSG00000050188	chr4	125990415	125992377	+	Lsm10	protein_coding	Lsm10	chr4:125990415-125992377	616.708	517.1	609.358	496.202	636.148	1095.22	1352.75	1153.31	1007.08	1153.37	863.724	0.999662	0.12766	7.83066	4.85312e-15	7.31299e-13
ENSMUSG00000061950	chr17	66089567	66148921	+	Ppp4r1	protein_coding	Ppp4r1	chr17:66089567-66148921	2967.05	2755.16	3305.06	3022.32	3338.2	1791.74	1667.16	1503.31	1953	1649.22	2395.22	-0.846144	0.108048	-7.83119	4.8329e-15	7.31299e-13
ENSMUSG00000021911	chr14	31923905	32019507	+	Parg	protein_coding	Parg	chr14:31923905-32019507	3053.39	2786.75	3271.16	2954.66	2490.42	1402.79	811.123	1041.83	1416.93	1072.08	2030.11	-1.33961	0.171118	-7.82855	4.93517e-15	7.38155e-13
ENSMUSG00000005672	chr5	75735575	75817382	+	Kit	protein_coding	Kit	chr5:75735575-75817382	500.904	566.735	779.656	701.127	607.805	182.266	71.3365	185.25	110.596	194.186	389.986	-2.06772	0.264773	-7.80943	5.74491e-15	8.52951e-13
ENSMUSG00000027684	chr3	30005444	30563971	-	Mecom	protein_coding	Mecom	chr3:30005444-30563971	9450.71	9736.47	10130.7	9399.48	8434.94	1928.44	3754.42	3630.42	3133.13	4165.5	6376.42	-1.50488	0.192832	-7.80411	5.99212e-15	8.78798e-13
ENSMUSG00000046402	chr9	98305013	98328628	+	Rbp1	protein_coding	Rbp1	chr9:98305013-98328628	2723.79	2154.13	1725.57	2058.27	2092.36	6465.55	9234.12	4774.7	5358.06	5836.4	4242.3	1.55738	0.199567	7.80382	6.00605e-15	8.78798e-13
ENSMUSG00000027166	chr2	105797053	105833894	-	Dnajc24	protein_coding	Dnajc24	chr2:105797053-105833894	624.245	603.735	619.85	666.328	621.031	935.739	1038.34	1101.67	965.441	1072.99	824.937	0.707382	0.0906762	7.80118	6.13305e-15	8.90925e-13
ENSMUSG00000041229	chrX	150303667	150416855	+	Phf8	protein_coding	Phf8	chrX:150303667-150416855	769.514	846.492	1115.41	812.611	889.347	445.9	309.125	348.369	418.965	382.952	633.868	-1.21477	0.155834	-7.79528	6.42655e-15	9.26893e-13
ENSMUSG00000041684	chr1	44158116	44183930	+	Bivm	protein_coding	Bivm	chr1:44158116-44183930	776.367	1063.98	928.969	870.609	837.7	473.565	443.872	372.96	434.578	468.755	667.136	-1.03116	0.132347	-7.79134	6.63027e-15	9.49493e-13
ENSMUSG00000031673	chr8	103358726	103512274	-	Cdh11	protein_coding	Cdh11	chr8:103358726-103512274	4530.06	6622.13	6918.44	7057.67	6232.36	2364.57	1109.68	1117.24	2222.33	1560.71	3973.52	-1.90456	0.244533	-7.78857	6.77693e-15	9.6366e-13
ENSMUSG00000032115	chr9	44290786	44303666	+	Hyou1	protein_coding	Hyou1	chr9:44290786-44303666	2834.8	3038.53	2998.37	2762.62	2873.37	1145.67	750.355	860.676	1489.8	782.161	1953.63	-1.52776	0.196272	-7.78386	7.03453e-15	9.79595e-13
ENSMUSG00000040325	chr9	106699072	106758191	+	Dcaf1	protein_coding	Dcaf1	chr9:106699072-106758191	1415.69	1625.3	2163.83	1778.59	2166.68	631.42	927.375	600.014	706.515	709.906	1272.53	-1.36042	0.17474	-7.78542	6.94841e-15	9.79595e-13
ENSMUSG00000041215	chr16	19959812	20051323	+	Yeats2	protein_coding	Yeats2	chr16:19959812-20051323	2803.97	3251.5	3994.32	3325.2	3219.79	1389.78	1606.39	1322.16	1897.05	1455.04	2426.52	-1.11418	0.143133	-7.78421	7.01479e-15	9.79595e-13
ENSMUSG00000037474	chr1	191269476	191307656	-	Dtl	protein_coding	Dtl	chr1:191269476-191307656	2971.85	3755.97	4351.06	3706.69	3194.6	1834.05	998.712	1404.13	1374	1256.34	2484.74	-1.3873	0.178472	-7.77318	7.65406e-15	1.05857e-12
ENSMUSG00000047213	chr3	16237375	16271201	+	Ythdf3	protein_coding	Ythdf3	chr3:16237375-16271201	3697.51	3743.34	4342.99	3688.01	3553.61	1783.6	1569.4	1168.88	2068.8	1473.1	2708.92	-1.23933	0.159811	-7.75499	8.83522e-15	1.21361e-12
ENSMUSG00000026939	chr2	25510078	25512017	-	Tmem141	protein_coding	Tmem141	chr2:25510078-25512017	207.625	217.489	200.967	186.237	197.143	465.428	620.892	453.29	369.522	458.82	337.741	1.22237	0.157675	7.75242	9.01548e-15	1.23e-12
ENSMUSG00000078695	chr11	97576651	97579447	+	Cisd3	protein_coding	Cisd3	chr11:97576651-97579447	88.3948	83.0248	71.8316	103.107	58.576	270.144	253.641	236.071	234.204	197.798	159.679	1.552	0.200353	7.74634	9.45826e-15	1.28175e-12
ENSMUSG00000042207	chr1	134487908	134563023	+	Kdm5b	protein_coding	Kdm5b	chr1:134487908-134563023	6305.5	7033.65	7367.18	6344.94	6770.88	4442.73	3878.59	4128.79	4573.48	4114.93	5496.07	-0.677486	0.0875758	-7.736	1.0259e-14	1.381e-12
ENSMUSG00000043411	chr4	137321065	137385842	+	Usp48	protein_coding	Usp48	chr4:137321065-137385842	2514.11	2824.65	2598.05	3111.25	2677.49	1653.41	1804.55	1690.2	1653.74	1619.42	2214.69	-0.706429	0.0913613	-7.73226	1.05656e-14	1.41285e-12
ENSMUSG00000021706	chr13	92623615	92667376	-	Zfyve16	protein_coding	Zfyve16	chr13:92623615-92667376	885.318	751.736	851.487	735.926	711.1	366.159	221.936	259.023	386.436	317.019	548.614	-1.33842	0.17328	-7.724	1.12739e-14	1.49764e-12
ENSMUSG00000031902	chr8	106785471	106857169	+	Nfatc3	protein_coding	Nfatc3	chr8:106785471-106857169	1758.3	1861.74	2263.91	2111.76	1473.85	794.158	784.702	940.187	970.645	827.321	1378.66	-1.13095	0.146452	-7.7223	1.14252e-14	1.50782e-12
ENSMUSG00000007872	chr4	135870807	135872703	+	Id3	protein_coding	Id3	chr4:135870807-135872703	8720.93	8455.9	7865.97	9503.24	9270.75	13966.1	15144.5	14991.3	13913	17511.9	11934.4	0.78556	0.101779	7.71827	1.17916e-14	1.54607e-12
ENSMUSG00000035941	chr9	85569412	85631387	-	Ibtk	protein_coding	Ibtk	chr9:85569412-85631387	1714.45	1764.28	2139.61	2000.92	1708.15	818.568	1006.64	590.178	860.049	779.452	1338.23	-1.20729	0.156455	-7.71657	1.19505e-14	1.5568e-12
ENSMUSG00000057551	chr9	19533397	19561027	+	Zfp317	protein_coding	Zfp317	chr9:19533397-19561027	1047.03	1294.1	1678.76	1413.85	1561.4	563.071	718.65	621.326	564.692	555.461	1001.83	-1.21396	0.157392	-7.71298	1.22914e-14	1.59095e-12
ENSMUSG00000003746	chr10	53780880	53952705	-	Man1a	protein_coding	Man1a	chr10:53780880-53952705	254.906	333.002	335.752	320.276	256.349	122.053	100.4	96.7236	131.414	80.3838	203.126	-1.50519	0.195179	-7.71183	1.24024e-14	1.5951e-12
ENSMUSG00000021918	chr14	30673333	30710778	+	Nek4	protein_coding	Nek4	chr14:30673333-30710778	888.745	701.199	838.574	882.853	752.04	356.394	248.357	373.779	413.76	376.63	583.233	-1.18899	0.154225	-7.70947	1.2634e-14	1.6146e-12
ENSMUSG00000038759	chr6	35154355	35224531	+	Nup205	protein_coding	Nup205	chr6:35154355-35224531	2926.62	3339.04	3806.27	3166.03	3505.11	1568.79	1476.93	1162.32	1910.06	1387.3	2424.85	-1.15846	0.150304	-7.70743	1.28374e-14	1.63027e-12
ENSMUSG00000027189	chr2	102130463	102238173	-	Trim44	protein_coding	Trim44	chr2:102130463-102238173	2991.03	3654.9	3422.9	2842.53	3240.57	1780.35	1579.97	1395.94	1357.08	1854.25	2411.95	-1.0195	0.132411	-7.69954	1.36555e-14	1.72333e-12
ENSMUSG00000038366	chr11	97689825	97729590	+	Lasp1	protein_coding	Lasp1	chr11:97689825-97729590	3927.74	3745.14	3401.11	3831.71	3941.6	2390.61	1704.15	2121.36	1798.17	2078.24	2893.98	-0.899621	0.11727	-7.67133	1.70216e-14	2.13478e-12
ENSMUSG00000027499	chr3	7431728	7510426	+	Pkia	protein_coding	Pkia	chr3:7431728-7510426	1077.87	1191.23	1225.98	885.431	1025.39	323.847	330.262	281.154	502.237	472.368	731.577	-1.49782	0.195692	-7.65396	1.94885e-14	2.42909e-12
ENSMUSG00000019856	chr10	53509240	53627219	-	Fam184a	protein_coding	Fam184a	chr10:53509240-53627219	327.54	223.806	193.703	191.392	159.352	42.3117	55.484	68.0344	48.1419	53.2881	136.305	-2.02582	0.265371	-7.63392	2.27724e-14	2.82099e-12
ENSMUSG00000000563	chr3	105850013	105867415	-	Atp5pb	protein_coding	Atp5pb	chr3:105850013-105867415	6658.39	6910.01	7093.58	6547.29	6205.91	10737.4	9704.41	9505.15	9590.65	10252.1	8320.49	0.575459	0.0753916	7.63294	2.29468e-14	2.82526e-12
ENSMUSG00000034893	chr14	75939809	75991998	-	Cog3	protein_coding	Cog3	chr14:75939809-75991998	1066.22	1305.84	1327.67	1194.11	1041.14	678.614	491.429	595.916	627.146	587.976	891.606	-0.989068	0.129653	-7.62859	2.37326e-14	2.9043e-12
ENSMUSG00000055553	chr8	70960921	70980606	-	Kxd1	protein_coding	Kxd1	chr8:70960921-70980606	646.173	698.491	752.214	645.063	631.109	1210.76	1519.2	1288.56	1086.45	1244.59	972.261	0.910133	0.119387	7.62338	2.47119e-14	3.00592e-12
ENSMUSG00000075327	chr10	4317074	4338108	-	Zbtb2	protein_coding	Zbtb2	chr10:4317074-4338108	719.493	831.151	861.172	940.851	675.198	384.06	354.041	368.861	439.783	325.148	589.976	-1.10543	0.145035	-7.62186	2.50037e-14	3.02321e-12
ENSMUSG00000027184	chr2	103593285	103627994	-	Caprin1	protein_coding	Caprin1	chr2:103593285-103627994	18694.5	21648.7	24355.8	21934.7	20781.2	11692.7	6961.92	9016.61	10858	8749.19	15469.3	-1.1837	0.155625	-7.60613	2.82426e-14	3.3945e-12
ENSMUSG00000024181	chr17	26342473	26345587	+	Mrpl28	protein_coding	Mrpl28	chr17:26342473-26345587	5527.07	5265.76	5612.55	5993.09	6021.36	8019.69	8652.86	8929.72	8163.31	8378.88	7056.43	0.568308	0.0747423	7.60356	2.88084e-14	3.44201e-12
ENSMUSG00000034168	chr12	86927474	86931572	-	Irf2bpl	protein_coding	Irf2bpl	chr12:86927474-86931572	1258.08	1295.91	1342.2	1465.41	1260.96	673.732	359.325	505.75	616.737	594.298	937.24	-1.2626	0.166405	-7.58749	3.26168e-14	3.8741e-12
ENSMUSG00000000125	chr11	103664975	103708783	+	Wnt3	protein_coding	Wnt3	chr11:103664975-103708783	89.7653	156.123	162.226	68.9528	190.215	0	2.64209	14.7545	6.50566	9.93507	70.1119	-4.15357	0.547654	-7.58431	3.34263e-14	3.94703e-12
ENSMUSG00000089824	chr2	155933877	155953898	-	Rbm12	protein_coding	Rbm12	chr2:155933877-155953898	3091.08	3066.5	3475.36	3577.17	2833.69	1275.86	1313.12	1087.73	1843.71	1492.97	2305.72	-1.19363	0.157573	-7.57507	3.58942e-14	4.21382e-12
ENSMUSG00000052155	chr2	48704120	48793281	+	Acvr2a	protein_coding	Acvr2a	chr2:48704120-48793281	809.943	965.615	1018.56	967.272	1022.88	219.695	219.294	379.517	439.783	261.925	630.448	-1.64581	0.217446	-7.56883	3.7661e-14	4.39567e-12
ENSMUSG00000006235	chr9	21870192	21874802	-	Epor	protein_coding	Epor	chr9:21870192-21874802	243.942	185.903	141.242	236.502	246.901	2831.63	3223.35	1651.68	1031.8	492.238	1028.52	3.1282	0.413695	7.56162	3.98081e-14	4.61956e-12
ENSMUSG00000004268	chr6	124681343	124689141	-	Emg1	protein_coding	Emg1	chr6:124681343-124689141	3990.1	3882.31	3772.37	3924.51	3938.45	5420.78	6317.25	5841.12	5443.94	5553.71	4808.45	0.549772	0.0728045	7.55135	4.30781e-14	4.97048e-12
ENSMUSG00000067274	chr5	115697525	115701786	+	Rplp0	protein_coding	Rplp0	chr5:115697525-115701786	6310.98	6249.42	6656.94	6853.39	7179.65	11473	14085	10722.4	10834.5	10999.9	9136.52	0.804864	0.106597	7.55049	4.33613e-14	4.97473e-12
ENSMUSG00000004568	chr8	3403436	3506601	+	Arhgef18	protein_coding	Arhgef18	chr8:3403436-3506601	811.313	814.907	706.21	643.129	763.377	414.98	425.377	412.305	359.113	349.534	570.025	-0.935566	0.124074	-7.54038	4.6862e-14	5.34598e-12
ENSMUSG00000034059	chr2	84564401	84568999	+	Ypel4	protein_coding	Ypel4	chr2:84564401-84568999	69.2083	58.6588	25.02	36.0874	34.6417	208.304	369.893	225.415	193.869	204.121	142.522	2.41994	0.32099	7.53899	4.73628e-14	5.37275e-12
ENSMUSG00000027475	chr2	153133332	153175310	+	Kif3b	protein_coding	Kif3b	chr2:153133332-153175310	485.144	508.076	695.718	547.111	506.399	240.851	243.073	241.809	205.579	279.085	395.284	-1.17723	0.156236	-7.53493	4.8859e-14	5.51151e-12
ENSMUSG00000039630	chr1	178151907	178165362	-	Hnrnpu	protein_coding	Hnrnpu	chr1:178151907-178165362	49980.1	55228.7	65815.5	56014.1	59653	32925	24476.4	25006.3	33169.8	25797.8	42806.7	-1.01995	0.135568	-7.52354	5.33113e-14	5.98034e-12
ENSMUSG00000031616	chr8	78389659	78451065	-	Ednra	protein_coding	Ednra	chr8:78389659-78451065	2470.94	3006.94	3093.6	2746.51	2976.67	678.614	430.661	722.968	906.89	1261.75	1829.56	-1.83287	0.24396	-7.51298	5.77977e-14	6.4478e-12
ENSMUSG00000035245	chr6	97086984	97126143	-	Eogt	protein_coding	Eogt	chr6:97086984-97126143	533.795	1010.74	1138.81	849.343	1201.75	245.733	354.041	189.349	232.903	277.279	603.375	-1.87335	0.249425	-7.51068	5.88227e-14	6.52609e-12
ENSMUSG00000057315	chr5	102629256	103045803	+	Arhgap24	protein_coding	Arhgap24	chr5:102629256-103045803	680.434	444.905	323.646	400.184	501.36	107.407	89.8312	157.381	154.835	132.769	299.275	-1.85676	0.247286	-7.50856	5.97814e-14	6.59621e-12
ENSMUSG00000049421	chr7	29794218	29807047	+	Zfp260	protein_coding	Zfp260	chr7:29794218-29807047	3676.26	4109.73	3779.64	3972.19	4043	1964.24	1791.34	1486.92	2396.69	2035.79	2925.58	-1.0171	0.135671	-7.49681	6.53875e-14	7.17556e-12
ENSMUSG00000002661	chr17	57304338	57306322	+	Alkbh7	protein_coding	Alkbh7	chr17:57304338-57306322	562.575	522.515	530.263	616.064	624.181	1217.27	1656.59	1163.14	1055.22	1120.86	906.868	1.11649	0.149081	7.48915	6.93197e-14	7.56596e-12
ENSMUSG00000024908	chr19	3504927	3625749	-	Ppp6r3	protein_coding	Ppp6r3	chr19:3504927-3625749	2991.03	3436.51	3630.32	3586.83	2965.96	1969.12	1912.88	1787.75	2142.97	1864.18	2628.75	-0.779834	0.104451	-7.46604	8.26468e-14	8.97206e-12
ENSMUSG00000017418	chr2	15054205	15087267	+	Arl5b	protein_coding	Arl5b	chr2:15054205-15087267	2216.72	2491.65	2419.68	2066	2275.02	1145.67	1091.18	1129.54	1411.73	1407.17	1765.44	-0.8881	0.118967	-7.46507	8.32532e-14	8.98957e-12
ENSMUSG00000021910	chr14	30892886	30928783	-	Nisch	protein_coding	Nisch	chr14:30892886-30928783	18613.6	19751.8	22120.1	21715	21630.3	11513.7	11086.2	11306	13244.2	9121.3	16010.2	-0.883858	0.118518	-7.45756	8.81381e-14	9.46641e-12
ENSMUSG00000021079	chr12	71169946	71183458	-	Timm9	protein_coding	Timm9	chr12:71169946-71183458	570.112	681.345	710.245	667.617	757.079	1106.61	1376.53	1236.91	1177.53	1227.43	951.142	0.853197	0.114429	7.45613	8.90984e-14	9.46882e-12
ENSMUSG00000036073	chr4	41755227	41758695	+	Galt	protein_coding	Galt	chr4:41755227-41758695	598.892	608.247	589.988	631.53	664.491	927.602	1218.01	1177.08	1190.54	1021.51	862.788	0.837729	0.112349	7.45649	8.88598e-14	9.46882e-12
ENSMUSG00000000340	chr3	116306718	116343630	+	Dbt	protein_coding	Dbt	chr3:116306718-116343630	466.642	691.272	503.629	547.756	590.799	252.243	269.494	228.694	277.141	209.54	403.721	-1.18567	0.159046	-7.45493	8.99155e-14	9.50562e-12
ENSMUSG00000021549	chr13	85362898	85437249	-	Rasa1	protein_coding	Rasa1	chr13:85362898-85437249	2893.05	3028.6	2906.36	2723.96	2661.11	1508.57	1714.72	1357.41	1822.89	1705.22	2232.19	-0.810853	0.108794	-7.4531	9.11748e-14	9.58855e-12
ENSMUSG00000027239	chr2	91760149	91762642	-	Mdk	protein_coding	Mdk	chr2:91760149-91762642	44139.2	36794.4	36168.4	40573.9	39156.5	68883.4	119602	88745.6	75775.4	97311.3	64715	1.19394	0.160509	7.43843	1.01888e-13	1.06597e-11
ENSMUSG00000027351	chr2	116951854	117012760	+	Spred1	protein_coding	Spred1	chr2:116951854-117012760	2822.47	3210.89	3772.37	2030.56	2809.76	1331.19	1011.92	998.385	1327.16	1047.7	2036.24	-1.35716	0.182819	-7.42352	1.1405e-13	1.18707e-11
ENSMUSG00000005510	chr2	90724979	90735171	-	Ndufs3	protein_coding	Ndufs3	chr2:90724979-90735171	1563.01	1482.72	1603.7	1779.88	1637.61	2579.38	3252.42	2727.11	2504.68	2799.88	2193.04	0.779262	0.105065	7.41698	1.19822e-13	1.24074e-11
ENSMUSG00000029546	chr5	139529248	139533934	+	Uncx	protein_coding	Uncx	chr5:139529248-139533934	22.6126	6.31711	12.1065	18.6881	10.0776	92.7602	95.1154	64.7557	102.789	101.157	52.638	2.69122	0.363254	7.40863	1.27608e-13	1.31462e-11
ENSMUSG00000020456	chr11	6241632	6306642	+	Ogdh	protein_coding	Ogdh	chr11:6241632-6306642	5883.39	5664.64	6561.7	6574.36	6876.7	3048.07	2927.44	3245.16	3520.87	2137.85	4644.02	-1.08507	0.146503	-7.40643	1.29741e-13	1.32981e-11
ENSMUSG00000029162	chr5	31078774	31088592	+	Khk	protein_coding	Khk	chr5:31078774-31088592	86.3391	42.4149	62.1465	79.9079	85.6595	193.657	272.136	215.579	231.602	261.021	153.046	1.70973	0.231329	7.39093	1.458e-13	1.48687e-11
ENSMUSG00000001052	chr3	129776407	129854556	-	Sec24b	protein_coding	Sec24b	chr3:129776407-129854556	2106.4	2337.33	2549.62	2465.54	2266.83	1238.43	1273.49	1277.08	1413.03	962.799	1789.05	-0.928873	0.125841	-7.3813	1.56752e-13	1.58257e-11
ENSMUSG00000085399	chr4	114766453	114779164	+	Foxd2os	lncRNA	Foxd2os	chr4:114766453-114779164	158.974	94.7566	62.1465	56.7088	36.5313	484.957	512.566	366.402	545.175	510.301	282.852	2.56449	0.347423	7.38145	1.5658e-13	1.58257e-11
ENSMUSG00000007041	chr17	35268941	35277725	+	Clic1	protein_coding	Clic1	chr17:35268941-35277725	3944.87	3423.87	3389.81	3760.83	3949.79	7401.29	5638.23	5914.08	6869.98	6445.15	5073.79	0.805097	0.109109	7.37884	1.59678e-13	1.60409e-11
ENSMUSG00000025812	chr8	127790642	128338767	+	Pard3	protein_coding	Pard3	chr8:127790642-128338767	3072.58	2915.8	3141.22	3028.77	3056.66	1435.34	1741.14	1160.68	1696.68	1727.8	2297.67	-0.972941	0.132018	-7.36974	1.70967e-13	1.70899e-11
ENSMUSG00000050730	chr9	8994329	9239106	-	Arhgap42	protein_coding	Arhgap42	chr9:8994329-9239106	1223.14	1151.52	1565.77	1143.84	1271.04	655.831	745.071	590.998	572.498	539.203	945.89	-1.04044	0.141556	-7.34999	1.98224e-13	1.97169e-11
ENSMUSG00000017756	chr13	73911815	73964873	+	Slc12a7	protein_coding	Slc12a7	chr13:73911815-73964873	2867.01	2943.77	3525.4	3668.67	3768.39	1591.57	1410.88	1812.34	1895.75	1809.09	2529.29	-0.975051	0.132713	-7.34709	2.02566e-13	2.00501e-11
ENSMUSG00000045932	chr19	34528093	34553819	+	Ifit2	protein_coding	Ifit2	chr19:34528093-34553819	240.516	246.367	266.342	224.258	209.11	81.3686	36.9893	61.4769	37.7329	88.5125	149.267	-1.92764	0.262454	-7.34466	2.06281e-13	2.03182e-11
ENSMUSG00000001376	chr6	3498381	3603531	+	Vps50	protein_coding	Vps50	chr6:3498381-3603531	1206.69	1319.37	1355.92	1338.46	1114.83	753.473	475.577	525.422	659.674	559.074	930.85	-1.08974	0.148457	-7.34043	2.12909e-13	2.08692e-11
ENSMUSG00000037119	chr15	58287316	58329589	+	Fam91a1	protein_coding	Fam91a1	chr15:58287316-58329589	2509.32	2895.04	3417.25	2761.33	2759.37	1031.75	1469	662.311	1099.46	981.766	1958.66	-1.45559	0.198503	-7.33283	2.25346e-13	2.19816e-11
ENSMUSG00000029414	chr5	123887788	123959656	+	Kntc1	protein_coding	Kntc1	chr5:123887788-123959656	1168.32	1625.3	1740.1	1400.97	1334.65	463.801	686.944	492.635	714.322	628.619	1025.57	-1.28551	0.175471	-7.32606	2.37018e-13	2.29897e-11
ENSMUSG00000042410	chr2	75662520	75761694	+	Agps	protein_coding	Agps	chr2:75662520-75761694	2343.49	2507.89	3525.4	3118.98	2597.5	1139.16	1585.26	1054.94	1167.12	1057.63	2009.74	-1.23452	0.168523	-7.32553	2.37958e-13	2.29897e-11
ENSMUSG00000032458	chr9	98445783	98470435	+	Copb2	protein_coding	Copb2	chr9:98445783-98470435	7238.09	7062.52	7932.15	6785.72	6623.5	4289.75	3043.69	3146.8	4137.6	3858.42	5411.83	-0.947384	0.129613	-7.30934	2.68448e-13	2.5812e-11
ENSMUSG00000027469	chr2	152689883	152737241	+	Tpx2	protein_coding	Tpx2	chr2:152689883-152737241	7026.36	7339.57	7830.45	8051.36	7501.51	5311.74	4935.43	5282.09	5324.24	4756.19	6335.89	-0.559608	0.0766615	-7.29972	2.88359e-13	2.7595e-11
ENSMUSG00000014551	chr6	92146505	92161014	-	Mrps25	protein_coding	Mrps25	chr6:92146505-92161014	1384.17	1482.72	1460.04	1471.21	1418.42	2154.64	2808.55	2461.53	2150.77	2494.61	1928.66	0.740704	0.101688	7.28407	3.23903e-13	3.08502e-11
ENSMUSG00000008999	chr2	172709804	172782114	-	Bmp7	protein_coding	Bmp7	chr2:172709804-172782114	1683.61	2020.57	2747.36	2340.53	2665.52	753.473	309.125	837.725	698.708	620.49	1467.71	-1.82699	0.251224	-7.27236	3.53263e-13	3.34887e-11
ENSMUSG00000034023	chr6	113508642	113573978	+	Fancd2	protein_coding	Fancd2	chr6:113508642-113573978	701.677	966.517	1201.77	1072.31	1083.97	447.527	375.177	410.666	437.181	487.722	718.452	-1.21607	0.167339	-7.26713	3.67215e-13	3.46486e-11
ENSMUSG00000010066	chr9	107276810	107406542	+	Cacna2d2	protein_coding	Cacna2d2	chr9:107276810-107406542	26.724	23.4635	12.9136	18.6881	23.3044	122.053	76.6207	119.675	230.301	97.5443	75.1287	2.62443	0.36125	7.26485	3.73446e-13	3.50727e-11
ENSMUSG00000003420	chr7	44742413	44753275	-	Fcgrt	protein_coding	Fcgrt	chr7:44742413-44753275	196.661	166.05	141.242	217.813	216.038	668.85	922.091	459.027	638.856	436.24	406.287	1.72877	0.238094	7.26088	3.84573e-13	3.59504e-11
ENSMUSG00000031821	chr8	121305371	121316043	-	Gins2	protein_coding	Gins2	chr8:121305371-121316043	1891.24	1750.74	1882.96	1875.26	1916	2976.46	4052.97	3572.22	2982.2	3070.84	2597.09	0.836647	0.115313	7.25547	4.00265e-13	3.72449e-11
ENSMUSG00000071847	chr18	63055301	63094250	+	Apcdd1	protein_coding	Apcdd1	chr18:63055301-63094250	658.507	1165.96	1823.23	1475.72	1589.74	454.037	340.83	313.122	228.999	223.088	827.323	-2.1088	0.290775	-7.25234	4.0964e-13	3.79424e-11
ENSMUSG00000050777	chr1	119995106	120001804	-	Tmem37	protein_coding	Tmem37	chr1:119995106-120001804	88.3948	101.074	74.2529	99.2404	55.4267	265.262	248.357	203.284	245.914	227.603	160.881	1.50685	0.207801	7.2514	4.12473e-13	3.80304e-11
ENSMUSG00000037933	chr13	49495060	49540502	+	Bicd2	protein_coding	Bicd2	chr13:49495060-49540502	1687.04	1692.98	1795.79	1995.76	1579.03	1170.08	1022.49	972.974	1005.78	979.056	1390.1	-0.766441	0.105925	-7.23568	4.63212e-13	4.24824e-11
ENSMUSG00000041703	chr14	122694206	122703089	-	Zic5	protein_coding	Zic5	chr14:122694206-122703089	96.6176	344.734	373.686	289.988	349.566	52.0759	23.7788	41.8043	18.2159	49.6754	164.014	-2.95262	0.408092	-7.23516	4.64967e-13	4.24824e-11
ENSMUSG00000031095	chrX	37622150	37665073	-	Cul4b	protein_coding	Cul4b	chrX:37622150-37665073	2065.97	2185.72	2557.69	2283.82	1975.21	691.633	552.198	750.018	1152.8	502.173	1471.72	-1.59942	0.221087	-7.23433	4.67835e-13	4.25519e-11
ENSMUSG00000052299	chr16	87173538	87229500	-	Ltn1	protein_coding	Ltn1	chr16:87173538-87229500	1728.15	1924.01	2010.48	1795.35	1820.89	722.553	1043.63	565.587	900.384	831.837	1334.29	-1.19597	0.165473	-7.22758	4.91678e-13	4.45201e-11
ENSMUSG00000000881	chrX	99811327	99862014	+	Dlg3	protein_coding	Dlg3	chrX:99811327-99862014	2076.25	2287.69	2252.61	1975.79	2026.86	1266.1	943.228	1119.7	1301.13	1269.88	1651.92	-0.844192	0.116885	-7.22244	5.10645e-13	4.6031e-11
ENSMUSG00000026921	chr2	26470025	26482696	+	Egfl7	protein_coding	Egfl7	chr2:26470025-26482696	1108.02	948.468	1161.41	1116.13	1148.22	1882.87	3484.92	2288.58	2589.25	2448.54	1817.64	1.20953	0.167489	7.22156	5.13962e-13	4.61241e-11
ENSMUSG00000022462	chr15	96585272	96597611	-	Slc38a2	protein_coding	Slc38a2	chr15:96585272-96597611	10241.5	11699.3	11635.1	10583.9	9856.51	5313.37	4718.78	5386.2	6392.47	6800.11	8262.72	-0.915997	0.12694	-7.21596	5.35538e-13	4.78478e-11
ENSMUSG00000030159	chr6	129374259	129382296	+	Clec1b	protein_coding	Clec1b	chr6:129374259-129382296	87.7096	55.9515	70.2174	126.95	95.7371	257.125	404.24	269.679	376.027	272.763	201.64	1.84529	0.255754	7.21509	5.38998e-13	4.79447e-11
ENSMUSG00000015522	chr3	95341698	95404551	+	Arnt	protein_coding	Arnt	chr3:95341698-95404551	1835.05	1933.03	1706.2	1631.67	1633.83	888.545	681.66	705.755	1078.64	792.096	1288.65	-1.07404	0.148898	-7.21324	5.46365e-13	4.83868e-11
ENSMUSG00000002274	chr17	26012194	26016110	-	Metrn	protein_coding	Metrn	chr17:26012194-26016110	2005.67	1474.59	2008.86	2072.45	1959.46	3603	5595.96	4841.1	3618.45	4045.38	3122.49	1.18793	0.164925	7.20284	5.89709e-13	5.19974e-11
ENSMUSG00000022191	chr15	12824900	12935377	+	Drosha	protein_coding	Drosha	chr15:12824900-12935377	3898.96	3815.53	4884.55	4613.39	4163.3	2268.56	1778.13	2601.7	2289.99	2089.07	3240.32	-0.952988	0.13232	-7.20215	5.92717e-13	5.20354e-11
ENSMUSG00000060803	chr19	4085406	4087985	-	Gstp1	protein_coding	Gstp1	chr19:4085406-4087985	2582.64	2501.57	2485.86	2490.03	2627.1	4278.36	6058.32	4490.27	4073.85	4682.13	3627.01	0.893093	0.124054	7.19921	6.05624e-13	5.29384e-11
ENSMUSG00000040648	chr1	97633772	97698136	-	Ppip5k2	protein_coding	Ppip5k2	chr1:97633772-97698136	1910.42	2636.04	3785.28	2665.31	2691.35	1116.38	1114.96	787.724	1141.09	775.839	1862.44	-1.47374	0.204827	-7.19505	6.24391e-13	5.43436e-11
ENSMUSG00000004099	chr9	20818504	20871184	-	Dnmt1	protein_coding	Dnmt1	chr9:20818504-20871184	10179.8	10481	13129	11939.1	11588	6211.68	6557.68	6158.34	7054.74	5068.69	8836.81	-0.884707	0.122977	-7.1941	6.28753e-13	5.44884e-11
ENSMUSG00000116652	chr16	17650984	17652872	+	B830017H08Rik	protein_coding	B830017H08Rik	chr16:17650984-17652872	69.8936	99.2688	78.2884	37.3763	39.0507	4.88212	0	3.27877	0	3.61275	33.5651	-4.63646	0.64461	-7.19266	6.35403e-13	5.48293e-11
ENSMUSG00000048578	chr5	115281039	115296238	-	Mlec	protein_coding	Mlec	chr5:115281039-115296238	9151.94	9121.9	10644.8	9046.34	9648.03	5653.49	5004.13	5896.86	6499.16	5129.21	7579.59	-0.756015	0.105492	-7.16656	7.69062e-13	6.60805e-11
ENSMUSG00000020986	chr12	59005168	59058803	-	Sec23a	protein_coding	Sec23a	chr12:59005168-59058803	3241.14	2748.84	3087.15	2605.38	2188.1	1293.76	1191.58	1070.52	1554.85	983.572	1996.49	-1.18733	0.165709	-7.16516	7.76978e-13	6.64777e-11
ENSMUSG00000020601	chr12	15841727	15866923	-	Trib2	protein_coding	Trib2	chr12:15841727-15866923	1383.48	1460.15	1363.19	1525.34	1272.3	613.519	805.839	646.737	750.754	870.674	1069.2	-0.92646	0.129343	-7.16283	7.90295e-13	6.73318e-11
ENSMUSG00000019988	chr10	92520607	92558282	-	Nedd1	protein_coding	Nedd1	chr10:92520607-92558282	1108.02	1451.13	1411.61	1604.6	1371.81	722.553	718.65	493.454	686.998	564.493	1013.33	-1.12999	0.15782	-7.15998	8.0687e-13	6.82708e-11
ENSMUSG00000021095	chr12	104437467	104439589	-	Gsc	protein_coding	Gsc	chr12:104437467-104439589	2415.44	1285.08	1025.82	1495.05	1356.7	3253.12	5529.9	6312.45	5356.76	6719.72	3475	1.84224	0.257304	7.15978	8.08079e-13	6.82708e-11
ENSMUSG00000042350	chr12	84964923	85017674	-	Arel1	protein_coding	Arel1	chr12:84964923-85017674	1018.94	935.834	1137.2	1021.4	849.667	545.17	462.366	589.358	451.493	434.434	744.586	-0.996801	0.139407	-7.15029	8.65952e-13	7.28554e-11
ENSMUSG00000058291	chr5	138601913	138618023	-	Zfp68	protein_coding	Zfp68	chr5:138601913-138618023	2053.64	2165.86	2221.94	2116.27	1961.35	1430.46	961.722	1082.81	1169.72	1140.73	1630.45	-0.860973	0.120588	-7.13977	9.34856e-13	7.80025e-11
ENSMUSG00000064210	chr15	95688723	95872632	+	Ano6	protein_coding	Ano6	chr15:95688723-95872632	2012.52	2037.72	2266.33	2008.65	1725.16	999.206	605.04	921.334	1078.64	781.258	1443.59	-1.1931	0.167098	-7.14009	9.32718e-13	7.80025e-11
ENSMUSG00000033964	chr1	139350025	139380743	+	Zbtb41	protein_coding	Zbtb41	chr1:139350025-139380743	716.066	737.297	886.192	716.593	632.369	348.258	401.598	280.335	281.045	380.242	537.999	-1.13168	0.158555	-7.13744	9.50839e-13	7.90096e-11
ENSMUSG00000057411	chr17	26009053	26011772	-	Antkmt	protein_coding	Antkmt	chr17:26009053-26011772	703.047	619.979	634.378	714.66	745.112	1275.86	1960.43	1256.59	1295.93	1538.13	1074.41	1.09675	0.153841	7.12913	1.01008e-12	8.3588e-11
ENSMUSG00000033737	chrX	105463646	105529007	-	Fndc3c1	protein_coding	Fndc3c1	chrX:105463646-105529007	5083.04	4718.88	6704.55	5913.18	5765.01	1796.62	3257.7	2016.44	2304.31	2358.22	3991.8	-1.26594	0.178338	-7.09854	1.26084e-12	1.03868e-10
ENSMUSG00000035168	chr2	59442385	59676493	+	Tanc1	protein_coding	Tanc1	chr2:59442385-59676493	2736.13	2829.16	2874.88	2671.76	2224	965.032	848.112	1027.07	1514.52	1291.56	1898.22	-1.23718	0.174299	-7.09803	1.26543e-12	1.03868e-10
ENSMUSG00000037236	chr18	35695198	35726888	+	Matr3	protein_coding	Matr3	chr18:35695198-35726888	12810.4	13408.5	14112.9	13179	11394	6533.9	7617.16	5611.61	8039.7	7386.27	10009.3	-0.883547	0.124558	-7.09345	1.30811e-12	1.06937e-10
ENSMUSG00000040055	chr14	57360759	57371068	-	Gjb6	protein_coding	Gjb6	chr14:57360759-57371068	19.1865	63.1711	75.06	30.9321	56.6864	0	0	0	0	0	24.5036	-7.64561	1.07853	-7.08892	1.35159e-12	1.10046e-10
ENSMUSG00000020590	chr12	35097184	35197478	+	Snx13	protein_coding	Snx13	chr12:35097184-35197478	801.72	789.638	829.696	760.414	751.41	416.607	211.368	337.713	368.221	378.436	564.522	-1.18916	0.167769	-7.0881	1.35962e-12	1.10255e-10
ENSMUSG00000066415	chr9	100956153	100981999	+	Msl2	protein_coding	Msl2	chr9:100956153-100981999	1371.83	1295.01	1799.83	1664.53	1500.3	698.143	367.251	622.146	536.067	719.841	1057.49	-1.36874	0.193259	-7.08239	1.4169e-12	1.1444e-10
ENSMUSG00000022686	chr16	19578957	19591503	+	B3gnt5	protein_coding	B3gnt5	chr16:19578957-19591503	2126.96	2355.38	2326.05	1777.95	1795.07	673.732	906.238	668.869	1025.29	1056.73	1471.23	-1.26116	0.178206	-7.07697	1.47343e-12	1.18532e-10
ENSMUSG00000025203	chr19	44282112	44295303	+	Scd2	protein_coding	Scd2	chr19:44282112-44295303	21327.8	23936.4	27648.7	25964.3	21282.6	13658.5	10864.3	12744.6	14969.5	12137.9	18453.5	-0.900187	0.127261	-7.07352	1.51048e-12	1.21031e-10
ENSMUSG00000027962	chr3	115903597	115923337	-	Vcam1	protein_coding	Vcam1	chr3:115903597-115923337	2095.44	2405.01	2389.01	2209.71	2586.79	681.869	517.85	659.852	934.213	1211.18	1569.09	-1.54099	0.218204	-7.06214	1.63952e-12	1.30851e-10
ENSMUSG00000027828	chr3	65287075	65300044	-	Ssr3	protein_coding	Ssr3	chr3:65287075-65300044	10013.3	9881.76	10219.5	8733.16	8451.95	5298.72	3955.21	3987.8	5428.33	5443.52	7141.32	-0.971487	0.137579	-7.0613	1.64949e-12	1.31128e-10
ENSMUSG00000025573	chr11	117688485	117698127	+	6030468B19Rik	protein_coding	6030468B19Rik	chr11:117688485-117698127	19.8717	24.366	33.8981	40.5984	18.2656	621.656	1429.37	525.422	275.84	37.0307	302.632	4.39592	0.623459	7.05085	1.77833e-12	1.40266e-10
ENSMUSG00000030220	chr6	136900652	136918897	-	Arhgdib	protein_coding	Arhgdib	chr6:136900652-136918897	801.035	578.466	673.926	597.376	681.497	1666.43	2042.34	1247.57	1541.84	1260.85	1109.13	1.21587	0.172438	7.05104	1.77588e-12	1.40266e-10
ENSMUSG00000037966	chr13	49340960	49349720	+	Ninj1	protein_coding	Ninj1	chr13:49340960-49349720	457.734	446.71	446.325	478.803	466.718	720.926	861.323	850.02	811.907	675.585	621.605	0.768117	0.108971	7.04882	1.80439e-12	1.41768e-10
ENSMUSG00000041846	chr12	101005667	101049956	-	Ppp4r3a	protein_coding	Ppp4r3a	chr12:101005667-101049956	3847.57	4599.76	4832.9	3592.63	3829.48	2402	2095.18	1952.51	2390.18	1795.54	3133.77	-0.961502	0.136447	-7.04673	1.83172e-12	1.43357e-10
ENSMUSG00000052951	chr2	33531204	33536366	+	C130021I20Rik	lncRNA	C130021I20Rik	chr2:33531204-33536366	1196.41	2662.21	4066.15	3246.58	3821.3	211.558	372.535	239.35	36.4317	487.722	1634.02	-3.47639	0.493456	-7.04499	1.85469e-12	1.44594e-10
ENSMUSG00000028431	chr4	56749679	56802331	-	Elp1	protein_coding	Elp1	chr4:56749679-56802331	4405.35	4811.83	6137.17	5321.61	5309	2690.05	2140.1	2433.67	3074.58	1996.05	3831.94	-1.07472	0.152752	-7.03573	1.98223e-12	1.53943e-10
ENSMUSG00000035024	chr9	26941470	27006608	+	Ncapd3	protein_coding	Ncapd3	chr9:26941470-27006608	1256.71	1527.84	1695.71	1589.78	1865.61	873.899	713.365	821.331	895.179	730.679	1197.01	-0.974694	0.138566	-7.03416	2.0047e-12	1.55091e-10
ENSMUSG00000031951	chr8	112638642	112660513	-	Tmem231	protein_coding	Tmem231	chr8:112638642-112660513	818.851	953.883	956.41	799.723	825.103	437.763	237.788	401.649	435.879	362.179	622.923	-1.2061	0.171541	-7.031	2.0506e-12	1.58037e-10
ENSMUSG00000038721	chr11	96177448	96180988	+	Hoxb7	protein_coding	Hoxb7	chr11:96177448-96180988	145.954	130.854	138.821	161.749	137.937	497.976	338.188	350.008	262.829	460.626	262.494	1.41702	0.201575	7.02971	2.06968e-12	1.58901e-10
ENSMUSG00000051506	chr14	32681503	32907465	-	Wdfy4	protein_coding	Wdfy4	chr14:32681503-32907465	1.37046	0.902444	1.61419	4.51093	0	65.0949	97.7575	40.1649	29.9261	33.418	27.4759	4.94409	0.703371	7.02914	2.07816e-12	1.58948e-10
ENSMUSG00000035954	chr12	40495950	40896873	+	Dock4	protein_coding	Dock4	chr12:40495950-40896873	404.286	296.904	273.606	392.451	290.361	104.152	155.884	109.019	98.8861	142.704	226.825	-1.45239	0.206814	-7.02267	2.17671e-12	1.65857e-10
ENSMUSG00000018417	chr1	51788923	51955230	-	Myo1b	protein_coding	Myo1b	chr1:51788923-51955230	3681.06	4384.97	4753.8	4288.6	4263.45	1526.47	2081.97	2341.86	2417.5	1719.67	3145.94	-1.08282	0.15424	-7.02037	2.21279e-12	1.67973e-10
ENSMUSG00000031099	chrX	46898244	46981818	-	Smarca1	protein_coding	Smarca1	chrX:46898244-46981818	1291.66	1392.47	1386.59	1245.02	1362.99	538.66	364.609	473.782	660.975	718.938	943.57	-1.27003	0.181045	-7.01498	2.29974e-12	1.73919e-10
ENSMUSG00000024098	chr17	66228966	66258221	-	Twsg1	protein_coding	Twsg1	chr17:66228966-66258221	4568.43	4784.76	4756.22	5127.64	4647.03	2512.66	1807.19	2058.25	2967.88	2546.09	3577.62	-1.00479	0.143417	-7.00605	2.45139e-12	1.84696e-10
ENSMUSG00000020271	chr11	32592723	32696816	+	Fbxw11	protein_coding	Fbxw11	chr11:32592723-32696816	4542.4	4457.17	5817.55	4576.01	4444.22	2566.37	1897.02	1863.16	2695.95	1733.22	3459.31	-1.14829	0.164005	-7.00156	2.53123e-12	1.89298e-10
ENSMUSG00000054191	chr8	85628556	85631924	+	Klf1	protein_coding	Klf1	chr8:85628556-85631924	193.92	295.099	152.541	255.19	437.745	5305.23	5656.72	2507.44	1217.86	620.49	1664.22	3.51912	0.502602	7.00179	2.52715e-12	1.89298e-10
ENSMUSG00000020290	chr11	23206040	23248249	+	Xpo1	protein_coding	Xpo1	chr11:23206040-23248249	8499.61	10373.6	11331.6	8521.14	9175.02	4584.31	5115.09	3926.32	5797.85	4809.48	7213.4	-0.983397	0.140533	-6.99761	2.60371e-12	1.94001e-10
ENSMUSG00000037016	chr3	53421358	53564776	-	Frem2	protein_coding	Frem2	chr3:53421358-53564776	48.6514	175.074	226.794	206.214	153.683	19.5285	0	5.73784	0	5.41913	84.1102	-4.70395	0.674192	-6.97718	3.01169e-12	2.22755e-10
ENSMUSG00000060600	chr11	70548027	70553339	+	Eno3	protein_coding	Eno3	chr11:70548027-70553339	2999.26	2224.52	2239.69	2444.28	2611.36	5051.36	4375.31	5108.32	4695.79	3936.09	3568.6	0.887812	0.127239	6.97753	3.00407e-12	2.22755e-10
ENSMUSG00000048388	chr2	83642979	83713830	+	Fam171b	protein_coding	Fam171b	chr2:83642979-83713830	936.711	909.663	944.303	857.721	869.192	281.535	520.493	349.189	268.033	418.176	635.502	-1.30527	0.187702	-6.95397	3.55159e-12	2.61729e-10
ENSMUSG00000001418	chr3	88232329	88238620	+	Glmp	protein_coding	Glmp	chr3:88232329-88238620	1768.58	1701.11	1732.03	1910.7	1696.81	2437.8	2850.82	2741.05	2505.98	2845.95	2219.08	0.602764	0.0867463	6.94859	3.68964e-12	2.70913e-10
ENSMUSG00000013089	chr16	22200058	22258469	-	Etv5	protein_coding	Etv5	chr16:22200058-22258469	1105.96	1489.93	1807.9	1514.38	1526.12	730.69	454.44	435.256	430.675	277.279	977.264	-1.6798	0.242476	-6.9277	4.27752e-12	3.11811e-10
ENSMUSG00000044629	chr11	17001585	17029371	+	Cnrip1	protein_coding	Cnrip1	chr11:17001585-17029371	154.862	129.952	142.049	120.506	184.546	413.353	314.409	292.63	327.885	366.694	244.689	1.22642	0.177031	6.92771	4.27715e-12	3.11811e-10
ENSMUSG00000002233	chr3	104695690	104701775	+	Rhoc	protein_coding	Rhoc	chr3:104695690-104701775	2574.41	1951.08	1725.57	1918.43	1920.41	3572.08	4652.73	3643.53	3952.84	4785.09	3069.62	1.02975	0.148749	6.92272	4.4304e-12	3.21793e-10
ENSMUSG00000000295	chr10	31189378	31204200	+	Hddc2	protein_coding	Hddc2	chr10:31189378-31204200	1397.87	1446.62	1544.78	1555.63	1398.9	2252.28	2668.51	2231.2	2103.93	2432.29	1903.2	0.668576	0.0965879	6.92194	4.45488e-12	3.22412e-10
ENSMUSG00000035325	chr5	100509507	100564093	-	Sec31a	protein_coding	Sec31a	chr5:100509507-100564093	5207.07	5448.05	5914.41	5056.11	5028.09	2948.8	1971	3004.99	2751.9	3063.62	4039.4	-0.953861	0.137888	-6.91766	4.59152e-12	3.3019e-10
ENSMUSG00000045377	chr11	69287344	69289060	-	Tmem88	protein_coding	Tmem88	chr11:69287344-69289060	280.259	257.196	282.484	318.987	374.76	833.214	1463.72	699.197	685.697	903.188	609.87	1.59365	0.230377	6.91755	4.59505e-12	3.3019e-10
ENSMUSG00000034560	chr10	83379804	83432337	+	Washc4	protein_coding	Washc4	chr10:83379804-83432337	1939.89	1483.62	1748.17	1370.68	1411.49	738.827	832.26	587.719	830.123	809.257	1175.2	-1.06886	0.154727	-6.90803	4.91447e-12	3.5189e-10
ENSMUSG00000028671	chr4	135691037	135695489	+	Gale	protein_coding	Gale	chr4:135691037-135695489	718.122	850.102	711.86	929.251	764.637	1397.91	1659.24	1618.89	2219.73	1511.03	1238.08	1.08102	0.156555	6.90506	5.0181e-12	3.58041e-10
ENSMUSG00000029838	chr6	36691863	36787155	-	Ptn	protein_coding	Ptn	chr6:36691863-36787155	27225.6	17576	16782.8	20207	17360.5	41737.2	36460.9	43697.8	51111.1	52095.9	32425.5	1.18292	0.171547	6.89558	5.36437e-12	3.81399e-10
ENSMUSG00000031093	chrX	35152484	35340215	+	Dock11	protein_coding	Dock11	chrX:35152484-35340215	1071.7	975.542	1198.54	731.415	1123.02	338.493	396.314	290.991	529.561	400.112	705.569	-1.38429	0.200779	-6.89462	5.40088e-12	3.82648e-10
ENSMUSG00000001348	chr9	22038022	22047007	-	Acp5	protein_coding	Acp5	chr9:22038022-22047007	384.415	397.978	278.448	402.117	449.712	4942.33	7448.06	2864	1644.63	696.358	1950.81	3.20079	0.464783	6.88663	5.71284e-12	4.03335e-10
ENSMUSG00000061048	chr8	107237522	107283929	+	Cdh3	protein_coding	Cdh3	chr8:107237522-107283929	970.287	1563.94	2179.16	1865.59	1853.65	543.542	182.304	390.993	182.159	441.659	1017.33	-2.27254	0.33003	-6.88586	5.74405e-12	4.04125e-10
ENSMUSG00000037343	chr15	54878526	54935548	-	Taf2	protein_coding	Taf2	chr15:54878526-54935548	2235.91	2496.16	3133.96	2772.93	2653.56	1186.35	964.364	1213.14	1613.4	1270.79	1954.06	-1.08678	0.157879	-6.88363	5.83461e-12	4.09071e-10
ENSMUSG00000027562	chr3	14951332	14965830	+	Car2	protein_coding	Car2	chr3:14951332-14965830	1252.6	1560.33	1211.45	2086.63	2200.69	25300.8	21768.2	11628.1	8512.01	2696.92	7821.77	3.07203	0.446766	6.87615	6.14932e-12	4.29644e-10
ENSMUSG00000051839	chr8	81220409	81237171	+	Gypa	protein_coding	Gypa	chr8:81220409-81237171	253.535	395.27	357.544	492.98	619.772	7236.92	7064.96	2641.87	1841.1	971.831	2187.58	3.22015	0.469689	6.85593	7.08494e-12	4.93307e-10
ENSMUSG00000028560	chr4	98812046	98823780	+	Usp1	protein_coding	Usp1	chr4:98812046-98823780	2961.57	3330.92	3870.84	3410.26	3256.95	1993.53	2092.54	1664.79	1912.67	2138.75	2663.28	-0.781007	0.113929	-6.85518	7.12214e-12	4.94193e-10
ENSMUSG00000020368	chr11	50184787	50216500	-	Canx	protein_coding	Canx	chr11:50184787-50216500	15047	16412.7	17575.3	14692.7	15389.7	9352.51	9255.26	7939.54	10548.3	7491.04	12370.4	-0.827697	0.12076	-6.85407	7.17793e-12	4.96358e-10
ENSMUSG00000001435	chr10	76888011	77002382	-	Col18a1	protein_coding	Col18a1	chr10:76888011-77002382	4798.67	6149.25	7722.3	6814.08	6735.61	3557.44	2927.44	3380.41	3271.05	2679.76	4803.6	-1.02644	0.149792	-6.85247	7.25847e-12	5.00215e-10
ENSMUSG00000021508	chr13	56436455	56444364	-	Cxcl14	protein_coding	Cxcl14	chr13:56436455-56444364	585.187	1464.67	1113.79	1304.3	1254.66	86.2507	31.7051	282.794	36.4317	95.738	625.553	-3.40931	0.497761	-6.8493	7.42131e-12	5.09698e-10
ENSMUSG00000024614	chr18	90528277	90561391	+	Tmx3	protein_coding	Tmx3	chr18:90528277-90561391	958.638	1234.54	1192.89	919.585	994.532	623.283	578.619	488.536	545.175	572.621	810.842	-0.918594	0.134148	-6.8476	7.51008e-12	5.14046e-10
ENSMUSG00000102869	chr2	156229984	156234899	-	Norad	lncRNA	Norad	chr2:156229984-156234899	1058	1006.22	1096.04	995.626	918.95	491.466	367.251	585.26	586.811	518.43	762.405	-0.983569	0.143657	-6.84665	7.56019e-12	5.15728e-10
ENSMUSG00000021133	chr12	80837283	80927609	+	Susd6	protein_coding	Susd6	chr12:80837283-80927609	718.122	811.297	746.565	694.038	680.237	449.155	343.472	275.416	317.476	382.952	541.873	-1.04863	0.153408	-6.83555	8.16936e-12	5.55407e-10
ENSMUSG00000049422	chr10	75768963	75773581	+	Chchd10	protein_coding	Chchd10	chr10:75768963-75773581	119.23	58.6588	64.5678	67.0195	77.4715	859.252	3056.9	564.768	415.061	252.893	553.582	3.7309	0.54586	6.8349	8.20607e-12	5.5603e-10
ENSMUSG00000024283	chr18	7868831	7929028	+	Wac	protein_coding	Wac	chr18:7868831-7929028	3089.02	3225.33	3505.22	2872.82	3050.36	1925.18	1289.34	1294.29	1643.33	1107.31	2300.22	-1.11735	0.163568	-6.83108	8.42765e-12	5.6773e-10
ENSMUSG00000046862	chr4	143138995	143147661	+	Pramel12	protein_coding	Pramel12	chr4:143138995-143147661	949.045	877.175	694.103	758.48	864.153	265.262	351.399	315.581	472.311	260.118	580.763	-1.31773	0.192906	-6.83096	8.43497e-12	5.6773e-10
ENSMUSG00000040250	chr6	146451129	146479333	-	Ints13	protein_coding	Ints13	chr6:146451129-146479333	2226.32	2464.57	2867.62	2854.13	2931.32	1609.47	990.785	1090.19	1277.71	1350.27	1966.24	-1.07746	0.157902	-6.82359	8.87912e-12	5.95639e-10
ENSMUSG00000018339	chr11	54793278	54801203	+	Gpx3	protein_coding	Gpx3	chr11:54793278-54801203	1123.78	992.688	994.343	1113.55	944.774	2830	1738.5	2069.72	2028.47	1870.5	1570.63	1.0277	0.150833	6.81352	9.52419e-12	6.36796e-10
ENSMUSG00000012443	chr19	37364850	37410307	+	Kif11	protein_coding	Kif11	chr19:37364850-37410307	3634.47	4668.34	5079.06	4926.58	5432.45	2476.86	1495.43	1709.06	2461.74	1639.29	3352.33	-1.27878	0.187795	-6.80947	9.7958e-12	6.52794e-10
ENSMUSG00000027598	chr2	154975428	155068775	+	Itch	protein_coding	Itch	chr2:154975428-155068775	2067.34	2177.6	2552.85	2064.72	2236.6	1231.92	552.198	695.099	837.93	940.219	1535.65	-1.38057	0.202953	-6.8024	1.02891e-11	6.83411e-10
ENSMUSG00000000303	chr8	107329982	107396878	+	Cdh1	protein_coding	Cdh1	chr8:107329982-107396878	48.6514	313.148	820.818	331.875	551.118	3.25474	7.92628	7.37723	0	0	208.417	-6.86292	1.00926	-6.79995	1.04655e-11	6.92852e-10
ENSMUSG00000021670	chr13	96785474	96807444	-	Hmgcr	protein_coding	Hmgcr	chr13:96785474-96807444	4654.09	5328.93	7183.16	6060.75	5560.31	2626.58	2375.24	2109.89	3224.21	1801.86	4092.5	-1.24639	0.183355	-6.79771	1.06297e-11	7.01419e-10
ENSMUSG00000025889	chr6	60708558	60806839	-	Snca	protein_coding	Snca	chr6:60708558-60806839	74.0049	156.123	78.2884	94.0851	153.053	1580.18	900.954	725.427	502.237	261.925	452.628	2.83643	0.417801	6.78894	1.12957e-11	7.40526e-10
ENSMUSG00000032376	chr9	66421918	66500424	-	Usp3	protein_coding	Usp3	chr9:66421918-66500424	3193.86	3179.31	3772.37	3372.24	3195.86	2305.99	2158.59	1976.28	2291.29	2128.82	2757.46	-0.62265	0.091714	-6.78904	1.12881e-11	7.40526e-10
ENSMUSG00000033382	chr18	20950279	21029150	-	Trappc8	protein_coding	Trappc8	chr18:20950279-21029150	1032.64	1159.64	1209.03	1208.93	1226.95	434.508	401.598	263.121	550.379	569.912	805.671	-1.3945	0.205642	-6.78119	1.19189e-11	7.78855e-10
ENSMUSG00000079557	chr17	33904685	33937644	-	Marchf2	protein_coding	Marchf2	chr17:33904685-33937644	542.018	525.222	468.116	552.266	588.279	2408.51	3326.4	1966.44	1277.71	1058.54	1271.35	1.90544	0.281575	6.76708	1.31404e-11	8.55909e-10
ENSMUSG00000005078	chr12	72132362	72148235	+	Jkamp	protein_coding	Jkamp	chr12:72132362-72148235	1312.9	1257.1	1217.91	1408.7	1245.21	2379.22	2673.8	2281.2	1799.47	2311.26	1788.68	0.827379	0.122312	6.76451	1.33759e-11	8.66875e-10
ENSMUSG00000051469	chr18	24142758	24153867	-	Zfp24	protein_coding	Zfp24	chr18:24142758-24153867	3119.17	3537.58	3277.62	3122.21	2865.81	1731.52	2100.46	1426.26	1742.22	1408.97	2433.18	-0.92443	0.136663	-6.76431	1.33947e-11	8.66875e-10
ENSMUSG00000025240	chr9	123358823	123421665	+	Sacm1l	protein_coding	Sacm1l	chr9:123358823-123421665	580.391	641.638	743.336	695.972	632.369	294.554	195.515	177.053	352.607	250.183	456.362	-1.37329	0.203288	-6.75542	1.42425e-11	9.18803e-10
ENSMUSG00000027078	chr2	84629171	84640520	+	Ube2l6	protein_coding	Ube2l6	chr2:84629171-84640520	374.821	337.514	230.023	427.249	537.261	3090.38	3199.58	2149.23	1328.46	762.291	1243.68	2.4638	0.364742	6.75492	1.42909e-11	9.1899e-10
ENSMUSG00000037892	chr3	49697744	49711765	-	Pcdh18	protein_coding	Pcdh18	chr3:49697744-49711765	5590.8	6003.96	5991.89	5673.46	5411.67	1373.5	1088.54	1866.44	2732.38	2467.51	3820.01	-1.58757	0.235173	-6.75067	1.47167e-11	9.43361e-10
ENSMUSG00000030447	chr7	55491818	55582350	+	Cyfip1	protein_coding	Cyfip1	chr7:55491818-55582350	4262.14	4893.95	5342.17	4489.66	4875.03	2786.06	2293.34	1941.03	2940.56	2070.11	3589.41	-0.9886	0.146539	-6.74634	1.51619e-11	9.65771e-10
ENSMUSG00000041592	chr11	113667199	113957044	-	Sdk2	protein_coding	Sdk2	chr11:113667199-113957044	63.0413	89.3419	62.9536	63.153	78.7312	240.851	258.925	142.626	243.312	179.734	142.267	1.56706	0.232272	6.74667	1.51274e-11	9.65771e-10
ENSMUSG00000031283	chrX	142068669	142177258	-	Chrdl1	protein_coding	Chrdl1	chrX:142068669-142177258	1023.05	627.198	652.941	583.199	377.28	172.501	132.105	195.906	206.88	229.41	420.047	-1.79167	0.26567	-6.74399	1.54098e-11	9.78474e-10
ENSMUSG00000052516	chr16	73688726	74208422	-	Robo2	protein_coding	Robo2	chr16:73688726-74208422	2332.53	2001.62	2029.85	1604.6	1339.06	156.228	166.452	481.159	114.5	522.043	1074.8	-2.68492	0.398345	-6.74019	1.58185e-11	1.00128e-09
ENSMUSG00000024054	chr17	71651483	71782338	-	Smchd1	protein_coding	Smchd1	chr17:71651483-71782338	2332.53	2193.84	2978.99	2403.68	2262.42	1179.84	1469	1031.99	876.964	1205.76	1793.5	-1.08161	0.160546	-6.73707	1.61611e-11	1.01977e-09
ENSMUSG00000030671	chr7	114014515	114138486	+	Pde3b	protein_coding	Pde3b	chr7:114014515-114138486	1105.96	1525.13	1769.96	1096.8	1500.3	317.338	515.208	299.188	491.828	632.232	925.395	-1.63398	0.242577	-6.73592	1.62897e-11	1.02468e-09
ENSMUSG00000036822	chr4	40259600	40269850	-	Topors	protein_coding	Topors	chr4:40259600-40269850	3463.84	4089.88	4072.61	3642.25	3139.8	1892.63	1558.84	1670.53	2226.24	1302.4	2705.9	-1.08946	0.161939	-6.72758	1.7251e-11	1.08177e-09
ENSMUSG00000051674	chr5	73638342	73718137	+	Dcun1d4	protein_coding	Dcun1d4	chr5:73638342-73718137	1859.03	1942.96	2806.28	2058.27	1716.34	1054.54	1011.92	689.361	938.117	862.545	1493.94	-1.19086	0.177101	-6.7242	1.76563e-11	1.10376e-09
ENSMUSG00000020340	chr11	46084676	46203686	-	Cyfip2	protein_coding	Cyfip2	chr11:46084676-46203686	642.747	1036.91	878.122	999.493	955.481	371.041	224.578	297.548	411.158	192.379	600.945	-1.59085	0.236655	-6.72224	1.78954e-11	1.11526e-09
ENSMUSG00000040549	chr2	91357106	91451009	+	Ckap5	protein_coding	Ckap5	chr2:91357106-91451009	4848.69	5878.52	7425.29	5641.88	5788.32	2559.86	3347.53	2566.46	3414.17	2614.73	4408.54	-1.02929	0.153231	-6.71721	1.85241e-11	1.15089e-09
ENSMUSG00000025220	chr19	45738697	45772276	-	Oga	protein_coding	Oga	chr19:45738697-45772276	3955.84	4468.9	4765.1	4665.59	3071.15	1917.04	1910.23	2155.79	2420.11	2128.82	3145.86	-0.989576	0.147413	-6.71296	1.9072e-11	1.18129e-09
ENSMUSG00000021427	chr13	38150580	38178193	-	Ssr1	protein_coding	Ssr1	chr13:38150580-38178193	6859.16	7259.26	7758.62	7279.99	7063.76	5427.29	5136.23	5095.2	5424.42	4858.25	6216.22	-0.48182	0.0718079	-6.70984	1.94833e-11	1.20308e-09
ENSMUSG00000042460	chr6	7844841	7875687	+	C1galt1	protein_coding	C1galt1	chr6:7844841-7875687	1112.82	956.59	844.223	661.173	818.174	258.752	243.073	228.694	323.982	454.304	590.178	-1.53606	0.228944	-6.70933	1.95526e-11	1.20368e-09
ENSMUSG00000074766	chr2	139520097	139600501	+	Ism1	protein_coding	Ism1	chr2:139520097-139600501	278.204	327.587	308.311	310.61	259.498	56.958	140.031	54.9194	75.4657	37.0307	184.861	-2.07176	0.308875	-6.70743	1.98082e-11	1.2157e-09
ENSMUSG00000093930	chr13	120151914	120169796	+	Hmgcs1	protein_coding	Hmgcs1	chr13:120151914-120169796	4773.32	5861.37	7536.67	6790.88	6281.49	3334.49	3241.85	2921.38	3663.99	2952.52	4735.8	-0.955575	0.142546	-6.70362	2.03318e-11	1.24406e-09
ENSMUSG00000027104	chr2	73646852	73722983	-	Atf2	protein_coding	Atf2	chr2:73646852-73722983	2320.88	2514.21	2912.81	2334.08	2281.94	1515.08	1233.86	1077.08	1415.63	1016.99	1862.26	-0.983778	0.14694	-6.6951	2.1553e-11	1.3148e-09
ENSMUSG00000019230	chr1	138752923	138776315	-	Lhx9	protein_coding	Lhx9	chr1:138752923-138776315	2538.1	3663.92	5241.29	5215.28	4558.22	706.279	1183.66	1368.89	533.464	1470.39	2647.95	-2.01073	0.300754	-6.68562	2.29941e-11	1.39849e-09
ENSMUSG00000003233	chr16	20335731	20352760	+	Dvl3	protein_coding	Dvl3	chr16:20335731-20352760	2701.18	2828.26	2811.93	2823.2	2783.93	1375.13	1759.63	1732.83	1666.75	1949.98	2243.28	-0.716175	0.107181	-6.68195	2.35785e-11	1.42972e-09
ENSMUSG00000032293	chr9	54771072	54819814	+	Ireb2	protein_coding	Ireb2	chr9:54771072-54819814	2337.32	2505.18	2427.75	2064.72	2104.96	1194.49	1516.56	1243.47	1271.21	1491.16	1815.68	-0.769508	0.115205	-6.67947	2.39806e-11	1.44975e-09
ENSMUSG00000023972	chr17	46875396	46940430	-	Ptk7	protein_coding	Ptk7	chr17:46875396-46940430	3307.61	3696.41	4203.36	4425.22	4168.34	1694.09	1976.29	2224.64	2461.74	1725.09	2988.28	-0.973459	0.145821	-6.67573	2.45997e-11	1.48273e-09
ENSMUSG00000027087	chr2	83554740	83637260	+	Itgav	protein_coding	Itgav	chr2:83554740-83637260	1018.94	1378.93	1901.52	1142.55	1172.15	414.98	253.641	311.483	442.385	598.814	863.54	-1.70509	0.255516	-6.67312	2.50413e-11	1.50486e-09
ENSMUSG00000026672	chr2	5025452	5068856	-	Optn	protein_coding	Optn	chr2:5025452-5068856	287.112	293.294	261.499	303.521	365.942	89.5055	169.094	129.511	122.306	129.156	215.094	-1.25401	0.188189	-6.66355	2.67285e-11	1.60149e-09
ENSMUSG00000032340	chr9	58781969	58943724	-	Neo1	protein_coding	Neo1	chr9:58781969-58943724	2574.41	3141.41	3103.29	3095.79	2788.34	1266.1	1342.18	1065.6	1863.22	1490.26	2173.06	-1.06503	0.159976	-6.65741	2.78688e-11	1.65759e-09
ENSMUSG00000035726	chr14	52397870	52434873	-	Supt16	protein_coding	Supt16	chr14:52397870-52434873	6247.25	6608.6	7744.9	6600.78	6962.98	3529.77	1746.42	2517.27	3544.29	2732.14	4823.44	-1.27905	0.192131	-6.65719	2.79111e-11	1.65759e-09
ENSMUSG00000037965	chr16	10954455	10994257	-	Zc3h7a	protein_coding	Zc3h7a	chr16:10954455-10994257	1159.41	1275.15	969.323	930.54	1075.78	597.246	533.703	452.47	627.146	582.557	820.333	-0.954363	0.14335	-6.65758	2.78379e-11	1.65759e-09
ENSMUSG00000040620	chr11	70874916	70895263	-	Dhx33	protein_coding	Dhx33	chr11:70874916-70895263	2026.23	1675.84	1945.91	1588.49	1499.04	891.8	858.681	725.427	1035.7	652.102	1289.92	-1.07129	0.161052	-6.65182	2.89482e-11	1.71414e-09
ENSMUSG00000039987	chr5	20963660	21087122	-	Phtf2	protein_coding	Phtf2	chr5:20963660-21087122	705.103	758.053	841.802	755.903	872.341	392.197	380.462	272.957	396.846	223.088	559.875	-1.24895	0.187819	-6.64976	2.9357e-11	1.73327e-09
ENSMUSG00000038949	chr1	179373934	179455043	+	Cnst	protein_coding	Cnst	chr1:179373934-179455043	871.614	978.249	734.458	697.905	799.909	322.22	359.325	435.256	417.664	261.925	587.852	-1.1833	0.178078	-6.64485	3.03535e-11	1.78168e-09
ENSMUSG00000043252	chr4	15265830	15286753	+	Tmem64	protein_coding	Tmem64	chr4:15265830-15286753	1127.2	937.639	1030.66	1117.42	1089.64	624.911	694.871	576.243	651.868	703.584	855.404	-0.709172	0.106719	-6.64526	3.0269e-11	1.78168e-09
ENSMUSG00000007613	chr4	47353221	47414931	+	Tgfbr1	protein_coding	Tgfbr1	chr4:47353221-47414931	5211.87	5309.98	5921.67	4630.15	3905.7	1799.87	1270.85	1404.13	2666.02	2108.94	3422.92	-1.43218	0.215577	-6.64345	3.06427e-11	1.7856e-09
ENSMUSG00000022305	chr15	39733984	39807390	-	Lrp12	protein_coding	Lrp12	chr15:39733984-39807390	1223.82	1443.01	1598.86	1470.56	1436.06	603.755	240.431	414.764	579.004	601.523	961.179	-1.55051	0.233419	-6.64258	3.0823e-11	1.7856e-09
ENSMUSG00000035575	chr11	79823146	79853216	-	Utp6	protein_coding	Utp6	chr11:79823146-79853216	3369.28	3530.36	3779.64	4066.28	3738.16	2073.27	2203.51	2195.95	2266.57	1567.03	2879	-0.843891	0.127044	-6.6425	3.08398e-11	1.7856e-09
ENSMUSG00000040112	chr6	146944261	146975489	+	Mrps35	protein_coding	Mrps35	chr6:146944261-146975489	1452.69	1406.91	1582.72	1469.92	1609.89	2317.38	2713.43	2192.68	2283.49	2213.71	1924.28	0.636834	0.0958741	6.6424	3.08624e-11	1.7856e-09
ENSMUSG00000042770	chr6	135114519	135145213	-	Hebp1	protein_coding	Hebp1	chr6:135114519-135145213	250.109	238.245	244.55	237.146	384.208	2039.1	3284.12	1153.31	983.656	600.62	941.506	2.57123	0.387056	6.64304	3.0727e-11	1.7856e-09
ENSMUSG00000042506	chr11	61042610	61065881	-	Usp22	protein_coding	Usp22	chr11:61042610-61065881	7847.95	8255.56	8812.69	8310.42	8582.33	5018.82	2673.8	3638.61	4481.1	3308.38	6092.96	-1.1282	0.170141	-6.63093	3.33568e-11	1.9244e-09
ENSMUSG00000021094	chr12	72697126	72711683	-	Dhrs7	protein_coding	Dhrs7	chr12:72697126-72711683	91.821	118.22	104.923	106.329	89.4386	271.771	182.304	262.301	288.851	203.217	171.918	1.25183	0.188877	6.62775	3.40837e-11	1.96074e-09
ENSMUSG00000054408	chr8	54973467	54983033	-	Spcs3	protein_coding	Spcs3	chr8:54973467-54983033	3937.34	4198.17	4438.23	4132.01	4121.73	2139.99	1498.07	1621.35	2675.13	1865.99	3062.8	-1.08673	0.164126	-6.62133	3.55975e-11	2.042e-09
ENSMUSG00000048251	chr12	107876661	107969861	-	Bcl11b	protein_coding	Bcl11b	chr12:107876661-107969861	1254.66	1224.62	1024.21	1006.58	1375.59	432.881	528.419	618.048	476.215	680.101	862.132	-1.10115	0.166436	-6.61607	3.6888e-11	2.11004e-09
ENSMUSG00000033581	chr16	21877758	21982049	-	Igf2bp2	protein_coding	Igf2bp2	chr16:21877758-21982049	8592.11	8596.68	9410.75	8493.43	9373.42	5596.53	4879.95	5336.19	6387.26	4643.29	7130.96	-0.727979	0.110041	-6.6155	3.70296e-11	2.11215e-09
ENSMUSG00000027933	chr3	90298694	90340920	-	Ints3	protein_coding	Ints3	chr3:90298694-90340920	3024.61	3285.8	3322.82	3286.53	3625.41	2193.7	2227.29	2377.93	2357.65	2108.94	2781.07	-0.554199	0.0837826	-6.61472	3.7225e-11	2.11732e-09
ENSMUSG00000031665	chr8	89753862	89770790	-	Sall1	protein_coding	Sall1	chr8:89753862-89770790	220.644	1195.74	944.303	764.924	864.153	66.7223	171.736	116.396	31.2272	111.092	448.694	-3.01225	0.455464	-6.61358	3.75127e-11	2.12173e-09
ENSMUSG00000051790	chr11	69713947	69728610	-	Nlgn2	protein_coding	Nlgn2	chr11:69713947-69728610	78.1163	110.098	63.7607	99.8848	86.2894	211.558	805.839	352.467	277.141	600.62	268.578	2.35564	0.356165	6.61391	3.74306e-11	2.12173e-09
ENSMUSG00000043496	chr6	53792452	53797815	-	Tril	protein_coding	Tril	chr6:53792452-53797815	2529.87	3659.41	4772.36	4203.54	3975.61	1396.29	1675.09	1478.72	1936.09	1814.51	2744.15	-1.20522	0.182265	-6.61243	3.78072e-11	2.13241e-09
ENSMUSG00000028960	chr4	149412872	149511206	-	Ube4b	protein_coding	Ube4b	chr4:149412872-149511206	3908.56	3627.82	4615.79	4630.15	3760.83	2144.88	2491.49	2307.43	2714.16	2276.94	3247.8	-0.783934	0.118597	-6.61009	3.84087e-11	2.15934e-09
ENSMUSG00000040520	chr4	26324505	26346891	-	Manea	protein_coding	Manea	chr4:26324505-26346891	933.285	712.931	921.705	937.629	872.341	333.611	335.546	269.679	521.754	377.533	621.601	-1.252	0.189417	-6.60974	3.84986e-11	2.15934e-09
ENSMUSG00000066643	chr12	9023891	9078847	+	Wdr35	protein_coding	Wdr35	chr12:9023891-9078847	1175.17	1368.1	1728.8	1584.62	1495.26	501.231	227.22	396.731	511.345	678.294	966.679	-1.66118	0.251563	-6.60341	4.018e-11	2.24741e-09
ENSMUSG00000023175	chr10	79540324	79547803	+	Bsg	protein_coding	Bsg	chr10:79540324-79547803	11109.6	10969.2	10920	11770.3	11530.7	20679	20206.7	18652.1	17757.9	14929.7	14852.5	0.711745	0.107936	6.59414	4.27728e-11	2.38583e-09
ENSMUSG00000041879	chr1	135310049	135358237	-	Ipo9	protein_coding	Ipo9	chr1:135310049-135358237	9329.42	9706.68	10790.1	9939.51	10240.7	5415.89	3545.69	4521.42	6349.53	4764.32	7460.33	-1.02306	0.155369	-6.58471	4.5577e-11	2.53524e-09
ENSMUSG00000025199	chr19	44061773	44095919	-	Chuk	protein_coding	Chuk	chr19:44061773-44095919	1201.9	1489.03	1666.66	1203.77	1385.04	782.766	581.261	680.344	745.549	799.322	1053.56	-0.948581	0.144341	-6.57182	4.97047e-11	2.75724e-09
ENSMUSG00000031924	chr8	107877271	107914103	+	Cyb5b	protein_coding	Cyb5b	chr8:107877271-107914103	5131.69	5215.22	6884.54	6052.38	6253.14	3549.3	3001.42	3166.47	3665.29	2680.66	4560.01	-0.878876	0.133836	-6.56682	5.14026e-11	2.84362e-09
ENSMUSG00000042208	chr11	23523250	23583639	-	0610010F05Rik	protein_coding	0610010F05Rik	chr11:23523250-23583639	860.65	1016.15	1338.17	1413.85	1135.62	400.334	583.903	363.943	249.817	429.014	779.145	-1.51436	0.230652	-6.56555	5.18395e-11	2.85996e-09
ENSMUSG00000022025	chr14	79875129	79899610	-	Cnmd	protein_coding	Cnmd	chr14:79875129-79899610	227.497	105.586	6.45678	52.1979	24.5641	0	0	0	0	0	41.6301	-8.41219	1.28214	-6.56103	5.34381e-11	2.94011e-09
ENSMUSG00000049764	chr10	75868483	75879068	+	Zfp280b	protein_coding	Zfp280b	chr10:75868483-75879068	1700.06	1826.55	1686.83	2075.03	1879.47	1021.99	546.913	660.672	918.6	893.253	1320.94	-1.17922	0.179776	-6.55938	5.40307e-11	2.96464e-09
ENSMUSG00000027164	chr2	101508784	101532014	+	Traf6	protein_coding	Traf6	chr2:101508784-101532014	868.188	1363.59	1684.41	1330.08	1315.13	414.98	520.493	390.993	660.975	342.308	889.115	-1.49663	0.228214	-6.55802	5.45266e-11	2.98374e-09
ENSMUSG00000062797	chr7	89566736	89590412	-	Hikeshi	protein_coding	Hikeshi	chr7:89566736-89590412	2069.4	1864.45	1933.8	1757.97	1965.76	2847.9	3392.45	2959.91	2758.4	2803.5	2435.35	0.620226	0.094592	6.55686	5.49538e-11	2.99899e-09
ENSMUSG00000060671	chr3	89846787	89870815	-	Atp8b2	protein_coding	Atp8b2	chr3:89846787-89870815	2131.07	1587.4	1694.9	2003.5	1842.31	963.404	903.596	749.198	1176.22	872.48	1392.41	-0.990336	0.151083	-6.55491	5.56739e-11	3.02196e-09
ENSMUSG00000097906	chr13	67958364	67959319	+	Gm9625	processed_pseudogene	Gm9625	chr13:67958364-67959319	465.272	440.393	502.014	508.446	574.423	880.408	1027.77	886.907	830.123	774.936	689.07	0.815511	0.124408	6.55512	5.55955e-11	3.02196e-09
ENSMUSG00000087658	chr6	52133881	52139099	+	Hotairm1	lncRNA	Hotairm1	chr6:52133881-52139099	29.4649	14.4391	25.02	28.3544	28.3432	138.327	243.073	78.6904	139.221	85.8029	81.0735	2.42165	0.369576	6.55252	5.65749e-11	3.06263e-09
ENSMUSG00000024663	chr19	9979032	10015741	+	Rab3il1	protein_coding	Rab3il1	chr19:9979032-10015741	1835.73	1527.84	1291.36	1543.38	1414.01	4107.49	3828.39	3094.34	2681.63	2636.41	2396.06	1.10157	0.168137	6.55164	5.69105e-11	3.06436e-09
ENSMUSG00000032437	chr9	115071648	115139489	-	Stt3b	protein_coding	Stt3b	chr9:115071648-115139489	5161.84	5958.84	7103.26	6483.49	6204.02	3375.17	3498.13	2911.55	4092.06	3261.41	4804.98	-0.85137	0.129945	-6.55178	5.68565e-11	3.06436e-09
ENSMUSG00000021486	chr13	55468312	55473085	+	Prelid1	protein_coding	Prelid1	chr13:55468312-55473085	3807.14	3688.29	4446.3	4420.06	4442.33	7264.59	7810.03	7430.51	7011.8	5785.82	5610.69	0.76232	0.116427	6.54761	5.84646e-11	3.13967e-09
ENSMUSG00000020105	chr10	125802121	125851228	+	Lrig3	protein_coding	Lrig3	chr10:125802121-125851228	5393.45	4737.83	4317.97	4372.38	4149.45	1633.88	1614.32	2106.61	2412.3	2714.98	3345.32	-1.12999	0.172757	-6.54091	6.11462e-11	3.27497e-09
ENSMUSG00000057101	chr7	23781348	23807138	+	Zfp180	protein_coding	Zfp180	chr7:23781348-23807138	1261.51	1304.03	1534.29	1297.21	1379.37	711.162	494.072	565.587	797.594	438.95	978.378	-1.17162	0.179413	-6.53028	6.56451e-11	3.50663e-09
ENSMUSG00000027379	chr2	127643041	127673785	-	Bub1	protein_coding	Bub1	chr2:127643041-127673785	4750.71	6096.91	6356.7	5585.17	5552.12	2852.78	2000.07	2105.79	3410.27	1940.95	4065.15	-1.20295	0.18437	-6.52463	6.81692e-11	3.63185e-09
ENSMUSG00000029407	chr5	92285796	92350657	+	Uso1	protein_coding	Uso1	chr5:92285796-92350657	2480.54	2347.26	2708.62	2281.24	2519.4	1217.27	1128.17	1000.84	1670.65	1265.37	1861.94	-0.973229	0.149325	-6.51752	7.14811e-11	3.79828e-09
ENSMUSG00000034041	chr8	85428077	85431569	+	Lyl1	protein_coding	Lyl1	chr8:85428077-85431569	13.0194	6.31711	8.07097	16.1105	10.7074	143.209	671.092	104.921	58.551	60.5136	109.251	4.24236	0.651444	6.51225	7.40354e-11	3.92368e-09
ENSMUSG00000001240	chr11	101136853	101139076	+	Ramp2	protein_coding	Ramp2	chr11:101136853-101139076	502.96	508.978	415.655	487.825	527.184	916.21	2499.42	1348.39	1139.79	2025.85	1037.23	1.69742	0.260723	6.51045	7.49263e-11	3.9605e-09
ENSMUSG00000020048	chr10	86526703	86541373	-	Hsp90b1	protein_coding	Hsp90b1	chr10:86526703-86541373	24630.6	26533.7	22453.4	20626.5	23422.2	13116.6	10856.4	10785.5	15814	12953.5	18119.2	-0.889149	0.136661	-6.50624	7.7054e-11	4.06234e-09
ENSMUSG00000027883	chr3	108585953	108629625	-	Gpsm2	protein_coding	Gpsm2	chr3:108585953-108629625	2468.2	3115.24	3720.72	3620.34	3801.14	1674.57	1011.92	1563.97	1700.58	1437.88	2411.46	-1.17674	0.180992	-6.50164	7.94515e-11	4.17782e-09
ENSMUSG00000038564	chr5	31410620	31448460	-	Ift172	protein_coding	Ift172	chr5:31410620-31448460	1687.72	1581.98	1598.86	1638.11	1669.73	670.477	557.482	1041.83	805.401	602.427	1185.4	-1.14791	0.176677	-6.49725	8.18034e-11	4.29032e-09
ENSMUSG00000003316	chr8	111881052	111985848	-	Glg1	protein_coding	Glg1	chr8:111881052-111985848	4915.85	4650.29	4686.81	4227.38	4202.35	2532.19	2988.21	2921.38	2663.42	3228.9	3701.68	-0.66171	0.101875	-6.49528	8.2878e-11	4.32872e-09
ENSMUSG00000008496	chr7	24786768	24831937	-	Pou2f2	protein_coding	Pou2f2	chr7:24786768-24831937	90.4505	83.0248	54.8826	36.0874	85.6595	229.459	642.029	259.842	291.454	287.214	206.01	2.28152	0.351267	6.49513	8.29643e-11	4.32872e-09
ENSMUSG00000031556	chr8	25507226	25513276	+	Tm2d2	protein_coding	Tm2d2	chr8:25507226-25513276	2351.03	2436.6	2507.65	2506.14	2508.06	3422.36	3091.25	3646.81	3487.04	3477.28	2943.42	0.47837	0.0736681	6.49358	8.38175e-11	4.35795e-09
ENSMUSG00000043131	chr6	83302997	83320758	+	Mob1a	protein_coding	Mob1a	chr6:83302997-83320758	2338.69	2523.23	2844.21	2591.85	2623.95	1557.4	1114.96	1047.57	1610.8	1276.21	1952.89	-0.967506	0.149	-6.49334	8.39561e-11	4.35795e-09
ENSMUSG00000031762	chr8	94899291	94900196	+	Mt2	protein_coding	Mt2	chr8:94899291-94900196	76.7459	105.586	77.4813	88.9297	149.904	2431.29	12645.1	1829.55	817.111	493.141	1871.48	5.19052	0.799431	6.49277	8.42743e-11	4.36325e-09
ENSMUSG00000027276	chr2	136923375	136958564	-	Jag1	protein_coding	Jag1	chr2:136923375-136958564	296.02	1008.03	533.491	469.781	569.384	120.426	110.968	95.0843	192.568	149.026	354.478	-2.10322	0.32404	-6.49061	8.54921e-11	4.41498e-09
ENSMUSG00000036450	chr19	44551288	44564713	+	Hif1an	protein_coding	Hif1an	chr19:44551288-44564713	2356.51	2592.72	3028.23	3083.54	2728.51	1651.78	887.744	1200.85	1410.43	1218.4	2015.87	-1.11279	0.17156	-6.48632	8.79595e-11	4.53081e-09
ENSMUSG00000052430	chr3	141542896	141875186	-	Bmpr1b	protein_coding	Bmpr1b	chr3:141542896-141875186	426.899	572.149	520.578	363.452	374.131	148.091	95.1154	185.25	208.181	160.768	305.461	-1.48406	0.228908	-6.48321	8.97895e-11	4.61331e-09
ENSMUSG00000038368	chr4	88012866	88329248	+	Focad	protein_coding	Focad	chr4:88012866-88329248	404.286	527.027	661.012	653.44	553.638	123.68	68.6944	84.4283	230.301	174.315	348.082	-2.02857	0.313195	-6.47703	9.35451e-11	4.79407e-09
ENSMUSG00000049323	chr11	60668349	60679113	+	Smcr8	protein_coding	Smcr8	chr11:60668349-60679113	502.274	577.564	624.693	507.157	578.202	255.497	132.105	213.12	283.647	263.731	393.799	-1.26767	0.195836	-6.47315	9.59824e-11	4.90652e-09
ENSMUSG00000027002	chr2	80330855	80411724	-	Nckap1	protein_coding	Nckap1	chr2:80330855-80411724	4908.99	6518.35	7086.31	5418.27	6089.38	2751.89	2229.93	2300.06	3775.89	2530.73	4360.98	-1.14317	0.176751	-6.4677	9.9506e-11	5.06686e-09
ENSMUSG00000038084	chr16	29398151	29473702	+	Opa1	protein_coding	Opa1	chr16:29398151-29473702	2224.94	2466.38	2664.23	2402.39	2558.45	1061.05	1299.91	1264.78	1505.41	843.578	1829.11	-1.04488	0.161558	-6.46753	9.96208e-11	5.06686e-09
ENSMUSG00000057335	chr1	176561218	176641633	-	Cep170	protein_coding	Cep170	chr1:176561218-176641633	1427.34	1528.74	1508.46	1489.25	1388.82	720.926	826.975	472.962	627.146	842.675	1083.33	-1.07662	0.16661	-6.46192	1.03379e-10	5.24482e-09
ENSMUSG00000020181	chr10	109517119	110292065	-	Nav3	protein_coding	Nav3	chr10:109517119-110292065	93.8766	75.8053	103.308	74.1081	52.9073	286.417	731.86	290.171	493.129	191.476	239.306	2.31143	0.357771	6.46064	1.04262e-10	5.26317e-09
ENSMUSG00000114797	chr14	60442730	60488956	-	Gm49336	protein_coding	Gm49336	chr14:60442730-60488956	1928.24	2178.5	2502.81	2301.22	1961.98	1420.7	1186.3	944.285	1156.71	1151.57	1673.23	-0.893708	0.138325	-6.46095	1.0405e-10	5.26317e-09
ENSMUSG00000075277	chr2	74578765	74593240	-	Haglr	lncRNA	Haglr	chr2:74578765-74593240	65.7822	59.5613	32.2839	56.7088	52.9073	159.482	198.157	118.036	186.062	162.574	109.155	1.61378	0.250114	6.45218	1.10254e-10	5.55173e-09
ENSMUSG00000020205	chr10	111342146	111344506	+	Phlda1	protein_coding	Phlda1	chr10:111342146-111344506	198.717	233.733	196.125	231.991	199.032	489.839	792.628	451.65	456.698	418.176	366.859	1.29103	0.200125	6.45109	1.11047e-10	5.57775e-09
ENSMUSG00000069171	chr13	78337091	78347876	-	Nr2f1	protein_coding	Nr2f1	chr13:78337091-78347876	1110.07	749.931	799.026	675.995	839.589	1650.16	6494.27	2855.81	2554.12	3493.53	2122.25	2.02903	0.31471	6.44729	1.1387e-10	5.70539e-09
ENSMUSG00000031633	chr8	46659833	46664321	-	Slc25a4	protein_coding	Slc25a4	chr8:46659833-46664321	16455.8	14572.7	15550.3	15131.6	15816.1	19611.5	23329.7	22356.3	22239	22741.4	18780.4	0.508309	0.0788609	6.44565	1.15108e-10	5.75312e-09
ENSMUSG00000051355	chr11	22846135	22932382	-	Commd1	protein_coding	Commd1	chr11:22846135-22932382	3297.33	3181.11	3142.03	3195.03	3486.22	4745.42	6230.06	5128.81	4736.12	6004.4	4314.65	0.71901	0.11156	6.44508	1.15542e-10	5.76056e-09
ENSMUSG00000023064	chr14	34092230	34096746	-	Sncg	protein_coding	Sncg	chr14:34092230-34096746	102.099	60.4637	50.04	77.9746	90.6983	159.482	306.483	240.17	245.914	316.116	164.944	1.72873	0.268398	6.44091	1.18762e-10	5.9065e-09
ENSMUSG00000034931	chr11	101623775	101658184	+	Dhx8	protein_coding	Dhx8	chr11:101623775-101658184	3458.36	3180.21	3707.8	2892.79	3079.33	1892.63	1587.9	1870.54	1614.71	1146.15	2443.04	-1.00875	0.156778	-6.43428	1.24063e-10	6.15501e-09
ENSMUSG00000031168	chrX	8051567	8059751	-	Ebp	protein_coding	Ebp	chrX:8051567-8059751	485.829	464.759	468.923	520.046	432.077	873.899	1215.36	981.171	935.514	715.325	709.291	0.988586	0.153701	6.43188	1.26037e-10	6.2376e-09
ENSMUSG00000007888	chr8	70945807	70956731	+	Crlf1	protein_coding	Crlf1	chr8:70945807-70956731	2159.16	3653.09	3491.5	3169.25	3310.49	1383.27	1616.96	1622.17	1569.17	1690.77	2366.58	-1.00127	0.155686	-6.43135	1.26473e-10	6.24389e-09
ENSMUSG00000001632	chr6	113284097	113301821	+	Brpf1	protein_coding	Brpf1	chr6:113284097-113301821	1824.08	2190.23	2437.43	2122.07	1714.45	1090.34	1318.4	1099.21	1111.17	1172.34	1607.97	-0.830862	0.129203	-6.43066	1.2705e-10	6.25704e-09
ENSMUSG00000031765	chr8	94905709	94906955	+	Mt1	protein_coding	Mt1	chr8:94905709-94906955	710.585	824.834	588.374	796.501	1208.68	18434.9	95086.3	14165.1	6384.66	3822.29	14202.2	5.06154	0.787384	6.42831	1.29034e-10	6.33929e-09
ENSMUSG00000033998	chr8	126721908	126757424	+	Kcnk1	protein_coding	Kcnk1	chr8:126721908-126757424	211.736	171.464	217.916	219.102	200.922	69.977	100.4	102.461	68.96	96.6412	145.958	-1.21738	0.189479	-6.42487	1.31979e-10	6.46825e-09
ENSMUSG00000022551	chr15	76227722	76230460	+	Cyc1	protein_coding	Cyc1	chr15:76227722-76230460	8905.95	9000.07	9918.41	9944.02	9489.94	13735	13440.3	14415.9	12757.6	12473	11408	0.499707	0.0778232	6.42106	1.35328e-10	6.6163e-09
ENSMUSG00000006395	chr4	118217186	118219941	+	Hyi	polymorphic_pseudogene	Hyi	chr4:118217186-118219941	123.342	140.781	127.521	110.196	134.788	292.927	491.429	289.351	258.925	284.504	225.376	1.33317	0.207677	6.41944	1.36775e-10	6.67093e-09
ENSMUSG00000025453	chr13	119471983	119545533	-	Nnt	protein_coding	Nnt	chr13:119471983-119545533	2993.09	2704.62	2610.15	2800.64	2590.57	1311.66	1173.09	1291.83	1852.81	1598.64	2092.71	-0.920313	0.143439	-6.41607	1.39842e-10	6.80405e-09
ENSMUSG00000046814	chr2	118998253	119002871	+	Gchfr	protein_coding	Gchfr	chr2:118998253-119002871	116.489	128.147	103.308	133.395	96.9968	227.832	338.188	309.024	210.784	336.889	200.105	1.29828	0.202365	6.41552	1.40346e-10	6.8122e-09
ENSMUSG00000015697	chr3	95230835	95264513	-	Setdb1	protein_coding	Setdb1	chr3:95230835-95264513	2640.19	3151.33	3246.14	3345.18	2988.01	1897.52	1418.8	1529.54	1822.89	1195.82	2323.54	-0.967049	0.150752	-6.41482	1.40993e-10	6.82718e-09
ENSMUSG00000027808	chr3	58427237	58433313	-	Serp1	protein_coding	Serp1	chr3:58427237-58433313	9885.14	10212.1	10372	9742.96	8764.98	6301.18	4256.41	5349.31	6209.01	5695.51	7678.86	-0.815708	0.12721	-6.41232	1.43325e-10	6.92351e-09
ENSMUSG00000024646	chr18	84869462	84897996	+	Cyb5a	protein_coding	Cyb5a	chr18:84869462-84897996	2799.85	2860.75	2963.66	2580.25	2649.78	4502.94	5313.25	4086.16	3987.97	4366.92	3611.15	0.682644	0.106515	6.40891	1.46566e-10	7.06313e-09
ENSMUSG00000058076	chr1	170954733	170978172	-	Sdhc	protein_coding	Sdhc	chr1:170954733-170978172	4197.72	3625.12	3674.71	3726.03	3404.34	5391.48	6718.85	6019.82	5341.15	5978.2	4807.74	0.660217	0.103076	6.40516	1.50215e-10	7.22177e-09
ENSMUSG00000059323	chr15	76510201	76524158	-	Tonsl	protein_coding	Tonsl	chr15:76510201-76524158	1321.13	1182.2	1472.14	1546.6	1396.38	935.739	663.166	668.049	588.112	639.457	1041.3	-0.987012	0.154164	-6.40236	1.52996e-10	7.33798e-09
ENSMUSG00000044950	chr11	43572824	43611238	+	Pwwp2a	protein_coding	Pwwp2a	chr11:43572824-43611238	1158.04	1368.1	1570.61	1422.23	1361.1	919.465	755.639	731.165	761.163	839.062	1088.66	-0.779929	0.121833	-6.40163	1.53727e-10	7.33817e-09
ENSMUSG00000086438	chr3	153542538	153558061	-	Asb17os	lncRNA	Asb17os	chr3:153542538-153558061	1.37046	0.902444	1.61419	5.15535	4.40895	52.0759	211.368	36.8861	40.3351	26.1925	38.0309	4.71256	0.736135	6.40176	1.53597e-10	7.33817e-09
ENSMUSG00000024978	chr19	55056067	55115670	-	Gpam	protein_coding	Gpam	chr19:55056067-55115670	1033.33	1171.37	1599.67	1362.3	1305.68	509.367	586.545	491.815	713.021	358.566	913.166	-1.28638	0.200983	-6.40045	1.54924e-10	7.37787e-09
ENSMUSG00000035151	chr8	84039260	84059115	-	Elmod2	protein_coding	Elmod2	chr8:84039260-84059115	753.754	879.883	788.534	877.698	1001.46	429.626	237.788	209.021	370.823	388.371	593.696	-1.39291	0.217663	-6.39937	1.56016e-10	7.41239e-09
ENSMUSG00000033454	chr12	76417039	76443724	+	Zbtb1	protein_coding	Zbtb1	chr12:76417039-76443724	1351.28	1349.15	1500.39	1173.49	1115.46	665.595	716.007	611.49	845.736	596.104	992.47	-0.920041	0.143871	-6.39492	1.60636e-10	7.61402e-09
ENSMUSG00000027006	chr2	80145809	80184387	+	Dnajc10	protein_coding	Dnajc10	chr2:80145809-80184387	3783.85	4006.85	4931.36	4411.69	3828.22	2359.69	1738.5	1518.89	2276.98	2364.55	3122.06	-1.03052	0.161261	-6.39038	1.65476e-10	7.80677e-09
ENSMUSG00000045414	chr9	94399916	94420134	-	Dipk2a	protein_coding	Dipk2a	chr9:94399916-94420134	975.769	1160.54	1012.91	987.893	925.879	527.269	274.778	308.204	538.669	345.921	705.783	-1.34185	0.209975	-6.3905	1.6534e-10	7.80677e-09
ENSMUSG00000026815	chr2	28499461	28511994	-	Gfi1b	protein_coding	Gfi1b	chr2:28499461-28511994	48.6514	77.6102	96.0445	119.217	151.164	2341.79	1661.88	850.02	575.101	139.091	606.056	3.4966	0.547384	6.38784	1.68243e-10	7.91878e-09
ENSMUSG00000028716	chr4	114945904	114951096	+	Pdzk1ip1	protein_coding	Pdzk1ip1	chr4:114945904-114951096	77.4311	68.5857	35.5123	61.2197	146.125	1163.57	1878.53	566.407	279.744	243.861	452.099	3.40574	0.533343	6.38565	1.70672e-10	8.01444e-09
ENSMUSG00000005610	chr7	110666956	110682237	-	Eif4g2	protein_coding	Eif4g2	chr7:110666956-110682237	40964.5	46397.3	54624.3	45452.8	43186.9	24955.8	15318.9	16696.3	27170.3	18081.8	33284.9	-1.17378	0.183883	-6.38333	1.73277e-10	8.1179e-09
ENSMUSG00000071649	chr19	8897737	8904600	+	B3gat3	protein_coding	B3gat3	chr19:8897737-8904600	981.936	882.59	991.922	906.697	1129.32	1619.24	2420.16	1986.11	1913.97	1551.68	1438.36	0.953682	0.149587	6.37543	1.82445e-10	8.52762e-09
ENSMUSG00000074794	chr13	81031528	81044161	+	Arrdc3	protein_coding	Arrdc3	chr13:81031528-81044161	7391.59	8692.34	5699.72	5638.02	6037.11	1778.72	821.691	1272.98	2764.91	2412.42	4250.95	-1.88516	0.295735	-6.37451	1.83548e-10	8.55936e-09
ENSMUSG00000062866	chr10	13083460	13350156	-	Phactr2	protein_coding	Phactr2	chr10:13083460-13350156	1462.97	1127.15	1154.96	1099.38	973.117	1964.24	2362.03	1994.31	1966.01	2228.17	1633.23	0.853071	0.133942	6.36895	1.9033e-10	8.85518e-09
ENSMUSG00000028580	chr4	130390631	130508875	+	Pum1	protein_coding	Pum1	chr4:130390631-130508875	7095.57	6168.2	7355.07	6404.87	5807.21	3930.1	3424.15	3095.16	3956.74	2512.67	4974.98	-0.957078	0.150303	-6.36765	1.91949e-10	8.90997e-09
ENSMUSG00000038668	chr4	58435254	58553898	-	Lpar1	protein_coding	Lpar1	chr4:58435254-58553898	10971.2	9389.02	9891.78	9987.84	8615.08	3074.11	2478.28	4291.09	3269.75	5746.99	6771.52	-1.37208	0.215664	-6.3621	1.99012e-10	9.21663e-09
ENSMUSG00000000420	chr18	24338400	24419875	+	Galnt1	protein_coding	Galnt1	chr18:24338400-24419875	2853.3	3479.82	3275.2	2328.93	2656.07	1516.71	1120.25	1112.32	1740.92	1197.63	2128.12	-1.12526	0.177186	-6.35072	2.14311e-10	9.90243e-09
ENSMUSG00000029993	chr6	86986217	87005443	+	Nfu1	protein_coding	Nfu1	chr6:86986217-87005443	1172.43	1210.18	1148.5	1096.8	1216.87	1752.68	1934.01	1830.37	1522.33	1866.89	1475.11	0.606774	0.0955568	6.34988	2.15486e-10	9.93398e-09
ENSMUSG00000022704	chr16	43681769	43710048	-	Qtrt2	protein_coding	Qtrt2	chr16:43681769-43710048	612.596	841.98	853.102	844.832	932.177	434.508	330.262	363.943	442.385	454.304	611.009	-1.0074	0.158701	-6.34779	2.18437e-10	1.00471e-08
ENSMUSG00000061013	chr18	6934517	7004780	-	Mkx	protein_coding	Mkx	chr18:6934517-7004780	159.659	407.905	470.538	402.761	469.238	123.68	36.9893	75.4116	70.2612	34.3212	225.076	-2.48386	0.391387	-6.34629	2.20563e-10	1.01218e-08
ENSMUSG00000023008	chr15	99215105	99268363	-	Fmnl3	protein_coding	Fmnl3	chr15:99215105-99268363	3067.78	3145.92	3764.3	3376.11	3486.85	1476.03	739.786	1328.72	1841.1	1072.08	2329.87	-1.38108	0.21775	-6.34248	2.26096e-10	1.03522e-08
ENSMUSG00000038816	chr4	56810934	56865188	-	Ctnnal1	protein_coding	Ctnnal1	chr4:56810934-56865188	990.159	1294.1	1321.22	1432.54	1310.09	660.713	348.756	559.85	631.049	402.822	895.13	-1.28293	0.202291	-6.34197	2.26845e-10	1.0363e-08
ENSMUSG00000025665	chrX	110297888	110447656	-	Rps6ka6	protein_coding	Rps6ka6	chrX:110297888-110447656	4046.29	4236.97	5730.39	4661.72	4232.59	2589.15	2155.95	2167.27	2915.84	2477.45	3521.36	-0.896042	0.1414	-6.33694	2.34374e-10	1.06828e-08
ENSMUSG00000021374	chr13	46833380	46881416	-	Nup153	protein_coding	Nup153	chr13:46833380-46881416	2561.39	2824.65	3196.1	2488.74	2683.79	1489.05	1056.84	1182.82	1642.03	905.898	2003.13	-1.13174	0.178724	-6.33234	2.41476e-10	1.09817e-08
ENSMUSG00000032766	chr6	4003903	4008445	+	Gng11	protein_coding	Gng11	chr6:4003903-4008445	561.889	628.101	497.172	675.35	621.661	1386.52	2047.62	950.843	1297.23	1551.68	1021.81	1.27451	0.20139	6.32855	2.47477e-10	1.11791e-08
ENSMUSG00000038844	chr2	142459393	142743451	-	Kif16b	protein_coding	Kif16b	chr2:142459393-142743451	704.417	827.541	871.665	1123.22	697.873	289.672	208.725	315.581	448.891	219.475	570.706	-1.5067	0.238068	-6.32886	2.46981e-10	1.11791e-08
ENSMUSG00000054342	chr7	24069687	24084630	+	Kcnn4	protein_coding	Kcnn4	chr7:24069687-24084630	50.0219	57.7564	69.4103	169.482	131.639	1436.97	1416.16	800.019	441.084	203.217	477.576	3.16415	0.499945	6.329	2.46759e-10	1.11791e-08
ENSMUSG00000075702	chr11	3464866	3467351	+	Selenom	protein_coding	Selenom	chr11:3464866-3467351	476.921	385.343	362.387	402.117	349.566	608.637	681.66	800.019	810.606	843.578	572.083	0.925562	0.146401	6.3221	2.58024e-10	1.16295e-08
ENSMUSG00000038563	chr7	82297821	82427060	+	Efl1	protein_coding	Efl1	chr7:82297821-82427060	822.962	867.248	899.106	948.584	805.577	476.82	578.619	563.948	588.112	531.075	708.205	-0.666132	0.105441	-6.31757	2.65705e-10	1.1949e-08
ENSMUSG00000000244	chr7	142558782	142573381	+	Tspan32	protein_coding	Tspan32	chr7:142558782-142573381	113.063	65.8784	46.0045	126.95	98.8863	1176.59	2013.28	686.902	499.635	140.897	496.808	3.32149	0.525917	6.31562	2.69087e-10	1.20475e-08
ENSMUSG00000003299	chr9	20914033	20920135	+	Mrpl4	protein_coding	Mrpl4	chr9:20914033-20920135	2944.44	2691.09	2658.58	2721.38	2614.5	3965.91	5128.3	4633.72	3781.09	4391.3	3553.03	0.683369	0.108201	6.31576	2.68837e-10	1.20475e-08
ENSMUSG00000044258	chr13	61081968	61084439	-	Ctla2a	protein_coding	Ctla2a	chr13:61081968-61084439	24.6683	31.5855	31.4768	46.3981	51.6476	135.072	306.483	102.461	136.619	253.796	112.021	2.31857	0.367282	6.31276	2.74096e-10	1.22446e-08
ENSMUSG00000055319	chr7	128346666	128386560	+	Sec23ip	protein_coding	Sec23ip	chr7:128346666-128386560	1966.61	2348.16	2623.87	2096.94	2209.51	1249.82	1284.06	1249.21	1522.33	1087.44	1763.79	-0.815324	0.129272	-6.30703	2.84439e-10	1.26786e-08
ENSMUSG00000032932	chr16	75551909	75563709	-	Hspa13	protein_coding	Hspa13	chr16:75551909-75563709	1760.36	1550.4	1556.89	1406.77	1293.08	455.664	327.62	649.196	804.1	600.62	1040.47	-1.40942	0.223585	-6.30372	2.90589e-10	1.29242e-08
ENSMUSG00000106339	chr5	16777948	16778941	+	Gm43489	TEC	Gm43489	chr5:16777948-16778941	158.974	96.5615	128.328	92.1518	109.594	265.262	523.135	322.139	265.431	453.401	241.498	1.63869	0.260041	6.30167	2.94463e-10	1.30677e-08
ENSMUSG00000004610	chr7	43093506	43107224	+	Etfb	protein_coding	Etfb	chr7:43093506-43107224	3808.51	3181.11	3296.99	3644.83	3284.66	6431.37	11136.4	7011.64	6303.99	6502.96	5460.25	1.118	0.177463	6.29991	2.97822e-10	1.31878e-08
ENSMUSG00000000253	chr13	45660919	45699858	+	Gmpr	protein_coding	Gmpr	chr13:45660919-45699858	566.686	599.223	543.983	721.748	767.156	5288.96	5944.71	3054.17	1851.51	1063.05	2040.12	2.42619	0.385326	6.29647	3.04509e-10	1.34544e-08
ENSMUSG00000032596	chr9	107852732	107861255	+	Uba7	protein_coding	Uba7	chr9:107852732-107861255	248.739	154.318	162.226	183.015	267.686	1132.65	805.839	597.555	491.828	472.368	451.622	1.78064	0.282837	6.29566	3.06103e-10	1.34953e-08
ENSMUSG00000096982	chr18	54555366	54586366	+	Redrum	lncRNA	Redrum	chr18:54555366-54586366	25.3535	12.6342	34.7052	32.8653	30.2328	395.451	340.83	151.643	206.88	50.5785	128.117	3.06668	0.487374	6.29224	3.12913e-10	1.37654e-08
ENSMUSG00000046785	chr9	111100996	111108161	+	Epm2aip1	protein_coding	Epm2aip1	chr9:111100996-111108161	1094.31	1372.62	1232.44	1344.9	1509.12	587.481	652.597	835.266	757.259	606.039	999.203	-0.927807	0.147684	-6.28238	3.33439e-10	1.46365e-08
ENSMUSG00000025789	chr7	73588866	73663438	-	St8sia2	protein_coding	St8sia2	chr7:73588866-73663438	1048.4	1177.69	1185.63	1154.15	923.989	633.048	465.009	517.226	516.55	706.293	832.798	-0.947095	0.150783	-6.28117	3.36034e-10	1.47184e-08
ENSMUSG00000035529	chr10	85727829	85753002	-	Prdm4	protein_coding	Prdm4	chr10:85727829-85753002	2309.23	2233.55	2696.51	2284.46	2293.91	937.366	853.396	917.235	1579.58	827.321	1693.26	-1.20741	0.192375	-6.27635	3.46603e-10	1.51485e-08
ENSMUSG00000024099	chr17	66385632	66408554	-	Ndufv2	protein_coding	Ndufv2	chr17:66385632-66408554	4700.68	4839.81	4815.95	4550.88	4607.35	7108.36	8866.87	6382.12	7093.78	7889.35	6085.51	0.666432	0.106199	6.2753	3.48955e-10	1.52184e-08
ENSMUSG00000029911	chr6	40448285	40461634	+	Ssbp1	protein_coding	Ssbp1	chr6:40448285-40461634	1954.96	1981.77	2166.25	2061.49	2217.7	2955.31	3437.36	2916.46	2999.11	3552.24	2624.27	0.610611	0.0973463	6.27256	3.55151e-10	1.54552e-08
ENSMUSG00000042155	chr2	69652713	69666995	+	Klhl23	protein_coding	Klhl23	chr2:69652713-69666995	1469.14	1454.74	1809.51	1422.23	1600.45	859.252	475.577	661.491	866.554	760.485	1137.94	-1.09414	0.174779	-6.26013	3.84645e-10	1.67027e-08
ENSMUSG00000029373	chr5	90920293	90921242	+	Pf4	protein_coding	Pf4	chr5:90920293-90921242	370.71	448.515	238.901	395.673	886.828	2353.18	4932.79	2063.98	5099.14	986.282	1777.6	2.72049	0.434751	6.2576	3.90958e-10	1.69404e-08
ENSMUSG00000029918	chr6	39778737	39787922	-	Mrps33	protein_coding	Mrps33	chr6:39778737-39787922	320.688	309.538	317.996	273.233	295.399	499.603	787.344	586.08	498.334	618.684	450.69	0.973895	0.155691	6.25529	3.9678e-10	1.71558e-08
ENSMUSG00000040048	chr17	24941033	24943452	-	Ndufb10	protein_coding	Ndufb10	chr17:24941033-24943452	2636.77	2558.43	2212.25	2511.3	2280.68	4283.24	6924.93	4917.33	3821.43	5157.21	3730.36	1.04033	0.166324	6.2548	3.98017e-10	1.71726e-08
ENSMUSG00000043909	chr2	121025318	121101888	-	Trp53bp1	protein_coding	Trp53bp1	chr2:121025318-121101888	3966.12	4578.1	4960.42	4655.92	3847.12	1274.23	700.155	1686.93	2240.55	1262.66	2917.22	-1.61716	0.258631	-6.25279	4.03189e-10	1.73586e-08
ENSMUSG00000035770	chr8	105144311	105169679	-	Dync1li2	protein_coding	Dync1li2	chr8:105144311-105169679	2949.23	2470.89	3352.68	3107.38	2730.4	1687.58	1048.91	1527.09	1656.34	1537.23	2206.77	-0.96792	0.154821	-6.25188	4.05546e-10	1.74229e-08
ENSMUSG00000008140	chr7	44139360	44145953	-	Emc10	protein_coding	Emc10	chr7:44139360-44145953	2716.94	2347.26	2447.93	2863.79	2623.95	3734.82	4726.71	4481.26	3735.55	4243.18	3392.14	0.685783	0.10978	6.24691	4.18642e-10	1.79098e-08
ENSMUSG00000019818	chr10	41395409	41407044	+	Cd164	protein_coding	Cd164	chr10:41395409-41407044	5137.18	5639.37	5798.18	4741.63	5004.15	3559.06	2565.47	2669.74	3293.17	3194.58	4160.25	-0.783685	0.125452	-6.24691	4.18653e-10	1.79098e-08
ENSMUSG00000018401	chr11	87482987	87507128	+	Mtmr4	protein_coding	Mtmr4	chr11:87482987-87507128	3555.66	3559.24	4281.65	3761.47	4704.97	1863.34	1210.08	1578.73	2450.03	1670.9	2863.61	-1.17773	0.188565	-6.24578	4.21691e-10	1.79958e-08
ENSMUSG00000086676	chrX	68400201	68404875	-	Gm14705	lncRNA	Gm14705	chrX:68400201-68404875	15.7603	29.7806	23.4058	22.5546	28.9731	0	0	0	0	0	12.0474	-6.62204	1.06029	-6.2455	4.22444e-10	1.79958e-08
ENSMUSG00000047648	chr10	11157073	11173796	+	Fbxo30	protein_coding	Fbxo30	chr10:11157073-11173796	2836.86	2861.65	3066.16	2978.5	2641.59	1668.06	792.628	1018.06	1302.43	1457.75	2062.37	-1.20337	0.192723	-6.244	4.26514e-10	1.81309e-08
ENSMUSG00000002660	chr17	57297304	57303188	+	Clpp	protein_coding	Clpp	chr17:57297304-57303188	2782.04	2414.94	2603.69	2571.87	2778.9	3897.56	4869.38	4664.05	3842.25	3831.33	3425.6	0.681391	0.109185	6.24068	4.3566e-10	1.84808e-08
ENSMUSG00000006403	chr1	171077989	171088206	+	Adamts4	protein_coding	Adamts4	chr1:171077989-171088206	285.056	288.782	405.97	363.452	455.381	188.775	153.241	153.282	141.823	154.445	259.021	-1.18699	0.190255	-6.23892	4.40613e-10	1.86517e-08
ENSMUSG00000030591	chr7	28873612	28880126	-	Psmd8	protein_coding	Psmd8	chr7:28873612-28880126	7055.14	6692.52	7254.19	7945.03	7591.57	10714.6	10283	11250.3	10243.8	9719.21	8874.94	0.514889	0.0825795	6.23507	4.51573e-10	1.90756e-08
ENSMUSG00000006356	chr12	113103855	113109126	+	Crip2	protein_coding	Crip2	chr12:113103855-113109126	931.914	796.858	755.443	975.005	979.416	1721.76	3286.76	1846.77	1779.95	1967.14	1504.1	1.25373	0.201182	6.23182	4.61053e-10	1.94355e-08
ENSMUSG00000001150	chr10	76304760	76351691	+	Mcm3ap	protein_coding	Mcm3ap	chr10:76304760-76351691	2023.49	2171.28	2874.88	2359.86	2377.68	1052.91	1373.89	1162.32	1405.22	904.092	1770.56	-1.00341	0.161037	-6.23092	4.63706e-10	1.95065e-08
ENSMUSG00000039234	chr3	123061103	123159290	+	Sec24d	protein_coding	Sec24d	chr3:123061103-123159290	805.832	885.297	652.134	692.105	606.545	268.516	190.231	364.763	235.505	131.866	483.279	-1.6081	0.25811	-6.23029	4.65567e-10	1.95441e-08
ENSMUSG00000002633	chr5	28661812	28672254	-	Shh	protein_coding	Shh	chr5:28661812-28672254	2.05569	71.2931	78.2884	45.7537	103.295	0	0	0	0	0	30.0686	-7.94258	1.27525	-6.22824	4.71707e-10	1.97608e-08
ENSMUSG00000029782	chr6	30480795	30509782	-	Tmem209	protein_coding	Tmem209	chr6:30480795-30509782	2084.47	1773.3	2276.82	2100.16	1957.57	1069.18	647.313	956.58	1220.46	1018.8	1510.47	-1.04954	0.168531	-6.22754	4.73821e-10	1.98083e-08
ENSMUSG00000050248	chr5	37495842	37582399	+	Evc2	protein_coding	Evc2	chr5:37495842-37582399	1031.96	1146.1	1074.25	913.141	940.365	364.531	541.629	590.998	593.317	469.658	766.595	-0.994383	0.159803	-6.22254	4.89164e-10	2.04074e-08
ENSMUSG00000024293	chr18	10566506	10610352	-	Esco1	protein_coding	Esco1	chr18:10566506-10610352	432.381	594.71	623.886	471.714	430.187	240.851	166.452	229.514	278.442	189.67	365.781	-1.20084	0.19301	-6.22164	4.91971e-10	2.04822e-08
ENSMUSG00000024899	chr19	32573189	32644587	+	Papss2	protein_coding	Papss2	chr19:32573189-32644587	114.434	34.2929	62.9536	27.0656	51.0178	0	0	3.27877	3.9034	0	29.6946	-5.14612	0.827301	-6.22037	4.9597e-10	2.06062e-08
ENSMUSG00000029657	chr5	149537751	149559841	-	Hsph1	protein_coding	Hsph1	chr5:149537751-149559841	8147.4	8373.78	6066.95	5383.47	6178.82	3492.34	4031.84	3433.69	3567.71	3243.35	5191.93	-0.943127	0.151636	-6.21966	4.98232e-10	2.06577e-08
ENSMUSG00000031897	chr8	106662370	106665076	-	Psmb10	protein_coding	Psmb10	chr8:106662370-106665076	207.625	239.148	276.027	284.188	234.304	733.945	1788.7	747.559	644.061	605.136	576.069	1.85996	0.299236	6.21569	5.11003e-10	2.11438e-08
ENSMUSG00000085645	chr11	96181849	96197736	-	Hoxb5os	lncRNA	Hoxb5os	chr11:96181849-96197736	40.4286	36.0977	49.2329	55.42	74.3222	262.007	665.808	229.514	208.181	137.285	175.83	2.54427	0.409395	6.2147	5.14223e-10	2.12335e-08
ENSMUSG00000028332	chr4	46393988	46413506	-	Hemgn	protein_coding	Hemgn	chr4:46393988-46413506	163.085	269.831	238.094	222.324	207.22	3295.43	3236.57	1342.66	664.879	370.307	1001.04	3.01642	0.485537	6.21254	5.21361e-10	2.14843e-08
ENSMUSG00000025732	chr17	26082671	26087738	-	Mcrip2	protein_coding	Mcrip2	chr17:26082671-26087738	203.514	166.05	157.384	202.992	213.519	773.002	1635.46	867.234	720.828	296.246	523.622	2.18203	0.351539	6.20709	5.39757e-10	2.21971e-08
ENSMUSG00000031010	chrX	12937736	13039567	+	Usp9x	protein_coding	Usp9x	chrX:12937736-13039567	1221.77	1433.08	1698.94	1246.3	894.386	496.348	486.145	381.976	673.987	585.266	911.82	-1.30701	0.210616	-6.20563	5.44768e-10	2.23576e-08
ENSMUSG00000022216	chr14	55815579	55818985	+	Psme1	protein_coding	Psme1	chr14:55815579-55818985	1975.52	1867.16	1722.34	1781.82	1620.6	2834.88	4848.24	3403.36	3170.86	3335.47	2656.03	0.970946	0.156547	6.20229	5.56485e-10	2.27532e-08
ENSMUSG00000026482	chr1	152392510	152642102	-	Rgl1	protein_coding	Rgl1	chr1:152392510-152642102	1874.11	1785.03	2073.43	2162.67	2169.2	1174.96	914.165	954.941	1358.38	1144.34	1561.12	-0.858046	0.138345	-6.20224	5.5666e-10	2.27532e-08
ENSMUSG00000073063	chr11	32236964	32237727	+	Hbq1b	protein_coding	Hbq1b	chr11:32236964-32237727	11.6489	27.9758	29.8626	22.5546	57.9461	538.66	1286.7	236.891	137.92	91.222	244.138	3.92814	0.633408	6.20159	5.58965e-10	2.28012e-08
ENSMUSG00000036707	chr1	85721161	85779297	+	Cab39	protein_coding	Cab39	chr1:85721161-85779297	3059.56	3539.38	4723.13	4221.58	3671.39	2296.22	1487.5	1873	2025.86	1537.23	2843.49	-1.05889	0.170808	-6.19933	5.67031e-10	2.30836e-08
ENSMUSG00000060591	chr7	140534749	140535900	-	Ifitm2	protein_coding	Ifitm2	chr7:140534749-140535900	4584.2	4542.9	4564.13	4543.79	4467.52	7292.25	14605.5	9307.6	8096.95	10582.7	7258.75	1.13537	0.183244	6.19591	5.79501e-10	2.35438e-08
ENSMUSG00000027406	chr2	130121228	130126467	-	Idh3b	protein_coding	Idh3b	chr2:130121228-130126467	3637.21	3289.41	3452.76	3390.93	3430.16	5427.29	4581.39	5208.32	4745.23	4611.68	4177.44	0.515012	0.0831293	6.19531	5.8172e-10	2.35865e-08
ENSMUSG00000038000	chr8	106423050	106427716	-	Acd	protein_coding	Acd	chr8:106423050-106427716	1735.69	1507.98	1675.53	1657.44	1688	2403.63	3313.19	2677.11	2535.91	2526.22	2172.07	0.700971	0.113307	6.1865	6.15165e-10	2.48428e-08
ENSMUSG00000051786	chr15	88982559	89007290	-	Tubgcp6	protein_coding	Tubgcp6	chr15:88982559-89007290	1032.64	1046.83	960.445	1390.65	907.613	582.599	338.188	450.831	395.544	562.686	766.804	-1.19169	0.192626	-6.18654	6.14982e-10	2.48428e-08
ENSMUSG00000032224	chr9	69995792	70049842	-	Fam81a	protein_coding	Fam81a	chr9:69995792-70049842	37.0025	22.5611	45.1974	37.3763	19.5253	260.38	179.662	168.037	296.658	61.4168	112.782	2.57656	0.417027	6.17841	6.47492e-10	2.60961e-08
ENSMUSG00000020038	chr10	84967563	85020928	-	Cry1	protein_coding	Cry1	chr10:84967563-85020928	1206.69	1246.27	1435.02	1413.21	1587.22	769.747	504.64	579.522	684.396	364.888	979.161	-1.24753	0.202047	-6.17443	6.64042e-10	2.67098e-08
ENSMUSG00000022587	chr15	74826899	74831754	+	Ly6e	protein_coding	Ly6e	chr15:74826899-74831754	1203.27	972.834	972.552	1302.37	1066.33	1791.74	2480.93	2273.01	1843.71	1887.66	1579.44	0.895732	0.145221	6.16806	6.91331e-10	2.77522e-08
ENSMUSG00000113771	chr13	70988569	71007728	+	Gm36529	lncRNA	Gm36529	chr13:70988569-71007728	17.1308	9.92688	14.5277	16.1105	6.29849	66.7223	76.6207	60.6572	134.017	46.9658	44.8977	2.58328	0.419109	6.16375	7.10433e-10	2.84624e-08
ENSMUSG00000005034	chr3	146435328	146518715	-	Prkacb	protein_coding	Prkacb	chr3:146435328-146518715	2922.51	3104.41	3494.73	3198.25	3100.75	1632.25	2134.81	1144.29	1539.24	1410.78	2368.2	-1.01262	0.164446	-6.15774	7.37907e-10	2.95046e-08
ENSMUSG00000038170	chr3	97597139	97796023	-	Pde4dip	protein_coding	Pde4dip	chr3:97597139-97796023	1177.91	1072.1	1171.1	1215.37	1300.64	592.363	380.462	455.749	603.726	729.776	869.92	-1.09866	0.178543	-6.15347	7.58036e-10	3.02495e-08
ENSMUSG00000078919	chr2	168050967	168072511	-	Dpm1	protein_coding	Dpm1	chr2:168050967-168072511	1102.54	1026.98	1054.88	1058.13	998.311	1528.1	2029.13	1480.36	1661.55	1824.44	1376.44	0.698937	0.113692	6.14764	7.86447e-10	3.13214e-08
ENSMUSG00000022350	chr15	59203845	59246016	-	Washc5	protein_coding	Washc5	chr15:59203845-59246016	2634.71	2381.55	3503.61	3400.6	2899.83	1515.08	895.67	1209.05	1671.96	1319.56	2143.16	-1.16295	0.18931	-6.14306	8.09466e-10	3.21747e-08
ENSMUSG00000014550	chr6	92163692	92191906	-	Rbsn	protein_coding	Rbsn	chr6:92163692-92191906	1726.78	1854.52	1998.37	1812.75	1579.03	829.96	404.24	600.014	971.946	461.529	1223.91	-1.45537	0.23703	-6.14003	8.25056e-10	3.27299e-08
ENSMUSG00000032679	chr2	103926145	103945699	+	Cd59a	protein_coding	Cd59a	chr2:103926145-103945699	200.773	169.659	237.287	273.878	275.244	893.427	1667.16	600.834	592.015	603.33	551.361	1.90798	0.310767	6.13958	8.27389e-10	3.27581e-08
ENSMUSG00000026737	chr2	18847065	19002937	-	Pip4k2a	protein_coding	Pip4k2a	chr2:18847065-19002937	618.078	683.15	640.835	754.614	687.795	437.763	258.925	254.924	274.539	205.024	481.565	-1.24627	0.203044	-6.13794	8.36004e-10	3.30344e-08
ENSMUSG00000035683	chr4	44300875	44364675	+	Melk	protein_coding	Melk	chr4:44300875-44364675	2443.53	2870.67	2981.42	2966.9	2925.02	1567.16	771.491	1050.84	1530.13	1298.78	2040.6	-1.18818	0.193714	-6.13365	8.58836e-10	3.38704e-08
ENSMUSG00000074909	chr19	29785799	29790374	-	Ranbp6	protein_coding	Ranbp6	chr19:29785799-29790374	868.188	1133.47	1303.46	1094.22	978.156	416.607	671.092	515.586	513.947	401.016	789.575	-1.10058	0.179446	-6.13324	8.61085e-10	3.38928e-08
ENSMUSG00000059149	chr1	131950543	131995703	-	Mfsd4a	protein_coding	Mfsd4a	chr1:131950543-131995703	50.0219	71.2931	106.537	67.0195	52.9073	3.25474	0	0.819692	13.0113	0.903188	36.5768	-4.25872	0.694747	-6.12989	8.7941e-10	3.45468e-08
ENSMUSG00000019851	chr10	18720767	18732821	+	Perp	protein_coding	Perp	chr10:18720767-18732821	47.9662	544.174	1179.17	592.865	768.416	102.524	52.8419	46.7224	33.8295	37.9339	340.644	-3.52147	0.575031	-6.12396	9.12768e-10	3.57876e-08
ENSMUSG00000030805	chr7	127440935	127448191	+	Stx4a	protein_coding	Stx4a	chr7:127440935-127448191	763.347	741.809	663.434	695.327	723.067	950.385	1096.47	1195.11	1155.41	1240.98	922.534	0.655369	0.107078	6.12048	9.32952e-10	3.65081e-08
ENSMUSG00000022941	chr16	94129278	94137794	+	Ripply3	protein_coding	Ripply3	chr16:94129278-94137794	73.3197	80.3175	100.08	77.9746	93.2177	426.371	158.526	395.091	262.829	204.121	187.185	1.77295	0.289832	6.11717	9.52545e-10	3.72027e-08
ENSMUSG00000043962	chr4	126057874	126096553	-	Thrap3	protein_coding	Thrap3	chr4:126057874-126096553	2127.64	2086.45	2746.55	2361.79	2257.38	1326.31	1553.55	1462.33	1521.02	1337.62	1878.07	-0.68661	0.112414	-6.10785	1.0098e-09	3.93626e-08
ENSMUSG00000031639	chr8	45848701	45863656	-	Tlr3	protein_coding	Tlr3	chr8:45848701-45863656	27.4092	11.7318	37.1265	27.71	22.0447	0	0	0	0	0	12.6022	-6.68961	1.09546	-6.10668	1.01723e-09	3.95759e-08
ENSMUSG00000041429	chr17	24851655	24857811	+	Nthl1	protein_coding	Nthl1	chr17:24851655-24857811	445.4	444.002	520.578	475.581	457.9	748.591	1167.81	891.005	863.952	750.55	676.536	0.910954	0.149255	6.10333	1.03882e-09	4.03383e-08
ENSMUSG00000003778	chr18	34731667	34757654	-	Brd8	protein_coding	Brd8	chr18:34731667-34757654	5915.6	5729.62	5717.47	5674.75	4895.82	3576.96	3191.65	3459.1	4054.33	2941.68	4515.7	-0.697393	0.114291	-6.10191	1.04805e-09	4.06186e-08
ENSMUSG00000053510	chr4	108857851	108918974	+	Nrd1	protein_coding	Nrd1	chr4:108857851-108918974	4105.22	4318.19	4641.61	4550.24	4413.35	2789.32	2800.62	1783.65	2560.63	2309.45	3427.23	-0.849301	0.139244	-6.09936	1.06491e-09	4.11142e-08
ENSMUSG00000087626	chr6	52149860	52151039	+	Gm15050	lncRNA	Gm15050	chr6:52149860-52151039	26.724	33.3904	36.3194	33.5097	33.382	159.482	280.062	57.3784	150.931	149.026	96.0206	2.27227	0.372527	6.09961	1.06331e-09	4.11142e-08
ENSMUSG00000020921	chr11	102043371	102047230	-	Tmem101	protein_coding	Tmem101	chr11:102043371-102047230	1055.26	924.102	900.72	969.849	995.792	1290.51	1397.67	1426.26	1394.81	1450.52	1180.55	0.522769	0.085727	6.09807	1.07357e-09	4.12122e-08
ENSMUSG00000048285	chr12	70872287	70949008	+	Frmd6	protein_coding	Frmd6	chr12:70872287-70949008	1358.81	1273.35	1750.59	1691.6	1370.55	473.565	462.366	640.179	465.806	905.898	1039.27	-1.33159	0.218356	-6.09823	1.07247e-09	4.12122e-08
ENSMUSG00000061859	chr4	98284027	98607840	+	Patj	protein_coding	Patj	chr4:98284027-98607840	764.718	626.296	854.716	641.196	506.399	273.399	211.368	172.135	253.721	363.985	466.793	-1.40894	0.231047	-6.09807	1.07356e-09	4.12122e-08
ENSMUSG00000028822	chr4	134625159	134642335	-	Tmem50a	protein_coding	Tmem50a	chr4:134625159-134642335	2965.68	2606.26	2142.84	2801.93	2443.82	3980.55	4758.41	4134.53	4069.94	4900.7	3480.47	0.752762	0.123677	6.08654	1.15379e-09	4.42074e-08
ENSMUSG00000051007	chr7	140987706	140994049	-	Gatd1	protein_coding	Gatd1	chr7:140987706-140994049	1221.08	1096.47	1187.24	1133.53	1114.2	1629	1495.43	1542.66	1643.33	1660.96	1372.39	0.47222	0.0776107	6.08447	1.1688e-09	4.46978e-08
ENSMUSG00000028556	chr4	98824907	99009152	-	Dock7	protein_coding	Dock7	chr4:98824907-99009152	2713.51	3383.26	4409.17	3178.92	3078.07	1742.92	834.902	1168.88	1536.64	1513.74	2356	-1.3007	0.213833	-6.08277	1.18125e-09	4.50884e-08
ENSMUSG00000024043	chr17	68149707	68311115	-	Arhgap28	protein_coding	Arhgap28	chr17:68149707-68311115	3487.83	3613.38	4419.66	3248.51	3869.16	2275.07	2253.71	1459.05	1867.13	1955.4	2844.89	-0.927812	0.152578	-6.0809	1.19511e-09	4.55314e-08
ENSMUSG00000003623	chr5	9016032	9047324	-	Crot	protein_coding	Crot	chr5:9016032-9047324	1332.09	1360.89	1623.88	1408.7	1065.71	774.629	454.44	546.734	741.646	653.005	996.171	-1.09611	0.180387	-6.07643	1.2289e-09	4.67307e-08
ENSMUSG00000020064	chr10	63079689	63153657	+	Herc4	protein_coding	Herc4	chr10:63079689-63153657	1112.13	1187.62	1368.84	1102.6	1186.01	823.45	663.166	572.965	693.504	714.422	942.469	-0.782126	0.128731	-6.07566	1.2348e-09	4.68666e-08
ENSMUSG00000030512	chr7	65710085	65724335	+	Snrpa1	protein_coding	Snrpa1	chr7:65710085-65724335	5547.63	6025.62	6201.73	5791.39	6338.8	7941.58	9952.77	9019.89	8264.8	8810.6	7389.48	0.556368	0.0916068	6.07343	1.25204e-09	4.74319e-08
ENSMUSG00000034311	chrX	99669342	99770820	+	Kif4	protein_coding	Kif4	chrX:99669342-99770820	2102.29	2230.84	2278.43	2432.68	2182.43	1290.51	1701.51	1244.29	1146.3	1239.17	1784.85	-0.766302	0.126219	-6.07123	1.26937e-09	4.79985e-08
ENSMUSG00000001313	chr11	101359000	101362679	+	Rnd2	protein_coding	Rnd2	chr11:101359000-101362679	234.349	178.684	186.439	211.369	172.579	489.839	610.324	387.714	368.221	365.791	320.531	1.16559	0.192119	6.067	1.30318e-09	4.90913e-08
ENSMUSG00000019054	chr5	136982128	136995088	+	Fis1	protein_coding	Fis1	chr5:136982128-136995088	3830.44	3143.21	3067.78	3588.12	3110.83	5282.45	8201.06	6303.43	5322.93	6229.29	4807.95	0.903942	0.148999	6.06675	1.30521e-09	4.90913e-08
ENSMUSG00000036606	chr15	89039751	89064991	-	Plxnb2	protein_coding	Plxnb2	chr15:89039751-89064991	5544.89	5487.76	6091.97	6342.36	5607.55	2779.55	2404.31	3493.53	3943.73	2677.95	4437.36	-0.925212	0.152506	-6.06671	1.30557e-09	4.90913e-08
ENSMUSG00000029772	chr6	29768009	29912309	+	Ahcyl2	protein_coding	Ahcyl2	chr6:29768009-29912309	838.037	940.346	999.186	1000.14	901.314	488.212	261.567	369.681	530.862	470.561	679.99	-1.13497	0.187134	-6.06499	1.3196e-09	4.95269e-08
ENSMUSG00000033323	chr18	80451173	80512910	-	Ctdp1	protein_coding	Ctdp1	chr18:80451173-80512910	1773.38	1986.28	2357.53	2080.83	1997.88	1349.09	821.691	1009.04	840.532	720.744	1493.7	-1.10487	0.182224	-6.06324	1.33403e-09	4.99754e-08
ENSMUSG00000013822	chr9	22024284	22028468	-	Elof1	protein_coding	Elof1	chr9:22024284-22028468	2898.53	2613.48	2773.99	2829	2816.69	4214.89	4901.08	4500.93	3558.6	4637.87	3574.51	0.646193	0.1066	6.06185	1.34565e-09	5.03174e-08
ENSMUSG00000033016	chr18	80649419	80756286	-	Nfatc1	protein_coding	Nfatc1	chr18:80649419-80756286	465.272	628.101	803.869	842.255	608.434	157.855	290.63	273.777	176.954	299.859	454.701	-1.48103	0.244402	-6.05981	1.36286e-09	5.08666e-08
ENSMUSG00000000942	chr6	52166650	52168733	-	Hoxa4	protein_coding	Hoxa4	chr6:52166650-52168733	104.155	84.8297	75.8671	88.2853	90.6983	384.06	264.209	163.119	239.408	212.249	170.688	1.5001	0.247721	6.05562	1.39881e-09	5.21122e-08
ENSMUSG00000009863	chr4	140688513	140706504	+	Sdhb	protein_coding	Sdhb	chr4:140688513-140706504	7829.45	7284.53	7261.45	7666.64	7946.81	10109.2	13028.2	11795.4	10392.1	12308.7	9562.24	0.601077	0.0993812	6.04819	1.46479e-09	5.43697e-08
ENSMUSG00000017929	chr2	167140363	167191103	-	B4galt5	protein_coding	B4galt5	chr2:167140363-167191103	461.16	365.49	357.544	324.787	342.008	756.728	935.301	881.169	537.368	886.931	584.849	1.10988	0.183501	6.04835	1.46337e-09	5.43697e-08
ENSMUSG00000064128	chr14	56764217	56812839	-	Cenpj	protein_coding	Cenpj	chr14:56764217-56812839	955.212	756.248	1143.66	985.316	838.329	206.676	314.409	275.416	541.271	325.148	634.168	-1.49131	0.246589	-6.04774	1.46894e-09	5.44237e-08
ENSMUSG00000036093	chr2	52287962	52314913	-	Arl5a	protein_coding	Arl5a	chr2:52287962-52314913	2769.7	2898.65	3371.24	2985.59	2688.83	1100.1	840.186	791.003	1869.73	947.445	2026.25	-1.4065	0.232598	-6.04693	1.47628e-09	5.45952e-08
ENSMUSG00000046574	chr7	44676986	44702305	-	Prr12	protein_coding	Prr12	chr7:44676986-44702305	381.674	287.88	247.779	299.01	287.211	515.877	1492.78	1118.06	632.351	1258.14	652.077	1.73727	0.287384	6.04513	1.49293e-09	5.51103e-08
ENSMUSG00000047126	chr11	86585176	86648391	-	Cltc	protein_coding	Cltc	chr11:86585176-86648391	7841.1	8413.48	10130.7	7995.3	7941.14	4102.6	5321.18	3035.32	4822	3674.17	6327.7	-1.01514	0.167967	-6.04367	1.50644e-09	5.55074e-08
ENSMUSG00000030213	chr6	136483164	136587860	+	Atf7ip	protein_coding	Atf7ip	chr6:136483164-136587860	2225.63	2287.69	2426.13	2638.25	1778.06	1174.96	1490.14	1342.66	1213.96	1275.3	1785.28	-0.807009	0.133581	-6.04136	1.52818e-09	5.62057e-08
ENSMUSG00000022967	chr16	91282125	91304329	+	Ifnar1	protein_coding	Ifnar1	chr16:91282125-91304329	1887.81	2132.47	2796.59	2318.62	2098.03	1002.46	1096.47	1084.45	1496.3	968.218	1688.14	-0.991958	0.164257	-6.03908	1.54999e-09	5.69042e-08
ENSMUSG00000046753	chr14	27203046	27230417	-	Ccdc66	protein_coding	Ccdc66	chr14:27203046-27230417	793.497	869.053	713.474	649.574	479.315	231.087	314.409	203.284	295.357	359.469	490.852	-1.3217	0.218893	-6.03811	1.55932e-09	5.71429e-08
ENSMUSG00000070803	chr4	120523768	120525017	+	Cited4	protein_coding	Cited4	chr4:120523768-120525017	190.494	278.855	246.165	367.318	401.844	5879.7	14225	3841.9	1746.12	636.748	2781.42	4.14808	0.687101	6.03708	1.56929e-09	5.74041e-08
ENSMUSG00000040124	chr1	163212476	163231238	-	Gorab	protein_coding	Gorab	chr1:163212476-163231238	1013.46	1359.98	1369.64	1254.04	1060.04	746.964	623.534	578.702	753.356	622.297	938.201	-0.865782	0.143473	-6.03447	1.5949e-09	5.82354e-08
ENSMUSG00000061273	chrX	55630871	55643429	-	Mmgt1	protein_coding	Mmgt1	chrX:55630871-55643429	1432.13	1535.96	1852.29	1732.84	1625.01	771.374	544.271	454.929	994.065	557.267	1150.01	-1.30006	0.215479	-6.03332	1.60621e-09	5.85427e-08
ENSMUSG00000030660	chr7	115936499	116042684	-	Pik3c2a	protein_coding	Pik3c2a	chr7:115936499-116042684	911.357	966.517	1456.81	1039.45	803.058	384.06	515.208	190.988	314.874	230.313	681.263	-1.67302	0.277346	-6.03223	1.6171e-09	5.88333e-08
ENSMUSG00000032254	chr9	61824561	61854056	-	Kif23	protein_coding	Kif23	chr9:61824561-61854056	2784.09	3134.19	2793.36	3067.43	2596.87	1775.46	1635.46	1598.4	2106.53	1495.68	2298.75	-0.739516	0.122654	-6.0293	1.64675e-09	5.98044e-08
ENSMUSG00000033031	chr16	48814547	48840068	+	Cip2a	protein_coding	Cip2a	chr16:48814547-48840068	1557.53	2248.89	2418.87	2051.18	2266.83	1201	1196.87	864.775	1126.78	1114.53	1604.73	-0.9398	0.155978	-6.02522	1.68882e-09	6.12218e-08
ENSMUSG00000067722	chr17	25403527	25406636	+	BC003965	protein_coding	BC003965	chr17:25403527-25406636	1234.1	1176.79	1200.96	1265.64	1393.23	2314.12	2940.65	2166.45	1831.99	2074.62	1759.86	0.850512	0.141231	6.02212	1.72152e-09	6.22956e-08
ENSMUSG00000042211	chr18	62637225	62681766	-	Fbxo38	protein_coding	Fbxo38	chr18:62637225-62681766	1874.11	2512.4	2271.17	2105.96	2167.31	1412.56	1025.13	922.153	1131.99	756.872	1617.97	-1.0601	0.176075	-6.02076	1.73595e-09	6.27053e-08
ENSMUSG00000039220	chr17	36227457	36243175	+	Ppp1r10	protein_coding	Ppp1r10	chr17:36227457-36243175	1787.77	1979.06	1788.53	1824.99	1629.42	950.385	594.471	950.023	1033.1	1057.63	1359.54	-0.969074	0.160982	-6.01976	1.74678e-09	6.29839e-08
ENSMUSG00000073400	chr17	37180465	37188725	+	Trim10	protein_coding	Trim10	chr17:37180465-37188725	149.38	151.611	167.069	168.193	239.343	2737.24	2433.37	1062.32	559.487	250.183	791.82	3.00629	0.4998	6.01499	1.79897e-09	6.47499e-08
ENSMUSG00000022427	chr15	79555061	79557601	+	Tomm22	protein_coding	Tomm22	chr15:79555061-79557601	2675.83	2598.14	2847.44	2772.29	2610.73	3840.6	4808.61	4005.01	3634.06	4458.14	3425.08	0.618487	0.102833	6.0145	1.80444e-09	6.48315e-08
ENSMUSG00000028825	chr4	134591846	134623483	+	Rhd	protein_coding	Rhd	chr4:134591846-134623483	176.104	224.708	123.486	233.279	330.041	2610.3	3228.64	1803.32	771.572	287.214	978.867	2.99877	0.498658	6.01368	1.81363e-09	6.5046e-08
ENSMUSG00000032436	chr9	114585903	114610917	-	Cmtm7	protein_coding	Cmtm7	chr9:114585903-114610917	1112.13	1084.74	1235.67	1096.16	1197.97	1757.56	2724	2130.38	1720.1	2190.23	1624.89	0.87598	0.145695	6.01241	1.82787e-09	6.54403e-08
ENSMUSG00000054115	chr15	9112072	9155511	-	Skp2	protein_coding	Skp2	chr15:9112072-9155511	4956.28	5232.37	5704.56	5435.67	5728.48	3324.72	2095.18	2243.5	3475.33	2489.19	4068.53	-0.989094	0.164687	-6.00591	1.90263e-09	6.79962e-08
ENSMUSG00000028614	chr4	107224980	107273543	+	Ndc1	protein_coding	Ndc1	chr4:107224980-107273543	2645.68	3595.34	3719.91	3493.39	3343.24	1858.46	1640.74	1963.16	2239.25	1976.18	2647.53	-0.793796	0.132176	-6.0056	1.9062e-09	6.80036e-08
ENSMUSG00000031503	chr8	11362804	11499287	+	Col4a2	protein_coding	Col4a2	chr8:11362804-11499287	2442.16	3576.38	4841.77	4220.3	3998.28	1446.73	1569.4	1924.64	1816.38	1937.34	2777.34	-1.1327	0.188628	-6.00493	1.91419e-09	6.81681e-08
ENSMUSG00000020044	chr10	86136235	86185370	+	Timp3	protein_coding	Timp3	chr10:86136235-86185370	2055.01	2482.62	1981.42	1921.66	2166.68	776.256	1355.39	651.655	755.958	1022.41	1516.91	-1.22163	0.203511	-6.00278	1.93966e-09	6.88325e-08
ENSMUSG00000031708	chr8	84298326	84321113	-	Tecr	protein_coding	Tecr	chr8:84298326-84321113	8398.88	8146.36	7899.06	8645.52	8283.78	12001.9	15963.5	15220	11183.2	13958.8	10970.1	0.723587	0.120537	6.00304	1.93657e-09	6.88325e-08
ENSMUSG00000032852	chr2	151684846	151716588	+	Rspo4	protein_coding	Rspo4	chr2:151684846-151716588	944.934	898.834	1102.49	1324.92	1290.56	2016.31	1926.09	2314.81	2395.39	1850.63	1606.5	0.917282	0.152869	6.00045	1.9677e-09	6.97049e-08
ENSMUSG00000023926	chr17	41122016	41151645	+	Rhag	protein_coding	Rhag	chr17:41122016-41151645	116.489	177.781	139.628	143.061	296.029	2716.08	1323.69	1065.6	843.134	255.602	707.71	2.82812	0.471724	5.99528	2.03135e-09	7.18335e-08
ENSMUSG00000055633	chr7	5054536	5056722	+	Zfp580	protein_coding	Zfp580	chr7:5054536-5056722	450.197	432.271	384.178	539.378	398.065	805.549	1104.4	969.695	683.095	846.288	661.311	0.997189	0.166347	5.99464	2.03939e-09	7.19919e-08
ENSMUSG00000064127	chrX	12541607	12628312	-	Med14	protein_coding	Med14	chrX:12541607-12628312	1263.57	1334.71	1537.52	1350.7	1216.24	815.313	597.113	424.6	698.708	673.779	991.225	-1.06397	0.177517	-5.9936	2.05247e-09	7.23273e-08
ENSMUSG00000026393	chr1	138410612	138547879	-	Nek7	protein_coding	Nek7	chr1:138410612-138547879	1250.55	1503.47	1824.04	1404.19	1470.7	882.036	795.27	664.77	676.589	478.69	1095.03	-1.09559	0.182829	-5.99242	2.0674e-09	7.27264e-08
ENSMUSG00000036873	chr3	145643768	145650584	+	2410004B18Rik	protein_coding	2410004B18Rik	chr3:145643768-145650584	883.948	990.883	941.075	1041.38	957.371	1513.46	1994.78	1471.35	1419.54	1592.32	1280.61	0.727523	0.121431	5.99122	2.08268e-09	7.31365e-08
ENSMUSG00000009281	chr6	48546629	48549723	-	Rarres2	protein_coding	Rarres2	chr6:48546629-48549723	167.882	64.9759	80.7097	78.619	93.8476	288.045	322.335	280.335	268.033	455.207	209.999	1.73034	0.28891	5.98921	2.10867e-09	7.39207e-08
ENSMUSG00000020687	chr11	104393570	104441309	-	Cdc27	protein_coding	Cdc27	chr11:104393570-104441309	2687.48	2798.48	3565.75	3299.42	2729.14	1741.29	1836.26	1554.96	2020.66	1791.02	2402.44	-0.754348	0.12599	-5.98735	2.13283e-09	7.4638e-08
ENSMUSG00000020792	chr11	116178826	116198059	-	Exoc7	protein_coding	Exoc7	chr11:116178826-116198059	2324.3	2201.06	2301.03	2497.12	2175.5	1666.43	1505.99	1714.8	1657.64	1681.74	1972.56	-0.480433	0.0802498	-5.98672	2.1412e-09	7.48014e-08
ENSMUSG00000036875	chr10	62782804	62809964	+	Dna2	protein_coding	Dna2	chr10:62782804-62809964	1951.54	1711.94	1953.98	1733.49	1868.76	1077.32	623.534	597.555	1042.21	875.19	1343.55	-1.12798	0.188438	-5.98595	2.1513e-09	7.50242e-08
ENSMUSG00000078656	chr11	101144532	101150375	+	Vps25	protein_coding	Vps25	chr11:101144532-101150375	2411.33	2308.45	2483.44	2402.39	2554.67	4463.88	6570.89	4260.76	4086.86	3884.61	3542.73	0.934707	0.156297	5.98033	2.22691e-09	7.75271e-08
ENSMUSG00000007411	chr12	111540956	111622655	+	Mark3	protein_coding	Mark3	chr12:111540956-111622655	4838.42	5206.2	5185.6	4971.04	4796.3	3409.34	2605.1	3102.53	3643.17	2779.11	4053.68	-0.68501	0.114593	-5.97777	2.26209e-09	7.86165e-08
ENSMUSG00000041483	chr1	136552638	136557791	+	Zfp281	protein_coding	Zfp281	chr1:136552638-136557791	2268.8	2377.94	2474.56	2308.95	2361.31	1454.87	1381.82	1432	1697.98	1764.83	1952.31	-0.606264	0.101429	-5.97722	2.26981e-09	7.87491e-08
ENSMUSG00000035443	chr9	26911005	26918632	+	Thyn1	protein_coding	Thyn1	chr9:26911005-26918632	2223.57	2260.62	2431.78	2463.61	2326.03	3114.79	3561.54	3418.93	3228.11	3935.19	2896.42	0.560393	0.0937638	5.97664	2.27785e-09	7.88924e-08
ENSMUSG00000020153	chr10	80084954	80092627	+	Ndufs7	protein_coding	Ndufs7	chr10:80084954-80092627	3739.99	3385.07	3724.75	3732.47	4262.82	6555.05	11382.1	8316.59	6202.5	7005.13	5830.65	1.06566	0.178423	5.97267	2.33403e-09	8.06997e-08
ENSMUSG00000018209	chr2	163912241	163997444	+	Stk4	protein_coding	Stk4	chr2:163912241-163997444	1790.51	1590.11	2001.6	1851.41	1733.98	1075.69	1120.25	654.934	909.492	879.705	1360.77	-0.955483	0.159997	-5.97189	2.34521e-09	8.09477e-08
ENSMUSG00000026455	chr1	134383268	134418756	+	Klhl12	protein_coding	Klhl12	chr1:134383268-134418756	1632.22	1624.4	1852.29	2043.45	1808.93	711.162	710.723	912.317	1182.73	633.135	1311.14	-1.10912	0.185735	-5.97152	2.35049e-09	8.09916e-08
ENSMUSG00000028798	chr4	129485752	129494441	-	Eif3i	protein_coding	Eif3i	chr4:129485752-129494441	4477.98	5019.39	5368.81	5558.75	5220.82	8141.74	10372.9	8660.04	7396.94	7801.74	6801.91	0.723834	0.121239	5.97032	2.36789e-09	8.14523e-08
ENSMUSG00000026686	chr1	167516805	167676310	+	Lmx1a	protein_coding	Lmx1a	chr1:167516805-167676310	25.3535	65.8784	31.4768	41.8872	90.6983	826.705	993.427	267.22	215.988	130.059	268.869	3.24881	0.544193	5.96996	2.37311e-09	8.14928e-08
ENSMUSG00000090112	chr10	11025173	11093339	+	Shprh	protein_coding	Shprh	chr10:11025173-11093339	742.79	860.029	956.41	900.252	790.461	416.607	523.135	413.944	463.203	568.105	663.494	-0.834771	0.139914	-5.9663	2.42693e-09	8.31998e-08
ENSMUSG00000001156	chr6	86624023	86646143	-	Mxd1	protein_coding	Mxd1	chr6:86624023-86646143	949.73	770.687	734.458	659.884	689.685	436.136	343.472	390.993	322.681	234.829	553.256	-1.14105	0.191347	-5.96328	2.47223e-09	8.46088e-08
ENSMUSG00000002365	chr17	5891603	5982229	+	Snx9	protein_coding	Snx9	chr17:5891603-5982229	1135.43	1031.49	1135.59	1006.58	1191.67	637.93	665.808	804.937	705.214	632.232	894.688	-0.671786	0.11266	-5.96294	2.47738e-09	8.46418e-08
ENSMUSG00000024083	chr17	64587999	64638911	-	Pja2	protein_coding	Pja2	chr17:64587999-64638911	3115.06	3298.43	3719.1	3245.29	3072.41	1982.14	1313.12	1354.95	1985.53	1939.15	2502.52	-0.938705	0.157507	-5.95975	2.52626e-09	8.6166e-08
ENSMUSG00000036040	chr2	26969390	26998993	+	Adamtsl2	protein_coding	Adamtsl2	chr2:26969390-26998993	178.845	319.465	199.353	157.882	165.021	27.6653	0	22.9514	0	18.0638	108.925	-3.84415	0.645267	-5.95746	2.56192e-09	8.7235e-08
ENSMUSG00000031209	chrX	95498964	95618091	+	Heph	protein_coding	Heph	chrX:95498964-95618091	1475.99	1521.52	1618.23	1554.98	1182.23	642.812	731.86	423.781	875.662	634.941	1066.2	-1.15484	0.193916	-5.95536	2.59493e-09	8.82102e-08
ENSMUSG00000018412	chr11	104224054	104359687	-	Kansl1	protein_coding	Kansl1	chr11:104224054-104359687	2376.38	2437.5	2518.95	2279.95	2098.03	1515.08	1582.61	1574.63	1776.05	1478.52	1963.77	-0.562962	0.0946556	-5.94748	2.72305e-09	9.21927e-08
ENSMUSG00000021224	chr12	83840807	83968708	-	Numb	protein_coding	Numb	chr12:83840807-83968708	1077.87	920.493	952.374	888.653	1104.13	624.911	700.155	574.604	612.834	614.168	807.019	-0.667019	0.112155	-5.94731	2.72578e-09	9.21927e-08
ENSMUSG00000078684	chr3	88682522	88732894	+	5830417I10Rik	unprocessed_pseudogene	5830417I10Rik	chr3:88682522-88732894	98.6733	94.7566	128.328	115.995	109.594	30.9201	31.7051	27.8695	57.2498	28.902	72.3994	-1.63667	0.275192	-5.94736	2.72497e-09	9.21927e-08
ENSMUSG00000030042	chr6	82598832	82629910	-	Pole4	protein_coding	Pole4	chr6:82598832-82629910	1175.17	1318.47	1243.74	1211.51	1144.44	1895.89	1640.74	1788.57	1897.05	1632.06	1494.76	0.540417	0.0909049	5.94486	2.76697e-09	9.34293e-08
ENSMUSG00000041560	chr7	15670107	15679999	-	Nop53	protein_coding	Nop53	chr7:15670107-15679999	3696.82	3244.29	3366.4	3338.09	3563.69	4992.78	5326.46	5487.84	4395.23	4923.28	4233.49	0.545613	0.0918229	5.94202	2.81533e-09	9.49033e-08
ENSMUSG00000023967	chr17	46421911	46439836	+	Mrps18a	protein_coding	Mrps18a	chr17:46421911-46439836	2623.75	2192.04	2380.94	2433.32	2352.49	3886.16	5609.17	4396.83	3397.26	4413.88	3368.58	0.855981	0.144073	5.9413	2.82774e-09	9.51627e-08
ENSMUSG00000026103	chr1	52202606	52272391	-	Gls	protein_coding	Gls	chr1:52202606-52272391	1275.21	1527.84	1298.62	1429.32	1408.34	924.347	766.207	643.458	904.287	827.321	1100.5	-0.772375	0.130013	-5.94077	2.83685e-09	9.53105e-08
ENSMUSG00000024661	chr19	9957961	9962462	+	Fth1	protein_coding	Fth1	chr19:9957961-9962462	15319.7	15374.9	14291.3	15606.5	16110.3	67776.8	108506	46185.5	31549.9	29349.1	36007	1.88525	0.317356	5.94049	2.84167e-09	9.5314e-08
ENSMUSG00000029405	chr5	92200004	92231578	-	G3bp2	protein_coding	G3bp2	chr5:92200004-92231578	9077.94	9845.66	11702.1	10534.3	9457.19	6501.35	6866.8	5162.42	6414.58	6382.83	8194.52	-0.692759	0.11664	-5.93928	2.86278e-09	9.58626e-08
ENSMUSG00000038793	chr1	180762586	180765965	+	Lefty1	protein_coding	Lefty1	chr1:180762586-180765965	0	0	3.22839	1.28884	0.629849	29.2927	84.547	35.2467	40.3351	9.93507	20.4504	5.26966	0.887686	5.9364	2.91343e-09	9.73973e-08
ENSMUSG00000046201	chr17	3165253	3249134	+	Scaf8	protein_coding	Scaf8	chr17:3165253-3249134	1786.4	1630.72	1545.59	1638.11	1655.87	864.135	620.892	846.742	932.912	1118.15	1263.95	-0.908351	0.153129	-5.93194	2.99383e-09	9.99198e-08
ENSMUSG00000040532	chr5	135038005	135041029	+	Abhd11	protein_coding	Abhd11	chr5:135038005-135041029	422.102	311.343	329.296	404.695	392.396	872.271	1149.31	759.854	603.726	726.163	597.116	1.13849	0.192083	5.92705	3.08416e-09	1.02765e-07
ENSMUSG00000030726	chr7	99731317	99770772	-	Pold3	protein_coding	Pold3	chr7:99731317-99770772	3010.22	2668.53	3271.16	3104.16	2964.7	2258.79	1741.14	1922.18	1950.4	1768.44	2465.97	-0.639259	0.107928	-5.92301	3.16093e-09	1.04976e-07
ENSMUSG00000046962	chr16	97748634	97763822	-	Zbtb21	protein_coding	Zbtb21	chr16:97748634-97763822	796.238	838.37	619.85	724.326	777.864	431.254	491.429	469.683	444.987	390.177	598.418	-0.75825	0.128016	-5.92308	3.15965e-09	1.04976e-07
ENSMUSG00000029217	chr5	72913058	73025802	-	Tec	protein_coding	Tec	chr5:72913058-73025802	85.6539	53.2442	71.0245	68.9528	56.6864	278.281	118.894	197.546	281.045	168.896	138.022	1.64211	0.277314	5.9215	3.1901e-09	1.05771e-07
ENSMUSG00000038252	chr6	125144969	125168664	-	Ncapd2	protein_coding	Ncapd2	chr6:125144969-125168664	9038.88	9039.78	10951.5	9924.04	10548.1	6405.34	6245.91	7326.41	6920.73	6361.16	8276.18	-0.573276	0.0968499	-5.91922	3.23469e-09	1.07074e-07
ENSMUSG00000021054	chr12	75761022	75782503	-	Sgpp1	protein_coding	Sgpp1	chr12:75761022-75782503	436.492	499.051	489.101	513.601	480.575	247.361	97.7575	103.281	222.494	145.413	323.513	-1.56504	0.264502	-5.91692	3.28016e-09	1.08401e-07
ENSMUSG00000113836	chr13	62163418	62198800	+	Gm3325	transcribed_processed_pseudogene	Gm3325	chr13:62163418-62198800	171.308	292.392	213.074	226.835	196.513	99.2697	60.7682	45.9027	67.6589	28.902	140.262	-1.88265	0.318256	-5.91552	3.30836e-09	1.09154e-07
ENSMUSG00000056153	chr18	88883292	88945605	-	Socs6	protein_coding	Socs6	chr18:88883292-88945605	1356.07	1636.13	1685.22	1743.15	1394.49	1026.87	731.86	914.776	970.645	794.806	1225.4	-0.813841	0.137605	-5.91434	3.33212e-09	1.09759e-07
ENSMUSG00000018293	chr11	70542675	70545470	-	Pfn1	protein_coding	Pfn1	chr11:70542675-70545470	32945.2	30841	35765.7	34299.2	35964.4	54975.9	88586.8	67961.5	51716.1	60674.4	49373	0.931574	0.15754	5.91324	3.35442e-09	1.10313e-07
ENSMUSG00000058388	chr3	103875425	103914806	+	Phtf1	protein_coding	Phtf1	chr3:103875425-103914806	1758.3	1747.13	2019.36	1842.39	1706.26	1020.36	702.797	929.531	1249.09	862.545	1383.78	-0.926664	0.156726	-5.91263	3.36678e-09	1.1054e-07
ENSMUSG00000032745	chr13	111562213	111626645	-	Gpbp1	protein_coding	Gpbp1	chr13:111562213-111626645	4318.33	4419.27	4806.26	4171.96	3877.35	2883.7	2697.58	1936.11	2529.4	2657.18	3429.71	-0.76645	0.129757	-5.90682	3.48766e-09	1.14323e-07
ENSMUSG00000066705	chr9	45281482	45307457	+	Fxyd6	protein_coding	Fxyd6	chr9:45281482-45307457	3569.37	3207.29	3018.54	3100.3	2826.13	4950.47	4216.78	5470.62	4823.3	4811.28	3999.41	0.627592	0.106266	5.90585	3.50836e-09	1.14815e-07
ENSMUSG00000021268	chr12	109506883	109538160	+	Meg3	lncRNA	Meg3	chr12:109506883-109538160	2285.25	1857.23	1187.24	1434.48	1730.2	3731.56	6856.23	3073.02	4524.04	7171.32	3385.06	1.57746	0.267156	5.90464	3.53425e-09	1.15289e-07
ENSMUSG00000037572	chr14	47478400	47514314	-	Wdhd1	protein_coding	Wdhd1	chr14:47478400-47514314	2467.52	2484.43	3239.69	2947.57	2714.02	1913.79	1212.72	1192.65	1125.48	1026.93	2032.48	-1.09908	0.186136	-5.9047	3.53283e-09	1.15289e-07
ENSMUSG00000021062	chr12	76844733	76869682	-	Rab15	protein_coding	Rab15	chr12:76844733-76869682	309.724	300.514	556.09	421.45	386.098	148.091	203.441	168.857	156.136	159.864	281.026	-1.24607	0.211155	-5.90121	3.60856e-09	1.17523e-07
ENSMUSG00000078350	chr4	154104926	154110687	-	Smim1	protein_coding	Smim1	chr4:154104926-154110687	141.158	220.196	146.085	201.703	246.271	3052.95	9493.04	1737.75	1158.01	512.108	1690.93	4.06109	0.688514	5.89834	3.67174e-09	1.19388e-07
ENSMUSG00000028134	chr3	119512390	119577453	-	Ptbp2	protein_coding	Ptbp2	chr3:119512390-119577453	3811.94	4396.71	4811.91	4310.51	3973.09	2600.54	1825.69	2268.91	2906.73	2324.81	3323.08	-0.83565	0.141689	-5.89777	3.68455e-09	1.1942e-07
ENSMUSG00000038811	chr11	95728041	95736560	+	Gngt2	protein_coding	Gngt2	chr11:95728041-95736560	51.3923	45.1222	63.7607	67.6639	51.6476	149.718	491.429	173.775	163.943	207.733	146.619	2.07211	0.351333	5.89785	3.68277e-09	1.1942e-07
ENSMUSG00000028398	chr4	75195590	75196542	-	Dmac1	protein_coding	Dmac1	chr4:75195590-75196542	1243.69	1303.13	1210.65	1148.35	1162.07	1879.61	3078.04	2232.02	1880.14	2795.37	1793.31	0.96655	0.163983	5.89421	3.76489e-09	1.21828e-07
ENSMUSG00000021716	chr13	104953684	104975782	+	Srek1ip1	protein_coding	Srek1ip1	chr13:104953684-104975782	699.621	751.736	641.642	663.751	516.476	1158.69	2219.36	1221.34	1299.83	1653.74	1082.62	1.2044	0.20444	5.89118	3.83443e-09	1.23682e-07
ENSMUSG00000027296	chr2	119572817	119581744	+	Itpka	protein_coding	Itpka	chr2:119572817-119581744	32.8911	25.2684	14.5277	22.5546	45.979	294.554	700.155	143.446	109.295	91.222	147.989	3.23357	0.548881	5.8912	3.83393e-09	1.23682e-07
ENSMUSG00000031626	chr8	45960824	46280943	+	Sorbs2	protein_coding	Sorbs2	chr8:45960824-46280943	524.887	349.246	244.55	400.184	272.725	26.038	10.5684	70.4935	36.4317	111.995	204.712	-2.77395	0.470888	-5.8909	3.84098e-09	1.23695e-07
ENSMUSG00000003227	chr10	58436610	58511476	-	Edar	protein_coding	Edar	chr10:58436610-58511476	7.53754	101.074	138.821	27.0656	125.34	0	0	2.45908	0	0	40.2297	-6.84438	1.16197	-5.89035	3.85384e-09	1.23912e-07
ENSMUSG00000112071	chr12	32146611	32173701	-	5430401H09Rik	lncRNA	5430401H09Rik	chr12:32146611-32173701	10.2785	8.12199	1.61419	0.644418	6.29849	92.7602	298.557	53.28	49.443	39.7403	56.0738	4.29789	0.729856	5.88869	3.89275e-09	1.24964e-07
ENSMUSG00000027472	chr2	152850809	152857347	-	Pdrg1	protein_coding	Pdrg1	chr2:152850809-152857347	1482.15	1456.54	1393.05	1460.25	1470.07	2126.98	2404.31	2864	1969.92	2426.87	1905.41	0.700189	0.118922	5.88778	3.91422e-09	1.25454e-07
ENSMUSG00000027363	chr2	126549262	126601217	+	Usp8	protein_coding	Usp8	chr2:126549262-126601217	1645.24	1767.89	2004.83	1881.06	2160.38	997.579	575.976	971.335	1129.38	843.578	1397.72	-1.06258	0.180544	-5.88544	3.96999e-09	1.2704e-07
ENSMUSG00000002064	chr11	78136571	78146322	+	Sdf2	protein_coding	Sdf2	chr11:78136571-78146322	674.267	713.833	799.026	896.386	813.135	1178.22	1461.08	1227.08	1224.37	1496.58	1048.4	0.756084	0.128491	5.88434	3.99641e-09	1.27683e-07
ENSMUSG00000042515	chrX	138110790	138139084	+	Pwwp3b	protein_coding	Pwwp3b	chrX:138110790-138139084	1652.78	1587.4	1724.77	1613.62	1628.79	701.397	816.407	710.673	915.997	1168.73	1252.06	-0.926096	0.157413	-5.88323	4.02345e-09	1.28344e-07
ENSMUSG00000029551	chr5	139809346	139812640	-	Psmg3	protein_coding	Psmg3	chr5:139809346-139812640	1135.43	1026.98	1142.04	1208.93	1069.48	1889.38	3030.48	2437.76	1954.3	1738.64	1663.34	0.983054	0.167109	5.88269	4.03644e-09	1.28555e-07
ENSMUSG00000032381	chr9	66033892	66046237	+	Ciao2a	protein_coding	Ciao2a	chr9:66033892-66046237	3173.99	2920.31	2843.4	2989.46	2841.25	4151.43	3809.9	4257.48	4168.83	3783.46	3493.95	0.450349	0.0765781	5.88092	4.08e-09	1.29738e-07
ENSMUSG00000007080	chr5	110434171	110485340	+	Pole	protein_coding	Pole	chr5:110434171-110485340	1674.7	1757.96	1902.33	1681.29	1592.89	922.72	689.587	914.776	1056.52	1149.76	1334.25	-0.857881	0.145887	-5.88046	4.09126e-09	1.29891e-07
ENSMUSG00000020660	chr12	4004950	4010642	+	Pomc	protein_coding	Pomc	chr12:4004950-4010642	67.1526	74.9028	50.04	59.9309	49.7581	157.855	301.199	153.282	132.716	315.213	136.205	1.80966	0.308126	5.87312	4.27664e-09	1.35563e-07
ENSMUSG00000042444	chr9	70506295	70564456	-	Mindy2	protein_coding	Mindy2	chr9:70506295-70564456	130.194	140.781	128.328	147.572	158.092	320.592	430.661	283.613	290.153	229.41	225.94	1.12606	0.191854	5.86937	4.37463e-09	1.38236e-07
ENSMUSG00000055932	chr8	92040152	92395067	+	Fto	protein_coding	Fto	chr8:92040152-92395067	3683.8	3757.78	3594	3460.53	3654.39	2551.72	2280.13	2445.96	2757.1	2067.4	3025.28	-0.584642	0.0996077	-5.86944	4.37263e-09	1.38236e-07
ENSMUSG00000021760	chr13	113179286	113182944	-	Gpx8	protein_coding	Gpx8	chr13:113179286-113182944	1614.4	1585.59	1313.15	1424.81	1471.96	2262.05	2052.91	2316.45	2357.65	2767.37	1916.63	0.667862	0.113811	5.86815	4.40679e-09	1.39034e-07
ENSMUSG00000002871	chr6	88879232	88889213	+	Tpra1	protein_coding	Tpra1	chr6:88879232-88889213	851.057	938.541	848.259	826.789	890.607	1814.52	1286.7	1453.31	1338.87	1315.04	1156.37	0.727433	0.12402	5.86543	4.47962e-09	1.41111e-07
ENSMUSG00000042607	chr6	5383385	5433022	+	Asb4	protein_coding	Asb4	chr6:5383385-5433022	18340.2	19078.6	20507.5	22070	19115.3	11440.4	9886.72	9884.66	12986.6	14022.9	15733.3	-0.767252	0.130875	-5.86247	4.56045e-09	1.43434e-07
ENSMUSG00000055681	chr8	70755167	70765640	+	Cope	protein_coding	Cope	chr8:70755167-70765640	5013.84	4535.68	4433.38	4862.78	4903.38	7010.72	9065.02	7987.08	6467.93	7177.64	6145.74	0.666353	0.113738	5.85866	4.66627e-09	1.46306e-07
ENSMUSG00000103828	chr11	18955606	18956473	-	2610001A08Rik	TEC	2610001A08Rik	chr11:18955606-18956473	10.9637	0.902444	14.5277	9.02186	6.92834	37.4296	76.6207	64.7557	59.8521	62.32	34.3322	2.81623	0.48069	5.85872	4.66439e-09	1.46306e-07
ENSMUSG00000032386	chr9	65736211	65816076	-	Trip4	protein_coding	Trip4	chr9:65736211-65816076	1173.12	1128.96	1146.88	1139.33	1005.87	709.534	673.734	732.804	771.572	832.74	931.454	-0.582964	0.0995192	-5.8578	4.69032e-09	1.46833e-07
ENSMUSG00000023791	chr16	31903233	31918558	-	Pigx	protein_coding	Pigx	chr16:31903233-31918558	1544.51	1703.81	1662.62	1709	1451.17	2397.12	3403.02	2488.58	2448.73	2845.04	2165.36	0.749375	0.127974	5.85566	4.7512e-09	1.48508e-07
ENSMUSG00000073423	chr17	33848063	33850753	+	Zfp414	protein_coding	Zfp414	chr17:33848063-33850753	1170.37	1067.59	1108.95	1100.67	1032.32	1612.73	2145.38	1641.02	1556.15	1799.15	1423.43	0.672887	0.114923	5.85511	4.76696e-09	1.4877e-07
ENSMUSG00000026475	chr1	153616094	153621214	+	Rgs16	protein_coding	Rgs16	chr1:153616094-153621214	211.051	244.562	113.801	212.658	182.026	47.1938	15.8526	64.7557	44.2385	65.9328	120.207	-1.97417	0.337431	-5.85059	4.89824e-09	1.52632e-07
ENSMUSG00000030058	chr6	87864795	87890577	+	Copg1	protein_coding	Copg1	chr6:87864795-87890577	8548.26	7738.46	8247.72	8541.76	7990.9	4773.08	2737.21	4458.3	4928.69	3165.68	6113.01	-1.03283	0.176622	-5.84766	4.98526e-09	1.55104e-07
ENSMUSG00000020644	chr12	25143797	25147139	-	Id2	protein_coding	Id2	chr12:25143797-25147139	7965.12	8179.75	7864.35	8385.81	7774.23	12840	14877.6	10762.6	12713.4	16794.8	10815.8	0.759077	0.129825	5.84691	5.00796e-09	1.5557e-07
ENSMUSG00000034088	chr1	93333661	93406537	-	Hdlbp	protein_coding	Hdlbp	chr1:93333661-93406537	5979.33	6812.55	6830.46	6762.53	6972.43	3858.5	4922.22	4666.51	3805.81	3739.2	5434.95	-0.668962	0.114441	-5.8455	5.05053e-09	1.56412e-07
ENSMUSG00000089809	chr5	99365284	99876921	-	Rasgef1b	protein_coding	Rasgef1b	chr5:99365284-99876921	801.72	990.883	1107.34	888.653	649.375	180.638	113.61	317.221	94.9827	356.759	550.118	-2.05088	0.350841	-5.84561	5.04715e-09	1.56412e-07
ENSMUSG00000027845	chr3	103707920	103716760	-	Dclre1b	protein_coding	Dclre1b	chr3:103707920-103716760	430.325	400.685	424.533	473.647	447.823	711.162	869.249	936.908	739.043	622.297	605.567	0.830931	0.142172	5.84457	5.07894e-09	1.5681e-07
ENSMUSG00000032998	chr4	119394200	119486316	+	Foxj3	protein_coding	Foxj3	chr4:119394200-119486316	853.113	1116.32	1078.28	1060.71	1066.33	328.729	665.808	336.074	499.635	361.275	736.629	-1.24862	0.213632	-5.84473	5.07377e-09	1.5681e-07
ENSMUSG00000021728	chr13	117345071	117410951	+	Emb	protein_coding	Emb	chr13:117345071-117410951	1645.92	1691.18	2577.06	2149.13	1934.27	917.838	1059.48	1104.94	698.708	1056.73	1483.53	-1.04725	0.179521	-5.83361	5.42402e-09	1.67209e-07
ENSMUSG00000046324	chr19	29585613	29625815	-	Ermp1	protein_coding	Ermp1	chr19:29585613-29625815	617.393	1004.42	1393.86	835.166	1019.1	341.748	422.735	388.534	486.624	366.694	687.627	-1.27988	0.219438	-5.83252	5.45976e-09	1.68054e-07
ENSMUSG00000047248	chr7	100021439	100119359	+	C2cd3	protein_coding	C2cd3	chr7:100021439-100119359	1429.39	1415.03	1432.6	1321.06	1157.66	829.96	845.47	691.82	517.851	746.034	1038.69	-0.899149	0.154207	-5.83078	5.51688e-09	1.69554e-07
ENSMUSG00000026655	chr2	3571524	3783179	+	Fam107b	protein_coding	Fam107b	chr2:3571524-3783179	2075.56	2175.79	2080.7	2269.64	2104.33	1383.27	1381.82	1157.4	1129.38	837.256	1659.51	-0.866024	0.148589	-5.82831	5.59903e-09	1.71817e-07
ENSMUSG00000040794	chr2	90716203	90720869	+	C1qtnf4	protein_coding	C1qtnf4	chr2:90716203-90720869	136.361	86.6346	78.2884	114.062	106.445	323.847	491.429	256.564	196.471	301.665	209.177	1.57795	0.270884	5.82521	5.70412e-09	1.74776e-07
ENSMUSG00000068921	chr3	88828109	88858488	-	Dap3	protein_coding	Dap3	chr3:88828109-88858488	2763.54	2884.21	2824.03	2998.48	2878.41	3804.8	4045.05	4152.56	3824.03	3556.76	3373.19	0.433308	0.074419	5.82255	5.79575e-09	1.77315e-07
ENSMUSG00000018770	chr2	73738790	73741670	-	Atp5g3	protein_coding	Atp5g3	chr2:73738790-73741670	13714.2	14293.8	14886.9	13590.1	14165.9	22280.4	35335.4	24723.5	20992.5	25942.3	19992.5	0.871465	0.1497	5.82142	5.83494e-09	1.78244e-07
ENSMUSG00000068747	chr3	108191397	108268827	+	Sort1	protein_coding	Sort1	chr3:108191397-108268827	1496.54	1312.15	1509.27	1467.98	1454.95	857.625	1062.12	887.726	971.946	750.55	1177.09	-0.682136	0.117186	-5.82099	5.85003e-09	1.78435e-07
ENSMUSG00000038695	chr7	44117403	44121086	+	Josd2	protein_coding	Josd2	chr7:44117403-44121086	945.619	882.59	784.498	972.427	822.583	3785.27	8306.74	2924.66	1861.92	1955.4	2324.17	2.09426	0.360001	5.81738	5.97775e-09	1.82055e-07
ENSMUSG00000018548	chr11	87017902	87111509	+	Trim37	protein_coding	Trim37	chr11:87017902-87111509	1839.16	2264.23	2443.08	2468.77	2462.08	1349.09	1104.4	1500.86	1327.16	1006.15	1776.5	-0.866945	0.149034	-5.8171	5.98778e-09	1.82086e-07
ENSMUSG00000047844	chrX	135039744	135041192	+	Bex4	protein_coding	Bex4	chrX:135039744-135041192	97.988	105.586	99.2729	109.551	100.146	221.323	372.535	193.447	196.471	241.151	173.747	1.24089	0.213464	5.81314	6.13106e-09	1.86163e-07
ENSMUSG00000005682	chr10	128139203	128157222	+	Pan2	protein_coding	Pan2	chr10:128139203-128157222	2273.6	2320.18	2248.57	2402.39	2358.79	1467.89	1175.73	1248.39	1746.12	1422.52	1866.42	-0.7151	0.123059	-5.81101	6.20964e-09	1.88266e-07
ENSMUSG00000020023	chr10	94147885	94426818	+	Tmcc3	protein_coding	Tmcc3	chr10:94147885-94426818	114.434	157.025	169.49	117.284	245.641	19.5285	2.64209	45.9027	31.2272	11.7414	91.4916	-2.79924	0.481781	-5.81019	6.24037e-09	1.88914e-07
ENSMUSG00000070576	chr5	111565307	111604899	+	Mn1	protein_coding	Mn1	chr5:111565307-111604899	980.566	693.979	602.094	588.354	504.509	1350.72	3661.94	1623.81	1760.43	2153.2	1391.96	1.64533	0.283437	5.80492	6.43954e-09	1.94651e-07
ENSMUSG00000000938	chr6	52208176	52217834	-	Hoxa10	protein_coding	Hoxa10	chr6:52208176-52217834	4099.05	4959.83	5338.95	5334.49	5724.7	2209.97	1767.56	2935.32	2401.89	3170.19	3794.2	-1.026	0.176774	-5.80402	6.47423e-09	1.95407e-07
ENSMUSG00000038412	chr9	121677628	121687428	-	Higd1a	protein_coding	Higd1a	chr9:121677628-121687428	705.103	797.76	764.321	772.013	868.562	1301.9	1754.35	1288.56	1220.46	1202.14	1067.52	0.787949	0.135767	5.80367	6.48805e-09	1.95532e-07
ENSMUSG00000031328	chrX	73267066	73293426	-	Flna	protein_coding	Flna	chrX:73267066-73293426	18118.2	16635.6	21421.2	19084.4	17490.9	11394.9	12573.7	10045.3	13093.3	10220.5	15007.8	-0.694457	0.119793	-5.79716	6.74485e-09	2.02969e-07
ENSMUSG00000045817	chr17	84491358	84495375	-	Zfp36l2	protein_coding	Zfp36l2	chr17:84491358-84495375	1491.75	1533.25	1639.21	1752.82	1401.41	829.96	586.545	860.676	887.373	1024.22	1200.72	-0.894561	0.154318	-5.79688	6.7562e-09	2.03008e-07
ENSMUSG00000045312	chr13	94194303	94331917	+	Lhfpl2	protein_coding	Lhfpl2	chr13:94194303-94331917	2751.2	2705.53	2489.89	2314.11	3047.84	1762.44	953.796	1203.31	1462.47	1331.3	2002.19	-0.985914	0.170203	-5.79257	6.93171e-09	2.07972e-07
ENSMUSG00000070003	chr8	71050139	71061522	-	Ssbp4	protein_coding	Ssbp4	chr8:71050139-71061522	3141.1	2916.7	2733.64	3287.82	3345.76	4823.53	7717.56	6830.49	4971.63	5140.95	4490.92	0.934056	0.16126	5.79225	6.94512e-09	2.08065e-07
ENSMUSG00000021466	chr13	63656141	63721412	-	Ptch1	protein_coding	Ptch1	chr13:63656141-63721412	816.11	1224.62	1237.28	906.052	781.013	209.931	486.145	260.662	288.851	469.658	668.032	-1.5368	0.265465	-5.78907	7.07764e-09	2.11721e-07
ENSMUSG00000025289	chrX	154106913	154123750	-	Prdx4	protein_coding	Prdx4	chrX:154106913-154123750	4044.23	4465.29	4254.21	4308.58	4142.52	5453.32	6959.28	6455.07	6509.57	7876.71	5446.88	0.648671	0.112098	5.78664	7.1808e-09	2.14489e-07
ENSMUSG00000021361	chr13	41169767	41176062	+	Tmem14c	protein_coding	Tmem14c	chr13:41169767-41176062	2596.34	2673.04	2618.22	2821.26	2812.28	11722	21879.2	8646.93	5714.58	5075.92	6655.97	1.97147	0.34075	5.78569	7.22131e-09	2.15381e-07
ENSMUSG00000063065	chr7	126358772	126364991	+	Mapk3	protein_coding	Mapk3	chr7:126358772-126364991	1110.07	927.712	1232.44	1142.55	1292.45	1943.08	2150.66	1959.88	1802.07	1647.42	1520.83	0.733911	0.126888	5.78393	7.29759e-09	2.17335e-07
ENSMUSG00000034566	chr11	115306514	115310788	-	Atp5h	protein_coding	Atp5h	chr11:115306514-115310788	2243.45	2245.28	2117.82	2205.84	2082.91	3739.7	7535.25	4421.42	3610.64	5093.98	3529.63	1.16242	0.200985	5.78361	7.31164e-09	2.17433e-07
ENSMUSG00000006932	chr9	120758281	120789573	+	Ctnnb1	protein_coding	Ctnnb1	chr9:120758281-120789573	26003.8	27559.7	27745.6	25905.6	24989.3	16729.4	12539.4	16688.9	18564.6	17456.8	21418.3	-0.689074	0.119259	-5.77796	7.56105e-09	2.24189e-07
ENSMUSG00000061731	chr15	52927433	53209555	-	Ext1	protein_coding	Ext1	chr15:52927433-53209555	2010.47	2258.82	2257.45	1651.64	1976.47	916.21	1144.03	1193.47	1327.16	901.382	1563.71	-0.889377	0.153919	-5.77819	7.55063e-09	2.24189e-07
ENSMUSG00000034998	chr17	88748138	88797961	+	Foxn2	protein_coding	Foxn2	chr17:88748138-88797961	383.044	372.709	412.427	474.292	301.698	183.893	240.431	160.66	163.943	129.156	282.225	-1.16644	0.201956	-5.77574	7.66156e-09	2.26836e-07
ENSMUSG00000036639	chr5	140307410	140323892	+	Nudt1	protein_coding	Nudt1	chr5:140307410-140323892	1059.37	993.591	944.303	994.982	1086.49	1461.38	1833.61	1825.45	1363.59	1716.06	1327.88	0.690469	0.119572	5.77451	7.71764e-09	2.28162e-07
ENSMUSG00000023022	chr15	99676350	99773337	-	Lima1	protein_coding	Lima1	chr15:99676350-99773337	3156.86	3246.99	3689.24	3804.65	3335.68	1947.96	2383.17	1921.36	2247.06	2443.12	2817.61	-0.656057	0.113653	-5.77245	7.81277e-09	2.30637e-07
ENSMUSG00000032096	chr9	44652860	44679142	-	Arcn1	protein_coding	Arcn1	chr9:44652860-44679142	5515.42	6336.96	6606.9	5773.34	5727.22	3321.47	1619.6	2065.62	3502.65	2041.21	4251.04	-1.25484	0.217446	-5.77079	7.88987e-09	2.31896e-07
ENSMUSG00000052560	chr15	90371685	90563635	-	Cpne8	protein_coding	Cpne8	chr15:90371685-90563635	21.9274	47.8295	49.2329	80.5523	58.576	148.091	396.314	161.479	307.067	191.476	146.255	2.21391	0.383625	5.77103	7.87902e-09	2.31896e-07
ENSMUSG00000079470	chr1	78635754	78649229	+	Utp14b	protein_coding	Utp14b	chr1:78635754-78649229	447.456	355.563	451.974	400.828	302.958	162.737	243.073	170.496	173.051	205.024	291.316	-1.04789	0.181582	-5.7709	7.88471e-09	2.31896e-07
ENSMUSG00000043510	chr5	110976935	110987643	-	Hscb	protein_coding	Hscb	chr5:110976935-110987643	398.119	342.929	405.97	419.516	364.683	812.059	1743.78	930.35	655.771	1018.8	709.198	1.41439	0.245159	5.76927	7.96139e-09	2.33657e-07
ENSMUSG00000027291	chr2	120146941	120183618	-	Vps39	protein_coding	Vps39	chr2:120146941-120183618	1624.68	1416.84	1363.19	1257.26	1233.25	716.044	877.175	562.309	863.952	659.328	1057.4	-0.911361	0.158003	-5.768	8.02167e-09	2.35085e-07
ENSMUSG00000063320	chr10	82455684	82459062	-	1190007I07Rik	protein_coding	1190007I07Rik	chr10:82455684-82459062	201.458	200.343	177.561	208.147	197.773	393.824	1019.85	495.094	430.675	481.399	380.612	1.51053	0.261905	5.76746	8.04729e-09	2.35494e-07
ENSMUSG00000030717	chr7	126222420	126224848	-	Nupr1	protein_coding	Nupr1	chr7:126222420-126224848	7.53754	9.92688	2.42129	14.8216	8.81789	193.657	594.471	68.0344	31.2272	33.418	96.4333	4.39035	0.761294	5.76696	8.07119e-09	2.35852e-07
ENSMUSG00000032883	chr1	78635541	78685460	+	Acsl3	protein_coding	Acsl3	chr1:78635541-78685460	2943.75	3482.53	3652.92	3514.66	4067.57	1983.77	1038.34	1494.3	2033.67	1733.22	2594.47	-1.09074	0.189298	-5.762	8.31229e-09	2.42546e-07
ENSMUSG00000033396	chr2	121884000	121948867	-	Spg11	protein_coding	Spg11	chr2:121884000-121948867	413.88	440.393	631.15	352.497	343.268	141.581	126.821	154.102	55.9487	177.025	283.666	-1.72916	0.300115	-5.76166	8.32897e-09	2.42682e-07
ENSMUSG00000030759	chr7	113113040	113170718	+	Far1	protein_coding	Far1	chr7:113113040-113170718	2699.12	2951.89	3201.75	2426.23	2127.63	1456.5	1677.73	941.826	1128.08	1064.86	1967.56	-1.10004	0.19094	-5.76119	8.35209e-09	2.43005e-07
ENSMUSG00000014426	chr17	12446507	12537683	-	Map3k4	protein_coding	Map3k4	chr17:12446507-12537683	1686.35	1698.4	1837.76	1567.23	1655.87	794.158	1284.06	939.367	862.651	857.126	1318.3	-0.839268	0.145719	-5.75949	8.43701e-09	2.44419e-07
ENSMUSG00000021806	chr14	19801332	19861855	+	Nid2	protein_coding	Nid2	chr14:19801332-19861855	4257.34	4264.05	4518.94	4414.27	4339.66	1446.73	816.407	1833.65	2528.1	1629.35	3004.85	-1.39888	0.242872	-5.75973	8.42499e-09	2.44419e-07
ENSMUSG00000030729	chr7	99876600	99928074	+	Pgm2l1	protein_coding	Pgm2l1	chr7:99876600-99928074	204.884	259.904	192.089	230.057	216.668	424.744	660.523	440.175	348.704	522.043	349.979	1.11305	0.193249	5.75965	8.42892e-09	2.44419e-07
ENSMUSG00000031561	chr8	48680716	49296986	-	Tenm3	protein_coding	Tenm3	chr8:48680716-49296986	2207.13	2645.06	2884.56	2023.47	1893.96	921.093	1128.17	1158.22	814.509	1433.36	1710.95	-1.09391	0.189943	-5.75912	8.45552e-09	2.44604e-07
ENSMUSG00000031668	chr6	70821498	70882229	+	Eif2ak3	protein_coding	Eif2ak3	chr6:70821498-70882229	552.981	444.905	506.05	716.593	652.524	148.091	92.4733	260.662	265.431	164.38	380.409	-1.61269	0.280218	-5.75513	8.65756e-09	2.50091e-07
ENSMUSG00000042961	chr15	7235600	7427832	-	Egflam	protein_coding	Egflam	chr15:7235600-7427832	1260.14	1064.88	656.977	804.234	1048.7	263.634	280.062	338.533	261.528	552.751	653.144	-1.50541	0.261648	-5.75356	8.7382e-09	2.5206e-07
ENSMUSG00000048582	chr14	57271916	57295557	-	Gja3	protein_coding	Gja3	chr14:57271916-57295557	39.7434	183.196	239.708	78.619	152.424	11.3916	0	10.656	0	0	71.5737	-4.92019	0.85538	-5.75205	8.81655e-09	2.53957e-07
ENSMUSG00000038371	chr7	109907219	110214129	-	Sbf2	protein_coding	Sbf2	chr7:109907219-110214129	1086.78	1174.98	1413.23	1260.48	1521.09	675.359	782.06	529.521	802.799	673.779	992.007	-0.902588	0.156996	-5.74913	8.97013e-09	2.58013e-07
ENSMUSG00000021464	chr13	53263347	53440160	-	Ror2	protein_coding	Ror2	chr13:53263347-53440160	3302.13	3302.94	3647.27	3696.38	3872.94	1781.97	882.459	1835.29	1981.63	1430.65	2573.37	-1.16943	0.203428	-5.74862	8.99747e-09	2.58431e-07
ENSMUSG00000027433	chr2	146854915	146919920	+	Xrn2	protein_coding	Xrn2	chr2:146854915-146919920	4179.91	4635.85	5503.59	4617.26	4698.05	3334.49	2948.58	2234.48	2690.74	2461.19	3730.41	-0.791301	0.137687	-5.7471	9.0788e-09	2.60396e-07
ENSMUSG00000097451	chr12	109570241	109628150	+	Rian	lncRNA	Rian	chr12:109570241-109628150	444.03	487.32	306.697	402.761	326.892	748.591	900.954	640.999	977.151	1115.44	635.083	1.15588	0.201145	5.74649	9.11133e-09	2.60959e-07
ENSMUSG00000025927	chr1	19279137	19308800	+	Tfap2b	protein_coding	Tfap2b	chr1:19279137-19308800	82.9129	378.124	235.672	135.972	239.973	27.6653	10.5684	20.4923	0	30.7084	116.209	-3.56165	0.619856	-5.74593	9.14148e-09	2.61451e-07
ENSMUSG00000040383	chr2	113931650	114005820	-	Aqr	protein_coding	Aqr	chr2:113931650-114005820	2816.3	3006.04	3235.65	3436.04	3005.64	1848.69	2282.77	1754.14	1958.2	1540.84	2488.43	-0.726901	0.126556	-5.74369	9.26339e-09	2.64563e-07
ENSMUSG00000030956	chr7	132313810	132415615	-	Fam53b	protein_coding	Fam53b	chr7:132313810-132415615	1005.92	1139.79	1380.94	1374.54	1162.7	616.774	668.45	763.133	752.055	541.01	940.532	-0.859506	0.149805	-5.73752	9.60751e-09	2.74004e-07
ENSMUSG00000029250	chr5	77457993	77497171	+	Polr2b	protein_coding	Polr2b	chr5:77457993-77497171	4107.27	6093.3	6775.58	6123.26	6149.22	3274.27	1746.42	2556.62	3143.54	2567.76	4253.73	-1.13736	0.19827	-5.73641	9.67036e-09	2.75138e-07
ENSMUSG00000034449	chr11	84711681	84719790	-	Dhrs11	protein_coding	Dhrs11	chr11:84711681-84719790	202.143	261.709	252.621	229.413	195.253	1692.47	2266.92	1028.71	624.544	320.632	707.441	2.37664	0.414323	5.73621	9.6816e-09	2.75138e-07
ENSMUSG00000035671	chr8	84937306	84963684	-	Zswim4	protein_coding	Zswim4	chr8:84937306-84963684	3465.21	3174.8	3435	3385.77	2891.64	2130.23	1170.45	1913.16	1765.64	1623.03	2495.49	-0.924672	0.161209	-5.73586	9.70177e-09	2.75138e-07
ENSMUSG00000062963	chr1	171116135	171122597	-	Ufc1	protein_coding	Ufc1	chr1:171116135-171122597	1781.6	1739.01	1740.1	1613.62	1550.69	2167.66	2657.95	2481.21	2420.11	2767.37	2091.93	0.568775	0.0991575	5.73608	9.68935e-09	2.75138e-07
ENSMUSG00000016763	chr15	83489203	83609222	-	Scube1	protein_coding	Scube1	chr15:83489203-83609222	4458.11	4072.73	5514.09	5324.18	5034.39	1002.46	824.333	1998.41	1554.85	2562.35	3234.59	-1.61732	0.282014	-5.73489	9.75737e-09	2.76324e-07
ENSMUSG00000038518	chr13	44883010	45075119	+	Jarid2	protein_coding	Jarid2	chr13:44883010-45075119	3330.91	3787.56	3549.61	3359.35	3307.34	1420.7	2063.48	1475.45	2011.55	2309.45	2661.54	-0.901674	0.157232	-5.73466	9.77098e-09	2.76324e-07
ENSMUSG00000039990	chr7	133239271	133274700	+	Edrf1	protein_coding	Edrf1	chr7:133239271-133274700	1114.87	1500.76	1991.11	1356.5	1618.08	794.158	636.745	458.208	801.498	492.238	1076.42	-1.25443	0.21879	-5.73348	9.83908e-09	2.77861e-07
ENSMUSG00000012405	chr14	4198304	4201873	+	Rpl15	protein_coding	Rpl15	chr14:4198304-4201873	1711.02	1890.62	1748.98	1708.35	1731.46	2247.4	2586.61	2308.25	2379.77	2373.58	2068.6	0.434978	0.0758871	5.7319	9.93113e-09	2.80069e-07
ENSMUSG00000058794	chr15	103156638	103166830	-	Nfe2	protein_coding	Nfe2	chr15:103156638-103166830	174.734	127.245	144.47	229.413	228.635	1858.46	2174.44	960.679	745.549	195.992	683.962	2.71185	0.473248	5.73029	1.00258e-08	2.82345e-07
ENSMUSG00000000131	chr7	125700886	125799673	-	Xpo6	protein_coding	Xpo6	chr7:125700886-125799673	4256.65	4566.37	5362.35	4156.5	4889.52	2567.99	1513.92	2380.39	2849.48	1763.02	3430.62	-1.06777	0.18637	-5.7293	1.00843e-08	2.83597e-07
ENSMUSG00000026213	chr1	75498172	75513979	+	Stk11ip	protein_coding	Stk11ip	chr1:75498172-75513979	2009.78	1698.4	2154.95	1491.83	1861.2	1135.91	713.365	906.579	1072.13	1016.99	1406.11	-0.925065	0.161473	-5.72893	1.01069e-08	2.83836e-07
ENSMUSG00000014856	chr8	106052985	106061851	+	Tmem208	protein_coding	Tmem208	chr8:106052985-106061851	1200.52	1022.47	1027.43	1083.91	1005.87	1768.95	3014.63	1981.2	1655.04	2291.39	1605.14	1.00227	0.174968	5.7283	1.01441e-08	2.84485e-07
ENSMUSG00000003873	chr7	45111120	45116322	-	Bax	protein_coding	Bax	chr7:45111120-45116322	3746.84	3326.41	3699.73	3976.71	3818.15	5744.62	8676.64	6985.41	5509	6057.68	5154.12	0.827743	0.144513	5.72779	1.01749e-08	2.84953e-07
ENSMUSG00000052593	chr12	21373509	21423633	-	Adam17	protein_coding	Adam17	chr12:21373509-21423633	2137.24	2176.69	2393.04	1859.15	2067.8	1472.77	800.554	820.512	1103.36	915.833	1574.69	-1.05632	0.184482	-5.72589	1.02895e-08	2.87763e-07
ENSMUSG00000018677	chr11	102293810	102298772	-	Slc25a39	protein_coding	Slc25a39	chr11:102293810-102298772	4926.81	4365.12	5133.14	5017.44	5453.87	12488.5	12372.9	11081.4	8437.85	6789.27	7606.63	1.039	0.181697	5.71832	1.0758e-08	3.00037e-07
ENSMUSG00000021773	chr14	21895922	21899045	-	Comtd1	protein_coding	Comtd1	chr14:21895922-21899045	111.007	99.2688	82.3239	94.0851	81.2506	177.384	454.44	218.038	240.71	258.312	181.682	1.51617	0.265136	5.71845	1.07497e-08	3.00037e-07
ENSMUSG00000035469	chr14	59438657	59474714	+	Rcbtb1	protein_coding	Rcbtb1	chr14:59438657-59474714	4854.86	4628.63	5687.61	4646.9	4673.48	3402.83	2581.33	2059.07	2901.53	2219.13	3765.54	-0.89655	0.156814	-5.7173	1.08232e-08	3.01437e-07
ENSMUSG00000024620	chr18	61178221	61218133	+	Pdgfrb	protein_coding	Pdgfrb	chr18:61178221-61218133	4290.92	4757.68	4951.54	4731.32	4512.87	2460.59	1186.3	2304.15	2656.91	1827.15	3367.94	-1.15397	0.202018	-5.71222	1.11509e-08	3.10137e-07
ENSMUSG00000071192	chr17	26096601	26099832	-	Wfikkn1	protein_coding	Wfikkn1	chr17:26096601-26099832	45.9105	15.3415	108.151	65.7307	55.4267	1039.89	250.999	442.634	726.032	118.318	286.843	3.14847	0.551297	5.71103	1.12297e-08	3.11899e-07
ENSMUSG00000019961	chr10	90983432	91007444	-	Tmpo	protein_coding	Tmpo	chr10:90983432-91007444	21207.2	21441.2	22196	19806.2	18177.5	13808.3	13025.5	11740.4	14799.1	10536.6	16673.8	-0.686309	0.120258	-5.70698	1.14995e-08	3.18955e-07
ENSMUSG00000069917	chr11	32246488	32247298	+	Hba-a2	protein_coding	Hba-a2	chr11:32246488-32247298	1261.51	1332.91	1024.21	1720.6	2955.25	30200.8	147704	21301.3	9075.4	5537.45	22211.3	4.68803	0.821556	5.70628	1.1547e-08	3.19831e-07
ENSMUSG00000050002	chr13	58305462	58312507	+	Idnk	protein_coding	Idnk	chr13:58305462-58312507	477.606	462.051	488.294	500.069	459.16	825.078	705.439	878.71	657.072	960.089	641.357	0.758637	0.133033	5.70263	1.1797e-08	3.26307e-07
ENSMUSG00000000600	chr5	3853183	3895564	+	Krit1	protein_coding	Krit1	chr5:3853183-3895564	1490.38	1431.28	1371.26	1414.5	1248.36	777.884	792.628	576.243	854.844	931.187	1088.86	-0.823495	0.144474	-5.69995	1.19845e-08	3.3104e-07
ENSMUSG00000005575	chr7	12769046	12772202	-	Ube2m	protein_coding	Ube2m	chr7:12769046-12772202	4818.54	4929.15	5592.37	4824.76	5020.53	6926.1	8647.57	8173.15	6794.52	7326.66	6305.34	0.588041	0.103174	5.69949	1.20164e-08	3.31373e-07
ENSMUSG00000021823	chr14	20979465	21083744	+	Vcl	protein_coding	Vcl	chr14:20979465-21083744	1314.27	1275.15	1909.59	1568.51	1881.36	384.06	31.7051	116.396	428.073	249.28	915.841	-2.71325	0.476067	-5.69931	1.20294e-08	3.31373e-07
ENSMUSG00000058267	chr1	160022784	160029740	+	Mrps14	protein_coding	Mrps14	chr1:160022784-160029740	2334.58	2322.89	2313.95	2180.07	2037.56	3687.63	5413.65	3568.94	3289.26	4288.34	3143.69	0.854573	0.149957	5.6988	1.20655e-08	3.31916e-07
ENSMUSG00000025731	chr17	26094047	26096143	+	Mettl26	protein_coding	Mettl26	chr17:26094047-26096143	1093.63	803.175	916.862	1036.87	1024.76	1799.87	4261.7	2560.72	1884.04	2111.65	1749.33	1.37025	0.240493	5.69765	1.21469e-08	3.33702e-07
ENSMUSG00000037997	chr6	127423802	127471224	+	Parp11	protein_coding	Parp11	chr6:127423802-127471224	637.265	588.393	703.789	650.218	691.575	335.239	256.283	352.467	454.095	361.275	503.06	-0.885484	0.155449	-5.69631	1.22429e-08	3.35882e-07
ENSMUSG00000031502	chr8	11248422	11362826	-	Col4a1	protein_coding	Col4a1	chr8:11248422-11362826	5276.96	6353.2	8112.94	6852.1	6780.96	1796.62	3469.07	3391.88	2958.78	3524.24	4851.68	-1.14026	0.200302	-5.6927	1.25044e-08	3.42591e-07
ENSMUSG00000001517	chr6	128339929	128353109	+	Foxm1	protein_coding	Foxm1	chr6:128339929-128353109	2172.18	3006.94	3488.27	3273	2848.18	1440.22	1553.55	1910.7	1665.45	1442.39	2280.09	-0.883332	0.155215	-5.69102	1.26285e-08	3.4552e-07
ENSMUSG00000028447	chr4	41714797	41723170	-	Dctn3	protein_coding	Dctn3	chr4:41714797-41723170	2191.37	1720.06	1744.14	1970.63	1902.77	3054.58	4391.16	3539.43	2711.56	3492.63	2671.83	0.849966	0.14937	5.69033	1.26793e-08	3.46441e-07
ENSMUSG00000025466	chr7	139676682	139682354	-	Fuom	protein_coding	Fuom	chr7:139676682-139682354	139.787	152.513	140.435	127.595	132.268	364.531	671.092	265.58	270.636	387.468	265.19	1.49129	0.262283	5.68583	1.30177e-08	3.55208e-07
ENSMUSG00000034109	chr3	75782390	75864256	-	Golim4	protein_coding	Golim4	chr3:75782390-75864256	1583.57	1762.47	2002.41	1966.12	1640.13	1116.38	774.134	589.358	1008.38	891.447	1333.44	-1.03252	0.181644	-5.68431	1.31345e-08	3.57911e-07
ENSMUSG00000083563	chr2	22478114	22479659	-	Gm13340	unprocessed_pseudogene	Gm13340	chr2:22478114-22479659	8.22277	8.12199	1.61419	3.22209	2.5194	58.5854	87.1891	27.8695	22.1193	50.5785	27.0042	3.3709	0.593062	5.68389	1.31669e-08	3.58309e-07
ENSMUSG00000086316	chrX	152506585	152524916	+	Nbdy	protein_coding	Nbdy	chrX:152506585-152524916	623.56	665.101	677.154	643.774	598.357	1051.28	1696.22	1030.35	1046.11	1268.08	929.999	0.921576	0.162153	5.68339	1.32053e-08	3.58871e-07
ENSMUSG00000036206	chr1	88998136	89082790	+	Sh3bp4	protein_coding	Sh3bp4	chr1:88998136-89082790	1341	1450.23	1738.49	1756.04	2110.63	925.975	414.809	817.233	560.788	446.175	1156.14	-1.40568	0.247367	-5.6826	1.32665e-08	3.60049e-07
ENSMUSG00000037013	chr18	14757254	14815971	-	Ss18	protein_coding	Ss18	chr18:14757254-14815971	4702.05	5208.91	5322	4672.03	5054.54	3554.18	2071.4	2824.66	2957.47	2505.44	3887.27	-0.84226	0.148226	-5.68227	1.32915e-08	3.60245e-07
ENSMUSG00000002718	chr2	166747978	166788309	+	Cse1l	protein_coding	Cse1l	chr2:166747978-166788309	7253.86	8146.36	10568.9	7923.12	8112.46	4598.95	2269.56	3288.6	4807.69	2920.91	5989.04	-1.23132	0.216713	-5.68181	1.33273e-08	3.60533e-07
ENSMUSG00000039156	chr5	54155840	54278399	+	Stim2	protein_coding	Stim2	chr5:54155840-54278399	549.555	607.345	770.778	636.041	583.87	361.277	393.672	329.516	396.846	371.21	500.011	-0.768382	0.135238	-5.68168	1.33379e-08	3.60533e-07
ENSMUSG00000026568	chr1	165288605	165308783	+	Mpc2	protein_coding	Mpc2	chr1:165288605-165308783	1101.85	1020.66	883.771	1049.76	889.977	1676.19	2412.23	1813.16	1422.14	2284.16	1455.39	0.956837	0.168533	5.67744	1.36728e-08	3.69091e-07
ENSMUSG00000024132	chr17	24645614	24658322	+	Eci1	protein_coding	Eci1	chr17:24645614-24658322	1463.65	1229.13	1161.41	1477.01	1223.8	2234.38	2811.19	2098.41	2041.48	2023.14	1776.36	0.771311	0.135884	5.67623	1.37697e-08	3.70917e-07
ENSMUSG00000040466	chr7	27147402	27165569	+	Blvrb	protein_coding	Blvrb	chr7:27147402-27165569	409.083	499.051	376.107	569.666	813.765	6592.48	16587.1	3941.9	2563.23	1307.82	3366.02	3.5379	0.623293	5.67614	1.37771e-08	3.70917e-07
ENSMUSG00000034723	chr2	134436104	134486065	-	Tmx4	protein_coding	Tmx4	chr2:134436104-134486065	2032.4	2072.91	1725.57	1362.94	1547.54	561.443	552.198	483.618	971.946	916.736	1222.73	-1.32422	0.233324	-5.67544	1.38332e-08	3.71932e-07
ENSMUSG00000019804	chr10	42378025	42411377	+	Snx3	protein_coding	Snx3	chr10:42378025-42411377	4496.49	4503.19	4140.41	4402.02	4767.33	7466.38	5675.22	6545.24	6465.33	6396.38	5485.8	0.545347	0.0961012	5.67472	1.38916e-08	3.73005e-07
ENSMUSG00000018659	chr11	96828650	96834812	-	Pnpo	protein_coding	Pnpo	chr11:96828650-96834812	848.316	758.053	845.031	1050.4	1038.62	7040.01	7651.5	3600.91	2681.63	1120.86	2663.53	2.2822	0.402398	5.67149	1.41561e-08	3.79603e-07
ENSMUSG00000037296	chr8	26275315	26294003	+	Lsm1	protein_coding	Lsm1	chr8:26275315-26294003	1571.92	1660.5	1700.55	1625.22	1592.89	2447.57	2618.32	2252.51	2098.73	2201.07	1976.93	0.508752	0.0897166	5.67066	1.42246e-08	3.80934e-07
ENSMUSG00000033487	chr14	72775385	72947443	-	Fndc3a	protein_coding	Fndc3a	chr14:72775385-72947443	1783.66	1800.38	2043.57	1760.55	1770.51	911.328	1136.1	766.412	879.566	1273.5	1412.56	-0.884251	0.155981	-5.66896	1.43663e-08	3.84217e-07
ENSMUSG00000025234	chr9	59295540	59393897	-	Arih1	protein_coding	Arih1	chr9:59295540-59393897	3247.99	3753.26	3953.16	3707.34	3366.54	2379.22	1453.15	1609.87	2309.51	1770.25	2755.03	-0.920264	0.162354	-5.66826	1.44255e-08	3.8529e-07
ENSMUSG00000027312	chr2	130748414	130872253	+	Atrn	protein_coding	Atrn	chr2:130748414-130872253	690.713	548.686	564.968	634.108	620.402	224.577	229.862	197.546	343.499	369.404	442.376	-1.15929	0.204539	-5.66781	1.44633e-08	3.85789e-07
ENSMUSG00000039285	chr9	117869566	117892907	+	Azi2	protein_coding	Azi2	chr9:117869566-117892907	1489.01	1441.2	1380.14	1470.56	1420.31	1008.97	856.038	1073.8	1069.53	916.736	1212.63	-0.543906	0.0960142	-5.66485	1.47156e-08	3.92003e-07
ENSMUSG00000053470	chr6	71565955	71609974	-	Kdm3a	protein_coding	Kdm3a	chr6:71565955-71609974	2495.61	2898.65	2753.81	3203.4	3755.16	1606.22	898.312	1481.18	1720.1	1437.88	2225.03	-1.07837	0.190419	-5.66313	1.48641e-08	3.95435e-07
ENSMUSG00000039497	chr10	34027388	34083711	-	Dse	protein_coding	Dse	chr10:34027388-34083711	2085.84	2121.65	1944.3	2009.94	2144.01	1209.14	615.608	806.577	1165.81	1125.37	1522.82	-1.06336	0.187787	-5.66261	1.4909e-08	3.96109e-07
ENSMUSG00000019849	chr10	44943298	45043294	+	Prep	protein_coding	Prep	chr10:44943298-45043294	5124.84	5694.42	7111.33	6155.48	7032.9	4055.41	2996.13	3832.88	3706.93	2948.91	4865.92	-0.826744	0.146062	-5.66023	1.51166e-08	4.01097e-07
ENSMUSG00000018433	chr11	107057488	107080207	-	Nol11	protein_coding	Nol11	chr11:107057488-107080207	2840.97	2839.99	3271.97	2658.23	3079.33	2118.84	1511.28	1429.54	1835.9	1397.23	2298.33	-0.825633	0.145926	-5.65789	1.53247e-08	4.06084e-07
ENSMUSG00000021660	chr13	98446403	98453514	-	Btf3	protein_coding	Btf3	chr13:98446403-98453514	1818.6	1794.06	1933.8	1731.55	1850.5	2554.97	3389.81	2658.26	2517.69	2856.78	2310.6	0.612775	0.10834	5.65603	1.54918e-08	4.09438e-07
ENSMUSG00000024191	chr17	27000039	27011495	+	Bnip1	protein_coding	Bnip1	chr17:27000039-27011495	894.912	920.493	900.72	954.383	933.437	1222.16	1447.87	1674.63	1301.13	1422.52	1167.23	0.6199	0.109596	5.65623	1.54732e-08	4.09438e-07
ENSMUSG00000022747	chr16	58288487	58344606	-	St3gal6	protein_coding	St3gal6	chr16:58288487-58344606	232.293	303.221	241.322	228.124	250.68	766.492	990.785	451.65	520.453	485.915	447.094	1.35053	0.238795	5.6556	1.55299e-08	4.09908e-07
ENSMUSG00000042380	chr4	127137576	127141602	+	Smim12	protein_coding	Smim12	chr4:127137576-127141602	893.541	937.639	968.516	1154.8	1045.55	1645.27	1860.03	2127.1	1359.68	2022.24	1401.44	0.850729	0.150513	5.65221	1.58398e-08	4.17543e-07
ENSMUSG00000038456	chr6	39439311	39534801	-	Dennd2a	protein_coding	Dennd2a	chr6:39439311-39534801	1549.31	1562.13	1675.53	1596.22	1558.88	1205.88	1128.17	1184.45	1228.27	1243.69	1393.25	-0.40388	0.0714661	-5.65135	1.5919e-08	4.19082e-07
ENSMUSG00000014748	chr6	83745866	83752795	-	Tex261	protein_coding	Tex261	chr6:83745866-83752795	2071.45	2266.04	2235.66	2348.26	2373.27	3189.65	3865.38	3970.59	2940.56	3846.68	2910.75	0.657287	0.116321	5.65061	1.59881e-08	4.20353e-07
ENSMUSG00000042688	chr9	75294183	75317287	-	Mapk6	protein_coding	Mapk6	chr9:75294183-75317287	5212.55	5100.61	5789.31	5103.15	4631.28	2943.92	1897.02	2918.92	3394.66	2815.24	3980.67	-0.885593	0.156873	-5.64528	1.64914e-08	4.33021e-07
ENSMUSG00000027217	chr2	93032104	93164832	-	Tspan18	protein_coding	Tspan18	chr2:93032104-93164832	667.415	1015.25	733.651	792.634	811.246	519.132	428.019	463.126	407.255	390.177	622.79	-0.865058	0.153275	-5.64381	1.66327e-08	4.35752e-07
ENSMUSG00000034022	chr15	76480005	76491791	-	Cpsf1	protein_coding	Cpsf1	chr15:76480005-76491791	4932.98	5193.56	5622.24	6058.18	5901.69	3847.11	3281.48	3612.38	3653.58	2737.56	4484.08	-0.693866	0.122944	-5.64375	1.66385e-08	4.35752e-07
ENSMUSG00000028717	chr4	114913622	114928952	+	Tal1	protein_coding	Tal1	chr4:114913622-114928952	27.4092	70.3906	50.8471	108.907	134.158	807.177	2467.72	517.226	326.584	158.961	466.937	3.44568	0.610691	5.64226	1.67828e-08	4.38962e-07
ENSMUSG00000067276	chrX	142585226	142610410	-	Capn6	protein_coding	Capn6	chrX:142585226-142610410	31193.1	25932.6	28592.2	28150.1	25402.5	12838.3	8544.53	15495.5	12887.7	17747.7	20678.4	-1.04427	0.185097	-5.64176	1.68321e-08	4.39682e-07
ENSMUSG00000020463	chr11	29122889	29170797	+	Ppp4r3b	protein_coding	Ppp4r3b	chr11:29122889-29170797	3146.58	3443.73	4166.23	3392.22	3254.43	1873.11	1934.01	1571.35	2474.75	2012.3	2726.87	-0.819076	0.145304	-5.63699	1.73052e-08	4.50874e-07
ENSMUSG00000055980	chr1	82210821	82269137	-	Irs1	protein_coding	Irs1	chr1:82210821-82269137	148.01	180.489	219.53	185.592	153.683	74.8591	31.7051	22.9514	68.96	30.7084	111.649	-1.9626	0.348152	-5.6372	1.72839e-08	4.50874e-07
ENSMUSG00000028207	chr4	9449078	9669344	-	Asph	protein_coding	Asph	chr4:9449078-9669344	3688.6	3800.19	4826.44	4201.61	3978.13	1685.96	681.66	1402.49	2175.49	1647.42	2808.8	-1.43083	0.253844	-5.63664	1.73399e-08	4.51195e-07
ENSMUSG00000003810	chr4	116163958	116321380	-	Mast2	protein_coding	Mast2	chr4:116163958-116321380	2073.51	2220.01	2690.05	1887.5	2254.23	1139.16	1564.12	1365.61	1226.97	1214.79	1763.59	-0.774941	0.137514	-5.63538	1.74674e-08	4.53927e-07
ENSMUSG00000028329	chr4	46155346	46196311	-	Xpa	protein_coding	Xpa	chr4:46155346-46196311	365.913	337.514	363.194	340.253	309.256	528.896	610.324	528.701	620.64	798.419	480.311	0.849201	0.150883	5.62822	1.82083e-08	4.72572e-07
ENSMUSG00000021111	chr12	105750952	105805066	+	Papola	protein_coding	Papola	chr12:105750952-105805066	7641.01	8600.29	9295.34	8219.56	7909.02	5671.39	5463.85	4954.22	6236.33	4674	6866.5	-0.626288	0.111288	-5.62762	1.82713e-08	4.736e-07
ENSMUSG00000030754	chr7	113814793	113853946	-	Copb1	protein_coding	Copb1	chr7:113814793-113853946	4752.08	5164.69	5149.28	4989.73	4567.67	2361.32	2021.2	2136.12	3692.61	2236.29	3707.1	-0.983649	0.174859	-5.62537	1.8511e-08	4.79198e-07
ENSMUSG00000110206	chr7	44780611	44785856	-	Flt3l	protein_coding	Flt3l	chr7:44780611-44785856	15.0751	14.4391	18.5632	13.5328	24.5641	144.836	280.062	93.4449	78.068	33.418	71.6003	2.85112	0.507062	5.62283	1.87856e-08	4.85684e-07
ENSMUSG00000020021	chr10	93871862	93981201	+	Fgd6	protein_coding	Fgd6	chr10:93871862-93981201	341.93	359.173	323.646	342.831	535.372	152.973	147.957	184.431	206.88	120.124	271.532	-1.22621	0.218396	-5.61464	1.96971e-08	5.08599e-07
ENSMUSG00000038692	chr11	96209092	96212464	+	Hoxb4	protein_coding	Hoxb4	chr11:96209092-96212464	89.08	56.854	65.3749	50.909	58.576	162.737	768.849	186.89	206.88	322.438	196.859	2.35291	0.419113	5.61404	1.97658e-08	5.0972e-07
ENSMUSG00000042104	chr14	119222450	119336842	-	Uggt2	protein_coding	Uggt2	chr14:119222450-119336842	374.821	488.222	418.076	493.624	525.924	177.384	150.599	95.0843	193.869	251.99	316.959	-1.40236	0.249838	-5.61305	1.98787e-08	5.11977e-07
ENSMUSG00000032582	chr9	107650757	107750028	-	Rbm6	protein_coding	Rbm6	chr9:107650757-107750028	2689.53	2881.5	3199.33	3028.12	2865.81	1353.97	1957.79	1432.82	2054.49	1555.29	2301.87	-0.813444	0.144936	-5.61243	1.99501e-08	5.13163e-07
ENSMUSG00000035051	chr17	80545737	80597905	-	Dhx57	protein_coding	Dhx57	chr17:80545737-80597905	897.653	1019.76	1028.24	1062.65	1060.67	633.048	676.376	545.915	619.339	739.711	828.336	-0.659065	0.117445	-5.6117	2.00348e-08	5.14686e-07
ENSMUSG00000040084	chr2	118428691	118472072	+	Bub1b	protein_coding	Bub1b	chr2:118428691-118472072	5716.88	7112.16	7945.06	7613.16	7354.75	4568.03	3939.36	4454.21	4712.7	3405.92	5682.22	-0.761684	0.135739	-5.61139	2.0071e-08	5.14959e-07
ENSMUSG00000026082	chr1	38091866	38168882	-	Rev1	protein_coding	Rev1	chr1:38091866-38168882	1037.44	974.639	1046.8	1086.49	941.625	576.09	277.42	398.37	610.231	363.082	731.219	-1.18985	0.212056	-5.61104	2.01111e-08	5.15333e-07
ENSMUSG00000070520	chr7	64516799	64522745	-	Nsmce3	protein_coding	Nsmce3	chr7:64516799-64522745	1073.76	942.151	973.359	845.477	1014.69	1334.45	1368.6	1636.92	1569.17	1661.87	1242.04	0.64549	0.115093	5.60843	2.04172e-08	5.22514e-07
ENSMUSG00000030029	chr6	94581514	94677126	-	Lrig1	protein_coding	Lrig1	chr6:94581514-94677126	1233.42	1618.98	1635.18	1542.09	1708.15	292.927	187.589	500.832	755.958	559.074	1003.42	-1.7471	0.311595	-5.60697	2.05896e-08	5.26259e-07
ENSMUSG00000036501	chr18	34575403	34639876	-	Fam13b	protein_coding	Fam13b	chr18:34575403-34639876	563.945	600.125	728.809	601.887	660.082	301.064	214.01	272.957	247.215	99.3507	428.944	-1.47778	0.263612	-5.60588	2.07202e-08	5.28929e-07
ENSMUSG00000028644	chr4	119032653	119047208	-	Ermap	protein_coding	Ermap	chr4:119032653-119047208	65.0969	192.221	169.49	261.634	239.343	2022.82	3836.32	1159.86	722.129	254.699	892.362	3.10604	0.554177	5.60479	2.08506e-08	5.30365e-07
ENSMUSG00000028648	chr4	123606502	123611995	-	Ndufs5	protein_coding	Ndufs5	chr4:123606502-123611995	317.262	313.148	317.996	282.9	326.262	548.424	953.796	603.293	480.118	759.581	490.278	1.09832	0.195962	5.60475	2.08553e-08	5.30365e-07
ENSMUSG00000085700	chr7	103499226	103499355	-	Hbb-bh0	unprocessed_pseudogene	Hbb-bh0	chr7:103499226-103499355	136.361	137.171	96.8516	172.06	262.647	3381.68	14351.9	1500.86	1000.57	449.788	2148.98	4.68269	0.835476	5.60482	2.0847e-08	5.30365e-07
ENSMUSG00000069678	chr6	83054849	83057836	+	Pcgf1	protein_coding	Pcgf1	chr6:83054849-83057836	211.736	231.928	183.211	243.59	253.829	323.847	528.419	409.026	469.709	519.333	337.463	0.998361	0.178142	5.60428	2.09117e-08	5.30999e-07
ENSMUSG00000118346	chr19	8749915	8751831	-	Tmem179b	protein_coding	Tmem179b	chr19:8749915-8751831	664.674	609.15	408.391	531.645	493.802	1145.67	1622.25	1062.32	867.856	1178.66	858.441	1.11521	0.198999	5.60411	2.09328e-08	5.30999e-07
ENSMUSG00000020895	chr11	68961631	68964119	+	Tmem107	protein_coding	Tmem107	chr11:68961631-68964119	463.901	387.148	381.757	451.093	407.513	766.492	1788.7	953.302	828.822	905.898	733.462	1.32177	0.235921	5.60259	2.11171e-08	5.34331e-07
ENSMUSG00000058070	chr12	108376800	108505834	+	Eml1	protein_coding	Eml1	chr12:108376800-108505834	1696.63	1697.5	1658.58	1729.62	1473.85	818.568	451.798	918.875	893.878	890.544	1222.98	-1.04925	0.187272	-5.60278	2.10935e-08	5.34331e-07
ENSMUSG00000026193	chr1	71624678	71692359	-	Fn1	protein_coding	Fn1	chr1:71624678-71692359	10876	9060.54	9432.54	9487.13	7864.3	4196.99	3424.15	4068.95	5449.14	6205.81	7006.55	-1.0002	0.178579	-5.60088	2.13267e-08	5.38961e-07
ENSMUSG00000048058	chr2	101780547	102016730	-	Ldlrad3	protein_coding	Ldlrad3	chr2:101780547-102016730	2753.94	2640.55	2815.96	2515.81	2727.25	979.678	396.314	895.103	1454.67	1046.8	1822.61	-1.49243	0.266489	-5.60034	2.13937e-08	5.39978e-07
ENSMUSG00000021893	chr14	31058594	31093941	+	Capn7	protein_coding	Capn7	chr14:31058594-31093941	1534.23	1705.62	1585.14	1630.38	1226.32	742.082	486.145	628.704	912.094	895.06	1134.58	-1.06378	0.189962	-5.59995	2.14419e-08	5.40519e-07
ENSMUSG00000014850	chr13	92348379	92491511	-	Msh3	protein_coding	Msh3	chr13:92348379-92491511	1006.6	1127.15	1595.63	1543.38	1327.72	733.945	338.188	593.457	398.147	598.814	926.304	-1.30608	0.233257	-5.59932	2.15191e-08	5.41787e-07
ENSMUSG00000027165	chr2	101391125	101479877	-	Iftap	protein_coding	Iftap	chr2:101391125-101479877	737.309	764.37	726.387	736.57	733.145	1017.11	1009.28	1013.14	947.225	955.573	864.01	0.417398	0.0745596	5.59818	2.16614e-08	5.44692e-07
ENSMUSG00000021929	chr14	61602659	61677323	-	Kpna3	protein_coding	Kpna3	chr14:61602659-61677323	3264.44	3631.43	3945.09	3555.26	3319.94	2348.3	2132.17	1770.53	2254.86	1479.42	2770.14	-0.828786	0.148053	-5.59791	2.1695e-08	5.44858e-07
ENSMUSG00000055210	chr4	114763478	114766070	-	Foxd2	protein_coding	Foxd2	chr4:114763478-114766070	289.167	187.708	188.054	184.948	238.083	582.599	301.199	550.833	722.129	670.166	391.489	1.38143	0.246832	5.59662	2.18569e-08	5.48242e-07
ENSMUSG00000039956	chr16	90535211	90546673	+	Mrap	protein_coding	Mrap	chr16:90535211-90546673	16.4455	27.0733	41.1619	56.7088	62.3551	616.774	1260.28	372.96	204.278	39.7403	269.778	3.60894	0.644874	5.59635	2.18906e-08	5.48405e-07
ENSMUSG00000023150	chr1	151220227	151240173	+	Ivns1abp	protein_coding	Ivns1abp	chr1:151220227-151240173	14965.4	15705.2	17218.6	15040.1	15757.6	8758.52	5656.72	6096.87	10859.3	7455.82	11751.4	-1.01886	0.182133	-5.59407	2.2181e-08	5.54993e-07
ENSMUSG00000026895	chr2	35926337	35939418	-	Ndufa8	protein_coding	Ndufa8	chr2:35926337-35939418	2627.86	2478.11	2422.91	2709.78	2692.61	4328.81	8742.69	5478.82	4258.61	5227.65	4096.78	1.11563	0.199462	5.59322	2.22899e-08	5.57027e-07
ENSMUSG00000029708	chr6	28416089	28428389	-	Gcc1	protein_coding	Gcc1	chr6:28416089-28428389	553.667	507.173	420.498	569.021	473.647	237.596	182.304	229.514	165.244	323.341	366.201	-1.13958	0.203775	-5.59237	2.23985e-08	5.58829e-07
ENSMUSG00000037730	chr3	30656213	30674022	+	Mynn	protein_coding	Mynn	chr3:30656213-30674022	1029.22	1092.86	1077.47	1039.45	1214.98	507.74	266.851	498.373	560.788	632.232	791.996	-1.13716	0.203346	-5.59223	2.24174e-08	5.58829e-07
ENSMUSG00000054426	chr3	115675229	115681779	-	A930005H10Rik	lncRNA	A930005H10Rik	chr3:115675229-115681779	176.79	209.367	158.191	222.969	166.91	314.083	642.029	363.943	395.544	493.141	314.297	1.23555	0.220966	5.59158	2.25014e-08	5.60232e-07
ENSMUSG00000040521	chr10	126847440	126866709	-	Tsfm	protein_coding	Tsfm	chr10:126847440-126866709	1461.6	1435.79	1662.62	1701.26	1597.3	2153.01	2200.86	2545.96	2171.59	2341.97	1927.2	0.53961	0.0965387	5.58958	2.27626e-08	5.66037e-07
ENSMUSG00000032531	chr9	102593870	102610617	+	Amotl2	protein_coding	Amotl2	chr9:102593870-102610617	5373.58	4905.68	4151.71	4040.5	2362.56	1781.97	789.986	1467.25	1868.43	1536.32	2827.8	-1.48346	0.265476	-5.58792	2.29802e-08	5.70747e-07
ENSMUSG00000018068	chr11	86101506	86148401	-	Ints2	protein_coding	Ints2	chr11:86101506-86148401	2505.2	3108.02	3468.1	2893.44	2848.81	1303.53	784.702	1075.44	1946.49	1036.86	2097.06	-1.26862	0.227144	-5.58509	2.33583e-08	5.79424e-07
ENSMUSG00000020166	chr10	116321065	116417416	-	Cnot2	protein_coding	Cnot2	chr10:116321065-116417416	4268.3	4629.54	4698.11	4157.79	4442.33	3118.04	1712.08	2200.87	2528.1	2546.09	3430.12	-0.873553	0.156509	-5.5815	2.38449e-08	5.90768e-07
ENSMUSG00000025270	chrX	149330370	149353634	+	Alas2	protein_coding	Alas2	chrX:149330370-149353634	856.539	1241.76	954.796	1466.05	1933.01	18265.6	9421.71	7896.91	4850.62	1344.85	4823.19	2.69478	0.482929	5.58007	2.40426e-08	5.94208e-07
ENSMUSG00000068758	chr14	8113751	8123488	-	Il3ra	protein_coding	Il3ra	chr14:8113751-8123488	65.7822	78.5126	48.4258	76.6858	52.9073	144.836	245.715	165.578	163.943	129.156	117.154	1.38411	0.248045	5.58009	2.40398e-08	5.94208e-07
ENSMUSG00000022354	chr15	58805604	58811337	+	Ndufb9	protein_coding	Ndufb9	chr15:58805604-58811337	5084.41	4764.9	4874.06	4871.16	4565.78	7503.81	13075.7	8244.46	7569.99	9454.58	7000.89	0.923718	0.165784	5.57182	2.52089e-08	6.22273e-07
ENSMUSG00000047473	chr7	29483422	29494127	+	Zfp30	protein_coding	Zfp30	chr7:29483422-29494127	200.773	260.806	196.932	209.436	233.044	307.573	536.345	461.487	411.158	474.174	329.173	0.991324	0.177934	5.5713	2.52845e-08	6.23376e-07
ENSMUSG00000038803	chr5	31063228	31065132	-	Ost4	protein_coding	Ost4	chr5:31063228-31065132	1145.02	1036.01	1069.4	1040.74	1081.45	2042.35	4193	2282.02	1679.76	2684.28	1825.4	1.26009	0.226193	5.57086	2.53483e-08	6.24187e-07
ENSMUSG00000027994	chr3	129708608	129763855	-	Mcub	protein_coding	Mcub	chr3:129708608-129763855	111.693	189.513	232.444	326.72	150.534	55.3307	42.2735	24.5908	10.4091	6.32232	114.983	-2.90452	0.521515	-5.56938	2.55645e-08	6.27978e-07
ENSMUSG00000029649	chr5	147797270	147813266	+	Pomp	protein_coding	Pomp	chr5:147797270-147813266	5393.45	5900.18	5694.07	5557.46	5372.61	8065.26	12309.5	9583.02	7848.43	9683.08	7540.71	0.766011	0.137535	5.56957	2.55371e-08	6.27978e-07
ENSMUSG00000021959	chr14	57927118	57995845	-	Lats2	protein_coding	Lats2	chr14:57927118-57995845	1303.99	1120.84	1563.35	1205.06	1211.2	429.626	417.451	492.635	830.123	648.489	922.276	-1.18038	0.211965	-5.56875	2.56571e-08	6.29487e-07
ENSMUSG00000020255	chr10	83196084	83324369	+	D10Wsu102e	protein_coding	D10Wsu102e	chr10:83196084-83324369	1669.22	1813.91	1972.55	1941.63	1877.58	1274.23	1284.06	1246.75	1245.18	973.637	1529.88	-0.625169	0.112333	-5.5653	2.61703e-08	6.413e-07
ENSMUSG00000056427	chr11	35012050	35599334	+	Slit3	protein_coding	Slit3	chr11:35012050-35599334	520.09	1038.71	1388.21	1226.97	1286.15	362.904	472.935	422.141	256.323	419.079	739.352	-1.49939	0.269446	-5.56473	2.62559e-08	6.42618e-07
ENSMUSG00000024158	chr17	25059116	25083424	+	Hagh	protein_coding	Hagh	chr17:25059116-25083424	454.993	369.099	428.568	428.538	521.515	1078.95	1088.54	774.609	628.447	913.123	668.638	1.0214	0.1836	5.56321	2.64859e-08	6.47461e-07
ENSMUSG00000030647	chr7	97049209	97057009	+	Ndufc2	protein_coding	Ndufc2	chr7:97049209-97057009	3533.74	3634.14	3637.59	3430.88	4064.42	5671.39	10721.6	7023.12	5832.98	7538.91	5508.88	1.00677	0.181	5.56227	2.66281e-08	6.50152e-07
ENSMUSG00000042499	chr2	74512666	74514512	+	Hoxd11	protein_coding	Hoxd11	chr2:74512666-74514512	723.604	1327.49	1207.42	938.917	1153.25	102.524	203.441	279.515	106.693	488.625	653.149	-2.17407	0.391127	-5.55848	2.72132e-08	6.63633e-07
ENSMUSG00000025381	chr10	128158327	128163422	+	Cnpy2	protein_coding	Cnpy2	chr10:128158327-128163422	4486.89	4349.78	4118.62	4195.81	3894.99	6356.52	7197.06	6421.47	5968.3	8995.76	5598.52	0.731449	0.131608	5.55779	2.73213e-08	6.65467e-07
ENSMUSG00000026657	chr2	4022554	4618854	+	Frmd4a	protein_coding	Frmd4a	chr2:4022554-4618854	2873.86	3003.33	2372.06	2229.04	2446.96	885.29	856.038	847.561	1258.2	1703.41	1847.58	-1.21735	0.219085	-5.55652	2.75204e-08	6.69508e-07
ENSMUSG00000026790	chr2	29779232	29821758	+	Odf2	protein_coding	Odf2	chr2:29779232-29821758	2704.61	3567.36	4005.62	3636.45	3985.69	2314.12	1675.09	1702.5	2049.28	1347.56	2698.83	-0.978308	0.17633	-5.54818	2.88662e-08	7.01382e-07
ENSMUSG00000058620	chr2	127205127	127209141	+	Adra2b	protein_coding	Adra2b	chr2:127205127-127209141	19.1865	64.9759	14.5277	43.8204	29.6029	528.896	819.049	192.628	212.085	50.5785	197.535	3.3869	0.610475	5.54797	2.89e-08	7.01382e-07
ENSMUSG00000023885	chr17	14885761	14914497	-	Thbs2	protein_coding	Thbs2	chr17:14885761-14914497	214.477	230.123	169.49	145.639	160.612	52.0759	71.3365	77.051	41.6362	89.4157	125.186	-1.46138	0.263571	-5.54455	2.94712e-08	7.14386e-07
ENSMUSG00000023089	chr6	24518664	24528012	-	Ndufa5	protein_coding	Ndufa5	chr6:24518664-24528012	2115.31	2262.43	2362.37	2039.58	2063.39	4221.4	9989.76	4727.98	3800.61	5387.52	3897.03	1.37451	0.247942	5.54368	2.96172e-08	7.16204e-07
ENSMUSG00000028759	chr4	137943606	137971994	+	Hp1bp3	protein_coding	Hp1bp3	chr4:137943606-137971994	6222.58	6226.86	7465.65	7296.1	6258.18	3904.07	3067.47	3392.7	4900.07	3892.74	5262.64	-0.804349	0.145091	-5.54377	2.96031e-08	7.16204e-07
ENSMUSG00000026116	chr1	36831271	36982747	-	Tmem131	protein_coding	Tmem131	chr1:36831271-36982747	1294.4	1470.08	2167.86	1639.4	1600.45	698.143	1035.7	811.495	879.566	840.868	1243.8	-0.940205	0.169688	-5.54079	3.01105e-08	7.27262e-07
ENSMUSG00000068079	chr2	151985480	151991017	+	Tcf15	protein_coding	Tcf15	chr2:151985480-151991017	1128.58	868.151	828.889	1108.4	1153.25	1550.89	2800.62	2560.72	1669.35	2589.44	1625.83	1.13417	0.204739	5.53958	3.03206e-08	7.31462e-07
ENSMUSG00000034573	chr5	103573366	103746169	+	Ptpn13	protein_coding	Ptpn13	chr5:103573366-103746169	556.408	640.735	813.554	703.705	559.306	405.216	282.704	248.367	366.919	310.697	488.761	-1.02133	0.184416	-5.53817	3.05643e-08	7.3646e-07
ENSMUSG00000020949	chr12	65109197	65120781	-	Fkbp3	protein_coding	Fkbp3	chr12:65109197-65120781	6576.16	7192.48	8035.46	7149.18	6864.73	10455.9	13236.9	11293.7	9539.91	10921.4	9126.57	0.630095	0.113822	5.5358	3.09804e-08	7.45598e-07
ENSMUSG00000031993	chr9	30338403	30378022	+	Snx19	protein_coding	Snx19	chr9:30338403-30378022	1523.95	1273.35	1391.44	1226.33	1211.2	927.602	422.735	587.719	567.294	584.363	971.598	-1.09877	0.198522	-5.53474	3.11694e-08	7.49253e-07
ENSMUSG00000030750	chr7	125066811	125090768	-	Nsmce1	protein_coding	Nsmce1	chr7:125066811-125090768	2372.95	2147.82	2181.58	2141.4	2338	3370.29	3952.57	3436.15	2790.93	3572.11	2830.38	0.613584	0.110875	5.53403	3.12957e-08	7.51394e-07
ENSMUSG00000038611	chr7	140808701	140842663	+	Phrf1	protein_coding	Phrf1	chr7:140808701-140842663	2729.96	2866.16	2959.62	3212.43	3190.19	1993.53	2240.5	1775.45	1884.04	1555.29	2440.72	-0.665974	0.120357	-5.53333	3.14202e-08	7.53488e-07
ENSMUSG00000023852	chr17	15925228	15992872	+	Chd1	protein_coding	Chd1	chr17:15925228-15992872	2567.56	2943.77	3400.3	2816.11	2984.23	1396.29	2058.19	1258.23	1704.48	1716.96	2284.61	-0.857235	0.155007	-5.53029	3.19693e-08	7.65747e-07
ENSMUSG00000019494	chr5	138159332	138162908	+	Cops6	protein_coding	Cops6	chr5:138159332-138162908	8228.94	7714.99	8241.27	7624.76	7997.2	11310.2	9796.88	10862.6	10089	11397.3	9326.31	0.425795	0.0770147	5.52876	3.22511e-08	7.71365e-07
ENSMUSG00000038848	chr2	180546169	180562742	-	Ythdf1	protein_coding	Ythdf1	chr2:180546169-180562742	4011.34	4280.29	4889.39	3849.11	3928.37	2898.35	2856.1	2225.46	2807.84	2411.51	3415.78	-0.668501	0.120917	-5.5286	3.22803e-08	7.71365e-07
ENSMUSG00000068823	chr3	102927741	102965502	+	Csde1	protein_coding	Csde1	chr3:102927741-102965502	11876.4	12938.3	14594.7	12058.4	12290.3	8081.53	8166.71	5974.73	8981.72	6815.46	10177.8	-0.746275	0.135018	-5.52723	3.25321e-08	7.76464e-07
ENSMUSG00000001566	chr5	29678031	29683468	-	Mnx1	protein_coding	Mnx1	chr5:29678031-29683468	16.4455	17.1464	22.5987	9.02186	34.6417	0	0	0	0	0	9.98543	-6.35324	1.15057	-5.52181	3.35528e-08	7.99879e-07
ENSMUSG00000063856	chr9	108216252	108217542	+	Gpx1	protein_coding	Gpx1	chr9:108216252-108217542	12908.4	12298.5	13546.3	14337.7	14850	53792.8	109362	41637.1	28466.2	23802.6	32500.1	1.91968	0.347824	5.51912	3.40708e-08	8.11271e-07
ENSMUSG00000031827	chr8	120535960	120567283	-	Cotl1	protein_coding	Cotl1	chr8:120535960-120567283	793.497	569.442	680.383	725.615	617.882	1934.95	4705.57	2197.59	1225.67	1509.23	1495.98	1.77115	0.321024	5.51717	3.44501e-08	8.19244e-07
ENSMUSG00000041959	chr3	93462386	93471950	+	S100a10	protein_coding	S100a10	chr3:93462386-93471950	474.865	595.613	673.926	534.223	629.849	1163.57	2499.42	1059.86	1255.59	1361.1	1024.8	1.33269	0.241562	5.51698	3.44868e-08	8.19244e-07
ENSMUSG00000032561	chr9	104165449	104214947	-	Acpp	protein_coding	Acpp	chr9:104165449-104214947	11.6489	26.1709	100.08	45.1093	56.0566	3.25474	2.64209	0	0	0	24.4963	-5.82903	1.05691	-5.51515	3.48486e-08	8.26867e-07
ENSMUSG00000107470	chr7	3230841	3231636	+	Gm3375	processed_pseudogene	Gm3375	chr7:3230841-3231636	933.285	936.737	1059.72	980.805	1002.09	1614.35	1846.82	1492.66	1286.82	1474.91	1262.82	0.647843	0.117548	5.51129	3.56216e-08	8.44215e-07
ENSMUSG00000018593	chr11	55285325	55314009	-	Sparc	protein_coding	Sparc	chr11:55285325-55314009	3848.94	3421.16	2567.38	3204.69	3763.35	6795.91	7202.35	4670.6	5896.73	6507.47	4787.86	0.886133	0.160844	5.50928	3.60305e-08	8.52906e-07
ENSMUSG00000020469	chr11	5846636	5848782	-	Myl7	protein_coding	Myl7	chr11:5846636-5848782	2.05569	9.02444	11.2994	12.8884	10.0776	229.459	219.294	30.3286	96.2838	23.4829	64.4194	3.71352	0.674239	5.50772	3.63511e-08	8.59487e-07
ENSMUSG00000038910	chr17	50816430	50995512	+	Plcl2	protein_coding	Plcl2	chr17:50816430-50995512	561.889	610.052	799.026	690.816	687.166	258.752	388.388	386.075	381.232	383.855	514.725	-0.895638	0.16264	-5.50687	3.65269e-08	8.62633e-07
ENSMUSG00000046352	chr14	57336056	57342159	-	Gjb2	protein_coding	Gjb2	chr14:57336056-57342159	13.0194	171.464	216.302	148.861	130.379	11.3916	2.64209	10.656	20.8181	2.70957	72.8243	-3.79421	0.689025	-5.50664	3.65755e-08	8.62773e-07
ENSMUSG00000040998	chr3	132587505	132656052	-	Npnt	protein_coding	Npnt	chr3:132587505-132656052	705.103	508.978	651.327	720.46	510.808	229.459	184.947	227.874	50.7442	178.831	396.853	-1.82888	0.332138	-5.50639	3.66273e-08	8.62985e-07
ENSMUSG00000053310	chr9	37455787	37464200	-	Nrgn	protein_coding	Nrgn	chr9:37455787-37464200	34.2615	46.9271	46.8116	39.9539	52.9073	115.543	229.862	127.872	205.579	81.287	98.1005	1.77038	0.321718	5.5029	3.73597e-08	8.79215e-07
ENSMUSG00000034317	chr3	68942620	68952088	-	Trim59	protein_coding	Trim59	chr3:68942620-68952088	3831.81	4705.34	4810.3	4268.63	4683.56	2660.75	1978.93	2261.53	3138.33	2757.43	3509.66	-0.800019	0.145559	-5.4962	3.88057e-08	9.12182e-07
ENSMUSG00000038387	chr7	44667384	44671071	+	Rras	protein_coding	Rras	chr7:44667384-44671071	443.344	370.002	353.508	311.254	411.921	714.416	898.312	754.936	523.055	767.71	554.846	0.94985	0.173013	5.49004	4.01844e-08	9.43492e-07
ENSMUSG00000031016	chr7	109721252	109742493	+	Wee1	protein_coding	Wee1	chr7:109721252-109742493	2509.32	2754.26	2635.17	2563.5	3043.43	1814.52	1690.94	1689.38	2109.14	1711.54	2252.12	-0.582812	0.106162	-5.48983	4.02316e-08	9.43504e-07
ENSMUSG00000070319	chr9	20805644	20809919	-	Eif3g	protein_coding	Eif3g	chr9:20805644-20809919	7081.18	6442.55	6903.91	7319.95	7662.75	9936.73	12888.1	11349.5	9775.41	9991.07	8935.11	0.606694	0.110549	5.48803	4.06449e-08	9.5209e-07
ENSMUSG00000004096	chr9	14411912	14421873	+	Cwc15	protein_coding	Cwc15	chr9:14411912-14421873	2873.86	3058.38	2606.92	2850.91	2640.33	4200.25	6174.57	4602.57	3921.61	5042.5	3797.19	0.770145	0.14038	5.48616	4.10774e-08	9.61107e-07
ENSMUSG00000029815	chr6	49050728	49063685	+	Malsu1	protein_coding	Malsu1	chr6:49050728-49063685	765.403	670.516	756.25	824.855	726.216	1008.97	1931.37	1451.67	1316.75	1478.52	1093.05	0.938967	0.171164	5.48576	4.11685e-08	9.62123e-07
ENSMUSG00000026496	chr1	180396493	180428819	+	Parp1	protein_coding	Parp1	chr1:180396493-180428819	11688	10683.1	13629.4	13701.6	13514.7	7804.88	6322.53	7107.55	9029.86	5842.73	9932.44	-0.807951	0.147369	-5.48252	4.19313e-08	9.78817e-07
ENSMUSG00000028552	chr4	109137464	109245014	+	Eps15	protein_coding	Eps15	chr4:109137464-109245014	1186.13	1168.66	1111.37	1514.38	1133.1	787.648	396.314	574.604	663.578	589.782	912.558	-1.01802	0.185743	-5.48079	4.23436e-08	9.87299e-07
ENSMUSG00000031818	chr8	121394960	121400946	+	Cox4i1	protein_coding	Cox4i1	chr8:121394960-121400946	11696.2	10286.1	10104	10412.5	10099	15552.8	31953.5	20319.3	17556.2	22755.8	16073.5	1.03962	0.189731	5.47943	4.26698e-08	9.93758e-07
ENSMUSG00000024875	chr19	5138572	5142909	+	Yif1a	protein_coding	Yif1a	chr19:5138572-5142909	1386.22	1285.98	1347.85	1434.48	1358.59	1998.41	2663.23	2114.8	1795.56	2256.16	1764.13	0.666202	0.12163	5.4773	4.31869e-08	1.00354e-06
ENSMUSG00000056870	chr1	44590670	44835998	+	Gulp1	protein_coding	Gulp1	chr1:44590670-44835998	1170.37	1117.23	1038.73	1164.46	925.249	348.258	216.652	376.239	402.05	683.714	744.296	-1.41014	0.257452	-5.47729	4.31892e-08	1.00354e-06
ENSMUSG00000045435	chr5	21087188	21091868	+	Tmem60	protein_coding	Tmem60	chr5:21087188-21091868	775.681	773.394	628.729	587.709	784.792	1329.56	1239.14	1201.67	995.367	1188.6	950.464	0.745177	0.136083	5.47591	4.35261e-08	1.01021e-06
ENSMUSG00000020464	chr11	29080747	29111828	+	Pnpt1	protein_coding	Pnpt1	chr11:29080747-29111828	1739.8	1662.3	2132.35	1373.26	1681.07	1064.3	1048.91	934.449	1057.82	808.354	1350.26	-0.80772	0.14753	-5.47496	4.37617e-08	1.01451e-06
ENSMUSG00000029559	chr5	115080216	115087842	+	2210016L21Rik	protein_coding	2210016L21Rik	chr5:115080216-115087842	907.931	843.785	842.609	874.476	891.867	1246.57	1165.16	1534.46	1206.15	1412.59	1092.56	0.594153	0.108559	5.47307	4.42304e-08	1.0242e-06
ENSMUSG00000036782	chrX	23085509	23231321	-	Klhl13	protein_coding	Klhl13	chrX:23085509-23231321	1345.11	1093.76	1145.27	1241.79	1098.46	727.435	335.546	454.929	521.754	672.875	863.693	-1.12301	0.205218	-5.47227	4.44308e-08	1.02713e-06
ENSMUSG00000039105	chr4	63463008	63468987	+	Atp6v1g1	protein_coding	Atp6v1g1	chr4:63463008-63468987	1572.61	1313.06	1350.27	1443.5	1301.27	2486.62	2747.78	1852.5	2166.39	2220.94	1845.49	0.714391	0.13055	5.47216	4.44587e-08	1.02713e-06
ENSMUSG00000032193	chr9	21634778	21661215	+	Ldlr	protein_coding	Ldlr	chr9:21634778-21661215	2009.78	2168.57	3262.29	2362.44	2400.36	1401.17	1490.14	1177.9	1342.77	1015.18	1863.06	-0.927314	0.169492	-5.47113	4.47185e-08	1.03077e-06
ENSMUSG00000041203	chr8	85753451	85756915	+	Trir	protein_coding	Trir	chr8:85753451-85756915	4061.36	3899.46	3652.92	3927.73	3652.5	5974.08	11778.5	7599.36	6111.42	7749.36	5840.66	1.03014	0.188282	5.47125	4.46863e-08	1.03077e-06
ENSMUSG00000028433	chr4	41194312	41275144	-	Ubap2	protein_coding	Ubap2	chr4:41194312-41275144	4578.03	5345.17	6584.3	5351.25	4934.24	3124.55	3297.33	3334.51	3635.37	2643.63	4282.84	-0.740842	0.135466	-5.46883	4.5302e-08	1.04303e-06
ENSMUSG00000045871	chr14	110986011	110992581	-	Slitrk6	protein_coding	Slitrk6	chr14:110986011-110992581	502.274	680.443	481.837	543.889	551.118	144.836	13.2105	50.0012	109.295	175.219	325.212	-2.47412	0.452455	-5.46822	4.54581e-08	1.04543e-06
ENSMUSG00000022100	chr14	70891685	71004068	-	Xpo7	protein_coding	Xpo7	chr14:70891685-71004068	3469.32	3384.16	4431.77	3427.66	3139.8	2408.51	1793.98	1707.42	2321.22	1760.31	2784.42	-0.837562	0.153198	-5.4672	4.57191e-08	1.04925e-06
ENSMUSG00002075580	chr6	52139104	52139247	+	NA	misc_RNA	-	chr6:52139104-52139247	6.85231	10.8293	16.949	16.7549	23.9343	65.0949	121.536	64.7557	46.8408	67.7391	44.1287	2.25492	0.412448	5.46717	4.57279e-08	1.04925e-06
ENSMUSG00000033285	chr3	100045495	100069723	-	Wdr3	protein_coding	Wdr3	chr3:100045495-100069723	1866.57	2476.31	2580.29	2247.09	2514.99	1609.47	890.386	1129.54	1254.29	1229.24	1779.82	-0.933224	0.170713	-5.46662	4.58686e-08	1.0504e-06
ENSMUSG00000038203	chr6	52234673	52237788	-	Hoxa13	protein_coding	Hoxa13	chr6:52234673-52237788	7.53754	184.099	121.872	63.153	120.931	11.3916	0	0.819692	0	2.70957	51.2513	-5.08348	0.929922	-5.46657	4.58823e-08	1.0504e-06
ENSMUSG00000021257	chr12	86747275	86773234	-	Angel1	protein_coding	Angel1	chr12:86747275-86773234	646.173	512.588	691.682	605.753	806.207	235.969	322.335	363.943	252.42	386.565	482.364	-1.05939	0.193836	-5.46541	4.61846e-08	1.05613e-06
ENSMUSG00000035891	chr15	86023329	86070342	-	Cerk	protein_coding	Cerk	chr15:86023329-86070342	772.941	682.247	1036.31	906.052	912.022	445.9	301.199	550.833	405.953	419.983	643.344	-1.0132	0.185415	-5.46452	4.64159e-08	1.06021e-06
ENSMUSG00000013622	chr5	31205655	31211967	+	Atraid	protein_coding	Atraid	chr5:31205655-31211967	984.677	1037.81	832.924	833.877	864.783	1316.54	1878.53	1568.07	1321.95	1721.48	1236.06	0.776577	0.142144	5.4633	4.6737e-08	1.06534e-06
ENSMUSG00000032235	chr9	69305187	69340404	+	Ice2	protein_coding	Ice2	chr9:69305187-69340404	918.895	1269.74	1020.17	1016.89	1011.54	711.162	594.471	468.044	621.941	484.109	811.696	-0.86692	0.158682	-5.46326	4.67458e-08	1.06534e-06
ENSMUSG00000095562	chrX	168792654	168802277	+	Erdr1	lncRNA	Erdr1	chrX:168792654-168802277	95.9323	103.781	154.156	99.8848	139.197	356.394	605.04	284.433	238.107	275.472	235.24	1.5597	0.285554	5.46202	4.70738e-08	1.07161e-06
ENSMUSG00000028926	chr5	4853390	5470312	-	Cdk14	protein_coding	Cdk14	chr5:4853390-5470312	1386.91	1367.2	1211.45	1209.57	1112.94	506.113	723.934	431.158	750.754	734.292	943.433	-1.00128	0.18345	-5.45809	4.81278e-08	1.09377e-06
ENSMUSG00000046516	chr16	38167352	38173125	+	Cox17	protein_coding	Cox17	chr16:38167352-38173125	1042.92	1036.01	890.228	1007.23	927.768	2745.38	8935.56	2872.2	2094.82	2405.19	2395.73	1.95699	0.358555	5.45799	4.81559e-08	1.09377e-06
ENSMUSG00000025492	chr7	140589498	140590683	-	Ifitm3	protein_coding	Ifitm3	chr7:140589498-140590683	335.763	406.1	605.323	552.911	567.494	1010.6	1743.78	1063.96	930.31	1123.57	833.981	1.248	0.228867	5.45292	4.95482e-08	1.1229e-06
ENSMUSG00000031563	chr8	48276993	48443586	-	Wwc2	protein_coding	Wwc2	chr8:48276993-48443586	1933.72	1994.4	2101.68	2209.71	1788.77	1251.45	1479.57	1318.06	1171.02	1015.18	1626.36	-0.688921	0.12634	-5.45292	4.95493e-08	1.1229e-06
ENSMUSG00000030753	chr7	98352309	98367269	+	Thap12	protein_coding	Thap12	chr7:98352309-98367269	2620.32	3080.04	3480.2	3196.31	3259.47	1643.65	2295.98	1441.84	1887.94	1650.13	2455.59	-0.812696	0.149078	-5.45148	4.99533e-08	1.12997e-06
ENSMUSG00000073422	chr17	34245006	34247034	-	H2-Ke6	protein_coding	H2-Ke6	chr17:34245006-34247034	722.919	559.515	444.71	572.888	597.097	1161.94	2200.86	1236.1	1099.46	1133.5	972.899	1.23434	0.226426	5.45141	4.99732e-08	1.12997e-06
ENSMUSG00000037960	chr13	49356426	49369502	-	Card19	protein_coding	Card19	chr13:49356426-49369502	243.257	245.465	240.515	375.051	273.355	470.311	718.65	541.816	523.055	522.946	415.442	1.0052	0.184409	5.45093	5.01073e-08	1.13173e-06
ENSMUSG00000037905	chr5	125518631	125537434	+	Bri3bp	protein_coding	Bri3bp	chr5:125518631-125537434	1120.35	1285.98	1321.22	1449.94	1314.5	1863.34	3064.83	2427.93	2165.08	2082.75	1809.59	0.836177	0.153412	5.45054	5.0218e-08	1.13296e-06
ENSMUSG00000056167	chr9	114414945	114469252	-	Cnot10	protein_coding	Cnot10	chr9:114414945-114469252	3015.7	2599.04	2907.16	3349.69	2838.1	2034.22	1286.7	1596.76	1941.29	1558	2312.67	-0.804311	0.147666	-5.44684	5.1273e-08	1.15547e-06
ENSMUSG00000017776	chr11	75570084	75597734	+	Crk	protein_coding	Crk	chr11:75570084-75597734	5017.26	5297.34	5775.59	5830.7	5036.28	3518.38	1690.94	2432.85	3153.95	2336.55	4008.98	-1.03679	0.190366	-5.44631	5.14264e-08	1.15764e-06
ENSMUSG00000049538	chr13	70875920	70989930	-	Adamts16	protein_coding	Adamts16	chr13:70875920-70989930	86.3391	46.9271	148.506	161.105	165.65	639.557	486.145	604.933	923.804	205.024	346.799	2.23056	0.409812	5.44288	5.24262e-08	1.17883e-06
ENSMUSG00000020444	chr11	59074700	59083038	-	Guk1	protein_coding	Guk1	chr11:59074700-59083038	2677.2	2294.91	2702.16	2548.03	2566.01	3970.79	5376.66	4569.78	3580.72	3755.46	3404.17	0.731726	0.134466	5.44171	5.27718e-08	1.18528e-06
ENSMUSG00000025873	chr13	54769596	54811876	+	Faf2	protein_coding	Faf2	chr13:54769596-54811876	2934.84	3069.21	3557.68	3053.9	3156.8	2455.7	1963.08	1987.75	2196.31	1926.5	2630.18	-0.583197	0.107218	-5.43936	5.34718e-08	1.19967e-06
ENSMUSG00000049775	chrX	165990088	165992311	-	Tmsb4x	protein_coding	Tmsb4x	chrX:165990088-165992311	16988.9	14227	12306.6	13793.1	12503.8	36405.9	87656.8	28811.3	28362.1	34874.8	28593	1.62997	0.299678	5.43909	5.35548e-08	1.2002e-06
ENSMUSG00000001763	chr6	29694220	29718558	+	Tspan33	protein_coding	Tspan33	chr6:29694220-29718558	341.245	303.221	215.495	273.233	433.966	3155.47	2639.45	1757.42	944.622	322.438	1038.66	2.49149	0.458321	5.43613	5.44503e-08	1.21891e-06
ENSMUSG00000020361	chr11	53150640	53191284	-	Hspa4	protein_coding	Hspa4	chr11:53150640-53191284	6545.33	7622.04	9337.3	8394.19	8705.15	5329.64	4927.51	4346.01	5555.84	4232.34	6499.53	-0.735654	0.135382	-5.4339	5.51359e-08	1.23153e-06
ENSMUSG00000110588	chr8	94897375	94900040	-	Gm45774	lncRNA	Gm45774	chr8:94897375-94900040	2.05569	0	0	0	2.5194	30.9201	42.2735	27.8695	13.0113	18.0638	13.6713	4.74812	0.873781	5.43399	5.51074e-08	1.23153e-06
ENSMUSG00000045896	chr6	83782382	83808723	-	Paip2b	protein_coding	Paip2b	chr6:83782382-83808723	1507.51	1669.52	1761.09	1179.93	1459.99	579.344	274.778	601.654	873.06	542.816	1044.97	-1.39556	0.256925	-5.4318	5.57877e-08	1.24471e-06
ENSMUSG00000010358	chr11	101339232	101349524	+	Ifi35	protein_coding	Ifi35	chr11:101339232-101349524	42.4843	21.6586	23.4058	52.8423	66.764	497.976	414.809	240.17	140.522	75.8678	157.65	2.71548	0.500002	5.43094	5.60584e-08	1.24937e-06
ENSMUSG00000014704	chr6	52139396	52141811	-	Hoxa2	protein_coding	Hoxa2	chr6:52139396-52141811	363.858	265.318	273.606	364.741	301.068	637.93	454.44	538.538	664.879	717.132	458.151	0.94455	0.173934	5.4305	5.61958e-08	1.25105e-06
ENSMUSG00000020176	chr11	11880507	11988683	-	Grb10	protein_coding	Grb10	chr11:11880507-11988683	28295.9	25706.1	26690.7	28326	23982.8	17310.4	20167.1	16006.1	19843.6	16919.4	22324.8	-0.559781	0.103098	-5.42959	5.64828e-08	1.25468e-06
ENSMUSG00000062691	chr17	79223928	79227735	+	Cebpzos	protein_coding	Cebpzos	chr17:79223928-79227735	355.635	347.441	272.799	337.675	290.361	551.679	716.007	486.077	515.249	681.907	455.483	0.875362	0.161217	5.42971	5.64462e-08	1.25468e-06
ENSMUSG00000052217	chr7	103490843	103492371	-	Hbb-bh1	protein_coding	Hbb-bh1	chr7:103490843-103492371	21699.2	28169.8	20988.6	34330.1	48751.6	593727	1.81048e+06	329636	176890	96671.9	316134	4.28808	0.789975	5.42812	5.69501e-08	1.26367e-06
ENSMUSG00000024217	chr17	28057123	28070942	+	Snrpc	protein_coding	Snrpc	chr17:28057123-28070942	1275.21	1245.37	1221.14	1123.87	1019.1	1816.15	3038.41	1964.8	1891.85	2202.88	1679.88	0.88927	0.163909	5.42538	5.78301e-08	1.28178e-06
ENSMUSG00000038976	chr11	94881860	94897725	+	Ppp1r9b	protein_coding	Ppp1r9b	chr11:94881860-94897725	485.144	469.271	547.212	556.777	456.641	875.526	2340.9	1419.71	960.236	1098.28	920.968	1.40994	0.259898	5.42496	5.79688e-08	1.28345e-06
ENSMUSG00000027673	chr3	32791138	32805715	+	Ndufb5	protein_coding	Ndufb5	chr3:32791138-32805715	3032.83	3356.19	3092.8	3169.25	3188.93	4530.6	7308.03	5241.11	4632.03	6521.02	4407.28	0.83329	0.153655	5.42311	5.85714e-08	1.29537e-06
ENSMUSG00000044807	chr11	50701912	50718517	-	Zfp354c	protein_coding	Zfp354c	chr11:50701912-50718517	1536.97	1128.96	1267.95	1135.46	1470.07	672.105	494.072	550.013	806.702	798.419	986.072	-0.974069	0.179634	-5.42251	5.8769e-08	1.29832e-06
ENSMUSG00000018565	chr11	69859049	69873343	-	Elp5	protein_coding	Elp5	chr11:69859049-69873343	2808.76	2793.97	2958.82	3255.6	2863.3	4156.31	4227.35	4333.71	3769.38	3817.78	3498.5	0.467353	0.0862195	5.4205	5.94331e-08	1.31156e-06
ENSMUSG00000059898	chr18	20093986	20135408	-	Dsc3	protein_coding	Dsc3	chr18:20093986-20135408	32.8911	57.7564	7.26387	9.02186	24.5641	0	0	0	0	0	13.1497	-6.74708	1.24554	-5.41698	6.06135e-08	1.33614e-06
ENSMUSG00000037740	chr2	130405661	130410615	+	Mrps26	protein_coding	Mrps26	chr2:130405661-130410615	1224.51	1160.54	1451.97	1419.65	1437.32	2387.35	3923.51	2495.96	2504.68	2045.72	2005.12	0.994644	0.183665	5.41554	6.1105e-08	1.34551e-06
ENSMUSG00000026494	chr1	178356689	178766765	+	Kif26b	protein_coding	Kif26b	chr1:178356689-178766765	1415	1790.45	1410.81	1273.37	1298.75	341.748	446.514	357.386	231.602	873.383	943.901	-1.6732	0.309025	-5.41445	6.14772e-08	1.35223e-06
ENSMUSG00000036376	chr13	23602530	23608036	-	Abt1	protein_coding	Abt1	chr13:23602530-23608036	1152.56	1203.86	1292.16	1290.77	1339.69	1695.72	1860.03	1711.52	1617.31	1842.5	1500.61	0.473628	0.0874947	5.41322	6.19017e-08	1.35861e-06
ENSMUSG00000056468	chr6	52154477	52157831	+	5730596B20Rik	TEC	5730596B20Rik	chr6:52154477-52157831	15.7603	17.1464	15.3348	23.1991	9.44774	89.5055	34.3472	54.9194	96.2838	174.315	53.026	2.48773	0.459552	5.41337	6.18493e-08	1.35861e-06
ENSMUSG00000025511	chr7	141055152	141073340	+	Tspan4	protein_coding	Tspan4	chr7:141055152-141073340	303.557	407.905	433.411	402.761	378.539	786.021	665.808	820.512	690.902	546.429	543.584	0.866523	0.160088	5.41279	6.20519e-08	1.35895e-06
ENSMUSG00000054604	chr16	64672358	64679870	+	Cggbp1	protein_coding	Cggbp1	chr16:64672358-64679870	4562.27	5220.64	5181.56	4583.1	4667.81	2501.27	3661.94	2150.05	2870.3	2410.61	3780.96	-0.835018	0.154264	-5.41293	6.20018e-08	1.35895e-06
ENSMUSG00000097656	chr6	57666417	57666634	-	Gm26712	transcribed_unprocessed_pseudogene	Gm26712	chr6:57666417-57666634	330.281	379.929	343.016	341.542	387.357	546.797	478.219	544.275	623.243	646.683	462.134	0.678549	0.12545	5.40892	6.34062e-08	1.38711e-06
ENSMUSG00000020964	chr12	91772816	91815931	-	Sel1l	protein_coding	Sel1l	chr12:91772816-91815931	3041.74	2904.06	2883.76	2546.74	2627.73	1388.15	1764.92	1466.43	1980.32	1156.08	2175.99	-0.854109	0.157917	-5.4086	6.3519e-08	1.38782e-06
ENSMUSG00000022193	chr14	54851575	54855479	-	Psmb5	protein_coding	Psmb5	chr14:54851575-54855479	1932.35	1979.96	2066.17	2023.47	2092.99	3057.83	4739.92	3606.64	2883.31	3249.67	2763.23	0.795387	0.147064	5.40844	6.35763e-08	1.38782e-06
ENSMUSG00000052534	chr1	167946932	168259839	-	Pbx1	protein_coding	Pbx1	chr1:167946932-168259839	4860.34	3199.16	2983.84	2929.53	2881.56	5948.04	12066.4	7392.8	6164.77	11824.5	6025.1	1.36429	0.252437	5.40449	6.49939e-08	1.41723e-06
ENSMUSG00000000399	chr6	126798683	126826088	-	Ndufa9	protein_coding	Ndufa9	chr6:126798683-126826088	4364.92	4214.41	4785.28	4728.1	4408.95	5791.82	6351.59	6686.23	6173.88	5708.15	5321.33	0.448637	0.0830337	5.40307	6.551e-08	1.42541e-06
ENSMUSG00000053091	chr7	66339636	66364495	+	Lins1	protein_coding	Lins1	chr7:66339636-66364495	511.868	526.125	691.682	576.754	575.682	312.455	285.346	208.202	379.931	244.764	431.281	-1.01551	0.187949	-5.40312	6.54901e-08	1.42541e-06
ENSMUSG00000022221	chr14	56022451	56026322	-	Ripk3	protein_coding	Ripk3	chr14:56022451-56026322	872.984	693.979	585.145	722.393	833.921	1487.42	1730.57	1216.42	1837.2	1117.24	1109.73	0.992119	0.183645	5.40236	6.57686e-08	1.42949e-06
ENSMUSG00000044066	chr11	20177036	20199429	-	Cep68	protein_coding	Cep68	chr11:20177036-20199429	1636.33	1857.23	2059.71	2021.54	1558.88	1033.38	1231.22	920.514	964.139	680.101	1396.3	-0.923664	0.171083	-5.39892	6.70441e-08	1.45409e-06
ENSMUSG00000058013	chr5	93241295	93324306	+	Septin11	protein_coding	Septin11	chr5:93241295-93324306	14220.6	15721.5	20848.9	18180.3	17211.9	10416.8	7590.74	8256.76	11719.3	7343.82	13151.1	-0.926976	0.171693	-5.39902	6.70042e-08	1.45409e-06
ENSMUSG00000097391	chr12	109696197	109715894	+	Mirg	lncRNA	Mirg	chr12:109696197-109715894	112.378	74.0004	35.5123	56.7088	68.0237	167.619	398.956	220.497	179.556	419.983	173.323	1.99704	0.369921	5.39855	6.71807e-08	1.45548e-06
ENSMUSG00000028435	chr4	41092721	41098183	-	Aqp3	protein_coding	Aqp3	chr4:41092721-41098183	56.1889	71.2931	65.3749	175.282	161.241	1396.29	1120.25	732.804	439.783	126.446	434.495	2.8467	0.527336	5.39826	6.72898e-08	1.45629e-06
ENSMUSG00000050382	chr7	79347845	79365468	-	Kif7	protein_coding	Kif7	chr7:79347845-79365468	498.848	698.491	769.971	752.681	871.711	353.14	372.535	345.09	333.09	195.992	519.155	-1.17244	0.217275	-5.39612	6.80982e-08	1.47221e-06
ENSMUSG00000037674	chr9	72439521	72530219	+	Rfx7	protein_coding	Rfx7	chr9:72439521-72530219	642.747	824.834	1163.03	881.564	818.174	375.923	422.735	503.291	400.749	492.238	652.528	-0.976506	0.18115	-5.39058	7.02293e-08	1.51665e-06
ENSMUSG00000023883	chr17	15165270	15181535	-	Phf10	protein_coding	Phf10	chr17:15165270-15181535	550.926	719.248	673.119	645.063	782.903	1072.44	1299.91	1138.55	1074.74	979.056	893.595	0.72024	0.133694	5.38724	7.15487e-08	1.54349e-06
ENSMUSG00000036863	chr3	145693624	145727475	+	Syde2	protein_coding	Syde2	chr3:145693624-145727475	289.853	324.88	337.367	304.81	260.758	157.855	84.547	68.8541	70.2612	154.445	205.363	-1.49837	0.278167	-5.38658	7.18103e-08	1.54584e-06
ENSMUSG00000071662	chr19	8770490	8775941	-	Polr2g	protein_coding	Polr2g	chr19:8770490-8775941	3049.28	3209.99	3175.93	3118.98	3351.43	4498.06	5947.35	5172.26	4081.65	4918.76	4052.37	0.629385	0.11684	5.38671	7.1758e-08	1.54584e-06
ENSMUSG00000019659	chr9	110485570	110540674	+	Ccdc12	protein_coding	Ccdc12	chr9:110485570-110540674	1044.29	887.102	966.095	1078.11	869.192	1576.92	2301.26	1949.23	1301.13	1897.6	1387.09	0.896262	0.166446	5.3847	7.2566e-08	1.55829e-06
ENSMUSG00000025666	chrX	80114310	80141478	+	Tmem47	protein_coding	Tmem47	chrX:80114310-80141478	1206.69	1554.01	1510.08	1552.4	1550.06	963.404	435.946	607.392	793.691	662.037	1083.57	-1.08815	0.202084	-5.38466	7.25819e-08	1.55829e-06
ENSMUSG00000066037	chr4	136038252	136086758	+	Hnrnpr	protein_coding	Hnrnpr	chr4:136038252-136086758	5180.35	5181.83	5623.04	5149.55	4902.12	3373.54	2766.27	3345.16	4092.06	3208.13	4282.21	-0.632247	0.117418	-5.38456	7.26205e-08	1.55829e-06
ENSMUSG00000061559	chr9	54622018	54641803	-	Wdr61	protein_coding	Wdr61	chr9:54622018-54641803	2860.84	3145.92	3455.99	3376.75	3620.37	4646.15	5463.85	5027.99	4550.06	4543.04	4069.1	0.55709	0.103466	5.38429	7.27328e-08	1.55904e-06
ENSMUSG00000022617	chr15	89310569	89314102	-	Chkb	protein_coding	Chkb	chr15:89310569-89314102	970.972	744.516	656.977	815.834	724.327	1228.67	1537.7	1223.8	1324.55	1250.01	1047.74	0.743722	0.138159	5.38308	7.32211e-08	1.56619e-06
ENSMUSG00000053414	chr16	90182900	90296441	+	Hunk	protein_coding	Hunk	chr16:90182900-90296441	2031.71	2536.77	3218.7	2450.72	2108.11	1215.65	1030.42	1079.53	1691.47	1177.76	1854.08	-0.993948	0.184637	-5.38324	7.31567e-08	1.56619e-06
ENSMUSG00000039046	chr2	6327477	6451201	+	Usp6nl	protein_coding	Usp6nl	chr2:6327477-6451201	1235.47	1372.62	1464.07	1319.12	1404.56	746.964	821.691	645.097	932.912	516.624	1045.91	-0.895427	0.166521	-5.37727	7.56219e-08	1.61583e-06
ENSMUSG00000042569	chr11	60721456	60751021	+	Dhrs7b	protein_coding	Dhrs7b	chr11:60721456-60751021	716.066	795.053	807.904	956.961	883.679	1433.71	1667.16	1564.79	1355.78	1109.12	1129.02	0.775094	0.144218	5.37446	7.68129e-08	1.63954e-06
ENSMUSG00000051730	chr2	69701541	69715959	-	Mettl5	protein_coding	Mettl5	chr2:69701541-69715959	334.393	359.173	393.863	400.828	319.963	869.017	879.817	617.228	508.743	679.198	536.222	0.970282	0.18055	5.37403	7.69973e-08	1.64174e-06
ENSMUSG00000034021	chr5	150597203	150734155	+	Pds5b	protein_coding	Pds5b	chr5:150597203-150734155	2711.46	2638.75	2732.83	2328.28	1905.92	1388.15	1508.64	1459.05	1260.8	1693.48	1962.74	-0.752179	0.140053	-5.37068	7.84385e-08	1.67071e-06
ENSMUSG00000027131	chr2	112193355	112198372	-	Emc4	protein_coding	Emc4	chr2:112193355-112198372	1380.74	1363.59	1486.67	1405.48	1383.15	1702.23	2029.13	2050.87	2042.78	2246.23	1709.09	0.522021	0.0972037	5.37038	7.85688e-08	1.67172e-06
ENSMUSG00000020956	chr12	52035094	52053284	-	Dtd2	protein_coding	Dtd2	chr12:52035094-52053284	620.134	656.077	702.981	712.727	720.548	976.423	874.533	1063.96	988.861	1106.41	842.265	0.558964	0.104141	5.36736	7.9899e-08	1.69645e-06
ENSMUSG00000063236	chr15	76832705	76835179	+	1110038F14Rik	protein_coding	1110038F14Rik	chr15:76832705-76835179	1901.52	1735.4	1658.58	1583.34	1599.19	2214.85	3321.11	2699.25	2720.67	2621.05	2205.5	0.678047	0.126328	5.36736	7.98994e-08	1.69645e-06
ENSMUSG00000000751	chr11	75188991	75239150	-	Rpa1	protein_coding	Rpa1	chr11:75188991-75239150	6173.93	6662.74	7413.99	7030.6	7368.61	5267.8	4861.45	4371.42	4874.04	4091.44	5811.6	-0.563075	0.104981	-5.36361	8.15762e-08	1.73024e-06
ENSMUSG00000039000	chr5	29774239	29881090	+	Ube3c	protein_coding	Ube3c	chr5:29774239-29881090	1857.66	1813.91	3056.48	2519.68	2312.81	1134.28	808.481	1108.22	1426.04	843.578	1688.11	-1.11838	0.208522	-5.3634	8.16709e-08	1.73043e-06
ENSMUSG00000015671	chr13	14787824	14848821	+	Psma2	protein_coding	Psma2	chr13:14787824-14848821	7378.57	7596.77	8232.39	7386.32	7524.18	11381.8	14988.6	11697	9875.6	12154.2	9821.55	0.656413	0.122405	5.36264	8.20158e-08	1.73592e-06
ENSMUSG00000047141	chr16	64600709	64672015	-	Zfp654	protein_coding	Zfp654	chr16:64600709-64672015	277.519	636.223	540.755	401.473	506.399	154.6	134.747	79.5101	206.88	195.089	313.319	-1.6148	0.30119	-5.3614	8.25794e-08	1.74601e-06
ENSMUSG00000000838	chrX	67722146	67761569	+	Fmr1	protein_coding	Fmr1	chrX:67722146-67761569	2417.49	2718.16	2884.56	2653.07	2242.26	1441.85	1070.05	877.07	1671.96	1436.07	1941.25	-0.990748	0.184828	-5.36038	8.30461e-08	1.75221e-06
ENSMUSG00000044627	chr2	32168827	32178087	-	Swi5	protein_coding	Swi5	chr2:32168827-32178087	5774.44	6180.84	6308.27	5786.88	5681.24	9181.63	14267.3	9326.45	8678.56	10465.2	8165.09	0.80378	0.149944	5.36055	8.2968e-08	1.75221e-06
ENSMUSG00000025374	chr10	128237263	128247361	-	Nabp2	protein_coding	Nabp2	chr10:128237263-128247361	1222.45	1209.27	1426.95	1252.1	1350.4	2013.06	3157.3	2132.84	2252.26	1925.6	1794.22	0.826929	0.154295	5.3594	8.34983e-08	1.75991e-06
ENSMUSG00000055609	chr11	32226399	32228116	+	Hba-x	protein_coding	Hba-x	chr11:32226399-32228116	24600.5	30340.2	24211.3	37898.2	55708.3	713210	2.5492e+06	424208	199736	113535	417264	4.53313	0.846437	5.35555	8.52988e-08	1.79599e-06
ENSMUSG00000020363	chr11	49685013	49729440	+	Gfpt2	protein_coding	Gfpt2	chr11:49685013-49729440	2566.88	2144.21	2032.27	2196.82	1920.41	1199.37	509.924	1063.96	873.06	1164.21	1567.11	-1.17137	0.218741	-5.35506	8.55281e-08	1.79894e-06
ENSMUSG00000030782	chr7	127845983	127854871	+	Tgfb1i1	protein_coding	Tgfb1i1	chr7:127845983-127854871	283	295.099	267.149	335.742	350.196	873.899	446.514	501.651	834.026	767.71	495.499	1.16246	0.217101	5.35447	8.58054e-08	1.7998e-06
ENSMUSG00000037499	chr1	191038985	191050391	-	Nenf	protein_coding	Nenf	chr1:191038985-191050391	629.042	688.565	656.977	651.507	673.309	1176.59	2583.97	1513.97	1130.68	1286.14	1099.08	1.21837	0.227553	5.35422	8.59253e-08	1.7998e-06
ENSMUSG00000038418	chr18	34992875	34998037	+	Egr1	protein_coding	Egr1	chr18:34992875-34998037	11849	12836.4	6336.52	5741.77	4932.98	1781.97	774.134	3377.95	1113.77	2559.64	5130.41	-2.11663	0.395287	-5.35466	8.57195e-08	1.7998e-06
ENSMUSG00000074102	chr9	106758116	106764627	-	Rbm15b	protein_coding	Rbm15b	chr9:106758116-106764627	3925.69	4458.97	5106.5	4490.31	4359.19	2624.95	2721.36	3064.83	2932.75	2009.59	3569.41	-0.742623	0.138694	-5.35441	8.58371e-08	1.7998e-06
ENSMUSG00000025198	chr19	44023382	44058224	-	Erlin1	protein_coding	Erlin1	chr19:44023382-44058224	639.321	649.759	873.279	750.103	798.649	361.277	258.925	243.448	368.221	476.883	541.987	-1.11417	0.208135	-5.3531	8.64581e-08	1.80908e-06
ENSMUSG00000029501	chr5	110378869	110404517	+	Ankle2	protein_coding	Ankle2	chr5:110378869-110404517	1717.19	1885.2	2362.37	1783.75	2095.51	1401.17	969.648	1201.67	1142.39	1139.82	1569.87	-0.747903	0.139731	-5.35244	8.67779e-08	1.81389e-06
ENSMUSG00000038023	chr5	124767116	124801519	+	Atp6v0a2	protein_coding	Atp6v0a2	chr5:124767116-124801519	1677.45	1700.2	1506.04	1585.91	1549.43	930.857	560.124	795.101	1124.18	763.194	1219.25	-0.939116	0.175523	-5.35039	8.77646e-08	1.83262e-06
ENSMUSG00000073433	chr17	26418156	26420343	-	Arhgdig	protein_coding	Arhgdig	chr17:26418156-26420343	66.4674	58.6588	47.6187	65.0862	86.2894	278.281	805.839	181.152	222.494	151.736	196.362	2.32812	0.435296	5.34835	8.87583e-08	1.85145e-06
ENSMUSG00000031198	chrX	74426004	74440065	+	Fundc2	protein_coding	Fundc2	chrX:74426004-74440065	1092.94	1060.37	1055.68	967.916	1054.37	1799.87	3154.66	1843.49	1596.49	2053.85	1567.96	0.99578	0.186319	5.34449	9.06714e-08	1.88941e-06
ENSMUSG00000027076	chr2	84657340	84660557	+	Timm10	protein_coding	Timm10	chr2:84657340-84660557	783.904	785.126	682.804	705.638	862.264	1816.15	3500.77	1726.27	1282.92	1507.42	1365.33	1.36198	0.254918	5.34284	9.15025e-08	1.90379e-06
ENSMUSG00000029723	chr5	137743991	137766712	+	Tsc22d4	protein_coding	Tsc22d4	chr5:137743991-137766712	1080.61	1036.01	1248.58	1230.19	1139.4	1751.05	2377.88	1841.85	1955.6	1557.1	1521.83	0.722809	0.135288	5.34274	9.15501e-08	1.90379e-06
ENSMUSG00000037742	chr9	78385730	78396433	-	Eef1a1	protein_coding	Eef1a1	chr9:78385730-78396433	14979.1	13819.1	13529.4	13847.9	14598.6	20329.1	28204.4	21057.1	18987.4	24331.9	18368.4	0.673662	0.126109	5.34192	9.19686e-08	1.91052e-06
ENSMUSG00000024045	chr17	32522645	32540159	-	Akap8	protein_coding	Akap8	chr17:32522645-32540159	4313.53	4563.66	4996.74	4809.29	4702.46	3782.01	2908.95	3099.25	3232.01	2917.3	3932.52	-0.552969	0.103528	-5.34127	9.22981e-08	1.9154e-06
ENSMUSG00000037286	chr9	100479850	100840598	+	Stag1	protein_coding	Stag1	chr9:100479850-100840598	2806.02	3006.94	3191.26	2665.31	2353.75	1253.08	1976.29	1222.98	1272.51	1714.25	2146.24	-0.916703	0.171671	-5.33988	9.30081e-08	1.92815e-06
ENSMUSG00000036820	chr17	24374806	24382740	-	Amdhd2	protein_coding	Amdhd2	chr17:24374806-24382740	738.679	677.735	847.452	625.086	672.049	1100.1	1365.96	1414.79	1070.83	1069.38	958.206	0.757049	0.141846	5.33713	9.44274e-08	1.95557e-06
ENSMUSG00000026864	chr2	34661981	34667559	+	Hspa5	protein_coding	Hspa5	chr2:34661981-34667559	39882.5	42706.3	38004.6	35444.3	42826	21006.1	9989.76	17820.9	24073.6	18942.6	29069.7	-1.11453	0.208931	-5.33442	9.58504e-08	1.983e-06
ENSMUSG00000064254	chr7	24286967	24308350	+	Ethe1	protein_coding	Ethe1	chr7:24286967-24308350	770.885	754.443	710.245	791.346	678.978	1005.72	1051.55	1295.93	1068.23	1288.85	941.618	0.627658	0.117673	5.33393	9.61103e-08	1.98634e-06
ENSMUSG00000049288	chr3	96508464	96533487	+	Lix1l	protein_coding	Lix1l	chr3:96508464-96533487	324.114	304.124	330.91	244.879	337.599	504.485	544.271	486.897	541.271	719.841	433.839	0.861537	0.161601	5.33124	9.75421e-08	2.01388e-06
ENSMUSG00000043587	chr9	96705388	96774722	-	Pxylp1	protein_coding	Pxylp1	chr9:96705388-96774722	424.843	412.417	366.422	500.713	405.623	231.087	110.968	200.824	230.301	223.088	310.629	-1.06792	0.200379	-5.32949	9.84874e-08	2.03132e-06
ENSMUSG00000031231	chrX	105059305	105066056	+	Cox7b	protein_coding	Cox7b	chrX:105059305-105066056	4073.7	4594.34	4074.23	3598.43	3587.62	7417.56	17942.5	8073.96	7333.18	9361.55	7005.7	1.33044	0.249715	5.32784	9.93872e-08	2.04778e-06
ENSMUSG00000035437	chr2	37333290	37456466	+	Rabgap1	protein_coding	Rabgap1	chr2:37333290-37456466	2007.04	2295.82	2602.89	2220.02	2024.97	1454.87	930.017	831.168	1401.32	1086.54	1685.46	-0.967007	0.181577	-5.32562	1.00611e-07	2.07089e-06
ENSMUSG00000020212	chr10	117977736	118004902	+	Mdm1	protein_coding	Mdm1	chr10:117977736-118004902	1658.94	1677.64	1693.29	1566.58	1522.35	965.032	948.512	955.761	1306.34	901.382	1319.58	-0.676772	0.127103	-5.32461	1.01168e-07	2.08024e-06
ENSMUSG00000022772	chr16	31778489	31822105	-	Senp5	protein_coding	Senp5	chr16:31778489-31822105	1352.65	1171.37	1469.72	1397.1	1252.77	808.804	919.449	536.898	702.612	768.613	1038	-0.836186	0.157064	-5.32385	1.01594e-07	2.08686e-06
ENSMUSG00000006169	chr11	45742790	45801452	+	Clint1	protein_coding	Clint1	chr11:45742790-45801452	4618.46	4350.68	5293.75	4489.66	4744.03	3534.65	2443.94	2351.7	2898.92	2145.98	3687.18	-0.813382	0.152843	-5.32167	1.0282e-07	2.10775e-06
ENSMUSG00000026235	chr1	77343821	77491725	-	Epha4	protein_coding	Epha4	chr1:77343821-77491725	1884.39	3061.99	2179.16	2234.2	2289.5	676.987	1268.21	469.683	731.237	1184.98	1598.03	-1.4297	0.268648	-5.32184	1.02723e-07	2.10775e-06
ENSMUSG00000066306	chr7	101583317	101664171	+	Numa1	protein_coding	Numa1	chr7:101583317-101664171	5997.14	6142.93	7272.75	7555.16	5911.77	3129.44	4787.47	3993.54	3980.17	3607.33	5237.77	-0.754661	0.141823	-5.32116	1.03108e-07	2.11152e-06
ENSMUSG00000024944	chr19	6184412	6191578	-	Arl2	protein_coding	Arl2	chr19:6184412-6191578	1640.44	1459.25	1815.16	1744.44	1941.2	3044.81	5165.29	3318.11	3263.24	2579.51	2597.15	1.01266	0.190369	5.31944	1.04085e-07	2.12721e-06
ENSMUSG00000028062	chr3	88457125	88460331	-	Lamtor2	protein_coding	Lamtor2	chr3:88457125-88460331	1909.05	1970.03	1707.01	1747.02	1703.11	3082.24	6177.22	3520.58	2779.22	4137.51	2873.3	1.12323	0.211152	5.31955	1.04026e-07	2.12721e-06
ENSMUSG00000031161	chrX	7796358	7814128	-	Hdac6	protein_coding	Hdac6	chrX:7796358-7814128	2255.1	2470.89	2789.33	2668.54	2795.9	1617.61	1270.85	1497.58	1515.82	867.061	1974.87	-0.939715	0.176687	-5.31853	1.04609e-07	2.13576e-06
ENSMUSG00000070371	chr7	127531809	127545897	-	Prss36	protein_coding	Prss36	chr7:127531809-127545897	237.775	196.733	170.297	175.282	231.155	315.71	359.325	403.288	549.078	429.014	306.766	1.02694	0.193095	5.3183	1.0474e-07	2.13626e-06
ENSMUSG00000021238	chr12	84477490	84497778	-	Aldh6a1	protein_coding	Aldh6a1	chr12:84477490-84497778	642.747	742.711	720.738	556.777	540.411	419.862	369.893	257.383	309.67	256.506	481.67	-0.998479	0.187772	-5.3175	1.05202e-07	2.13969e-06
ENSMUSG00000023048	chr15	102367462	102371241	+	Prr13	protein_coding	Prr13	chr15:102367462-102371241	1199.84	924.102	935.425	1195.4	997.681	2402	2805.9	2138.58	1527.53	1681.74	1580.82	1.00492	0.188983	5.31753	1.05183e-07	2.13969e-06
ENSMUSG00000044080	chr3	90418340	90421699	-	S100a1	protein_coding	S100a1	chr3:90418340-90421699	24.6683	46.9271	62.9536	41.2428	69.2834	400.334	985.501	192.628	171.75	96.6412	209.193	2.90775	0.546831	5.31746	1.05226e-07	2.13969e-06
ENSMUSG00000039457	chr16	4904154	4950285	-	Ppl	protein_coding	Ppl	chr16:4904154-4950285	17.816	82.1224	148.506	84.4188	26.4537	4.88212	0	0	0	6.32232	37.0521	-4.92331	0.925943	-5.31708	1.05445e-07	2.142e-06
ENSMUSG00000096768	chrY	90796006	90827734	+	Gm47283	lncRNA	Gm47283	chrY:90796006-90827734	926.432	822.126	849.066	803.59	964.929	2034.22	8520.75	2404.98	1813.78	2819.75	2195.96	2.00962	0.377969	5.31688	1.05562e-07	2.14223e-06
ENSMUSG00000022895	chr16	95502941	95522095	+	Ets2	protein_coding	Ets2	chr16:95502941-95522095	4769.89	5204.39	5574.62	4833.78	5438.75	3033.42	3152.02	3255.82	4101.17	3492.63	4285.65	-0.599348	0.112741	-5.31616	1.05983e-07	2.1486e-06
ENSMUSG00000040322	chr3	109030464	109075773	+	Slc25a24	protein_coding	Slc25a24	chr3:109030464-109075773	1227.25	1115.42	1181.59	1346.19	1348.51	844.606	782.06	691.82	931.611	737.002	1020.61	-0.643695	0.121182	-5.31182	1.08533e-07	2.19809e-06
ENSMUSG00000000326	chr16	18225635	18245602	-	Comt	protein_coding	Comt	chr16:18225635-18245602	1580.14	1533.25	1192.89	1316.55	1385.67	2590.78	3484.92	2418.09	2215.83	2102.62	1982.07	0.868345	0.163534	5.30986	1.09711e-07	2.21973e-06
ENSMUSG00000025468	chr7	139649792	139662461	-	Caly	protein_coding	Caly	chr7:139649792-139662461	10.9637	23.4635	15.3348	25.1323	21.4149	47.1938	81.9049	56.5587	74.1646	67.7391	42.387	1.75669	0.330936	5.30824	1.10687e-07	2.23724e-06
ENSMUSG00000001666	chr10	75607063	75609248	-	Ddt	protein_coding	Ddt	chr10:75607063-75609248	1005.92	1054.96	1025.82	1025.91	1034.84	1508.57	3281.48	1926.28	1770.84	2266.1	1590.07	1.06111	0.199908	5.308	1.10835e-07	2.23797e-06
ENSMUSG00000022096	chr14	70791126	70810988	+	Hr	protein_coding	Hr	chr14:70791126-70810988	37.0025	10.8293	20.1774	6.44418	33.382	0	0	0	0	0	10.7835	-6.46535	1.2182	-5.30728	1.11271e-07	2.24455e-06
ENSMUSG00000028760	chr4	137720332	137935819	+	Eif4g3	protein_coding	Eif4g3	chr4:137720332-137935819	3385.73	3485.24	3572.21	3537.21	3961.75	2099.31	2864.03	2153.33	2453.94	2313.97	2982.67	-0.596589	0.112414	-5.30705	1.11412e-07	2.24513e-06
ENSMUSG00000052187	chr7	103500955	103502423	-	Hbb-y	protein_coding	Hbb-y	chr7:103500955-103502423	50924.3	63783.8	44021.5	73671.2	102505	1.13349e+06	3.50856e+06	678253	334018	204476	619370	4.12878	0.778025	5.30674	1.11601e-07	2.24672e-06
ENSMUSG00000039367	chr14	20724375	20744920	+	Sec24c	protein_coding	Sec24c	chr14:20724375-20744920	5482.53	6167.3	5837.73	6265.03	5579.84	3664.84	1780.77	2901.71	3609.34	2583.12	4387.22	-1.01161	0.19072	-5.30416	1.13194e-07	2.2765e-06
ENSMUSG00000007617	chr13	93440264	93541637	+	Homer1	protein_coding	Homer1	chr13:93440264-93541637	820.221	887.102	1044.38	1172.84	983.825	550.052	491.429	536.898	547.777	698.165	773.269	-0.793097	0.149562	-5.30278	1.1405e-07	2.29143e-06
ENSMUSG00000024854	chr19	4281952	4283688	+	Pold4	protein_coding	Pold4	chr19:4281952-4283688	201.458	117.318	96.8516	157.882	102.665	457.292	335.546	339.352	372.124	247.474	242.796	1.37001	0.258498	5.29987	1.15883e-07	2.32364e-06
ENSMUSG00000026781	chr2	22958178	23005570	+	Acbd5	protein_coding	Acbd5	chr2:22958178-23005570	542.703	654.272	639.221	494.269	526.554	325.474	126.821	172.955	149.63	290.827	392.273	-1.4163	0.267224	-5.30005	1.1577e-07	2.32364e-06
ENSMUSG00000005774	chr3	94861385	94868872	+	Rfx5	protein_coding	Rfx5	chr3:94861385-94868872	313.836	314.953	246.165	267.434	289.101	156.228	42.2735	103.281	122.306	110.189	196.577	-1.40476	0.265088	-5.29923	1.1629e-07	2.3295e-06
ENSMUSG00000054091	chr3	122717851	122719833	+	1810037I17Rik	protein_coding	1810037I17Rik	chr3:122717851-122719833	716.752	680.443	675.54	649.574	642.446	1451.62	3957.86	1378.72	1301.13	1817.22	1327.13	1.5559	0.293678	5.29798	1.1709e-07	2.3432e-06
ENSMUSG00000052305	chr7	103475740	103477303	-	Hbb-bs	protein_coding	Hbb-bs	chr7:103475740-103477303	62.356	111.903	95.2374	109.551	171.319	1539.49	6090.03	1454.13	381.232	243.861	1025.91	4.14	0.7816	5.29683	1.1783e-07	2.35567e-06
ENSMUSG00000028640	chr2	172391512	172400542	+	Tfap2c	protein_coding	Tfap2c	chr2:172391512-172400542	72.6345	472.881	683.611	463.981	764.637	52.0759	155.884	46.7224	35.1306	62.32	280.988	-2.82326	0.533079	-5.29614	1.18279e-07	2.35996e-06
ENSMUSG00000035011	chr10	80971053	80988829	+	Zbtb7a	protein_coding	Zbtb7a	chr10:80971053-80988829	397.434	439.49	425.34	518.112	498.211	888.545	1656.59	1061.5	745.549	836.352	746.713	1.18315	0.22339	5.29631	1.18165e-07	2.35996e-06
ENSMUSG00000032702	chr19	25214338	25411860	+	Kank1	protein_coding	Kank1	chr19:25214338-25411860	1261.51	1406.91	1130.74	1004.65	949.183	291.3	467.651	495.914	152.233	514.817	767.491	-1.5811	0.298578	-5.29545	1.18725e-07	2.36653e-06
ENSMUSG00000024958	chr19	6915424	6919818	-	Gpr137	protein_coding	Gpr137	chr19:6915424-6919818	346.042	278.855	318.803	360.874	355.865	532.151	840.186	604.933	530.862	561.783	473.035	0.878715	0.165967	5.29453	1.19322e-07	2.37609e-06
ENSMUSG00000035504	chr10	80165786	80172275	+	Reep6	protein_coding	Reep6	chr10:80165786-80172275	104.155	136.269	179.176	157.238	180.137	1624.12	1815.12	644.278	409.857	179.734	543.008	2.62391	0.49574	5.29293	1.20374e-07	2.39467e-06
ENSMUSG00000095440	chr15	100948074	100976448	-	Fignl2	protein_coding	Fignl2	chr15:100948074-100976448	148.695	183.196	225.987	148.861	180.137	411.725	1360.68	622.146	288.851	640.361	421.064	1.90279	0.359732	5.28948	1.22662e-07	2.43778e-06
ENSMUSG00000070802	chr7	16678606	16682753	+	Pnmal2	protein_coding	Pnmal2	chr7:16678606-16682753	295.335	230.123	211.459	277.1	222.337	76.4865	113.61	97.5433	53.3464	136.381	171.372	-1.37221	0.259441	-5.28909	1.22925e-07	2.4406e-06
ENSMUSG00000001494	chr11	101853283	101857841	-	Sost	protein_coding	Sost	chr11:101853283-101857841	16.4455	80.3175	138.014	53.4867	150.534	11.3916	0	13.1151	3.9034	4.51594	47.1723	-3.66046	0.69214	-5.28862	1.23243e-07	2.44453e-06
ENSMUSG00000115219	chr16	20430342	20437761	+	Eef1akmt4	protein_coding	Eef1akmt4	chr16:20430342-20437761	711.27	535.149	677.154	691.461	582.611	1122.89	1764.92	1120.52	1074.74	1064.86	934.556	0.938789	0.177527	5.28814	1.23569e-07	2.44859e-06
ENSMUSG00000031388	chrX	72960478	72965550	-	Naa10	protein_coding	Naa10	chrX:72960478-72965550	2087.21	1998.91	2209.02	2209.07	2252.97	3490.71	5025.26	3750.91	3448	2925.43	2939.75	0.791538	0.149695	5.28767	1.23884e-07	2.45243e-06
ENSMUSG00000022807	chr16	33005440	33063682	+	Osbpl11	protein_coding	Osbpl11	chr16:33005440-33063682	1269.05	1384.35	1723.15	1671.62	1662.8	680.242	908.88	776.248	1095.55	769.517	1194.14	-0.867336	0.164036	-5.28748	1.24013e-07	2.45257e-06
ENSMUSG00000024740	chr19	10582690	10607183	+	Ddb1	protein_coding	Ddb1	chr19:10582690-10607183	19239.2	18689.6	20745.6	19823	18292.1	13396.5	12061.2	11102.7	13496.7	8640.8	15548.7	-0.721775	0.136542	-5.2861	1.2495e-07	2.46868e-06
ENSMUSG00000054693	chr9	70586278	70687511	+	Adam10	protein_coding	Adam10	chr9:70586278-70687511	2421.61	2771.4	3195.3	2848.97	2954.62	2151.39	1225.93	1265.6	1436.45	1447.81	2171.91	-0.914805	0.173121	-5.28419	1.26264e-07	2.4922e-06
ENSMUSG00000025529	chrX	111510222	111544767	+	Zfp711	protein_coding	Zfp711	chrX:111510222-111544767	883.948	863.639	800.64	624.441	529.703	266.889	132.105	261.482	326.584	390.177	507.961	-1.41669	0.268148	-5.28324	1.26917e-07	2.50265e-06
ENSMUSG00000022742	chr16	58490654	58500749	+	Cpox	protein_coding	Cpox	chr16:58490654-58500749	1467.76	1412.32	1462.46	1830.15	2394.69	13119.9	12906.6	7244.44	4654.15	1803.67	4829.61	2.21295	0.418986	5.28169	1.28001e-07	2.52156e-06
ENSMUSG00000027365	chr2	126633484	126718150	-	Trpm7	protein_coding	Trpm7	chr2:126633484-126718150	2035.82	2057.57	1934.61	1794.7	1808.3	1472.77	1077.97	1296.75	1122.88	1323.17	1592.46	-0.611331	0.115753	-5.28136	1.28227e-07	2.52355e-06
ENSMUSG00000042700	chr12	82216193	82498560	+	Sipa1l1	protein_coding	Sipa1l1	chr12:82216193-82498560	1357.44	1224.62	1510.08	1348.12	1274.82	855.998	980.217	668.049	862.651	859.835	1094.18	-0.673059	0.127463	-5.28043	1.2888e-07	2.53393e-06
ENSMUSG00000022687	chr16	44305411	44379260	-	Boc	protein_coding	Boc	chr16:44305411-44379260	3509.75	2301.23	2071.82	2722.67	2261.16	930.857	903.596	1240.19	1511.92	1434.26	1888.75	-1.09342	0.20714	-5.27865	1.30141e-07	2.5545e-06
ENSMUSG00000024222	chr17	28618067	28736498	-	Fkbp5	protein_coding	Fkbp5	chr17:28618067-28736498	2773.13	2775.01	3616.6	2919.86	3448.43	1624.12	1157.24	1414.79	2146.87	1755.8	2363.18	-0.937957	0.177691	-5.27859	1.30179e-07	2.5545e-06
ENSMUSG00000085860	chr11	97489336	97513719	+	2410003L11Rik	lncRNA	2410003L11Rik	chr11:97489336-97513719	0	2.70733	2.42129	5.15535	4.40895	56.958	198.157	33.6074	16.9147	18.0638	33.8394	4.43168	0.839669	5.27788	1.30684e-07	2.56191e-06
ENSMUSG00000027327	chr2	130988244	131002001	-	1700037H04Rik	protein_coding	1700037H04Rik	chr2:130988244-131002001	1375.94	1446.62	1431.79	1431.9	1687.37	3139.2	4689.72	3421.39	2520.29	2060.17	2320.44	1.10094	0.208736	5.27435	1.33229e-07	2.60876e-06
ENSMUSG00000028044	chr3	89322778	89325690	-	Cks1b	protein_coding	Cks1b	chr3:89322778-89325690	8144.66	8689.63	9121	8287.86	8069.63	11634.1	15445.7	13338	10838.4	14194.5	10776.4	0.629146	0.119287	5.27421	1.33332e-07	2.60876e-06
ENSMUSG00000021144	chr12	113061897	113100826	+	Mta1	protein_coding	Mta1	chr12:113061897-113100826	862.706	703.004	501.207	552.911	665.751	1300.27	2462.43	1467.25	1074.74	1600.45	1119.07	1.2647	0.239877	5.27229	1.3473e-07	2.63356e-06
ENSMUSG00000020246	chr10	82534840	82578262	+	Hcfc2	protein_coding	Hcfc2	chr10:82534840-82578262	873.669	819.419	820.011	884.786	893.126	652.576	520.493	508.209	621.941	585.266	717.95	-0.570856	0.1083	-5.27109	1.35618e-07	2.64835e-06
ENSMUSG00000025204	chr19	44537010	44543879	-	Ndufb8	protein_coding	Ndufb8	chr19:44537010-44543879	7865.77	7728.53	8617.37	7787.79	7942.4	12919.7	25879.3	16184	12351.7	15439.1	12271.6	1.05101	0.199437	5.2699	1.36502e-07	2.66304e-06
ENSMUSG00000035640	chr10	79966284	79976669	-	Cbarp	protein_coding	Cbarp	chr10:79966284-79976669	44.54	54.1466	50.8471	76.0414	70.5431	102.524	332.904	218.858	131.414	227.603	130.942	1.76651	0.335256	5.26914	1.37067e-07	2.67148e-06
ENSMUSG00000024867	chr19	24272157	24533236	-	Pip5k1b	protein_coding	Pip5k1b	chr19:24272157-24533236	29.4649	18.0489	4.84258	10.3107	1.2597	185.52	142.673	76.2313	114.5	75.8678	65.8719	3.21695	0.610549	5.26895	1.37209e-07	2.67167e-06
ENSMUSG00000049577	chr8	123008879	123063990	+	Zfpm1	protein_coding	Zfpm1	chr8:123008879-123063990	67.1526	75.8053	99.2729	106.973	117.152	1490.67	3545.69	677.885	441.084	158.058	677.975	3.75749	0.713236	5.26824	1.37741e-07	2.67945e-06
ENSMUSG00000043384	chrX	134643481	134704223	+	Gprasp1	protein_coding	Gprasp1	chrX:134643481-134704223	2812.19	2802.09	2727.18	2729.76	2504.91	867.389	908.88	1371.34	1182.73	1911.15	1981.76	-1.11804	0.21226	-5.26732	1.38426e-07	2.69019e-06
ENSMUSG00000022890	chr16	84624753	84632513	-	Atp5j	protein_coding	Atp5j	chr16:84624753-84632513	7604.01	7310.7	6949.1	6469.96	6106.39	10581.2	19995.4	12099.5	10878.8	15045.3	10304	0.993868	0.188707	5.26673	1.38879e-07	2.69639e-06
ENSMUSG00000048706	chr4	80828882	80873865	+	Lurap1l	protein_coding	Lurap1l	chr4:80828882-80873865	71.264	64.9759	66.182	104.396	98.2565	401.961	335.546	350.008	356.51	88.5125	193.761	1.91503	0.363656	5.26605	1.39388e-07	2.70367e-06
ENSMUSG00000050732	chr6	72362205	72367686	-	Vamp8	protein_coding	Vamp8	chr6:72362205-72367686	1530.81	1330.2	1079.9	1077.47	977.526	2766.53	7249.91	2949.25	2227.54	2993.17	2418.23	1.59986	0.303845	5.26537	1.39907e-07	2.71113e-06
ENSMUSG00000039242	chr13	14129053	14173688	+	B3galnt2	protein_coding	B3galnt2	chr13:14129053-14173688	1263.57	1518.81	1422.1	1322.99	1602.97	1018.73	501.998	607.392	663.578	461.529	1038.37	-1.13237	0.215224	-5.26137	1.42984e-07	2.76811e-06
ENSMUSG00000036158	chr15	93396994	93493772	-	Prickle1	protein_coding	Prickle1	chr15:93396994-93493772	637.95	1326.59	1386.59	1406.77	1578.4	454.037	272.136	664.77	485.323	376.63	858.92	-1.48738	0.282744	-5.26051	1.43654e-07	2.77793e-06
ENSMUSG00000050192	chr3	28835424	28852995	+	Eif5a2	protein_coding	Eif5a2	chr3:28835424-28852995	491.996	489.125	851.487	598.665	624.811	348.258	240.431	146.725	199.073	121.027	411.16	-1.54303	0.293331	-5.26037	1.43766e-07	2.77793e-06
ENSMUSG00000030432	chr7	4795872	4798065	+	Rpl28	protein_coding	Rpl28	chr7:4795872-4798065	325.485	346.538	453.589	424.027	416.96	582.599	1051.55	782.806	657.072	820.095	586.072	0.982267	0.186831	5.25753	1.46007e-07	2.81851e-06
ENSMUSG00000026739	chr2	18681828	18691440	+	Bmi1	protein_coding	Bmi1	chr2:18681828-18691440	1101.85	1315.76	1209.84	1203.13	1041.14	792.53	782.06	590.178	805.401	722.551	956.444	-0.672665	0.12798	-5.256	1.47225e-07	2.83933e-06
ENSMUSG00000028681	chr4	116953271	116972580	+	Ptch2	protein_coding	Ptch2	chr4:116953271-116972580	158.288	268.928	205.003	242.301	343.268	73.2317	15.8526	41.8043	50.7442	103.867	150.329	-2.06779	0.393523	-5.25457	1.48373e-07	2.85872e-06
ENSMUSG00000036591	chr2	20852729	20973692	-	Arhgap21	protein_coding	Arhgap21	chr2:20852729-20973692	825.703	797.76	1056.49	953.095	757.709	452.409	581.261	504.11	524.357	578.041	703.093	-0.735083	0.13994	-5.25284	1.49768e-07	2.88285e-06
ENSMUSG00000046573	chr13	36162377	36301509	-	Lyrm4	protein_coding	Lyrm4	chr13:36162377-36301509	255.591	203.952	198.546	248.101	246.901	426.371	451.798	431.978	309.67	432.627	320.554	0.82774	0.157598	5.25222	1.50273e-07	2.88982e-06
ENSMUSG00000005447	chr7	24994473	24997411	-	Pafah1b3	protein_coding	Pafah1b3	chr7:24994473-24997411	3006.11	2985.28	2963.66	3099.65	3158.69	4198.62	6827.17	5204.22	4258.61	5742.47	4144.45	0.785281	0.149539	5.25136	1.50984e-07	2.90073e-06
ENSMUSG00000020903	chr11	67857018	68097974	+	Stx8	protein_coding	Stx8	chr11:67857018-68097974	658.507	635.32	648.906	659.884	676.458	1015.48	1381.82	1097.57	852.242	1059.44	868.562	0.717197	0.136605	5.25014	1.5198e-07	2.91432e-06
ENSMUSG00000045441	chr6	59324210	59403279	-	Gprin3	protein_coding	Gprin3	chr6:59324210-59403279	17.1308	28.8782	33.091	10.3107	7.55819	0	0	0	0	0	9.69688	-6.30529	1.20094	-5.2503	1.51848e-07	2.91432e-06
ENSMUSG00000030222	chr6	137031822	137147495	-	Rerg	protein_coding	Rerg	chr6:137031822-137147495	41.1139	20.7562	20.9845	24.4879	36.5313	211.558	84.547	61.4769	173.051	97.5443	77.2051	2.11958	0.403748	5.24976	1.52293e-07	2.91756e-06
ENSMUSG00000014243	chr11	62158049	62172201	-	Zswim7	protein_coding	Zswim7	chr11:62158049-62172201	298.761	244.562	288.134	262.923	237.453	426.371	948.512	567.227	451.493	691.842	441.728	1.20767	0.230076	5.24899	1.52936e-07	2.92709e-06
ENSMUSG00000025150	chr11	120620314	120622940	-	Cbr2	protein_coding	Cbr2	chr11:120620314-120622940	22.6126	106.488	189.668	114.062	123.45	4.88212	7.92628	16.3938	0	15.3542	60.0838	-3.59131	0.684421	-5.24722	1.54411e-07	2.95253e-06
ENSMUSG00000031256	chrX	132959935	132987568	+	Cstf2	protein_coding	Cstf2	chrX:132959935-132987568	2289.36	2814.72	3711.03	3375.46	3381.66	2026.08	1268.21	1040.19	1593.89	1035.05	2253.56	-1.16201	0.221475	-5.2467	1.54846e-07	2.95803e-06
ENSMUSG00000013236	chr17	56719425	56783483	-	Ptprs	protein_coding	Ptprs	chr17:56719425-56783483	7085.97	6838.72	6948.3	7285.79	6620.98	4170.95	4956.57	4978.81	5597.47	4709.22	5919.28	-0.51049	0.0973387	-5.24447	1.56732e-07	2.98994e-06
ENSMUSG00000042508	chr5	9168800	9211776	-	Dmtf1	protein_coding	Dmtf1	chr5:9168800-9211776	2133.12	2265.13	2326.86	1792.13	1938.05	921.093	988.143	572.145	1403.92	895.06	1523.57	-1.1303	0.215526	-5.24438	1.56812e-07	2.98994e-06
ENSMUSG00000035528	chr5	89675287	89731599	+	Npffr2	protein_coding	Npffr2	chr5:89675287-89731599	6.16708	6.31711	16.949	3.22209	13.2268	250.615	21.1368	79.5101	149.63	32.5148	57.9289	3.54243	0.675514	5.24405	1.5709e-07	2.99242e-06
ENSMUSG00000043716	chr1	16171518	16174886	-	Rpl7	protein_coding	Rpl7	chr1:16171518-16174886	3102.73	3031.31	3276.81	3139.61	3559.91	5127.85	9271.11	5813.25	5077.02	5654.86	4705.45	0.940828	0.179434	5.24331	1.57721e-07	3.0016e-06
ENSMUSG00000020440	chr6	28423558	28426601	+	Arf5	protein_coding	Arf5	chr6:28423558-28426601	5368.1	4688.2	4415.63	5006.49	4326.44	8286.58	12795.7	9023.17	6516.07	8588.42	6901.47	0.9249	0.176444	5.24189	1.58939e-07	3.02194e-06
ENSMUSG00000020280	chr11	23615673	23682876	+	Pus10	protein_coding	Pus10	chr11:23615673-23682876	1307.42	987.273	1472.14	1313.97	1337.17	854.37	565.408	643.458	800.197	552.751	983.416	-0.909575	0.173555	-5.24086	1.59833e-07	3.03607e-06
ENSMUSG00000033623	chr5	108609097	108654842	+	Pcgf3	protein_coding	Pcgf3	chr5:108609097-108654842	2183.15	1932.13	2308.3	1951.94	2065.28	1344.21	1593.18	1404.13	1398.72	1570.64	1775.17	-0.515377	0.0983441	-5.24054	1.60106e-07	3.0384e-06
ENSMUSG00000044864	chr3	38503407	38538993	-	Ankrd50	protein_coding	Ankrd50	chr3:38503407-38538993	1351.96	1285.08	1710.24	1194.11	1433.54	812.059	755.639	872.152	817.111	531.075	1076.3	-0.881374	0.168207	-5.23981	1.60742e-07	3.0476e-06
ENSMUSG00000028655	chr4	122840642	122854981	-	Mfsd2a	protein_coding	Mfsd2a	chr4:122840642-122854981	280.259	304.124	436.639	233.279	391.766	91.1328	34.3472	116.396	32.5283	126.446	204.692	-2.01614	0.384872	-5.23848	1.61908e-07	3.06683e-06
ENSMUSG00000021987	chr14	60502676	60539819	+	Mtmr6	protein_coding	Mtmr6	chr14:60502676-60539819	711.955	814.907	920.898	830.655	901.944	574.462	361.967	395.091	546.476	427.208	648.556	-0.857075	0.163673	-5.23652	1.63636e-07	3.09667e-06
ENSMUSG00000068966	chr2	33296119	33321336	-	Zbtb34	protein_coding	Zbtb34	chr2:33296119-33321336	419.361	461.149	627.921	539.378	490.023	240.851	221.936	288.532	294.056	322.438	390.565	-0.88079	0.168253	-5.23491	1.65064e-07	3.12076e-06
ENSMUSG00000031731	chr8	110505185	110590836	+	Ap1g1	protein_coding	Ap1g1	chr8:110505185-110590836	1769.27	2051.25	2627.1	2432.03	2060.24	1266.1	1218.01	766.412	1324.55	867.061	1638.2	-1.00989	0.192928	-5.23455	1.65389e-07	3.12397e-06
ENSMUSG00000019873	chr10	66844967	66932724	-	Reep3	protein_coding	Reep3	chr10:66844967-66932724	973.713	1139.79	1137.2	898.963	1018.47	712.789	700.155	689.361	653.169	735.195	865.88	-0.56513	0.107966	-5.23432	1.65597e-07	3.12498e-06
ENSMUSG00000090779	chr14	34223671	34224641	+	Gm17110	lncRNA	Gm17110	chr14:34223671-34224641	58.9299	42.4149	45.1974	44.4649	43.4596	91.1328	335.546	142.626	107.994	191.476	110.324	1.8767	0.358569	5.23386	1.6601e-07	3.12986e-06
ENSMUSG00000052428	chr1	167135946	167158354	+	Tmco1	protein_coding	Tmco1	chr1:167135946-167158354	1750.08	1656.89	1431.79	1593	1562.03	2366.2	2930.08	2044.31	2459.14	2616.54	2041.01	0.633365	0.121026	5.23332	1.66493e-07	3.13603e-06
ENSMUSG00000092341	chr19	5845717	5852700	-	Malat1	lncRNA	Malat1	chr19:5845717-5852700	9489.76	9177.85	5776.39	6162.57	7012.74	13251.7	31718.3	16654.5	13516.2	27936.5	14069.7	1.45411	0.277946	5.23163	1.68026e-07	3.16195e-06
ENSMUSG00000024270	chr18	24712937	24736874	-	Slc39a6	protein_coding	Slc39a6	chr18:24712937-24736874	3466.58	3659.41	3821.6	3403.82	3930.89	2096.06	969.648	1572.99	2189.81	1883.15	2699.4	-1.06776	0.20421	-5.22875	1.70664e-07	3.2086e-06
ENSMUSG00000027566	chr2	179678166	179684226	-	Psma7	protein_coding	Psma7	chr2:179678166-179684226	12584.3	12253.4	13843.3	13593.4	13642.5	19422.7	34299.7	23674.3	19608.1	23515.4	18643.7	0.870359	0.166477	5.22811	1.71254e-07	3.2167e-06
ENSMUSG00000030516	chr7	64945912	65177444	-	Tjp1	protein_coding	Tjp1	chr7:64945912-65177444	1775.43	1522.42	1585.95	1475.72	1405.82	898.309	1064.76	626.245	870.458	591.588	1181.67	-0.944591	0.180684	-5.22787	1.71471e-07	3.21779e-06
ENSMUSG00000040726	chr14	26716372	26724286	+	Hesx1	protein_coding	Hesx1	chr14:26716372-26724286	4.11139	5.41466	8.87807	7.73302	11.3373	139.954	134.747	54.0997	26.0227	17.1606	40.9458	3.29015	0.629503	5.22658	1.7267e-07	3.23729e-06
ENSMUSG00000031592	chr8	41692801	41785381	+	Pcm1	protein_coding	Pcm1	chr8:41692801-41785381	1702.11	2184.82	2294.58	2087.27	2041.97	716.044	1107.04	930.35	1320.65	1261.75	1564.66	-0.949802	0.181742	-5.22609	1.73128e-07	3.24286e-06
ENSMUSG00000102657	chr12	109635302	109644019	+	Gm37899	TEC	Gm37899	chr12:109635302-109644019	106.896	101.074	48.4258	98.596	101.406	167.619	726.576	272.957	253.721	413.66	229.093	2.00088	0.382916	5.22537	1.73812e-07	3.25265e-06
ENSMUSG00000024943	chr19	23183814	23251261	-	Smc5	protein_coding	Smc5	chr19:23183814-23251261	2111.2	2247.08	2502.81	2160.73	2262.42	1519.97	1619.6	1167.24	1435.15	1069.38	1809.56	-0.73214	0.140125	-5.22489	1.7426e-07	3.25501e-06
ENSMUSG00000025369	chr10	128295116	128326351	+	Smarcc2	protein_coding	Smarcc2	chr10:128295116-128326351	3490.57	3265.94	3047.6	2958.52	3224.83	1819.4	2314.47	2382.84	1955.6	2255.26	2671.5	-0.5754	0.110123	-5.22505	1.74105e-07	3.25501e-06
ENSMUSG00000002688	chr12	50388013	50695881	-	Prkd1	protein_coding	Prkd1	chr12:50388013-50695881	550.926	513.49	502.821	503.935	418.85	262.007	245.715	272.957	252.42	365.791	388.891	-0.822329	0.157439	-5.22316	1.75895e-07	3.27948e-06
ENSMUSG00000022707	chr16	70110836	70366604	+	Gbe1	protein_coding	Gbe1	chr16:70110836-70366604	754.439	826.638	917.669	959.539	882.419	405.216	97.7575	272.138	364.317	343.212	582.334	-1.54278	0.295365	-5.22332	1.75742e-07	3.27948e-06
ENSMUSG00000028211	chr4	11156430	11174379	+	Trp53inp1	protein_coding	Trp53inp1	chr4:11156430-11174379	906.561	821.224	972.552	844.188	714.249	454.037	383.104	418.863	593.317	540.107	664.82	-0.828639	0.158667	-5.2225	1.7652e-07	3.28512e-06
ENSMUSG00000038250	chr8	81707361	81741557	-	Usp38	protein_coding	Usp38	chr8:81707361-81741557	1019.62	993.591	1166.26	1164.46	1131.84	686.751	787.344	459.847	618.038	541.01	856.876	-0.832651	0.159435	-5.2225	1.76523e-07	3.28512e-06
ENSMUSG00000026153	chr1	24050173	24139414	-	Fam135a	protein_coding	Fam135a	chr1:24050173-24139414	1321.13	1364.49	1450.35	1156.09	1081.45	646.067	747.713	464.765	857.447	631.329	972.083	-0.932291	0.178558	-5.22123	1.77736e-07	3.3016e-06
ENSMUSG00000030083	chr6	88812895	88818882	-	Abtb1	protein_coding	Abtb1	chr6:88812895-88818882	513.923	532.442	444.71	619.286	541.67	727.435	974.933	1118.88	936.816	844.481	725.458	0.795538	0.152362	5.22137	1.77605e-07	3.3016e-06
ENSMUSG00000044835	chr1	160970260	160998068	+	Ankrd45	protein_coding	Ankrd45	chr1:160970260-160998068	211.736	180.489	140.435	177.859	195.883	43.939	31.7051	91.8055	31.2272	72.2551	117.733	-1.70362	0.326331	-5.22053	1.78416e-07	3.31119e-06
ENSMUSG00000042737	chr3	89166664	89174384	+	Dpm3	protein_coding	Dpm3	chr3:89166664-89174384	586.558	527.93	467.309	586.421	490.653	885.29	2927.44	1296.75	1030.5	1604.97	1040.38	1.54037	0.295149	5.21897	1.79924e-07	3.33611e-06
ENSMUSG00000029465	chr5	122529940	122552247	+	Arpc3	protein_coding	Arpc3	chr5:122529940-122552247	2592.23	2315.67	2099.26	2238.71	2195.02	3952.89	6465.2	3714.02	3502.65	4246.79	3332.24	0.93432	0.179113	5.21636	1.82469e-07	3.38019e-06
ENSMUSG00000005370	chr17	88282489	88298320	+	Msh6	protein_coding	Msh6	chr17:88282489-88298320	4403.98	5021.2	5769.94	4922.71	5387.73	2714.46	1928.73	2072.18	3703.02	2614.73	3853.87	-0.967992	0.185655	-5.21394	1.84876e-07	3.41539e-06
ENSMUSG00000026510	chr1	182236736	182289997	+	Trp53bp2	protein_coding	Trp53bp2	chr1:182236736-182289997	2395.57	2460.96	2746.55	2482.3	2417.99	1458.13	560.124	1266.42	1099.46	1247.3	1813.48	-1.1478	0.220133	-5.21411	1.84702e-07	3.41539e-06
ENSMUSG00000029614	chr5	121342543	121347304	+	Rpl6	protein_coding	Rpl6	chr5:121342543-121347304	994.955	873.566	894.263	1041.38	1060.67	1581.81	2480.93	1859.88	1407.83	1613.09	1380.84	0.875758	0.167964	5.21395	1.84858e-07	3.41539e-06
ENSMUSG00000020705	chr11	106107751	106139965	+	Ddx42	protein_coding	Ddx42	chr11:106107751-106139965	3872.24	5045.56	5742.49	4994.89	4514.13	2919.51	2626.24	2611.54	3542.98	2642.73	3851.23	-0.752624	0.144374	-5.213	1.85812e-07	3.42953e-06
ENSMUSG00000039910	chr10	17598965	17601422	+	Cited2	protein_coding	Cited2	chr10:17598965-17601422	2307.86	2789.45	3020.96	3170.54	2474.68	4372.75	5495.56	5230.45	4593	3720.23	3717.55	0.765901	0.146974	5.21112	1.87704e-07	3.4613e-06
ENSMUSG00000031021	chr7	109335040	109352082	-	Tmem9b	protein_coding	Tmem9b	chr7:109335040-109352082	544.759	458.441	430.183	492.336	443.414	1118	977.575	627.064	863.952	816.482	677.221	0.890103	0.170882	5.20887	1.8999e-07	3.50024e-06
ENSMUSG00000032594	chr9	107879699	107925981	+	Ip6k1	protein_coding	Ip6k1	chr9:107879699-107925981	3427.53	3504.19	3685.2	3929.66	3891.21	2639.6	2203.51	2386.94	2836.47	2054.75	3055.91	-0.605056	0.11617	-5.20834	1.90533e-07	3.50706e-06
ENSMUSG00000045639	chr7	127206202	127214969	-	Zfp629	protein_coding	Zfp629	chr7:127206202-127214969	1355.39	1774.2	1907.98	1967.41	1872.54	1148.92	1096.47	1058.22	1167.12	886.931	1423.52	-0.729999	0.140216	-5.20626	1.92681e-07	3.54337e-06
ENSMUSG00000006058	chr11	95925710	95938256	+	Snf8	protein_coding	Snf8	chr11:95925710-95938256	1174.49	1006.22	1142.04	1182.51	1181.6	1609.47	2689.65	2158.25	1610.8	2197.46	1595.25	0.850643	0.163401	5.20586	1.93097e-07	3.54455e-06
ENSMUSG00000021453	chr13	52000713	52002504	+	Gadd45g	protein_coding	Gadd45g	chr13:52000713-52002504	530.369	564.93	464.081	500.069	540.411	1279.11	1643.38	874.611	805.401	930.284	813.265	1.08533	0.208479	5.20594	1.93016e-07	3.54455e-06
ENSMUSG00000036667	chr6	42644935	42687022	-	Tcaf1	protein_coding	Tcaf1	chr6:42644935-42687022	3813.31	3253.31	3091.18	3245.29	2884.71	2139.99	1701.51	1930.37	2451.33	1876.83	2638.78	-0.688515	0.132333	-5.20289	1.96215e-07	3.59853e-06
ENSMUSG00000029621	chr5	145020639	145045571	+	Arpc1a	protein_coding	Arpc1a	chr5:145020639-145045571	2425.72	2493.45	2329.28	2539.01	2690.72	3134.32	3743.85	3509.1	3373.84	3235.22	2947.45	0.444585	0.0854786	5.20112	1.98087e-07	3.62802e-06
ENSMUSG00000033379	chr4	117741522	117744530	-	Atp6v0b	protein_coding	Atp6v0b	chr4:117741522-117744530	2157.11	1850.91	1718.31	1886.86	1982.14	3832.46	6932.85	3900.91	3177.37	3242.45	3068.14	1.13468	0.218164	5.20103	1.98183e-07	3.62802e-06
ENSMUSG00000002767	chr17	46957154	46961065	+	Mrpl2	protein_coding	Mrpl2	chr17:46957154-46961065	2031.71	1907.77	2194.5	2308.95	2317.22	3371.91	4642.16	3721.4	3023.83	3175.61	2869.51	0.735578	0.141438	5.2007	1.98544e-07	3.63134e-06
ENSMUSG00000020185	chr10	110581325	110623245	+	E2f7	protein_coding	E2f7	chr10:110581325-110623245	1531.49	1795.86	1938.65	1766.35	1749.72	875.526	1207.44	1248.39	1107.26	917.639	1413.83	-0.714146	0.13736	-5.1991	2.0026e-07	3.65942e-06
ENSMUSG00000034158	chr16	37688750	37709220	+	Lrrc58	protein_coding	Lrrc58	chr16:37688750-37709220	2512.06	2673.94	3163.82	2713.65	2688.83	1736.41	1910.23	1123.8	1625.11	1526.39	2167.42	-0.79861	0.153657	-5.19736	2.02138e-07	3.6904e-06
ENSMUSG00000027014	chr2	77711502	77776719	-	Cwc22	protein_coding	Cwc22	chr2:77711502-77776719	604.374	647.052	757.864	668.906	645.596	414.98	240.431	283.613	411.158	393.79	506.776	-0.924398	0.177963	-5.19433	2.05458e-07	3.74761e-06
ENSMUSG00000075602	chr15	74866725	74869880	-	Ly6a	protein_coding	Ly6a	chr15:74866725-74869880	57.5594	24.366	15.3348	18.0437	21.4149	113.916	301.199	179.513	148.329	55.9977	93.5673	2.53679	0.488429	5.19379	2.06061e-07	3.75521e-06
ENSMUSG00000020131	chr10	80157116	80165332	-	Pcsk4	protein_coding	Pcsk4	chr10:80157116-80165332	67.1526	74.9028	77.4813	138.55	102.036	224.577	282.704	266.4	196.471	182.444	161.272	1.31665	0.253603	5.19177	2.08307e-07	3.79273e-06
ENSMUSG00000026755	chr2	38898087	38905889	+	Arpc5l	protein_coding	Arpc5l	chr2:38898087-38905889	1858.35	1967.33	2162.21	2078.25	2317.85	3629.04	2660.59	2924.66	3468.82	3439.34	2650.64	0.635459	0.122404	5.1915	2.08603e-07	3.7947e-06
ENSMUSG00000019797	chr10	43401128	43416964	-	Mtres1	protein_coding	Mtres1	chr10:43401128-43416964	942.878	818.516	843.416	777.813	906.353	1489.05	1585.26	1203.31	1252.99	1196.72	1101.63	0.645018	0.124261	5.19084	2.09344e-07	3.80474e-06
ENSMUSG00000029554	chr5	139994443	140307307	-	Mad1l1	protein_coding	Mad1l1	chr5:139994443-140307307	2011.15	1915.89	2447.93	2241.29	2206.36	1415.81	916.807	1409.87	1104.66	1397.23	1706.7	-0.790096	0.152233	-5.19004	2.10253e-07	3.81783e-06
ENSMUSG00000078201	chr2	25145450	25146304	+	Tmem203	protein_coding	Tmem203	chr2:25145450-25146304	242.572	185.903	234.058	257.123	245.011	358.022	480.861	371.32	370.823	407.338	315.303	0.762415	0.146908	5.18976	2.10568e-07	3.82011e-06
ENSMUSG00000033364	chr1	74474669	74583443	-	Usp37	protein_coding	Usp37	chr1:74474669-74583443	1496.54	1484.52	2066.98	1643.91	1436.69	982.933	673.734	878.71	1023.99	996.217	1268.42	-0.831927	0.160321	-5.18913	2.11277e-07	3.82954e-06
ENSMUSG00000030016	chr6	83844090	83966532	+	Zfp638	protein_coding	Zfp638	chr6:83844090-83966532	2122.85	2824.65	2963.66	2664.67	2238.48	1106.61	1376.53	1263.15	1873.63	1295.17	1972.94	-0.889766	0.17152	-5.18753	2.13107e-07	3.85924e-06
ENSMUSG00000020091	chr10	61264269	61288440	-	Eif4ebp2	protein_coding	Eif4ebp2	chr10:61264269-61288440	1029.9	1118.13	927.354	919.585	1179.08	1752.68	2039.7	1882.01	1302.43	1850.63	1400.15	0.769799	0.148472	5.1848	2.1625e-07	3.91265e-06
ENSMUSG00000064061	chr16	48744594	48814528	-	Dzip3	protein_coding	Dzip3	chr16:48744594-48814528	1510.25	1448.42	1487.48	1156.73	1414.01	725.808	821.691	780.347	809.305	1068.47	1122.25	-0.736273	0.142017	-5.18442	2.16692e-07	3.91715e-06
ENSMUSG00000024789	chr19	29229227	29290480	+	Jak2	protein_coding	Jak2	chr19:29229227-29290480	1121.04	949.371	1161.41	973.072	949.813	616.774	766.207	471.323	582.907	491.334	808.325	-0.824754	0.159121	-5.1832	2.18114e-07	3.93933e-06
ENSMUSG00000022685	chr16	13355823	13486034	-	Parn	protein_coding	Parn	chr16:13355823-13486034	1699.37	1659.59	2118.63	1902.97	1695.55	1121.26	1075.33	1232	1198.34	828.224	1453.13	-0.734698	0.141763	-5.18259	2.18824e-07	3.94861e-06
ENSMUSG00000020917	chr11	100367178	100418826	-	Acly	protein_coding	Acly	chr11:100367178-100418826	9970.8	11574.7	15460.7	14391.1	13492.6	7214.14	5358.17	5591.12	7169.24	3100.65	9332.34	-1.19058	0.229782	-5.18133	2.20313e-07	3.97192e-06
ENSMUSG00000027797	chr3	55149784	55446489	+	Dclk1	protein_coding	Dclk1	chr3:55149784-55446489	1399.24	1024.27	1042.77	1052.98	816.915	388.942	692.229	503.291	396.846	568.105	788.559	-1.06937	0.206405	-5.18094	2.20774e-07	3.97315e-06
ENSMUSG00000033845	chr1	4843428	4855962	-	Mrpl15	protein_coding	Mrpl15	chr1:4843428-4855962	2728.59	2783.14	2862.77	3042.3	2974.78	4270.22	4803.33	3721.4	3705.63	4230.53	3512.27	0.525012	0.101335	5.18097	2.20735e-07	3.97315e-06
ENSMUSG00000028684	chr4	116847161	116851610	-	Urod	protein_coding	Urod	chr4:116847161-116851610	2677.88	2525.04	2437.43	3285.89	2831.17	9935.11	11160.2	7000.99	4586.49	4039.06	5047.93	1.41594	0.273395	5.17909	2.22968e-07	4.00905e-06
ENSMUSG00000038891	chr13	27425829	27433666	+	Prl3b1	protein_coding	Prl3b1	chr13:27425829-27433666	23.2979	17.1464	23.4058	5.79976	18.2656	126.935	216.652	42.624	55.9487	106.576	63.6651	2.6303	0.508047	5.17728	2.25149e-07	4.04467e-06
ENSMUSG00000021102	chr12	104998946	105009165	+	Glrx5	protein_coding	Glrx5	chr12:104998946-105009165	4225.13	4243.29	4568.98	5018.09	5067.14	14667.5	29076.2	12202.8	8683.76	7584.98	9533.79	1.64272	0.317486	5.17414	2.28967e-07	4.10959e-06
ENSMUSG00000056201	chr19	5540482	5545229	+	Cfl1	protein_coding	Cfl1	chr19:5540482-5545229	22387.2	21981.7	22172.6	20641.4	19060.5	27336.6	28658.8	29563.8	28034.2	33001.6	25283.8	0.464599	0.0898051	5.17342	2.2985e-07	4.12178e-06
ENSMUSG00000079523	chr6	72934329	72935731	-	Tmsb10	protein_coding	Tmsb10	chr6:72934329-72935731	3153.43	3109.82	2817.58	2816.11	2766.3	4546.88	14991.2	7133.78	5571.45	7794.52	5470.11	1.44876	0.28008	5.17266	2.30786e-07	4.1349e-06
ENSMUSG00000033475	chr17	47997570	47999108	-	Tomm6	protein_coding	Tomm6	chr17:47997570-47999108	2034.45	1969.13	1991.11	1897.81	1693.04	3536.28	11664.8	4667.33	3740.76	4802.25	3799.7	1.5669	0.303084	5.16987	2.34251e-07	4.19327e-06
ENSMUSG00000028664	chr4	136374849	136563299	-	Ephb2	protein_coding	Ephb2	chr4:136374849-136563299	979.195	1080.23	1074.25	1304.3	1102.24	654.204	776.776	567.227	685.697	470.561	869.467	-0.819541	0.158542	-5.16924	2.35049e-07	4.20382e-06
ENSMUSG00000086126	chr6	52285373	52291817	-	Evx1os	lncRNA	Evx1os	chr6:52285373-52291817	6.85231	231.026	78.2884	74.1081	100.776	0	0	9.01661	1.30113	0	50.1368	-5.37181	1.03995	-5.16546	2.3985e-07	4.28589e-06
ENSMUSG00000019791	chr10	30484136	30494475	-	Hint3	protein_coding	Hint3	chr10:30484136-30494475	174.049	162.44	153.348	163.038	183.916	379.178	472.935	286.072	234.204	438.95	264.813	1.10732	0.214453	5.16344	2.42449e-07	4.3285e-06
ENSMUSG00000028328	chr4	46038934	46116032	+	Tmod1	protein_coding	Tmod1	chr4:46038934-46116032	31.5206	50.5368	14.5277	35.443	76.2118	912.956	478.219	364.763	188.664	36.1275	218.897	3.24694	0.629191	5.1605	2.46288e-07	4.39315e-06
ENSMUSG00000078700	chr11	96807095	96855886	+	D030028A08Rik	lncRNA	D030028A08Rik	chr11:96807095-96855886	268.611	209.367	140.435	162.393	207.85	712.789	932.659	408.207	407.255	396.5	384.606	1.52519	0.295563	5.16029	2.46572e-07	4.39434e-06
ENSMUSG00000038943	chr7	79944197	79966007	+	Prc1	protein_coding	Prc1	chr7:79944197-79966007	2592.23	2769.6	3143.64	2823.2	3035.87	2074.9	1054.2	1500.04	1597.79	1587.81	2217.93	-0.876619	0.169974	-5.15736	2.50459e-07	4.45968e-06
ENSMUSG00000036270	chr8	106607512	106619857	+	Edc4	protein_coding	Edc4	chr8:106607512-106619857	4138.8	4068.22	4414.82	4798.34	4053.71	2393.86	990.785	1595.12	2582.75	1846.12	3088.25	-1.18944	0.230642	-5.15708	2.50832e-07	4.46239e-06
ENSMUSG00000090761	chr10	128227710	128231432	-	Gm17201	lncRNA	Gm17201	chr10:128227710-128231432	4.79662	7.21955	1.61419	3.22209	5.03879	17.9011	134.747	37.7058	14.3125	56.9009	28.3458	3.5636	0.691129	5.1562	2.52011e-07	4.4794e-06
ENSMUSG00000027722	chr3	37474044	37633245	+	Spata5	protein_coding	Spata5	chr3:37474044-37633245	1177.91	1149.71	1443.09	991.115	1213.09	815.313	523.135	416.403	628.447	627.716	898.593	-0.989404	0.191896	-5.15593	2.52377e-07	4.48196e-06
ENSMUSG00000013846	chr15	66974723	67048679	-	St3gal1	protein_coding	St3gal1	chr15:66974723-67048679	241.201	181.391	65.3749	153.372	183.286	745.336	1072.69	481.159	407.255	387.468	391.853	1.9033	0.369277	5.15413	2.54805e-07	4.51721e-06
ENSMUSG00000095098	chr19	5503207	5507922	-	Ccdc85b	protein_coding	Ccdc85b	chr19:5503207-5507922	1010.72	842.882	928.969	981.449	1230.1	1449.99	3506.06	2198.41	1845.01	2236.29	1622.99	1.1682	0.226654	5.15413	2.54809e-07	4.51721e-06
ENSMUSG00000044949	chr11	32405369	32466687	+	Ubtd2	protein_coding	Ubtd2	chr11:32405369-32466687	1038.81	1064.88	1348.66	1127.73	1060.67	663.968	589.187	710.673	765.066	473.271	884.292	-0.816166	0.158436	-5.15139	2.58568e-07	4.57982e-06
ENSMUSG00000041468	chr5	146519209	146522049	-	Gpr12	protein_coding	Gpr12	chr5:146519209-146522049	10.2785	22.5611	16.1419	23.8435	6.29849	118.798	60.7682	44.2634	79.3691	74.9646	45.7287	2.26207	0.439138	5.15117	2.5887e-07	4.58116e-06
ENSMUSG00000021254	chr12	86288631	86338558	+	Gpatch2l	protein_coding	Gpatch2l	chr12:86288631-86338558	501.589	516.198	548.019	434.982	574.423	318.965	140.031	260.662	275.84	190.573	376.128	-1.11082	0.215679	-5.15033	2.6003e-07	4.59747e-06
ENSMUSG00000027935	chr3	90121001	90133692	+	Rab13	protein_coding	Rab13	chr3:90121001-90133692	674.267	617.272	623.079	636.041	647.485	1017.11	953.796	1042.65	779.379	1115.44	810.651	0.619587	0.120304	5.15017	2.60247e-07	4.59747e-06
ENSMUSG00000002768	chr17	46989718	46994037	+	Mea1	protein_coding	Mea1	chr17:46989718-46994037	1752.14	1515.2	1514.92	1584.62	1600.45	2613.56	4692.36	2968.1	2417.5	2794.46	2345.33	0.957164	0.185909	5.14855	2.62505e-07	4.6333e-06
ENSMUSG00000026176	chr1	74430667	74436444	+	Ctdsp1	protein_coding	Ctdsp1	chr1:74430667-74436444	180.901	129.049	117.836	103.751	128.489	219.695	1759.63	554.931	318.778	598.814	411.188	2.38345	0.463148	5.1462	2.65823e-07	4.68368e-06
ENSMUSG00000028843	chr4	133854716	133856100	-	Sh3bgrl3	protein_coding	Sh3bgrl3	chr4:133854716-133856100	2303.75	2005.23	1979.81	1991.9	1969.54	3049.7	6370.09	4097.64	3104.5	4840.19	3171.23	1.06544	0.207034	5.14621	2.65801e-07	4.68368e-06
ENSMUSG00000045136	chr13	34310730	34314337	-	Tubb2b	protein_coding	Tubb2b	chr13:34310730-34314337	343.301	316.758	249.393	300.299	252.57	491.466	615.608	461.487	472.311	472.368	397.556	0.774364	0.150481	5.14591	2.66223e-07	4.68664e-06
ENSMUSG00000023328	chr5	137285780	137292728	+	Ache	protein_coding	Ache	chr5:137285780-137292728	27.4092	59.5613	59.7252	68.3083	52.9073	564.698	512.566	378.698	180.857	49.6754	195.441	2.6514	0.515262	5.14573	2.66483e-07	4.68714e-06
ENSMUSG00000014837	chr8	106007040	106016496	-	4931428F04Rik	protein_coding	4931428F04Rik	chr8:106007040-106016496	572.853	574.857	460.852	501.357	505.139	317.338	95.1154	222.136	197.772	220.378	366.78	-1.30285	0.253256	-5.1444	2.6837e-07	4.71621e-06
ENSMUSG00000030231	chr6	140369779	140542836	+	Plekha5	protein_coding	Plekha5	chr6:140369779-140542836	1647.98	1670.42	1903.94	1886.86	1594.15	1030.13	1173.09	1261.51	1042.21	1290.66	1450.09	-0.584322	0.113598	-5.14376	2.69287e-07	4.72821e-06
ENSMUSG00000006050	chr18	36799733	36803868	-	Sra1	protein_coding	Sra1	chr18:36799733-36803868	1864.51	1960.11	1808.7	1765.71	1788.77	2790.94	4145.45	2599.24	2763.61	3032	2451.9	0.736816	0.14325	5.14356	2.69577e-07	4.72918e-06
ENSMUSG00000038909	chr11	95165084	95201072	-	Kat7	protein_coding	Kat7	chr11:95165084-95201072	3907.19	3820.04	4763.49	3876.18	4206.13	2250.66	1733.21	1509.87	3017.33	1678.12	3076.22	-1.0138	0.197161	-5.142	2.71825e-07	4.76449e-06
ENSMUSG00000071553	chr6	30541580	30564475	+	Cpa2	protein_coding	Cpa2	chr6:30541580-30564475	897.653	2664.92	2998.37	2458.46	2046.38	989.442	943.228	589.358	545.175	697.261	1483.02	-1.55746	0.302944	-5.14109	2.73144e-07	4.78346e-06
ENSMUSG00000017978	chr6	23262771	23839420	-	Cadps2	protein_coding	Cadps2	chr6:23262771-23839420	33.5763	92.9517	92.8162	14.1772	88.8088	11.3916	0	2.45908	0	4.51594	34.0697	-4.11047	0.799718	-5.1399	2.7488e-07	4.80968e-06
ENSMUSG00000024068	chr17	74645981	74698110	+	Spast	protein_coding	Spast	chr17:74645981-74698110	2242.08	2444.72	2652.93	2606.67	2268.09	1715.25	1519.2	1378.72	1869.73	1623.93	2032.13	-0.591415	0.115087	-5.13884	2.76443e-07	4.83284e-06
ENSMUSG00000019899	chr10	26857280	27492839	-	Lama2	protein_coding	Lama2	chr10:26857280-27492839	150.751	122.732	198.546	149.505	129.749	65.0949	15.8526	59.8375	20.8181	27.0957	93.9982	-1.96872	0.383263	-5.13675	2.79535e-07	4.87845e-06
ENSMUSG00000032002	chr9	7184519	7208205	+	Dcun1d5	protein_coding	Dcun1d5	chr9:7184519-7208205	3428.9	3808.31	3790.93	3474.7	3342.61	5160.4	6491.62	4957.5	4780.36	5133.72	4436.91	0.570649	0.11109	5.13684	2.79401e-07	4.87845e-06
ENSMUSG00000029686	chr6	47430331	47503073	+	Cul1	protein_coding	Cul1	chr6:47430331-47503073	5461.29	6405.55	7260.64	5781.72	6119.62	4024.49	2945.93	2664.82	4227.38	2460.29	4735.17	-0.926974	0.180496	-5.1357	2.81101e-07	4.90154e-06
ENSMUSG00000022673	chr16	15441760	15455264	-	Mcm4	protein_coding	Mcm4	chr16:15441760-15455264	8560.59	9573.12	10005.6	9065.03	8670.51	4707.99	4412.3	4538.63	7013.11	3432.12	6997.9	-0.928437	0.180851	-5.13371	2.84093e-07	4.94944e-06
ENSMUSG00000033732	chr8	111536870	111573408	-	Sf3b3	protein_coding	Sf3b3	chr8:111536870-111573408	10808.1	12260.6	14605.2	12579	13658.3	7948.09	5529.9	6006.7	8558.85	4456.33	9641.12	-0.97567	0.190104	-5.1323	2.86226e-07	4.98231e-06
ENSMUSG00000056501	chr2	167530834	167532338	+	Cebpb	protein_coding	Cebpb	chr2:167530834-167532338	319.318	263.514	212.267	166.26	262.647	1186.35	1495.43	576.243	473.612	490.431	544.607	1.7829	0.347457	5.13129	2.87762e-07	5.00473e-06
ENSMUSG00000032299	chr9	57062322	57065615	-	Commd4	protein_coding	Commd4	chr9:57062322-57065615	1234.79	1148.81	1050.84	1173.49	1195.45	1938.2	3738.56	2425.47	1690.17	2268.81	1786.46	1.05371	0.205493	5.12771	2.93295e-07	5.09657e-06
ENSMUSG00000021252	chr12	85862221	85871324	-	Erg28	protein_coding	Erg28	chr12:85862221-85871324	1493.12	1598.23	1756.24	1496.34	1717.6	2222.99	3096.53	2303.33	2468.25	2357.32	2051	0.6247	0.121909	5.12432	2.98613e-07	5.18451e-06
ENSMUSG00000040713	chr1	165591314	165602877	+	Creg1	protein_coding	Creg1	chr1:165591314-165602877	596.836	717.443	506.05	610.264	875.491	3764.11	6568.25	1885.29	1687.57	930.284	1814.16	2.16483	0.4225	5.12385	2.99361e-07	5.19304e-06
ENSMUSG00000023020	chr15	99623527	99627413	+	Cox14	protein_coding	Cox14	chr15:99623527-99627413	1319.75	1276.96	1257.46	1462.19	1306.31	2213.23	4491.56	2744.33	1932.18	2831.5	2083.55	1.10032	0.214772	5.1232	3.00398e-07	5.20655e-06
ENSMUSG00000016427	chrX	36451240	36454816	-	Ndufa1	protein_coding	Ndufa1	chrX:36451240-36454816	1583.57	1824.74	1694.9	1503.43	1309.46	2777.92	7466.56	3162.37	3014.72	3972.22	2830.99	1.36445	0.266341	5.12294	3.00801e-07	5.20906e-06
ENSMUSG00000034993	chr11	101349570	101357056	-	Vat1	protein_coding	Vat1	chr11:101349570-101357056	39.7434	26.1709	33.8981	41.2428	39.0507	110.661	591.829	109.839	101.488	151.736	124.566	2.55072	0.497933	5.12261	3.01338e-07	5.21389e-06
ENSMUSG00000002221	chr5	27945077	27996548	-	Paxip1	protein_coding	Paxip1	chr5:27945077-27996548	2361.31	2549.4	3177.54	2675.62	2847.55	1920.3	1043.63	1527.91	1388.31	1033.25	2052.48	-0.97665	0.190672	-5.12214	3.02087e-07	5.22238e-06
ENSMUSG00000004667	chr10	79871782	79875629	-	Polr2e	protein_coding	Polr2e	chr10:79871782-79875629	5292.72	4938.17	5628.69	5634.15	6163.08	7611.22	10000.3	9155.14	7543.97	7864.96	6983.24	0.608282	0.118787	5.12078	3.04272e-07	5.25565e-06
ENSMUSG00000003190	chr7	44640645	44647003	-	Bcl2l12	protein_coding	Bcl2l12	chr7:44640645-44647003	535.165	572.149	573.846	592.22	574.423	709.534	1035.7	896.743	841.833	866.158	719.777	0.607948	0.118728	5.1205	3.04734e-07	5.25913e-06
ENSMUSG00000019312	chr11	98337219	98346199	+	Grb7	protein_coding	Grb7	chr11:98337219-98346199	54.1332	121.83	221.952	146.927	152.424	30.9201	5.28419	22.9514	23.4204	1.80638	78.1648	-3.03389	0.592823	-5.11771	3.09273e-07	5.325e-06
ENSMUSG00000026688	chr1	167199534	167221410	-	Mgst3	protein_coding	Mgst3	chr1:167199534-167221410	883.948	1093.76	844.223	1013.67	1221.91	9697.51	30133.1	5720.63	3367.33	2182.1	5615.82	3.33666	0.651989	5.11767	3.09341e-07	5.325e-06
ENSMUSG00000035885	chr19	7192517	7194981	-	Cox8a	protein_coding	Cox8a	chr19:7192517-7194981	5239.96	4798.29	4891.81	5204.97	4612.39	8110.82	23049.6	11446.2	8577.07	11774	8770.51	1.34681	0.263157	5.11788	3.08986e-07	5.325e-06
ENSMUSG00000025260	chrX	150784840	150787438	+	Hsd17b10	protein_coding	Hsd17b10	chrX:150784840-150787438	3935.97	3962.63	4129.92	4409.11	4075.13	5638.84	7751.9	6288.68	5280	6754.95	5222.71	0.627984	0.122735	5.11658	3.11119e-07	5.35104e-06
ENSMUSG00000054942	chr3	151979485	152046044	-	Miga1	protein_coding	Miga1	chr3:151979485-152046044	966.861	1144.3	1219.52	1175.42	923.989	663.968	496.714	509.029	755.958	650.296	850.605	-0.817336	0.159759	-5.11606	3.1199e-07	5.36145e-06
ENSMUSG00000090150	chr9	103940575	104004924	+	Acad11	protein_coding	Acad11	chr9:103940575-104004924	363.172	414.222	297.819	474.292	258.238	170.874	132.105	187.709	196.471	154.445	264.935	-1.09461	0.213966	-5.11579	3.12433e-07	5.36449e-06
ENSMUSG00000073940	chr7	103461730	103463203	-	Hbb-bt	protein_coding	Hbb-bt	chr7:103461730-103463203	160.344	222.904	87.9736	144.994	162.501	2052.12	5107.17	1417.25	318.778	443.465	1011.75	3.58346	0.700511	5.11549	3.12919e-07	5.36828e-06
ENSMUSG00000064264	chr7	24206430	24215107	+	Zfp428	protein_coding	Zfp428	chr7:24206430-24215107	1253.97	1121.74	1295.39	1143.2	1242.69	1819.4	2911.59	2209.07	1910.06	1756.7	1666.38	0.806011	0.15759	5.1146	3.14413e-07	5.38933e-06
ENSMUSG00000024146	chr17	87332977	87343238	+	Cript	protein_coding	Cript	chr17:87332977-87343238	1885.07	1856.33	1845.02	1681.29	1590.37	2595.66	3255.06	2551.7	2306.91	2994.07	2256.15	0.62837	0.122908	5.11253	3.17871e-07	5.44398e-06
ENSMUSG00000017119	chr11	101442974	101472777	+	Nbr1	protein_coding	Nbr1	chr11:101442974-101472777	3436.43	3299.33	3343	2911.48	2579.86	1987.02	903.596	1259.05	1848.91	1221.11	2278.98	-1.10784	0.216755	-5.11102	3.20429e-07	5.48313e-06
ENSMUSG00000031162	chrX	7825498	7844310	-	Gata1	protein_coding	Gata1	chrX:7825498-7844310	112.378	132.659	117.836	181.726	297.289	2520.8	4510.05	1415.61	909.492	203.217	1040.11	3.50415	0.685705	5.11029	3.21663e-07	5.49493e-06
ENSMUSG00000039745	chr7	49408876	49423723	+	Htatip2	protein_coding	Htatip2	chr7:49408876-49423723	58.9299	40.61	79.0955	74.1081	59.2058	351.512	425.377	185.25	149.63	111.092	153.481	1.95971	0.383482	5.11031	3.21628e-07	5.49493e-06
ENSMUSG00000051154	chr2	18677194	18681042	+	Commd3	protein_coding	Commd3	chr2:18677194-18681042	1876.16	1914.08	1790.14	1678.71	1758.54	2434.55	2470.36	2366.45	2297.8	2780.92	2136.77	0.454408	0.0889827	5.1067	3.27828e-07	5.59552e-06
ENSMUSG00000031490	chr8	27750356	27766702	+	Eif4ebp1	protein_coding	Eif4ebp1	chr8:27750356-27766702	1810.38	1740.81	2107.33	2188.44	2522.55	5630.71	10581.6	5075.53	4033.51	3252.38	3894.32	1.46157	0.286222	5.10643	3.28296e-07	5.59877e-06
ENSMUSG00000006360	chr12	113112324	113117499	+	Crip1	protein_coding	Crip1	chr12:113112324-113117499	396.064	332.099	280.87	295.788	285.322	776.256	2742.49	863.955	640.157	849.9	746.291	1.88202	0.368593	5.10595	3.29142e-07	5.60846e-06
ENSMUSG00000034640	chr3	65435830	65462939	+	Tiparp	protein_coding	Tiparp	chr3:65435830-65462939	1162.15	1487.23	1626.3	1652.29	1410.86	1015.48	586.545	406.567	435.879	614.168	1039.75	-1.26468	0.24771	-5.10547	3.29969e-07	5.61308e-06
ENSMUSG00000039016	chr9	50515209	50516620	+	Timm8b	protein_coding	Timm8b	chr9:50515209-50516620	2103.66	2075.62	1940.26	1912.63	1980.88	3212.43	6895.87	3686.97	3117.51	4753.48	3167.93	1.11272	0.217941	5.1056	3.29741e-07	5.61308e-06
ENSMUSG00000018287	chr11	70554596	70560242	-	Spag7	protein_coding	Spag7	chr11:70554596-70560242	3744.1	3590.82	3471.32	3566.86	3612.19	4244.19	5038.47	4868.15	4551.36	4910.64	4159.81	0.392507	0.0768895	5.10483	3.31099e-07	5.62756e-06
ENSMUSG00000027660	chr3	31149206	31176726	+	Skil	protein_coding	Skil	chr3:31149206-31176726	1443.1	1280.57	1610.97	1211.51	1412.75	620.029	586.545	481.979	625.845	1029.63	1030.29	-1.05505	0.206835	-5.10095	3.37961e-07	5.73936e-06
ENSMUSG00000045078	chr5	142976647	143098749	-	Rnf216	protein_coding	Rnf216	chr5:142976647-143098749	1896.03	1875.28	1919.28	1966.12	2002.29	1539.49	1445.23	1232.82	1357.08	1169.63	1640.32	-0.522231	0.102384	-5.10073	3.38355e-07	5.74122e-06
ENSMUSG00000072969	chrX	134643481	134648071	+	Armcx5	protein_coding	Armcx5	chrX:134643481-134648071	388.526	330.294	382.564	331.231	256.349	192.03	134.747	177.873	191.267	199.605	258.448	-0.902482	0.176999	-5.09881	3.41792e-07	5.79467e-06
ENSMUSG00000024921	chr19	26582449	26755722	+	Smarca2	protein_coding	Smarca2	chr19:26582449-26755722	1556.16	2018.77	1686.83	1594.29	1495.89	908.074	1117.61	689.361	1040.91	1018.8	1312.67	-0.80947	0.158787	-5.09784	3.43547e-07	5.81955e-06
ENSMUSG00000045948	chr7	28439065	28441245	-	Mrps12	protein_coding	Mrps12	chr7:28439065-28441245	1779.54	1577.47	1673.92	1954.52	1722.64	2960.19	6354.24	3355	2846.88	3563.98	2778.84	1.13042	0.221767	5.09733	3.4448e-07	5.83047e-06
ENSMUSG00000044674	chr5	4803838	4808035	-	Fzd1	protein_coding	Fzd1	chr5:4803838-4808035	1818.6	1857.23	2418.06	2426.23	2295.17	1332.82	948.512	1146.75	1475.48	1309.62	1702.85	-0.797693	0.156502	-5.09701	3.45059e-07	5.83537e-06
ENSMUSG00000024516	chr18	65933585	65950755	+	Sec11c	protein_coding	Sec11c	chr18:65933585-65950755	469.383	397.075	372.879	307.388	341.378	673.732	988.143	584.44	696.106	674.682	550.521	0.932609	0.182978	5.09684	3.45363e-07	5.83562e-06
ENSMUSG00000038352	chr11	97880403	97887007	-	Arl5c	protein_coding	Arl5c	chr11:97880403-97887007	26.724	46.9271	60.5323	61.2197	98.8863	226.205	932.659	181.972	174.352	236.635	204.611	2.5655	0.503422	5.09613	3.46675e-07	5.85289e-06
ENSMUSG00000037643	chr3	31049895	31107108	+	Prkci	protein_coding	Prkci	chr3:31049895-31107108	1883.01	2251.6	2658.58	2583.47	2103.7	1179.84	626.176	577.883	1429.94	858.932	1615.31	-1.29627	0.254396	-5.09548	3.47867e-07	5.86811e-06
ENSMUSG00000002058	chr11	78234307	78239990	+	Unc119	protein_coding	Unc119	chr11:78234307-78239990	2067.34	2160.45	1928.15	2288.97	2020.56	3044.81	2734.57	3835.34	2953.57	3226.19	2626	0.595414	0.116888	5.09389	3.50797e-07	5.91259e-06
ENSMUSG00000033906	chrX	103580574	103714670	-	Zdhhc15	protein_coding	Zdhhc15	chrX:103580574-103714670	683.861	997.2	806.29	825.5	791.721	423.117	404.24	368.861	606.328	420.886	632.8	-0.883593	0.173474	-5.09351	3.51497e-07	5.91946e-06
ENSMUSG00000086328	chr2	115896698	115897925	-	2700033N17Rik	lncRNA	2700033N17Rik	chr2:115896698-115897925	118.545	59.5613	69.4103	76.0414	68.0237	143.209	256.283	167.217	222.494	350.437	153.122	1.53989	0.302365	5.09284	3.52747e-07	5.93555e-06
ENSMUSG00000030287	chr6	146009796	146403676	-	Itpr2	protein_coding	Itpr2	chr6:146009796-146403676	106.896	82.1224	75.06	47.687	61.0954	187.148	280.062	125.413	209.482	247.474	142.244	1.48777	0.292213	5.09139	3.55449e-07	5.97604e-06
ENSMUSG00000036086	chr1	127881920	128030738	-	Zranb3	protein_coding	Zranb3	chr1:127881920-128030738	743.476	758.955	995.151	757.191	692.834	525.641	385.746	353.287	502.237	441.659	615.618	-0.837585	0.164522	-5.09101	3.56158e-07	5.98297e-06
ENSMUSG00000026197	chr1	75145289	75148273	+	Zfand2b	protein_coding	Zfand2b	chr1:75145289-75148273	730.456	580.271	664.241	616.708	646.855	1160.32	1310.48	1263.96	942.02	863.448	877.876	0.771756	0.15162	5.09007	3.57925e-07	6.00268e-06
ENSMUSG00000037353	chr15	100366903	100377045	+	Letmd1	protein_coding	Letmd1	chr15:100366903-100377045	918.895	857.322	805.483	784.901	937.216	1215.65	1088.54	1428.72	1450.76	1333.11	1082.06	0.602121	0.118293	5.09008	3.57911e-07	6.00268e-06
ENSMUSG00000029048	chr4	155158566	155170830	-	Rer1	protein_coding	Rer1	chr4:155158566-155170830	3343.93	3153.14	3317.17	3091.92	3438.35	4535.49	5342.31	4218.13	4205.26	4599.04	3924.47	0.48505	0.0952977	5.08984	3.58369e-07	6.00513e-06
ENSMUSG00000027210	chr2	115693544	115896320	-	Meis2	protein_coding	Meis2	chr2:115693544-115896320	3713.27	2271.45	2346.23	2452.66	2081.02	4332.06	5963.21	4950.94	4131.1	6078.46	3832.04	0.984378	0.193577	5.08519	3.67259e-07	6.149e-06
ENSMUSG00000049960	chr14	20439371	20443702	-	Mrps16	protein_coding	Mrps16	chr14:20439371-20443702	1058.68	1092.86	1016.14	1048.47	1019.1	1682.7	4393.8	2035.29	1956.9	2343.77	1764.77	1.24382	0.24479	5.08118	3.75091e-07	6.27492e-06
ENSMUSG00000027637	chr2	156705047	156715483	+	Rab5if	protein_coding	Rab5if	chr2:156705047-156715483	1374.57	1453.84	1320.41	1503.43	1470.07	2206.72	2491.49	2617.28	1884.04	1907.53	1822.94	0.640107	0.125983	5.08091	3.75625e-07	6.27865e-06
ENSMUSG00000031930	chr8	108162996	108285227	+	Wwp2	protein_coding	Wwp2	chr8:108162996-108285227	6661.13	4380.46	3433.39	3607.45	3558.65	1869.85	1820.4	2342.68	1919.17	2459.38	3205.26	-1.05472	0.207597	-5.0806	3.7625e-07	6.2839e-06
ENSMUSG00000028797	chr4	129494472	129502321	+	Tmem234	protein_coding	Tmem234	chr4:129494472-129502321	2625.81	2458.26	2779.64	2798.71	2882.19	4286.5	9123.15	5343.57	4262.51	5415.52	4197.59	1.06898	0.210429	5.07999	3.77459e-07	6.29889e-06
ENSMUSG00000022564	chr15	76130963	76134104	+	Grina	protein_coding	Grina	chr15:76130963-76134104	840.778	725.565	512.507	633.463	638.667	2092.8	2766.27	1818.9	1059.12	1082.92	1217.1	1.39444	0.274577	5.07848	3.80472e-07	6.33938e-06
ENSMUSG00000028945	chr5	25007820	25047622	-	Rheb	protein_coding	Rheb	chr5:25007820-25047622	3758.49	3868.78	3501.19	3714.43	3804.92	5816.23	5381.95	4932.91	4630.73	4879.02	4428.86	0.458594	0.0903018	5.07846	3.80513e-07	6.33938e-06
ENSMUSG00000038102	chr8	47943149	47986502	-	Trappc11	protein_coding	Trappc11	chr8:47943149-47986502	1662.37	1763.38	1493.13	1676.13	1958.2	945.503	343.472	748.379	942.02	628.619	1216.12	-1.24227	0.24466	-5.07752	3.82394e-07	6.36545e-06
ENSMUSG00002076556	chr11	3595285	3595521	-	NA	misc_RNA	-	chr11:3595285-3595521	291.908	280.66	359.965	340.253	247.531	100.897	23.7788	63.936	140.522	111.995	196.145	-1.76745	0.348163	-5.07651	3.84426e-07	6.39401e-06
ENSMUSG00000001056	chr11	51510561	51514541	+	Nhp2	protein_coding	Nhp2	chr11:51510561-51514541	3750.27	3783.04	4693.27	4485.15	4315.73	7381.76	13255.4	8560.86	6411.98	7161.38	6379.88	1.02383	0.201717	5.07558	3.86314e-07	6.41546e-06
ENSMUSG00000042423	chr7	127078370	127090685	+	Fbrs	protein_coding	Fbrs	chr7:127078370-127090685	298.761	264.416	238.901	278.389	245.011	398.706	1270.85	721.329	477.516	769.517	496.339	1.45316	0.286304	5.07556	3.86351e-07	6.41546e-06
ENSMUSG00000001962	chrX	73356638	73363755	+	Fam50a	protein_coding	Fam50a	chrX:73356638-73363755	1281.38	1240.86	1147.69	1371.32	1299.38	1624.12	2256.35	1926.28	1803.37	1851.54	1580.23	0.575158	0.113337	5.07477	3.87958e-07	6.43685e-06
ENSMUSG00000002043	chr7	19242636	19250070	+	Trappc6a	protein_coding	Trappc6a	chr7:19242636-19250070	1066.9	922.298	815.975	966.627	978.156	1964.24	3550.97	1858.24	1561.36	1661.87	1534.66	1.15526	0.227659	5.07452	3.88482e-07	6.44025e-06
ENSMUSG00000028393	chr4	62427405	62438155	-	Alad	protein_coding	Alad	chr4:62427405-62438155	3046.54	3065.6	3304.26	3508.86	4256.52	16708.2	24357.5	11183.9	7994.16	3891.84	8131.73	1.90001	0.374448	5.07415	3.89223e-07	6.44725e-06
ENSMUSG00000028964	chr4	150981589	150998894	-	Park7	protein_coding	Park7	chr4:150981589-150998894	7218.22	6995.74	7536.67	8144.16	7973.26	11375.3	16888.3	12416.7	10242.5	12203.9	10099.5	0.736837	0.145244	5.0731	3.91381e-07	6.47767e-06
ENSMUSG00000031700	chr8	86219204	86254189	+	Gpt2	protein_coding	Gpt2	chr8:86219204-86254189	3136.99	3475.31	3720.72	3353.55	3685.25	1521.59	676.376	1394.3	2244.45	1166.92	2437.55	-1.30906	0.258145	-5.07101	3.95705e-07	6.54388e-06
ENSMUSG00000029632	chr6	11900290	11907496	-	Ndufa4	protein_coding	Ndufa4	chr6:11900290-11907496	6767.34	6789.08	6417.23	6554.38	5768.79	9577.08	20901.6	11580.6	10643.3	14358	9935.74	1.0538	0.207818	5.07079	3.96175e-07	6.54629e-06
ENSMUSG00000073434	chr17	26063744	26080475	-	Wdr90	protein_coding	Wdr90	chr17:26063744-26080475	1613.03	1488.13	1790.95	1871.39	1524.24	1069.18	679.018	1154.95	952.429	865.254	1300.86	-0.808129	0.159463	-5.06782	4.024e-07	6.64371e-06
ENSMUSG00000021687	chr13	94337817	94422365	-	Scamp1	protein_coding	Scamp1	chr13:94337817-94422365	1451.32	1542.28	1472.95	1281.75	1506.6	525.641	581.261	428.699	1037	720.744	1054.82	-1.13873	0.22479	-5.06572	4.06855e-07	6.70629e-06
ENSMUSG00000041571	chr7	15651132	15656327	-	Selenow	protein_coding	Selenow	chr7:15651132-15656327	6214.36	5383.08	4858.72	5650.9	5412.3	10732.5	28582.2	12185.5	9751.99	12027.8	10079.9	1.41268	0.278868	5.06576	4.06768e-07	6.70629e-06
ENSMUSG00000038248	chr10	42878495	43050526	-	Sobp	protein_coding	Sobp	chr10:42878495-43050526	131.564	167.855	137.206	131.461	103.295	276.653	895.67	272.138	360.414	377.533	285.379	1.69432	0.334554	5.0644	4.09696e-07	6.74762e-06
ENSMUSG00000030659	chr7	116103603	116139819	+	Nucb2	protein_coding	Nucb2	chr7:116103603-116139819	432.381	376.319	422.919	347.341	314.295	151.346	153.241	229.514	240.71	195.089	286.315	-0.950795	0.18777	-5.06361	4.11394e-07	6.77006e-06
ENSMUSG00000013936	chr5	122239013	122251535	+	Myl2	protein_coding	Myl2	chr5:122239013-122251535	6.85231	1.80489	0.807097	0.644418	1.88955	37.4296	44.9156	18.8529	19.517	22.5797	15.5293	3.54027	0.699232	5.06308	4.12532e-07	6.78325e-06
ENSMUSG00000005732	chr16	18057647	18066596	-	Ranbp1	protein_coding	Ranbp1	chr16:18057647-18066596	22163.8	23588.1	26430.8	24156	25782.3	33566.2	51240.8	39291.9	34931.5	37611.5	31876.3	0.687135	0.135739	5.06217	4.14507e-07	6.8102e-06
ENSMUSG00000030138	chr6	118360341	118396435	-	Bms1	protein_coding	Bms1	chr6:118360341-118396435	3192.49	3377.85	4496.34	3403.82	3673.91	2263.67	2216.72	1622.99	2369.36	1507.42	2812.46	-0.863909	0.170729	-5.06011	4.19005e-07	6.8785e-06
ENSMUSG00000028661	chr4	136656729	136684127	-	Epha8	protein_coding	Epha8	chr4:136656729-136684127	7.53754	5.41466	87.1665	16.1105	65.5043	0	0	0	1.30113	0	18.3035	-6.63957	1.31239	-5.05915	4.21121e-07	6.90201e-06
ENSMUSG00000060935	chr10	84938490	84953449	+	Tmem263	protein_coding	Tmem263	chr10:84938490-84953449	2143.4	1977.25	1804.67	1879.12	1589.74	799.04	774.134	747.559	1281.62	1196.72	1419.33	-0.966939	0.191126	-5.05917	4.21078e-07	6.90201e-06
ENSMUSG00000047036	chr9	122673593	122695071	-	Zfp445	protein_coding	Zfp445	chr9:122673593-122695071	2518.22	2405.01	2649.7	2606.03	2676.86	1207.51	1981.57	1255.77	1671.96	1483.04	2045.57	-0.761375	0.150543	-5.05752	4.24746e-07	6.95577e-06
ENSMUSG00000068749	chr3	108164241	108187290	+	Psma5	protein_coding	Psma5	chr3:108164241-108187290	1994.71	1943.86	2139.61	1905.54	2032.52	2908.11	3812.54	3093.52	2551.52	2966.07	2534.8	0.612541	0.121119	5.05736	4.25108e-07	6.95607e-06
ENSMUSG00000013275	chr1	131755714	131776603	+	Slc41a1	protein_coding	Slc41a1	chr1:131755714-131776603	589.984	664.199	618.236	597.376	716.139	379.178	200.799	365.583	347.402	390.177	486.907	-0.908556	0.179657	-5.05716	4.25556e-07	6.95776e-06
ENSMUSG00000024845	chr19	4175933	4182306	+	Tmem134	protein_coding	Tmem134	chr19:4175933-4182306	1739.8	1784.13	1607.74	1863.66	1843.57	2947.17	6568.25	3556.64	2948.37	3401.41	2826.07	1.13456	0.224456	5.0547	4.31058e-07	7.042e-06
ENSMUSG00000042453	chr5	22089451	22549700	-	Reln	protein_coding	Reln	chr5:22089451-22549700	30.1502	47.8295	51.6542	63.153	30.8626	302.691	623.534	187.709	193.869	51.4817	158.293	2.59657	0.513752	5.05414	4.32327e-07	7.05704e-06
ENSMUSG00000024053	chr17	71559166	71618551	-	Emilin2	protein_coding	Emilin2	chr17:71559166-71618551	1380.74	1677.64	2121.05	2133.67	1987.17	1168.45	528.419	764.772	1023.99	672.875	1345.88	-1.15999	0.229543	-5.05347	4.33858e-07	7.0763e-06
ENSMUSG00000050549	chr3	127662706	127689973	-	Fam241a	protein_coding	Fam241a	chr3:127662706-127689973	47.9662	97.4639	41.969	90.2186	69.2834	362.904	377.819	213.94	234.204	105.673	164.144	1.89335	0.374699	5.053	4.34933e-07	7.08812e-06
ENSMUSG00000021065	chr12	77284898	77523112	+	Fut8	protein_coding	Fut8	chr12:77284898-77523112	938.766	989.981	979.009	933.762	1026.02	527.269	433.303	443.453	739.043	597.911	760.852	-0.824982	0.1633	-5.05195	4.37319e-07	7.12125e-06
ENSMUSG00000024622	chr18	61264348	61310122	-	Hmgxb3	protein_coding	Hmgxb3	chr18:61264348-61310122	1151.19	1251.69	1430.98	1338.46	1688	711.162	237.788	553.292	654.47	285.408	930.243	-1.48783	0.294526	-5.05159	4.38137e-07	7.12882e-06
ENSMUSG00000032946	chr19	6449369	6465246	+	Rasgrp2	protein_coding	Rasgrp2	chr19:6449369-6465246	106.211	92.9517	59.7252	132.75	174.468	310.828	684.302	275.416	344.8	276.376	245.783	1.73133	0.342799	5.05055	4.40531e-07	7.16199e-06
ENSMUSG00000058351	chr14	30810088	30850913	-	Smim4	protein_coding	Smim4	chr14:30810088-30850913	337.819	323.075	407.584	416.294	318.704	860.88	2148.02	950.843	683.095	692.745	713.906	1.56132	0.309201	5.04953	4.42887e-07	7.19451e-06
ENSMUSG00000043190	chr13	76149653	76166838	-	Rfesd	protein_coding	Rfesd	chr13:76149653-76166838	396.064	471.076	525.42	451.737	432.706	1970.75	3696.29	1104.12	1079.94	684.617	1081.27	1.90448	0.377204	5.04895	4.44254e-07	7.21092e-06
ENSMUSG00000014769	chr17	15695282	15720013	-	Psmb1	protein_coding	Psmb1	chr17:15695282-15720013	8343.37	8494.7	9202.52	8396.13	8579.81	11848.9	17588.4	12829.8	11741.4	13922.6	11094.8	0.658812	0.130505	5.04819	4.46013e-07	7.23365e-06
ENSMUSG00000070814	chr7	12992893	13012647	-	Zswim9	protein_coding	Zswim9	chr7:12992893-13012647	374.821	327.587	355.93	353.786	416.96	226.205	116.252	192.628	195.17	223.991	278.333	-0.922634	0.182829	-5.04644	4.5013e-07	7.29456e-06
ENSMUSG00000000876	chr2	154427677	154445628	-	Pxmp4	protein_coding	Pxmp4	chr2:154427677-154445628	551.611	452.124	414.041	508.446	456.011	777.884	1001.35	737.723	692.203	746.034	633.743	0.725028	0.143697	5.04552	4.52279e-07	7.32033e-06
ENSMUSG00000025026	chr19	53128873	53235830	+	Add3	protein_coding	Add3	chr19:53128873-53235830	2928.68	3288.51	2560.92	3122.21	2822.98	2068.39	1310.48	1275.44	1972.52	1503.81	2285.39	-0.856474	0.169757	-5.0453	4.52808e-07	7.32033e-06
ENSMUSG00000063019	chr2	157209513	157238683	+	Manbal	protein_coding	Manbal	chr2:157209513-157238683	1232.05	1122.64	1137.2	1092.93	1007.13	1480.91	2177.09	1754.96	1588.68	1764.83	1435.84	0.646596	0.128157	5.04535	4.52686e-07	7.32033e-06
ENSMUSG00000029729	chr5	138083345	138106084	+	Zkscan1	protein_coding	Zkscan1	chr5:138083345-138106084	1615.77	2069.3	1796.6	1743.8	1797.59	1262.84	982.859	815.593	1252.99	1046.8	1438.41	-0.751668	0.148989	-5.04513	4.53205e-07	7.32089e-06
ENSMUSG00000065990	chr4	155915728	155917587	+	Aurkaip1	protein_coding	Aurkaip1	chr4:155915728-155917587	2626.49	2719.06	2855.51	2948.21	2934.47	4048.9	7146.86	4809.95	4132.4	5035.28	3925.71	0.836941	0.1659	5.04485	4.53867e-07	7.32572e-06
ENSMUSG00000019579	chr17	56482743	56490920	-	Mydgf	protein_coding	Mydgf	chr17:56482743-56490920	2004.3	2038.62	2009.67	1964.83	1972.69	2406.88	3043.69	2954.17	2604.87	3137.68	2413.74	0.50217	0.0995549	5.04415	4.55544e-07	7.34105e-06
ENSMUSG00000025809	chr8	129412134	129459681	+	Itgb1	protein_coding	Itgb1	chr8:129412134-129459681	8842.22	9500.93	10641.6	9307.98	9460.34	6662.46	4425.51	4157.48	6670.91	5312.55	7498.19	-0.810349	0.160648	-5.04427	4.55264e-07	7.34105e-06
ENSMUSG00000066877	chr1	43483738	43609675	+	Nck2	protein_coding	Nck2	chr1:43483738-43609675	1805.58	2167.67	1991.11	2028.63	1962.61	1218.9	951.154	1372.16	1410.43	1362.01	1627.03	-0.652169	0.129302	-5.04375	4.56491e-07	7.35045e-06
ENSMUSG00000022261	chr15	32920868	33035081	+	Sdc2	protein_coding	Sdc2	chr15:32920868-33035081	1133.37	1637.94	1591.6	1253.39	1277.96	672.105	253.641	498.373	575.101	769.517	966.3	-1.31127	0.260004	-5.04326	4.57673e-07	7.35775e-06
ENSMUSG00000057110	chr2	34999503	35068834	+	Cntrl	protein_coding	Cntrl	chr2:34999503-35068834	1537.66	1613.57	1586.75	1338.46	1512.9	701.397	729.218	1054.12	1082.54	815.579	1197.22	-0.788062	0.156258	-5.04335	4.57457e-07	7.35775e-06
ENSMUSG00000093989	chr11	70128949	70130668	-	Rnasek	protein_coding	Rnasek	chr11:70128949-70130668	1169	1007.13	916.862	1000.14	1005.24	1860.09	3738.56	2315.63	1400.02	2282.36	1669.5	1.18412	0.234857	5.04188	4.6099e-07	7.40517e-06
ENSMUSG00000079426	chr6	113355075	113367409	+	Arpc4	protein_coding	Arpc4	chr6:113355075-113367409	4530.06	4315.49	4291.33	4635.95	4203.61	5734.86	5614.45	5802.6	5207.13	5550.09	4988.56	0.344708	0.0683977	5.03976	4.66127e-07	7.48174e-06
ENSMUSG00000032064	chr9	50574051	50650817	-	Dixdc1	protein_coding	Dixdc1	chr9:50574051-50650817	1227.93	1709.23	2020.97	2072.45	1474.48	1004.09	626.176	820.512	923.804	971.831	1285.15	-0.965931	0.191679	-5.03931	4.67205e-07	7.49309e-06
ENSMUSG00000047767	chr7	100934527	100951295	-	Atg16l2	protein_coding	Atg16l2	chr7:100934527-100951295	459.105	518.003	517.349	485.891	565.605	188.775	95.1154	274.597	266.732	240.248	361.142	-1.24025	0.246194	-5.0377	4.71156e-07	7.55046e-06
ENSMUSG00000022905	chr16	35803684	35857501	+	Kpna1	protein_coding	Kpna1	chr16:35803684-35857501	2581.95	3100.8	3764.3	3126.72	3398.67	2182.31	1358.04	979.532	1576.97	951.961	2302.12	-1.18137	0.234514	-5.03755	4.7153e-07	7.55047e-06
ENSMUSG00000036748	chr19	46318250	46327141	-	Cuedc2	protein_coding	Cuedc2	chr19:46318250-46327141	2442.16	2107.21	2131.54	2500.34	2270.61	3148.96	5067.54	4021.41	3307.48	3706.69	3070.39	0.748294	0.148581	5.03626	4.74725e-07	7.5956e-06
ENSMUSG00000024127	chr17	85370897	85397669	-	Prepl	protein_coding	Prepl	chr17:85370897-85397669	834.611	896.127	1084.74	976.938	1224.43	480.075	163.81	320.5	560.788	364.888	690.69	-1.40393	0.278825	-5.03516	4.77456e-07	7.63325e-06
ENSMUSG00000089847	chr7	105289262	105292844	+	Timm10b	protein_coding	Timm10b	chr7:105289262-105292844	1441.73	1323.88	1452.77	1654.87	1494	2398.75	4488.92	2966.46	2025.86	3193.67	2244.09	1.03164	0.204951	5.03358	4.81404e-07	7.69027e-06
ENSMUSG00000027752	chr3	54636098	54642814	-	Exosc8	protein_coding	Exosc8	chr3:54636098-54642814	2638.82	2547.6	2937.83	2819.33	2925.65	3635.55	3463.79	3714.84	3628.86	3962.29	3227.46	0.409184	0.0813077	5.03254	4.84029e-07	7.7261e-06
ENSMUSG00000003072	chr10	79977290	79981652	+	Atp5d	protein_coding	Atp5d	chr10:79977290-79981652	7011.97	6190.76	6589.95	6974.54	7368.61	10634.9	22724.7	13865.1	10705.7	13054.7	10512.1	1.05591	0.209823	5.03238	4.84416e-07	7.72618e-06
ENSMUSG00000032777	chr7	125240125	125306952	-	Gtf3c1	protein_coding	Gtf3c1	chr7:125240125-125306952	3129.45	3329.11	3777.21	3380.62	3256.95	1620.86	1146.67	2040.21	2244.45	1139.82	2506.54	-1.04108	0.20691	-5.03154	4.86547e-07	7.75402e-06
ENSMUSG00000019889	chr10	27950815	28473393	+	Ptprk	protein_coding	Ptprk	chr10:27950815-28473393	1741.86	2457.35	2729.6	2441.06	2976.67	1625.74	1196.87	739.362	1013.58	1147.95	1807	-1.11071	0.220808	-5.0302	4.8996e-07	7.80226e-06
ENSMUSG00000025868	chr13	54738019	54738971	+	Higd2a	protein_coding	Higd2a	chr13:54738019-54738971	1922.07	1720.06	1732.84	1888.79	1867.5	3179.89	7189.14	3745.17	2842.98	3880.1	2996.85	1.18923	0.236495	5.02856	4.9418e-07	7.86327e-06
ENSMUSG00000025010	chr19	40819722	40837016	+	Ccnj	protein_coding	Ccnj	chr19:40819722-40837016	1600.7	1330.2	2012.9	1553.05	1555.73	1069.18	990.785	709.853	831.424	608.749	1226.26	-0.939752	0.186898	-5.02814	4.95248e-07	7.87406e-06
ENSMUSG00000084796	chr11	87646402	87648096	+	Mir142hg	lncRNA	Mir142hg	chr11:87646402-87648096	4.11139	3.60977	4.84258	5.15535	8.18804	35.8022	153.241	45.0831	11.7102	28.902	30.0646	3.36925	0.670136	5.02771	4.96371e-07	7.88569e-06
ENSMUSG00000037851	chr13	49835575	49887743	+	Iars	protein_coding	Iars	chr13:49835575-49887743	3809.2	4847.03	5639.99	5116.68	5377.02	3686	2087.25	2371.37	2469.55	1929.21	3733.33	-0.982941	0.195524	-5.02723	4.97628e-07	7.89946e-06
ENSMUSG00000057561	chr18	46730767	46749523	+	Eif1a	protein_coding	Eif1a	chr18:46730767-46749523	3204.83	3827.26	4198.52	3642.9	3589.51	2527.31	1635.46	1341.84	2339.44	1885.86	2819.29	-0.92427	0.18387	-5.02677	4.98814e-07	7.91206e-06
ENSMUSG00000078713	chr4	45105207	45108114	-	Tomm5	protein_coding	Tomm5	chr4:45105207-45108114	749.643	731.882	815.975	774.591	696.613	1432.09	3212.79	1481.18	1299.83	1504.71	1269.93	1.2422	0.247144	5.0262	5.00296e-07	7.92934e-06
ENSMUSG00000054452	chr10	81395327	81402196	+	Tle5	protein_coding	Tle5	chr10:81395327-81402196	7483.41	5892.06	5540.72	6071.71	5983.57	7837.42	10148.3	11355.2	9575.04	10524.9	8041.22	0.674893	0.134322	5.02445	5.04882e-07	7.99575e-06
ENSMUSG00000036751	chr7	30316285	30325576	-	Cox6b1	protein_coding	Cox6b1	chr7:30316285-30325576	8177.55	7888.26	7509.23	7607.36	6964.24	12527.5	35340.6	15754.5	13635.9	18186.6	13359.2	1.32291	0.263362	5.02318	5.08235e-07	8.04253e-06
ENSMUSG00000001823	chr2	74505356	74508049	+	Hoxd12	protein_coding	Hoxd12	chr2:74505356-74508049	250.109	1191.23	868.436	776.524	1171.52	27.6653	0	48.3618	28.6249	124.64	448.711	-4.19919	0.836041	-5.0227	5.09495e-07	8.05122e-06
ENSMUSG00000066571	chr7	33936131	34012976	-	Garre1	protein_coding	Garre1	chr7:33936131-34012976	536.536	650.662	855.523	740.437	602.136	353.14	393.672	254.104	223.795	149.929	475.993	-1.31109	0.261043	-5.02252	5.09979e-07	8.05122e-06
ENSMUSG00000069919	chr11	32233510	32234465	+	Hba-a1	protein_coding	Hba-a1	chr11:32233510-32234465	2812.87	3314.68	2435.01	4092.7	6258.18	69630.4	331556	48090.5	20494.1	12079.2	50076.4	4.67108	0.930012	5.02261	5.09752e-07	8.05122e-06
ENSMUSG00000035311	chr10	88214993	88283191	+	Gnptab	protein_coding	Gnptab	chr10:88214993-88283191	501.589	541.466	508.471	654.085	645.596	229.459	269.494	194.267	409.857	239.345	419.363	-1.0897	0.217008	-5.02146	5.12804e-07	8.07687e-06
ENSMUSG00000075394	chr15	102927365	102945278	+	Hoxc4	protein_coding	Hoxc4	chr15:102927365-102945278	475.55	385.343	428.568	453.67	498.211	825.078	943.228	585.26	891.276	702.681	618.887	0.810579	0.161417	5.02164	5.1231e-07	8.07687e-06
ENSMUSG00000117869	chr18	35686423	35691369	+	Snhg4	lncRNA	Snhg4	chr18:35686423-35691369	254.221	244.562	242.936	253.256	359.014	387.315	908.88	549.194	545.175	703.584	444.814	1.18813	0.236609	5.02148	5.12751e-07	8.07687e-06
ENSMUSG00000035597	chr12	65083106	65110160	+	Prpf39	protein_coding	Prpf39	chr12:65083106-65110160	2050.9	2156.84	2832.91	2027.98	2132.67	1345.84	845.47	868.054	1079.94	1518.26	1685.89	-0.983718	0.196018	-5.01852	5.20706e-07	8.19493e-06
ENSMUSG00000041859	chr1	20873191	20890536	-	Mcm3	protein_coding	Mcm3	chr1:20873191-20890536	11572.2	11625.3	13783.6	12893.5	12324.9	8711.32	5413.65	7963.31	8223.16	6012.53	9852.34	-0.775634	0.1546	-5.01705	5.24711e-07	8.25153e-06
ENSMUSG00000062232	chr3	78969822	79193824	-	Rapgef2	protein_coding	Rapgef2	chr3:78969822-79193824	721.548	664.199	570.618	692.105	446.563	172.501	287.988	174.594	395.544	176.122	430.178	-1.36405	0.271907	-5.01661	5.25899e-07	8.26378e-06
ENSMUSG00000029484	chr5	96941197	96993825	+	Anxa3	protein_coding	Anxa3	chr5:96941197-96993825	441.974	425.051	323.646	364.741	473.647	761.61	908.88	606.572	637.555	702.681	564.636	0.828324	0.165124	5.01636	5.26586e-07	8.26813e-06
ENSMUSG00000093759	chr9	63988042	63994243	+	Scarletltr	lncRNA	Scarletltr	chr9:63988042-63994243	1.37046	3.60977	2.42129	6.44418	1.2597	61.8401	229.862	36.0664	6.50566	11.7414	36.1121	4.5001	0.897111	5.01621	5.27014e-07	8.26843e-06
ENSMUSG00000012483	chr6	8255935	8259173	-	Rpa3	protein_coding	Rpa3	chr6:8255935-8259173	1357.44	1419.54	1348.66	1248.24	1391.97	2035.84	3059.54	2103.33	1837.2	2802.59	1860.44	0.805963	0.160686	5.01576	5.28234e-07	8.28113e-06
ENSMUSG00000095597	chrX	151692500	151693151	-	Rps7-ps3	transcribed_processed_pseudogene	Rps7-ps3	chrX:151692500-151693151	333.707	315.855	352.701	366.674	399.954	590.736	1080.62	597.555	565.993	734.292	533.809	1.00648	0.200735	5.01399	5.33121e-07	8.35127e-06
ENSMUSG00000019278	chr8	123912980	123928551	+	Dpep1	protein_coding	Dpep1	chr8:123912980-123928551	241.887	158.83	211.459	324.787	227.376	862.507	626.176	413.125	425.47	542.816	403.443	1.29736	0.258857	5.01188	5.3902e-07	8.43713e-06
ENSMUSG00000021629	chr13	100939155	100969935	-	Slc30a5	protein_coding	Slc30a5	chr13:100939155-100969935	1849.44	2025.08	2054.06	2223.89	2150.31	1197.75	528.419	863.955	1288.12	979.056	1516.01	-1.08235	0.215979	-5.01138	5.40412e-07	8.45236e-06
ENSMUSG00000075592	chr14	56091466	56112193	+	Nynrin	protein_coding	Nynrin	chr14:56091466-56112193	5261.89	4714.37	5108.92	5048.37	4779.93	2890.21	3199.58	3902.55	3669.19	2842.33	4141.73	-0.59356	0.118462	-5.01056	5.42723e-07	8.48193e-06
ENSMUSG00000032966	chr2	151384402	151403612	+	Fkbp1a	protein_coding	Fkbp1a	chr2:151384402-151403612	9318.46	9776.17	10623	10632.9	10937.3	14060.5	14016.3	13602	13703.5	12470.3	11914	0.403511	0.0805623	5.00868	5.48046e-07	8.55666e-06
ENSMUSG00000070737	chr4	127017483	127023437	+	Tmem35b	protein_coding	Tmem35b	chr4:127017483-127023437	56.8742	79.415	89.5878	92.7962	56.6864	159.482	177.02	164.758	150.931	141.801	116.935	1.07815	0.215261	5.00857	5.48352e-07	8.55666e-06
ENSMUSG00000028226	chr4	17853090	18119145	+	Mmp16	protein_coding	Mmp16	chr4:17853090-18119145	450.197	541.466	551.247	601.242	368.462	177.384	311.767	110.658	213.386	206.83	353.264	-1.31458	0.262475	-5.0084	5.48854e-07	8.55789e-06
ENSMUSG00000002455	chr2	181233660	181297453	+	Prpf6	protein_coding	Prpf6	chr2:181233660-181297453	4136.74	3328.21	3604.5	3851.04	3770.91	2777.92	2314.47	2354.97	2889.82	2567.76	3159.64	-0.5341	0.106681	-5.00653	5.54197e-07	8.63452e-06
ENSMUSG00000028730	chr4	118411747	118477974	-	Cfap57	protein_coding	Cfap57	chr4:118411747-118477974	21.2422	40.61	12.9136	18.0437	37.1611	374.296	766.207	289.351	36.4317	32.5148	162.877	3.52425	0.703976	5.00621	5.55121e-07	8.6356e-06
ENSMUSG00000056429	chr6	72585414	72593983	-	Tgoln1	protein_coding	Tgoln1	chr6:72585414-72593983	1369.09	1338.32	1614.19	1402.25	1292.45	968.286	789.986	977.073	1035.7	965.508	1175.29	-0.562347	0.112327	-5.00634	5.54756e-07	8.6356e-06
ENSMUSG00000029830	chr6	37960673	38023931	-	Svopl	protein_coding	Svopl	chr6:37960673-38023931	48.6514	142.586	231.637	127.595	141.086	11.3916	23.7788	50.8209	11.7102	12.6446	80.1902	-2.62702	0.524923	-5.00458	5.59853e-07	8.70251e-06
ENSMUSG00000029404	chr5	124254151	124256259	+	Arl6ip4	protein_coding	Arl6ip4	chr5:124254151-124256259	1961.82	1871.67	2234.04	2430.1	2441.3	3210.81	3989.56	3722.22	3120.12	3093.42	2807.51	0.646497	0.129204	5.00369	5.62423e-07	8.73573e-06
ENSMUSG00000072623	chr6	118438910	118456281	-	Zfp9	protein_coding	Zfp9	chr6:118438910-118456281	673.582	735.492	559.318	616.708	387.357	239.224	137.389	290.991	232.903	330.567	420.353	-1.25947	0.25175	-5.00286	5.64864e-07	8.76689e-06
ENSMUSG00000090841	chr10	128326728	128329744	-	Myl6	protein_coding	Myl6	chr10:128326728-128329744	2829.32	2524.14	2469.72	2599.58	2344.3	3575.34	5897.15	4237.81	3589.83	5054.24	3512.14	0.807436	0.161416	5.0022	5.66789e-07	8.79002e-06
ENSMUSG00000005225	chr6	54572095	54622824	+	Plekha8	protein_coding	Plekha8	chr6:54572095-54622824	2044.04	1624.4	1869.24	1512.45	1628.79	784.393	615.608	707.394	1232.17	989.894	1300.84	-1.00074	0.200073	-5.00188	5.67741e-07	8.79803e-06
ENSMUSG00000034101	chr2	84430414	84481109	-	Ctnnd1	protein_coding	Ctnnd1	chr2:84430414-84481109	2340.75	2197.45	2400.31	2563.5	2371.38	1804.76	1683.01	1334.46	1726.6	1444.2	1986.64	-0.57366	0.114696	-5.00155	5.68705e-07	8.80621e-06
ENSMUSG00000019978	chr10	25235695	25399417	+	Epb41l2	protein_coding	Epb41l2	chr10:25235695-25399417	2296.21	2636.04	2892.64	3044.88	2501.13	1572.04	2052.91	1222.98	1492.4	1427.94	2113.92	-0.786898	0.157343	-5.00117	5.69844e-07	8.81708e-06
ENSMUSG00000054428	chr4	132257865	132260970	-	Atpif1	protein_coding	Atpif1	chr4:132257865-132260970	5551.74	5610.49	5628.69	5093.48	4861.18	11386.7	29818.7	11289.6	9011.65	12349.3	10060.2	1.46515	0.292981	5.00083	5.70844e-07	8.8258e-06
ENSMUSG00000031583	chr8	33724411	33875555	-	Wrn	protein_coding	Wrn	chr8:33724411-33875555	449.512	483.71	469.73	442.071	596.467	258.752	95.1154	222.956	266.732	194.186	347.923	-1.22319	0.244622	-5.00034	5.72284e-07	8.84128e-06
ENSMUSG00000022883	chr16	72105193	72842983	+	Robo1	protein_coding	Robo1	chr16:72105193-72842983	2072.14	1914.99	1970.12	1924.23	1448.65	743.709	472.935	498.373	1224.37	879.705	1314.92	-1.28673	0.257353	-4.99988	5.73671e-07	8.85242e-06
ENSMUSG00000038880	chr17	25114089	25115263	+	Mrps34	protein_coding	Mrps34	chr17:25114089-25115263	1136.11	1234.54	1506.85	1399.03	1401.41	2393.86	3585.32	2696.79	2019.36	1969.85	1934.31	0.921709	0.184349	4.99981	5.73882e-07	8.85242e-06
ENSMUSG00000000355	chrX	37689531	37702303	+	Mcts1	protein_coding	Mcts1	chrX:37689531-37702303	958.638	1009.83	1052.45	920.229	1022.88	1502.06	1587.9	1289.38	1260.8	1526.39	1213.06	0.527397	0.105497	4.99918	5.7576e-07	8.87461e-06
ENSMUSG00000041225	chr18	6024426	6136098	-	Arhgap12	protein_coding	Arhgap12	chr18:6024426-6136098	763.347	994.493	1315.57	1300.44	1049.33	717.671	562.766	486.897	506.141	559.977	825.662	-0.938366	0.187724	-4.99866	5.77312e-07	8.89175e-06
ENSMUSG00000019710	chr3	87826812	87830979	+	Mrpl24	protein_coding	Mrpl24	chr3:87826812-87830979	944.934	860.029	1004.03	1040.09	787.942	1458.13	1323.69	1571.35	1272.51	1369.23	1163.19	0.594364	0.118931	4.99757	5.80568e-07	8.93509e-06
ENSMUSG00000032565	chr9	105006101	105009023	-	Nudt16	protein_coding	Nudt16	chr9:105006101-105009023	165.141	133.562	79.9026	99.2404	156.203	222.95	430.661	300.827	347.402	272.763	220.865	1.30615	0.261401	4.99671	5.83163e-07	8.96818e-06
ENSMUSG00000058594	chr2	11747385	11782393	-	Fbh1	protein_coding	Fbh1	chr2:11747385-11782393	4001.75	3589.92	3807.08	3403.82	3702.88	1905.65	1048.91	1795.94	2597.06	1420.72	2727.37	-1.07629	0.215438	-4.99582	5.85867e-07	9.00291e-06
ENSMUSG00000021681	chr13	95487190	95511860	-	Aggf1	protein_coding	Aggf1	chr13:95487190-95511860	1800.79	2281.38	2281.66	2447.5	2222.11	1492.3	1619.6	1441.02	1409.13	1200.34	1819.58	-0.625907	0.12529	-4.99566	5.86349e-07	9.00347e-06
ENSMUSG00000059486	chr6	56754508	56774798	-	Kbtbd2	protein_coding	Kbtbd2	chr6:56754508-56774798	2982.13	2980.77	2468.1	2308.95	2443.19	1362.11	1022.49	1168.06	1949.1	943.832	1962.87	-1.03181	0.206594	-4.99438	5.90245e-07	9.0564e-06
ENSMUSG00000085584	chrX	141882589	141887293	+	Rtl9	protein_coding	Rtl9	chrX:141882589-141887293	23.9831	19.8538	18.5632	6.44418	24.5641	0	0	0.819692	0	0	9.42281	-5.67852	1.13727	-4.99312	5.94103e-07	9.10868e-06
ENSMUSG00000036850	chr2	24864128	24865110	-	Mrpl41	protein_coding	Mrpl41	chr2:24864128-24865110	1082.66	1093.76	1114.6	1190.88	975.637	1537.87	3194.29	2084.48	1755.23	2106.24	1613.56	0.966607	0.193637	4.99186	5.98007e-07	9.16158e-06
ENSMUSG00000030034	chr6	83098745	83102412	-	Ino80b	protein_coding	Ino80b	chr6:83098745-83102412	485.144	434.978	435.025	471.714	494.432	771.374	1616.96	917.235	853.543	775.839	725.625	1.08321	0.217077	4.98995	6.03944e-07	9.24551e-06
ENSMUSG00000024590	chr18	56840884	56886496	+	Lmnb1	protein_coding	Lmnb1	chr18:56840884-56886496	11216.5	10440.4	11758.6	12102.2	11288.2	5754.39	3033.12	5194.39	7532.26	6079.36	8439.94	-1.04112	0.2087	-4.9886	6.08186e-07	9.30341e-06
ENSMUSG00000019850	chr10	18876657	18891405	-	Tnfaip3	protein_coding	Tnfaip3	chr10:18876657-18891405	298.761	134.464	126.714	168.838	210.37	50.4485	15.8526	10.656	50.7442	60.5136	112.736	-2.30639	0.462412	-4.98773	6.10927e-07	9.33119e-06
ENSMUSG00000100600	chr7	40467899	40550361	-	A230077H06Rik	lncRNA	A230077H06Rik	chr7:40467899-40550361	0	1.80489	0	0	0	6.50949	103.042	7.37723	15.6136	24.3861	15.8733	6.69596	1.34245	4.98786	6.1052e-07	9.33119e-06
ENSMUSG00000075706	chr10	79889321	79892273	+	Gpx4	protein_coding	Gpx4	chr10:79889321-79892273	1376.63	1373.52	1376.1	1483.45	1471.96	2429.67	4285.48	2654.98	2145.57	2292.29	2088.96	0.961448	0.19283	4.986	6.16433e-07	9.40818e-06
ENSMUSG00000051989	chr16	92098173	92109929	+	Smim11	protein_coding	Smim11	chr16:92098173-92109929	1223.82	1227.32	1041.96	1072.96	995.792	1655.04	3186.37	2028.74	1670.65	2779.11	1688.18	1.0243	0.20552	4.98392	6.23083e-07	9.50249e-06
ENSMUSG00000024953	chr19	6884073	6887474	-	Prdx5	protein_coding	Prdx5	chr19:6884073-6887474	1695.26	1396.98	1488.29	1451.23	1461.88	2268.56	3796.69	2261.53	2486.46	2463.9	2077.08	0.823061	0.165164	4.98329	6.25119e-07	9.52633e-06
ENSMUSG00000063018	chrX	7278055	7311382	-	2010204K13Rik	lncRNA	2010204K13Rik	chrX:7278055-7311382	228.182	249.977	280.87	261.634	286.581	507.74	805.839	471.323	395.544	470.561	395.825	1.01149	0.203097	4.9803	6.34848e-07	9.66731e-06
ENSMUSG00000097084	chr8	121854678	121857383	+	Foxl1	protein_coding	Foxl1	chr8:121854678-121857383	0	0	0	0	0	52.0759	0	11.4757	16.9147	27.0957	10.7562	7.33628	1.47321	4.97981	6.36479e-07	9.68485e-06
ENSMUSG00000034108	chr19	4875393	4889360	-	Ccs	protein_coding	Ccs	chr19:4875393-4889360	1018.94	832.053	882.157	1002.71	928.398	1274.23	2198.22	1871.36	1332.36	1761.22	1310.16	0.853658	0.17148	4.97819	6.41813e-07	9.75864e-06
ENSMUSG00000096145	chr7	127492234	127494789	-	Vkorc1	protein_coding	Vkorc1	chr7:127492234-127494789	746.217	682.247	616.622	559.355	600.876	1078.95	1643.38	1335.28	814.509	1468.58	954.602	0.983124	0.197518	4.97739	6.44483e-07	9.79187e-06
ENSMUSG00000041415	chr12	104654000	104718211	-	Dicer1	protein_coding	Dicer1	chr12:104654000-104718211	2730.65	2863.45	3334.92	2946.28	3054.14	2089.55	2332.97	2278.74	2195.01	2201.97	2602.77	-0.428291	0.0860697	-4.9761	6.48794e-07	9.84603e-06
ENSMUSG00000056629	chr19	6955108	6957869	-	Fkbp2	protein_coding	Fkbp2	chr19:6955108-6957869	1268.36	1245.37	1101.69	1157.38	1293.71	2253.91	4480.99	2489.4	1831.99	2264.29	1938.71	1.13304	0.227699	4.97603	6.49022e-07	9.84603e-06
ENSMUSG00000039081	chr14	22034026	22039669	-	Zfp503	protein_coding	Zfp503	chr14:22034026-22039669	844.89	859.126	754.636	710.149	775.974	1064.3	3239.21	1586.1	1579.58	2869.43	1428.34	1.38927	0.279207	4.97579	6.49834e-07	9.85094e-06
ENSMUSG00000020841	chr11	76669249	76737844	-	Cpd	protein_coding	Cpd	chr11:76669249-76737844	903.134	1220.1	1348.66	1291.41	943.514	639.557	671.092	597.555	765.066	663.843	904.394	-0.774414	0.155667	-4.97483	6.53064e-07	9.89247e-06
ENSMUSG00000020962	chr12	91522035	91557261	-	Gtf2a1	protein_coding	Gtf2a1	chr12:91522035-91557261	1245.06	1457.45	1543.98	1399.03	1121.13	855.998	1019.85	715.591	788.486	796.612	1094.32	-0.701151	0.140986	-4.9732	6.58559e-07	9.96824e-06
ENSMUSG00000024177	chr17	26310707	26314576	-	Nme4	protein_coding	Nme4	chr17:26310707-26314576	2046.1	2024.18	2284.89	2365.02	2623.95	3699.02	5815.25	3459.1	3579.42	3827.71	3172.46	0.843819	0.169712	4.97206	6.62451e-07	1.00196e-05
ENSMUSG00000021951	chr14	57787053	57809069	-	Eef1akmt1	protein_coding	Eef1akmt1	chr14:57787053-57809069	1515.73	1436.69	1450.35	1408.05	1305.68	1814.52	2047.62	2148.41	1955.6	2498.22	1758.09	0.55785	0.112201	4.97189	6.63024e-07	1.00208e-05
ENSMUSG00000029502	chr5	110324566	110374336	+	Golga3	protein_coding	Golga3	chr5:110324566-110374336	1112.82	1219.2	1306.69	1369.39	1121.76	499.603	710.723	477.88	791.089	797.515	940.667	-0.904359	0.181932	-4.97086	6.66559e-07	1.00667e-05
ENSMUSG00000035456	chr5	98315056	98336850	+	Prdm8	protein_coding	Prdm8	chr5:98315056-98336850	11.6489	9.02444	5.64968	16.7549	11.9671	79.7412	29.063	45.9027	32.5283	70.4487	31.2729	2.22599	0.447873	4.97013	6.69071e-07	1.00971e-05
ENSMUSG00000067150	chr17	46513707	46554524	+	Xpo5	protein_coding	Xpo5	chr17:46513707-46554524	2762.17	4045.66	4246.94	3718.29	4019.07	2760.02	1690.94	2008.24	2032.37	1749.48	2903.32	-0.875519	0.176192	-4.9691	6.72627e-07	1.01432e-05
ENSMUSG00000027353	chr2	132658060	132686117	+	Mcm8	protein_coding	Mcm8	chr2:132658060-132686117	925.747	843.785	1083.93	1140.62	1003.98	554.934	758.281	492.635	620.64	536.494	796.105	-0.76232	0.15343	-4.96853	6.7463e-07	1.01658e-05
ENSMUSG00000028633	chr4	120397064	120427473	-	Ctps	protein_coding	Ctps	chr4:120397064-120427473	4018.19	4535.68	5215.46	4362.71	5263.65	3552.55	2959.15	2638.59	3022.53	2481.96	3805.05	-0.675708	0.136025	-4.96754	6.78081e-07	1.02035e-05
ENSMUSG00000036241	chr4	41135742	41193380	+	Ube2r2	protein_coding	Ube2r2	chr4:41135742-41193380	8403.67	7599.48	7468.07	7640.22	7466.23	9712.16	11931.7	11365.8	9563.33	11428.9	9257.96	0.485095	0.0976534	4.96752	6.78146e-07	1.02035e-05
ENSMUSG00000024507	chr18	50261267	50329336	+	Hsd17b4	protein_coding	Hsd17b4	chr18:50261267-50329336	2800.54	2848.11	3211.44	3087.41	2933.84	2214.85	1474.29	2000.05	1968.61	2052.04	2459.12	-0.613547	0.123555	-4.9658	6.84193e-07	1.02868e-05
ENSMUSG00000022359	chr15	58004772	58022061	+	Wdyhv1	protein_coding	Wdyhv1	chr15:58004772-58022061	459.105	344.734	429.376	451.737	353.345	698.143	832.26	555.751	676.589	708.1	550.914	0.762236	0.153509	4.96542	6.85535e-07	1.0292e-05
ENSMUSG00000062661	chr2	31135834	31186001	+	Ncs1	protein_coding	Ncs1	chr2:31135834-31186001	2335.95	2347.26	2958.82	2537.72	2495.46	1759.19	1307.84	1808.24	1687.57	1694.38	2093.24	-0.615405	0.123938	-4.96541	6.85556e-07	1.0292e-05
ENSMUSG00000017146	chr11	101379589	101442705	-	Brca1	protein_coding	Brca1	chr11:101379589-101442705	1342.37	1510.69	1774	1438.34	1755.39	878.781	644.671	872.152	1121.58	634.941	1197.29	-0.911744	0.183675	-4.96389	6.90962e-07	1.03655e-05
ENSMUSG00000004032	chr3	107803136	107806002	+	Gstm5	protein_coding	Gstm5	chr3:107803136-107806002	2902.64	3050.26	2983.84	2407.55	2986.75	3876.4	4721.42	5195.21	3822.73	4458.14	3640.49	0.623452	0.125624	4.96284	6.9469e-07	1.04136e-05
ENSMUSG00000035278	chr10	80631932	80634460	-	Plekhj1	protein_coding	Plekhj1	chr10:80631932-80634460	2135.86	1983.57	1964.47	2219.38	2320.99	3550.93	6470.49	4028.79	3016.03	3944.22	3163.47	0.982612	0.198064	4.96108	7.0104e-07	1.0501e-05
ENSMUSG00000036390	chr6	67012079	67014390	-	Gadd45a	protein_coding	Gadd45a	chr6:67012079-67014390	379.618	396.173	368.843	373.118	344.528	899.937	948.512	709.033	533.464	538.3	549.153	0.957595	0.193057	4.96017	7.04314e-07	1.05345e-05
ENSMUSG00000039670	chr11	120347431	120348894	-	Oxld1	protein_coding	Oxld1	chr11:120347431-120348894	91.821	120.927	138.821	123.084	100.776	245.733	671.092	233.612	244.613	322.438	229.292	1.56891	0.316296	4.96025	7.04037e-07	1.05345e-05
ENSMUSG00000033991	chr13	76246852	76338435	+	Ttc37	protein_coding	Ttc37	chr13:76246852-76338435	1006.6	1275.15	1355.92	1150.29	1277.33	637.93	583.903	297.548	184.761	485.915	825.536	-1.47386	0.29716	-4.95981	7.0561e-07	1.0546e-05
ENSMUSG00000015806	chr5	45591362	45607578	-	Qdpr	protein_coding	Qdpr	chr5:45591362-45607578	1676.07	1519.72	1717.5	1912.63	1594.15	2260.42	2874.6	2284.48	2418.81	2455.77	2071.41	0.543949	0.109703	4.95839	7.10782e-07	1.06155e-05
ENSMUSG00000047434	chr16	30773961	30900250	-	Xxylt1	protein_coding	Xxylt1	chr16:30773961-30900250	1223.82	1265.23	1287.32	1283.04	913.911	745.336	737.144	630.343	815.81	787.58	968.953	-0.685044	0.138164	-4.95819	7.11522e-07	1.06187e-05
ENSMUSG00000017667	chr2	165216183	165230179	-	Zfp334	protein_coding	Zfp334	chr2:165216183-165230179	1663.06	1711.94	2227.59	1935.19	2285.72	908.074	1080.62	1302.49	1355.78	1020.6	1549.11	-0.79231	0.159815	-4.95765	7.13497e-07	1.06403e-05
ENSMUSG00000058833	chr8	70956944	70959402	-	Rex1bd	protein_coding	Rex1bd	chr8:70956944-70959402	1530.81	1392.47	1453.58	1544.67	1656.5	2260.42	5971.13	3509.92	2479.96	3370.7	2517.02	1.21401	0.244885	4.95748	7.14138e-07	1.0642e-05
ENSMUSG00000039680	chr16	91855157	91909115	+	Mrps6	protein_coding	Mrps6	chr16:91855157-91909115	1267.68	1174.08	1132.36	1371.97	1149.48	1834.05	3146.73	1952.51	1972.52	1996.05	1699.74	0.836214	0.168711	4.95648	7.1782e-07	1.06889e-05
ENSMUSG00000034248	chr14	69479296	69522561	-	Slc25a37	protein_coding	Slc25a37	chr14:69479296-69522561	406.342	561.32	494.75	570.955	794.24	5562.36	15305.7	3645.17	1627.72	1065.76	3003.43	3.26597	0.659061	4.95549	7.21484e-07	1.07277e-05
ENSMUSG00000073481	chr1	184545264	184578648	-	Mtarc2	protein_coding	Mtarc2	chr1:184545264-184578648	991.529	980.956	953.989	1000.14	946.664	1458.13	1162.52	1489.38	1446.86	1278.01	1170.82	0.491264	0.099133	4.95561	7.21048e-07	1.07277e-05
ENSMUSG00000026104	chr1	52158598	52201024	+	Stat1	protein_coding	Stat1	chr1:52158598-52201024	404.286	389.856	347.859	380.207	332.56	268.516	140.031	193.447	217.289	196.895	287.095	-0.859758	0.17358	-4.95308	7.30478e-07	1.08534e-05
ENSMUSG00000022956	chr16	91722101	91728575	-	Atp5o	protein_coding	Atp5o	chr16:91722101-91728575	5803.91	5513.93	5838.54	5817.81	5971.6	9415.97	19387.7	11883.9	9673.92	9227.88	8853.51	1.0413	0.210265	4.9523	7.33396e-07	1.08888e-05
ENSMUSG00000087006	chr2	93786154	93787546	-	Gm13889	protein_coding	Gm13889	chr2:93786154-93787546	29.4649	15.3415	28.2484	30.9321	25.194	63.4675	113.61	76.2313	50.7442	89.4157	52.265	1.58645	0.320405	4.95139	7.36836e-07	1.09318e-05
ENSMUSG00000023942	chr17	45896125	45910532	-	Slc29a1	protein_coding	Slc29a1	chr17:45896125-45910532	627.672	571.247	644.87	737.214	814.395	3173.38	3529.84	2327.92	1349.27	774.032	1454.98	1.71476	0.346346	4.95101	7.3829e-07	1.09373e-05
ENSMUSG00000059395	chr13	21651216	21652679	-	Nkapl	protein_coding	Nkapl	chr13:21651216-21652679	45.2252	37.0002	39.5478	42.5316	44.0895	109.034	60.7682	97.5433	89.7782	134.575	70.0093	1.25697	0.253877	4.95111	7.37913e-07	1.09373e-05
ENSMUSG00000040883	chr9	21832304	21838831	-	Tmem205	protein_coding	Tmem205	chr9:21832304-21838831	428.269	311.343	367.229	413.717	360.274	649.321	1503.35	822.971	612.834	835.449	630.476	1.22957	0.248365	4.95066	7.39632e-07	1.09411e-05
ENSMUSG00000071715	chr15	78129000	78146780	+	Ncf4	protein_coding	Ncf4	chr15:78129000-78146780	63.7265	44.2197	51.6542	55.42	62.3551	663.968	2528.48	447.552	107.994	150.832	417.621	3.81087	0.769764	4.9507	7.39459e-07	1.09411e-05
ENSMUSG00000028256	chr3	144824349	144859676	+	Odf2l	protein_coding	Odf2l	chr3:144824349-144859676	547.5	634.418	657.784	518.112	605.915	439.39	219.294	277.056	255.022	323.341	447.783	-0.964925	0.194919	-4.95039	7.40645e-07	1.09481e-05
ENSMUSG00000056612	chr19	6952335	6954692	+	Ppp1r14b	protein_coding	Ppp1r14b	chr19:6952335-6954692	2781.35	2597.23	2991.1	2829	2654.19	3661.59	5918.29	4981.27	3882.58	4470.78	3676.74	0.725361	0.146533	4.95014	7.41604e-07	1.09543e-05
ENSMUSG00000109279	chr7	89850485	89852994	+	Gm45220	TEC	Gm45220	chr7:89850485-89852994	3.42615	13.5367	11.2994	3.86651	10.0776	21.1558	87.1891	49.1815	37.7329	70.4487	30.7914	2.66189	0.537827	4.94933	7.44682e-07	1.09917e-05
ENSMUSG00000036943	chr9	66750945	66826969	-	Rab8b	protein_coding	Rab8b	chr9:66750945-66826969	822.962	918.688	846.645	959.539	891.237	514.25	528.419	273.777	513.947	292.633	656.21	-1.0723	0.216719	-4.94788	7.5026e-07	1.10659e-05
ENSMUSG00000072720	chr5	112836741	113044228	-	Myo18b	protein_coding	Myo18b	chr5:112836741-113044228	41.7991	9.02444	22.5987	12.8884	6.29849	0	0	0	0	0	9.26091	-6.24436	1.26218	-4.94727	7.52623e-07	1.10927e-05
ENSMUSG00000033938	chr8	84293299	84298255	+	Ndufb7	protein_coding	Ndufb7	chr8:84293299-84298255	3940.76	3413.04	3326.85	3869.09	3752.01	6177.5	19163.1	8657.59	6215.51	9030.08	6754.55	1.42757	0.288588	4.94675	7.5463e-07	1.11141e-05
ENSMUSG00000000001	chr3	108014595	108053462	-	Gnai3	protein_coding	Gnai3	chr3:108014595-108053462	7308.67	7662.65	8234	7481.05	7401.36	4794.24	2118.96	2641.87	4766.05	3386.96	5579.58	-1.10453	0.223427	-4.94359	7.66959e-07	1.12875e-05
ENSMUSG00000043068	chr8	125466995	125478571	-	Fam89a	protein_coding	Fam89a	chr8:125466995-125478571	57.5594	99.2688	108.151	90.2186	97.6266	185.52	221.936	172.955	210.784	161.671	140.569	1.06725	0.215905	4.94315	7.68715e-07	1.12969e-05
ENSMUSG00000098318	chr6	134906054	134933761	+	Lockd	lncRNA	Lockd	chr6:134906054-134933761	269.981	289.684	237.287	219.102	196.513	497.976	2155.95	633.622	515.249	727.067	574.243	1.89829	0.384025	4.94315	7.68696e-07	1.12969e-05
ENSMUSG00000037190	chr9	107416205	107419392	-	Cyb561d2	protein_coding	Cyb561d2	chr9:107416205-107419392	229.552	288.782	308.311	255.834	310.516	441.018	916.807	500.832	608.93	494.947	435.553	1.08238	0.219017	4.94201	7.73222e-07	1.13548e-05
ENSMUSG00000026966	chr2	25161050	25162428	-	Ssna1	protein_coding	Ssna1	chr2:25161050-25162428	2692.27	2543.09	2883.76	2979.79	2575.45	4026.12	7593.38	5015.69	4090.76	4880.83	3928.11	0.904184	0.182971	4.94169	7.7448e-07	1.1365e-05
ENSMUSG00000032913	chr3	104303733	104419172	-	Lrig2	protein_coding	Lrig2	chr3:104303733-104419172	914.783	1153.32	1390.63	994.337	908.873	719.298	406.882	418.863	598.521	532.881	803.839	-1.00114	0.202632	-4.94068	7.78488e-07	1.14156e-05
ENSMUSG00000028643	chr4	119052502	119058495	+	Svbp	protein_coding	Svbp	chr4:119052502-119058495	1675.39	1453.84	1338.17	1476.36	1264.11	2773.04	8816.67	3624.68	2525.5	3404.12	2835.19	1.55175	0.314131	4.93981	7.81986e-07	1.14585e-05
ENSMUSG00000031170	chrX	8137371	8146418	+	Slc38a5	protein_coding	Slc38a5	chrX:8137371-8146418	43.8548	131.757	87.1665	107.618	264.537	2014.69	2502.06	1244.29	713.021	174.315	728.331	3.38732	0.685756	4.93955	7.83031e-07	1.14655e-05
ENSMUSG00000024142	chr17	24692524	24698052	-	Mlst8	protein_coding	Mlst8	chr17:24692524-24698052	804.461	858.224	919.283	809.389	842.109	678.614	599.755	590.178	573.8	532.881	720.869	-0.512102	0.103679	-4.93932	7.8395e-07	1.14707e-05
ENSMUSG00000033596	chr8	111997575	112026854	-	Rfwd3	protein_coding	Rfwd3	chr8:111997575-112026854	1130.63	986.371	1507.66	1390.01	1476.37	782.766	568.05	537.718	840.532	466.045	968.615	-1.02378	0.207292	-4.93883	7.85946e-07	1.14915e-05
ENSMUSG00000040856	chr12	109418774	109429262	+	Dlk1	protein_coding	Dlk1	chr12:109418774-109429262	5374.95	5076.25	4624.67	5150.84	5656.68	13570.7	6705.63	8013.31	13180.5	10141	7749.44	0.995774	0.201646	4.93822	7.88384e-07	1.15188e-05
ENSMUSG00000038700	chr11	96194337	96196946	+	Hoxb5	protein_coding	Hoxb5	chr11:96194337-96196946	279.574	196.733	275.22	283.544	273.355	737.2	985.501	422.961	413.76	605.136	447.298	1.26783	0.256863	4.93583	7.98122e-07	1.16527e-05
ENSMUSG00000025574	chr11	117706351	117716918	-	Tk1	protein_coding	Tk1	chr11:117706351-117716918	1818.6	1738.11	2153.33	2183.29	2082.28	2989.48	3498.13	3611.56	2975.69	2572.28	2562.28	0.648642	0.131532	4.93143	8.16292e-07	1.19094e-05
ENSMUSG00000049299	chr11	69214805	69216619	+	Trappc1	protein_coding	Trappc1	chr11:69214805-69216619	1958.39	2014.25	1677.95	1772.15	1599.19	2690.05	4544.4	2865.64	2679.03	3532.37	2533.34	0.853277	0.173067	4.93032	8.20945e-07	1.19686e-05
ENSMUSG00000060860	chr7	4811012	4815589	-	Ube2s	protein_coding	Ube2s	chr7:4811012-4815589	649.599	635.32	608.551	670.839	642.446	789.275	1099.11	1118.06	912.094	961.896	808.719	0.60515	0.122776	4.92891	8.26907e-07	1.20468e-05
ENSMUSG00000014601	chr3	107519847	107539010	-	Strip1	protein_coding	Strip1	chr3:107519847-107539010	3202.77	3214.5	3978.18	3939.97	4230.7	2485	2280.13	2499.24	2602.27	1937.34	3037.01	-0.653606	0.132612	-4.9287	8.27783e-07	1.20509e-05
ENSMUSG00000087228	chr4	117353648	117357799	+	Gm12827	lncRNA	Gm12827	chr4:117353648-117357799	8.22277	17.1464	21.7916	15.466	19.5253	1.62737	0	0	0	0	8.37796	-5.49246	1.11443	-4.92848	8.28698e-07	1.20555e-05
ENSMUSG00000028367	chr4	57943372	57956411	-	Txn1	protein_coding	Txn1	chr4:57943372-57956411	7028.41	7649.11	6769.93	7122.11	7168.95	10996.2	20943.9	12210.9	10351.8	14643.4	10488.5	0.951873	0.193187	4.9272	8.34166e-07	1.21263e-05
ENSMUSG00000022142	chr15	8138756	8190731	+	Nup155	protein_coding	Nup155	chr15:8138756-8190731	1887.81	2498.87	2945.1	2669.18	2409.17	1760.82	1469	1473.81	1411.73	1184.08	1970.96	-0.766558	0.155587	-4.92689	8.35485e-07	1.21368e-05
ENSMUSG00000062981	chr10	95316667	95337802	-	Mrpl42	protein_coding	Mrpl42	chr10:95316667-95337802	3126.02	3231.65	3230	3156.36	3204.04	5238.51	9759.9	5510.79	4645.04	5970.08	4707.24	0.963883	0.195672	4.92601	8.3926e-07	1.21828e-05
ENSMUSG00000047260	chr11	73066344	73067863	-	Emc6	protein_coding	Emc6	chr11:73066344-73067863	1957.02	2009.74	2167.86	2248.38	2146.53	2838.14	4322.47	3177.95	3001.71	3255.09	2712.49	0.654715	0.132926	4.92541	8.41849e-07	1.22116e-05
ENSMUSG00000005958	chr16	21023504	21042054	+	Ephb3	protein_coding	Ephb3	chr16:21023504-21042054	4192.93	3167.58	2917.66	3307.15	3632.34	1757.56	1714.72	2098.41	2111.74	2531.64	2743.17	-0.751613	0.152634	-4.92428	8.46732e-07	1.22724e-05
ENSMUSG00000039831	chr3	121746189	121810402	+	Arhgap29	protein_coding	Arhgap29	chr3:121746189-121810402	812.684	1319.37	1406.77	1185.09	1163.33	527.269	655.239	438.535	701.311	325.148	853.475	-1.15723	0.235011	-4.92416	8.47256e-07	1.22724e-05
ENSMUSG00000024231	chr18	3382987	3436377	+	Cul2	protein_coding	Cul2	chr18:3382987-3436377	2910.18	3049.36	3836.94	3138.32	3152.4	1917.04	1223.29	1256.59	2303.01	1625.74	2441.29	-0.949581	0.192965	-4.921	8.61053e-07	1.24634e-05
ENSMUSG00000029538	chr5	115465235	115471139	+	Srsf9	protein_coding	Srsf9	chr5:115465235-115471139	9208.82	9377.29	10032.2	10241.7	9835.1	12480.3	12922.5	13416.7	11422.6	12928.2	11186.6	0.375483	0.0763662	4.91687	8.79378e-07	1.27195e-05
ENSMUSG00000020432	chr11	3867191	3882159	-	Tcn2	protein_coding	Tcn2	chr11:3867191-3882159	709.899	634.418	593.216	686.305	643.706	1886.12	1088.54	1364.79	1393.51	839.965	984.048	1.00799	0.2051	4.91462	8.89558e-07	1.28575e-05
ENSMUSG00000026857	chr2	30697837	30713045	+	Ntmt1	protein_coding	Ntmt1	chr2:30697837-30713045	2621.69	2424.87	2425.33	2787.75	2719.69	3360.52	3801.97	3954.19	3690.01	3221.67	3100.77	0.473455	0.0963439	4.91422	8.91382e-07	1.28747e-05
ENSMUSG00000055720	chr9	57818261	57837251	+	Ubl7	protein_coding	Ubl7	chr9:57818261-57837251	1190.93	1135.27	1263.11	1245.66	1154.51	1495.55	1778.13	1897.59	1536.64	1833.47	1453.09	0.512896	0.104406	4.91253	8.99081e-07	1.29766e-05
ENSMUSG00000014778	chr8	106055794	106074585	-	Fhod1	protein_coding	Fhod1	chr8:106055794-106074585	117.86	77.6102	64.5678	59.2865	56.0566	141.581	718.65	236.071	160.039	431.724	206.345	2.16417	0.440577	4.91212	9.0095e-07	1.2985e-05
ENSMUSG00000034487	chr9	53295324	53313167	+	Poglut3	protein_coding	Poglut3	chr9:53295324-53313167	513.923	442.197	464.081	349.275	427.038	200.167	203.441	104.921	255.022	102.06	306.212	-1.35469	0.275784	-4.91214	9.00875e-07	1.2985e-05
ENSMUSG00000071644	chr19	8944404	8955843	+	Eef1g	protein_coding	Eef1g	chr19:8944404-8955843	1770.64	1646.06	1778.84	1658.73	1909.7	2792.57	5321.18	3247.62	2829.96	2831.5	2578.68	0.956308	0.194727	4.91101	9.0607e-07	1.30495e-05
ENSMUSG00000004748	chr11	4041479	4045445	-	Mtfp1	protein_coding	Mtfp1	chr11:4041479-4045445	198.717	246.367	233.251	276.455	268.316	595.618	819.049	508.209	348.704	438.046	393.273	1.14059	0.232314	4.90968	9.12269e-07	1.31294e-05
ENSMUSG00000020163	chr10	80238830	80242664	-	Uqcr11	protein_coding	Uqcr11	chr10:80238830-80242664	2516.17	2636.04	2560.11	2401.1	2244.78	4553.39	17406.1	6328.84	4728.32	5941.17	5131.6	1.656	0.337365	4.90864	9.17096e-07	1.31895e-05
ENSMUSG00000062352	chr12	21317420	21336285	-	Itgb1bp1	protein_coding	Itgb1bp1	chr12:21317420-21336285	822.277	669.613	638.414	714.66	674.569	1191.24	1355.39	1114.78	897.782	1093.76	917.249	0.680013	0.138546	4.90823	9.19039e-07	1.3208e-05
ENSMUSG00000026319	chr1	105591607	105682916	+	Relch	protein_coding	Relch	chr1:105591607-105682916	756.495	790.541	953.182	823.567	627.33	467.056	496.714	297.548	467.107	429.014	610.855	-0.878968	0.179154	-4.90621	9.28531e-07	1.33299e-05
ENSMUSG00000030323	chr6	115830430	115903660	+	Ift122	protein_coding	Ift122	chr6:115830430-115903660	1637.02	1500.76	1615	1634.89	1543.76	1100.1	449.156	772.969	817.111	512.108	1158.29	-1.11759	0.227794	-4.90614	9.2884e-07	1.33299e-05
ENSMUSG00000040212	chr7	45567446	45570828	-	Emp3	protein_coding	Emp3	chr7:45567446-45570828	339.875	251.782	208.231	286.766	345.787	442.645	1270.85	674.606	532.163	960.089	531.279	1.43457	0.292483	4.9048	9.35208e-07	1.33988e-05
ENSMUSG00000040952	chr7	24583795	24589231	+	Rps19	protein_coding	Rps19	chr7:24583795-24589231	3480.29	3433.8	3146.87	3115.76	3144.21	6000.12	17445.7	7114.11	5620.89	7444.98	5994.68	1.41801	0.289105	4.90484	9.35042e-07	1.33988e-05
ENSMUSG00000101970	chr7	73189548	73208143	-	Chaserr	lncRNA	Chaserr	chr7:73189548-73208143	1930.98	1826.55	1269.56	1301.72	1428.5	2823.49	2988.21	2249.23	2632.19	2612.92	2106.34	0.77767	0.158556	4.90472	9.3563e-07	1.33988e-05
ENSMUSG00000030838	chr7	45844773	45887927	-	Ush1c	protein_coding	Ush1c	chr7:45844773-45887927	121.286	129.049	125.1	93.4406	91.958	198.539	253.641	204.103	192.568	325.148	173.483	1.0696	0.218089	4.90442	9.37031e-07	1.34093e-05
ENSMUSG00000001424	chr6	28475137	28935161	+	Snd1	protein_coding	Snd1	chr6:28475137-28935161	6248.62	5839.71	6515.69	5611.59	5727.85	4073.31	2409.59	3668.12	4080.35	2789.05	4696.39	-0.814223	0.16604	-4.90378	9.40084e-07	1.34435e-05
ENSMUSG00000026087	chr1	37929557	37937616	+	Mrpl30	protein_coding	Mrpl30	chr1:37929557-37937616	1887.81	1862.64	2091.19	1913.28	2099.92	2919.51	5685.79	3501.72	3040.75	3532.37	2853.5	0.921345	0.187944	4.90222	9.47579e-07	1.35398e-05
ENSMUSG00000048732	chr11	100353439	100363567	-	Klhl11	protein_coding	Klhl11	chr11:100353439-100363567	127.453	155.22	184.018	148.861	251.31	82.996	79.2628	62.2966	48.1419	81.287	122.085	-1.30137	0.265472	-4.9021	9.48161e-07	1.35398e-05
ENSMUSG00000021732	chr13	118851234	118928651	+	Fgf10	protein_coding	Fgf10	chr13:118851234-118928651	520.776	743.614	778.041	767.502	871.082	235.969	520.493	342.631	295.357	250.183	532.565	-1.17157	0.239079	-4.90035	9.56655e-07	1.36514e-05
ENSMUSG00000028910	chr4	131570780	131595097	+	Mecr	protein_coding	Mecr	chr4:131570780-131595097	888.059	726.467	903.142	897.03	1031.06	1383.27	1558.84	1489.38	1277.71	1208.47	1136.34	0.635272	0.129683	4.89866	9.64912e-07	1.37595e-05
ENSMUSG00000024136	chr17	24659060	24662079	-	Dnase1l2	protein_coding	Dnase1l2	chr17:24659060-24662079	9.59323	9.92688	10.4923	19.977	21.4149	53.7033	76.6207	45.9027	37.7329	57.8041	34.3168	1.89623	0.387123	4.89826	9.66898e-07	1.37781e-05
ENSMUSG00000042302	chr11	21955827	22236795	-	Ehbp1	protein_coding	Ehbp1	chr11:21955827-22236795	441.289	388.953	427.761	355.074	314.925	151.346	121.536	160.66	136.619	274.569	277.273	-1.17589	0.240115	-4.8972	9.72128e-07	1.38429e-05
ENSMUSG00000006412	chr1	171173237	171186822	+	Pfdn2	protein_coding	Pfdn2	chr1:171173237-171186822	2674.46	2646.87	2552.85	2446.21	2533.25	3611.14	6150.79	4302.56	3561.2	4545.75	3502.51	0.78559	0.160421	4.89706	9.72836e-07	1.38432e-05
ENSMUSG00000032329	chr9	56325892	56404220	+	Hmg20a	protein_coding	Hmg20a	chr9:56325892-56404220	2634.03	2860.75	3021.77	2934.68	2492.31	1974	1545.62	1781.19	2153.37	1549.87	2294.76	-0.630119	0.128694	-4.89626	9.76784e-07	1.38896e-05
ENSMUSG00000090733	chr3	90119828	90120958	-	Rps27	protein_coding	Rps27	chr3:90119828-90120958	69.2083	83.0248	84.7452	74.1081	64.2446	96.015	274.778	204.923	162.642	224.894	133.858	1.35715	0.277233	4.89534	9.81337e-07	1.39445e-05
ENSMUSG00000096472	chr9	21199705	21202703	-	Cdkn2d	protein_coding	Cdkn2d	chr9:21199705-21202703	609.856	539.661	472.152	759.769	840.219	1148.92	1696.22	1221.34	1112.47	1166.02	956.663	0.974728	0.199132	4.89488	9.83679e-07	1.3968e-05
ENSMUSG00000029090	chr5	50117297	50216348	-	Adgra3	protein_coding	Adgra3	chr5:50117297-50216348	6933.17	6597.77	6677.11	7133.71	6355.18	4188.86	1881.17	2986.96	4403.03	2646.34	4980.33	-1.06444	0.21753	-4.89329	9.91625e-07	1.40709e-05
ENSMUSG00000086308	chr2	115897705	115916392	+	G630016G05Rik	lncRNA	G630016G05Rik	chr2:115897705-115916392	24.6683	23.4635	25.02	24.4879	23.9343	84.6233	42.2735	48.3618	83.2725	109.286	48.9391	1.61202	0.329535	4.89181	9.9915e-07	1.41677e-05
ENSMUSG00000047003	chr15	75488527	75501676	+	Zfp41	protein_coding	Zfp41	chr15:75488527-75501676	2795.74	2932.04	3279.24	3394.15	3219.16	1941.45	1577.33	2073.82	2196.31	1308.72	2471.8	-0.77934	0.159334	-4.89124	1.00201e-06	1.41984e-05
ENSMUSG00000005102	chr2	118219098	118305715	+	Eif2ak4	protein_coding	Eif2ak4	chr2:118219098-118305715	837.352	953.883	1208.22	1115.49	995.792	346.63	359.325	395.911	745.549	497.657	745.581	-1.12067	0.229191	-4.88967	1.01007e-06	1.42924e-05
ENSMUSG00000015672	chr13	14782768	14787750	-	Mrpl32	protein_coding	Mrpl32	chr13:14782768-14787750	1350.59	1350.96	1280.86	1349.41	1202.38	1907.28	3173.15	2025.46	1884.04	2327.52	1785.17	0.790409	0.161645	4.88979	1.00945e-06	1.42924e-05
ENSMUSG00000018425	chr11	86659671	86698572	-	Dhx40	protein_coding	Dhx40	chr11:86659671-86698572	1694.58	1594.62	2125.09	1560.14	1560.14	1098.48	1128.17	887.726	1207.45	898.672	1375.51	-0.711658	0.145601	-4.88772	1.0201e-06	1.44243e-05
ENSMUSG00000028461	chr4	43493361	43495921	+	Ccdc107	protein_coding	Ccdc107	chr4:43493361-43495921	592.725	678.638	489.101	633.463	621.661	1069.18	2007.99	1071.34	913.395	1291.56	936.905	1.07201	0.21937	4.88677	1.02505e-06	1.44842e-05
ENSMUSG00000024247	chr17	83522720	83532499	+	Pkdcc	protein_coding	Pkdcc	chr17:83522720-83532499	6411.71	4069.12	4941.85	5200.46	5898.54	6668.97	9574.95	14042.1	11157.2	13560.5	8152.54	1.05254	0.215451	4.88531	1.03265e-06	1.45813e-05
ENSMUSG00000038740	chr2	33619964	33777958	-	Mvb12b	protein_coding	Mvb12b	chr2:33619964-33777958	256.276	176.879	137.206	106.973	173.838	398.706	980.217	392.632	335.692	527.462	348.588	1.62519	0.332778	4.88371	1.04106e-06	1.46898e-05
ENSMUSG00000078517	chr4	139079897	139106041	+	Emc1	protein_coding	Emc1	chr4:139079897-139106041	1785.03	1942.06	2610.15	2433.32	2514.99	1505.32	1254.99	1350.03	1471.58	1072.99	1794.05	-0.762366	0.156119	-4.88323	1.04362e-06	1.47156e-05
ENSMUSG00000042439	chr18	65712982	65822514	+	Zfp532	protein_coding	Zfp532	chr18:65712982-65822514	2338.69	2197.45	2130.74	1955.17	1937.42	899.937	1022.49	1122.98	1531.43	1430.65	1656.7	-0.811335	0.166187	-4.88206	1.04983e-06	1.47929e-05
ENSMUSG00000062619	chr17	47083560	47084322	+	2310039H08Rik	protein_coding	2310039H08Rik	chr17:47083560-47084322	348.783	422.344	299.433	344.764	386.727	663.968	1469	726.247	584.209	795.709	604.119	1.22983	0.251977	4.88072	1.05698e-06	1.48832e-05
ENSMUSG00000030199	chr6	134012662	134247121	+	Etv6	protein_coding	Etv6	chr6:134012662-134247121	1262.88	1581.98	1541.56	1755.4	1440.47	908.074	1088.54	801.659	1060.42	952.864	1239.38	-0.659232	0.135088	-4.88002	1.06074e-06	1.49258e-05
ENSMUSG00000072889	chr5	72670643	72717027	-	Nfxl1	protein_coding	Nfxl1	chr5:72670643-72717027	1284.12	1491.74	1766.74	1350.06	1463.77	942.248	663.166	732.804	1078.64	705.39	1147.87	-0.834487	0.171029	-4.8792	1.06515e-06	1.49774e-05
ENSMUSG00000020407	chr11	9068102	9086170	+	Upp1	protein_coding	Upp1	chr11:9068102-9086170	52.0776	49.6344	61.3394	74.1081	76.2118	96.015	240.431	133.61	160.039	180.638	112.41	1.35806	0.27844	4.87738	1.07502e-06	1.51057e-05
ENSMUSG00000071713	chr15	78209951	78238047	+	Csf2rb	protein_coding	Csf2rb	chr15:78209951-78238047	39.7434	41.5124	49.2329	96.6627	43.4596	935.739	2517.92	421.322	156.136	96.6412	439.836	3.92897	0.805603	4.87706	1.07678e-06	1.51199e-05
ENSMUSG00000026032	chr1	58625542	58635123	+	Ndufb3	protein_coding	Ndufb3	chr1:58625542-58635123	1554.79	1534.15	1683.6	1481.52	1400.78	2338.53	3976.35	2406.62	2183.3	3159.35	2171.9	0.876304	0.179728	4.87571	1.08416e-06	1.52054e-05
ENSMUSG00000063804	chr10	45252715	45346297	-	Lin28b	protein_coding	Lin28b	chr10:45252715-45346297	983.992	1484.52	2146.88	1799.86	1479.52	883.663	731.86	733.624	889.975	624.103	1175.8	-1.03154	0.211569	-4.87567	1.08438e-06	1.52054e-05
ENSMUSG00000019864	chr10	43777802	43823858	+	Rtn4ip1	protein_coding	Rtn4ip1	chr10:43777802-43823858	1088.83	738.199	949.953	683.728	735.664	595.618	324.978	384.435	313.573	380.242	619.522	-1.06944	0.219358	-4.87533	1.08629e-06	1.52217e-05
ENSMUSG00000031387	chrX	72965726	72974456	-	Renbp	protein_coding	Renbp	chrX:72965726-72974456	218.589	283.367	227.601	295.788	290.99	607.01	1212.72	446.732	589.413	490.431	466.264	1.33962	0.27481	4.87472	1.08962e-06	1.52535e-05
ENSMUSG00000073478	chr1	190956650	190958337	+	D730003I15Rik	lncRNA	D730003I15Rik	chr1:190956650-190958337	32.8911	47.8295	30.6697	36.7318	36.5313	78.1139	142.673	65.5753	89.7782	120.124	68.0918	1.4131	0.289889	4.87464	1.09007e-06	1.52535e-05
ENSMUSG00000031954	chr8	112495122	112580923	-	Cfdp1	protein_coding	Cfdp1	chr8:112495122-112580923	5411.95	5567.18	5644.03	5248.79	5474.65	7433.84	10494.4	8145.28	7234.3	7799.03	6845.34	0.587318	0.120499	4.87405	1.09333e-06	1.52884e-05
ENSMUSG00000041881	chr17	34043545	34057291	+	Ndufa7	protein_coding	Ndufa7	chr17:34043545-34057291	3806.46	3672.04	3661.8	3683.49	3557.39	6491.59	19445.8	7816.58	6617.56	8133.21	6688.59	1.39948	0.287176	4.87325	1.09778e-06	1.53401e-05
ENSMUSG00000038690	chr5	145120507	145128872	-	Atp5j2	protein_coding	Atp5j2	chr5:145120507-145128872	5624.38	5411.96	5302.63	4980.06	4662.14	8184.05	24040.4	11133.1	9055.88	12052.1	9044.67	1.31078	0.268985	4.87307	1.09877e-06	1.53433e-05
ENSMUSG00000039759	chr4	152067095	152073454	-	Thap3	protein_coding	Thap3	chr4:152067095-152073454	406.342	416.027	396.285	540.667	465.459	641.185	1178.37	1029.53	650.566	933.897	665.833	0.992729	0.203815	4.87074	1.11181e-06	1.55147e-05
ENSMUSG00000089665	chr8	3721187	3722362	-	Fcor	protein_coding	Fcor	chr8:3721187-3722362	45.2252	53.2442	34.7052	47.687	39.6805	81.3686	145.315	107.38	85.8748	188.766	82.9247	1.46674	0.301187	4.86985	1.11685e-06	1.55742e-05
ENSMUSG00000027176	chr2	104420867	104495774	+	Cstf3	protein_coding	Cstf3	chr2:104420867-104495774	2331.16	2567.45	2730.41	2171.69	2383.35	1907.28	1310.48	1496.76	1280.31	1614.9	1979.38	-0.677988	0.139232	-4.8695	1.11882e-06	1.55909e-05
ENSMUSG00000069135	chr17	8384332	8415636	+	Cep43	protein_coding	Cep43	chr17:8384332-8415636	1479.41	1976.35	2196.92	2197.47	1980.25	1419.07	726.576	903.3	1014.88	1057.63	1495.19	-0.939349	0.192977	-4.86767	1.12922e-06	1.5725e-05
ENSMUSG00000022370	chr15	55397489	55421144	-	Mrpl13	protein_coding	Mrpl13	chr15:55397489-55421144	3568.68	3619.7	3547.19	3283.31	3338.83	4900.02	7807.39	5443.57	4677.57	6224.77	4641.1	0.742448	0.152533	4.86744	1.13051e-06	1.5732e-05
ENSMUSG00000009112	chr6	120813172	120869803	+	Bcl2l13	protein_coding	Bcl2l13	chr6:120813172-120869803	2263.32	2703.72	2894.25	3004.92	2927.54	2156.27	1693.58	1832.83	1682.36	1591.42	2275.02	-0.623278	0.128102	-4.86548	1.1418e-06	1.58782e-05
ENSMUSG00000022893	chr16	85590714	85600001	-	Adamts1	protein_coding	Adamts1	chr16:85590714-85600001	1488.32	1841.89	1757.86	1709	1895.85	1044.77	338.188	555.751	926.407	434.434	1199.25	-1.39651	0.287082	-4.86448	1.14757e-06	1.59476e-05
ENSMUSG00000019951	chr10	89580852	89655733	+	Uhrf1bp1l	protein_coding	Uhrf1bp1l	chr10:89580852-89655733	1468.45	1467.37	1710.24	1554.34	1616.82	807.177	1236.5	683.623	947.225	864.351	1235.61	-0.790033	0.162437	-4.86363	1.15254e-06	1.59945e-05
ENSMUSG00000056155	chr8	84900361	84903181	-	Nanos3	protein_coding	Nanos3	chr8:84900361-84903181	43.8548	28.8782	34.7052	32.8653	22.6746	69.977	412.167	101.642	81.9714	167.993	99.6728	2.34251	0.481631	4.86369	1.15215e-06	1.59945e-05
ENSMUSG00000025499	chr7	140769017	140773918	-	Hras	protein_coding	Hras	chr7:140769017-140773918	1774.75	1934.84	1977.39	2006.07	2065.28	2929.27	4658.01	3616.48	2667.32	3019.36	2664.88	0.790219	0.16249	4.8632	1.15506e-06	1.60185e-05
ENSMUSG00000050966	chr4	133730640	133746152	-	Lin28a	protein_coding	Lin28a	chr4:133730640-133746152	62.356	68.5857	190.475	142.416	103.295	515.877	483.503	345.09	430.675	181.541	252.381	1.78336	0.366773	4.8623	1.1603e-06	1.60802e-05
ENSMUSG00000017716	chr11	117740076	117746569	+	Birc5	protein_coding	Birc5	chr11:117740076-117746569	6241.08	5791.88	5964.45	6274.06	5876.49	7328.06	9392.64	9110.06	7592.11	9070.72	7264.16	0.495056	0.101829	4.86163	1.16425e-06	1.61128e-05
ENSMUSG00000024194	chr17	27156945	27158543	-	Cuta	protein_coding	Cuta	chr17:27156945-27158543	2140.66	1788.64	1974.97	2086.63	1958.2	2644.48	4845.6	3771.4	2832.57	3817.78	2786.09	0.847447	0.174313	4.86165	1.1641e-06	1.61128e-05
ENSMUSG00000027109	chr2	72766770	72810790	-	Sp3	protein_coding	Sp3	chr2:72766770-72810790	2950.6	3607.07	3690.05	3159.58	3265.77	2003.3	1453.15	1291.83	2495.57	1616.71	2553.36	-0.911871	0.187604	-4.86061	1.17025e-06	1.61737e-05
ENSMUSG00000078908	chr8	114362218	114371811	+	Mon1b	protein_coding	Mon1b	chr8:114362218-114371811	319.318	470.173	368.843	489.758	361.534	214.813	216.652	204.103	253.721	151.736	305.065	-0.953817	0.196233	-4.86064	1.17005e-06	1.61737e-05
ENSMUSG00000045160	chr6	83326128	83337118	+	Bola3	protein_coding	Bola3	chr6:83326128-83337118	814.74	962.005	1045.19	958.25	929.028	2328.77	6018.69	2090.21	1653.74	1919.28	1871.99	1.57159	0.323406	4.85952	1.17673e-06	1.62521e-05
ENSMUSG00000037188	chr4	135269198	135300941	-	Grhl3	protein_coding	Grhl3	chr4:135269198-135300941	22.6126	115.513	185.632	144.35	151.164	21.1558	0	8.19692	13.0113	0	66.1635	-3.8604	0.794602	-4.85828	1.18411e-06	1.63428e-05
ENSMUSG00000108678	chr7	73054097	73056165	+	Gm44758	TEC	Gm44758	chr7:73054097-73056165	10.9637	12.6342	18.5632	10.3107	6.29849	32.5474	116.252	31.1483	44.2385	148.123	43.108	2.66609	0.548789	4.85814	1.18496e-06	1.63434e-05
ENSMUSG00000040310	chr2	93472728	93511684	+	Alx4	protein_coding	Alx4	chr2:93472728-93511684	1078.55	1218.3	1129.13	1420.3	1315.76	795.785	684.302	818.872	923.804	802.031	1018.68	-0.611153	0.125843	-4.85646	1.19503e-06	1.6471e-05
ENSMUSG00000025332	chrX	151016015	151057531	+	Kdm5c	protein_coding	Kdm5c	chrX:151016015-151057531	2242.76	2512.4	3064.55	2734.91	2734.81	1695.72	1458.44	1659.88	1489.8	908.608	2050.19	-0.882446	0.181714	-4.85625	1.19631e-06	1.64774e-05
ENSMUSG00000036257	chr12	44268152	44369315	+	Pnpla8	protein_coding	Pnpla8	chr12:44268152-44369315	1234.79	1349.15	1541.56	1150.29	1063.19	488.212	359.325	535.259	677.89	865.254	926.491	-1.10969	0.228556	-4.85523	1.20248e-06	1.65511e-05
ENSMUSG00000030611	chr7	78432866	78442737	+	Mrps11	protein_coding	Mrps11	chr7:78432866-78442737	1373.89	1423.15	1496.36	1452.52	1378.11	2141.62	3796.69	2538.59	2161.18	2205.59	1996.77	0.848361	0.17476	4.85444	1.20724e-06	1.66054e-05
ENSMUSG00000005150	chr8	85801663	85807375	-	Wdr83	protein_coding	Wdr83	chr8:85801663-85807375	972.343	910.566	897.492	1149.64	1019.1	1360.48	1556.19	1664.79	1318.05	1455.94	1230.46	0.571119	0.117695	4.85253	1.21899e-06	1.67555e-05
ENSMUSG00000058325	chr7	134272415	134775368	+	Dock1	protein_coding	Dock1	chr7:134272415-134775368	2157.11	2343.65	2825.65	2496.48	2404.13	1171.71	819.049	959.039	1822.89	1278.91	1827.86	-1.01304	0.208774	-4.85235	1.22009e-06	1.67592e-05
ENSMUSG00000033688	chr9	103127719	103182281	-	1300017J02Rik	protein_coding	1300017J02Rik	chr9:103127719-103182281	39.0582	41.5124	52.4613	27.0656	69.2834	553.307	676.376	206.562	113.199	51.4817	183.031	2.79774	0.57671	4.85121	1.22708e-06	1.68438e-05
ENSMUSG00000054312	chr3	95769945	95778831	-	Mrps21	protein_coding	Mrps21	chr3:95769945-95778831	1522.58	1513.4	1416.46	1444.79	1345.36	2598.91	7252.55	3304.18	2321.22	3243.35	2596.28	1.36903	0.282309	4.84938	1.23845e-06	1.69883e-05
ENSMUSG00000025872	chr13	54606649	54616662	-	Thoc3	protein_coding	Thoc3	chr13:54606649-54616662	4675.33	4276.68	4620.63	4510.28	4541.84	5799.95	6650.15	6791.15	5371.08	6787.46	5402.46	0.472876	0.0975161	4.84921	1.23954e-06	1.69918e-05
ENSMUSG00000022387	chr15	88571236	88618436	-	Brd1	protein_coding	Brd1	chr15:88571236-88618436	783.219	779.711	559.318	586.421	737.554	1430.46	2827.04	1043.47	1319.35	1584.19	1165.07	1.24898	0.257588	4.84876	1.24235e-06	1.70186e-05
ENSMUSG00000044709	chr7	19298870	19311520	-	Gemin7	protein_coding	Gemin7	chr7:19298870-19311520	2290.04	2146.91	2352.69	2336.02	2288.87	3843.85	6660.72	4211.58	3215.1	3758.17	3310.39	0.924957	0.19084	4.84676	1.25492e-06	1.71792e-05
ENSMUSG00000019989	chr10	24648303	24718721	-	Enpp3	protein_coding	Enpp3	chr10:24648303-24718721	473.495	425.953	275.22	326.72	275.244	154.6	192.873	191.808	166.545	181.541	266.4	-1.00135	0.20663	-4.84609	1.25918e-06	1.72259e-05
ENSMUSG00000023391	chr2	71373751	71377098	-	Dlx2	protein_coding	Dlx2	chr2:71373751-71377098	198.717	131.757	410.005	270.656	443.414	126.935	42.2735	79.5101	72.8634	87.6093	186.374	-1.82163	0.375934	-4.8456	1.26227e-06	1.72448e-05
ENSMUSG00000034786	chr17	34808779	34810728	+	Gpsm3	protein_coding	Gpsm3	chr17:34808779-34810728	82.2277	53.2442	49.2329	57.3532	49.7581	143.209	206.083	156.561	202.977	83.9965	108.464	1.43086	0.295289	4.84563	1.2621e-06	1.72448e-05
ENSMUSG00000004849	chr5	137063846	137074989	-	Ap1s1	protein_coding	Ap1s1	chr5:137063846-137074989	3694.08	3198.26	3250.18	3246.58	3179.48	4838.18	5936.79	5192.75	4517.53	4178.15	4123.2	0.572845	0.118227	4.84529	1.26426e-06	1.72603e-05
ENSMUSG00000096255	chr17	6697510	6703695	+	Dynlt1b	protein_coding	Dynlt1b	chr17:6697510-6703695	369.339	356.465	376.107	347.986	297.289	532.151	663.166	524.603	471.01	658.424	459.654	0.703176	0.145145	4.84465	1.26835e-06	1.73044e-05
ENSMUSG00000110282	chr7	132718262	132722000	-	B930086L07Rik	TEC	B930086L07Rik	chr7:132718262-132722000	5.48185	6.31711	8.87807	3.22209	2.5194	14.6463	89.8312	48.3618	10.4091	123.737	31.3404	3.45456	0.713138	4.84417	1.27142e-06	1.73345e-05
ENSMUSG00000020642	chr12	26356792	26465253	-	Rnf144a	protein_coding	Rnf144a	chr12:26356792-26465253	2741.61	2768.7	3302.64	2589.27	2959.66	1179.84	1918.16	1476.26	1573.07	2071.01	2258.02	-0.805666	0.166321	-4.84403	1.27229e-06	1.73347e-05
ENSMUSG00000030054	chr6	87755053	87756750	+	Gp9	protein_coding	Gp9	chr6:87755053-87756750	38.3729	22.5611	12.9136	38.0207	52.9073	179.011	192.873	140.987	232.903	46.0626	95.6612	2.25394	0.465512	4.84186	1.28627e-06	1.75134e-05
ENSMUSG00000030681	chr7	126586031	126613793	-	Mvp	protein_coding	Mvp	chr7:126586031-126613793	54.8185	82.1224	52.4613	116.64	67.3939	211.558	235.146	200.005	167.846	138.188	132.618	1.34286	0.277416	4.8406	1.29447e-06	1.76014e-05
ENSMUSG00000036504	chr2	25463441	25465236	-	Phpt1	protein_coding	Phpt1	chr2:25463441-25465236	2733.39	2358.09	2465.68	2537.72	2611.36	4271.85	10291	5199.31	3874.77	5498.61	4184.17	1.19653	0.24718	4.84071	1.29374e-06	1.76014e-05
ENSMUSG00000020098	chr10	60925109	60930103	+	Pcbd1	protein_coding	Pcbd1	chr10:60925109-60930103	190.494	245.465	176.754	177.859	185.806	310.828	295.915	410.666	404.652	577.137	297.558	1.04296	0.215491	4.83991	1.29901e-06	1.76392e-05
ENSMUSG00000045519	chr9	20256431	20296473	-	Zfp560	protein_coding	Zfp560	chr9:20256431-20296473	426.899	370.904	372.879	326.72	354.605	496.348	1025.13	657.393	637.555	784.871	545.331	0.955653	0.197449	4.84001	1.29833e-06	1.76392e-05
ENSMUSG00000021496	chr13	55875180	55924643	+	Pcbd2	protein_coding	Pcbd2	chr13:55875180-55924643	313.836	315.855	331.717	266.145	255.719	504.485	1566.76	759.854	510.044	731.583	555.6	1.45371	0.300401	4.83925	1.30333e-06	1.76623e-05
ENSMUSG00000022425	chr15	54702296	54816288	-	Enpp2	protein_coding	Enpp2	chr15:54702296-54816288	1059.37	804.98	619.043	676.639	686.536	27.6653	58.1261	65.5753	49.443	373.92	442.13	-2.73242	0.564634	-4.83928	1.3031e-06	1.76623e-05
ENSMUSG00000026799	chr2	29236830	29414805	+	Med27	protein_coding	Med27	chr2:29236830-29414805	806.517	778.809	862.787	819.056	885.568	1129.4	1254.99	1291.83	1014.88	1362.01	1020.59	0.544283	0.112471	4.83932	1.30281e-06	1.76623e-05
ENSMUSG00000045128	chr8	71347365	71350056	-	Rpl18a	protein_coding	Rpl18a	chr8:71347365-71350056	1733.63	1698.4	1640.02	1709	1702.48	2833.25	6803.39	3359.92	2780.52	3325.54	2758.62	1.16987	0.241782	4.83855	1.3079e-06	1.77124e-05
ENSMUSG00000004552	chr1	131566043	131603243	+	Ctse	protein_coding	Ctse	chr1:131566043-131603243	91.821	120.025	68.6032	71.5304	94.4774	1137.53	549.556	384.435	153.534	139.091	281.061	2.4031	0.496738	4.83777	1.31306e-06	1.77704e-05
ENSMUSG00000027709	chr3	36013981	36054827	-	Mccc1	protein_coding	Mccc1	chr3:36013981-36054827	1044.98	994.493	1181.59	951.806	1041.77	564.698	340.83	537.718	741.646	581.653	798.118	-0.908517	0.187947	-4.83391	1.3388e-06	1.81065e-05
ENSMUSG00000032834	chr10	78006742	78020983	-	Pwp2	protein_coding	Pwp2	chr10:78006742-78020983	1491.06	1840.08	2013.71	1690.95	1749.72	1275.86	982.859	984.45	1037	690.939	1375.66	-0.823113	0.170299	-4.83334	1.34263e-06	1.81462e-05
ENSMUSG00000060708	chr5	36904721	36905994	-	Bloc1s4	protein_coding	Bloc1s4	chr5:36904721-36905994	618.078	616.369	609.358	646.996	708.581	1067.56	1170.45	1001.66	794.992	915.833	814.987	0.625245	0.129406	4.83164	1.35412e-06	1.82893e-05
ENSMUSG00000039458	chr15	12205113	12274582	+	Mtmr12	protein_coding	Mtmr12	chr15:12205113-12274582	1283.44	1066.69	1172.71	1253.39	1233.25	852.743	367.251	613.949	677.89	565.396	908.671	-0.962277	0.199287	-4.8286	1.37498e-06	1.85585e-05
ENSMUSG00000047749	chr6	38264330	38276194	-	Zc3hav1l	protein_coding	Zc3hav1l	chr6:38264330-38276194	2225.63	1766.98	1878.92	1801.15	1417.79	1010.6	848.112	909.858	1174.92	1270.79	1430.48	-0.799532	0.165596	-4.82821	1.37765e-06	1.85822e-05
ENSMUSG00000018819	chr7	142014545	142048604	+	Lsp1	protein_coding	Lsp1	chr7:142014545-142048604	612.596	532.442	401.127	461.403	515.217	756.728	1146.67	806.577	811.907	900.479	694.514	0.805977	0.166944	4.82782	1.38035e-06	1.86061e-05
ENSMUSG00000028330	chr4	46138612	46172403	+	Ncbp1	protein_coding	Ncbp1	chr4:46138612-46172403	4417	4890.34	5670.66	4985.22	5406	3562.32	2478.28	3011.55	3742.06	2566.86	4073.03	-0.723349	0.149854	-4.82703	1.38586e-06	1.8668e-05
ENSMUSG00000038612	chr3	95566098	95570487	+	Mcl1	protein_coding	Mcl1	chr3:95566098-95570487	6144.47	6108.64	6556.86	6292.74	6440.84	3819.44	5123.02	3788.62	4771.25	4275.69	5332.16	-0.535653	0.110977	-4.8267	1.38817e-06	1.86866e-05
ENSMUSG00000003549	chr7	19078702	19090449	+	Ercc1	protein_coding	Ercc1	chr7:19078702-19090449	1208.75	1118.13	1185.63	1284.97	1231.36	1428.83	1796.62	1799.22	1632.92	1791.02	1447.75	0.486779	0.100867	4.82596	1.39327e-06	1.87428e-05
ENSMUSG00000003531	chr16	17870723	17889496	+	Dgcr6	protein_coding	Dgcr6	chr16:17870723-17889496	2415.44	2079.23	2619.03	2829	2649.15	3547.67	6060.96	4927.17	3921.61	3893.65	3494.29	0.826973	0.171412	4.82448	1.40366e-06	1.887e-05
ENSMUSG00000041697	chr5	115483700	115487040	-	Cox6a1	protein_coding	Cox6a1	chr5:115483700-115487040	7730.78	7334.16	7376.06	7243.91	7167.06	13157.3	39739.7	17204.5	11980.8	16628.6	13556.3	1.42128	0.294606	4.82433	1.40477e-06	1.88724e-05
ENSMUSG00000033697	chr15	76608184	76702370	-	Arhgap39	protein_coding	Arhgap39	chr15:76608184-76702370	770.885	776.102	901.527	996.271	906.353	288.045	227.22	394.272	618.038	248.377	612.709	-1.28864	0.267144	-4.82376	1.40875e-06	1.89132e-05
ENSMUSG00000026933	chr2	25816849	25873294	-	Camsap1	protein_coding	Camsap1	chr2:25816849-25873294	1390.33	1732.69	1564.15	1605.25	1602.34	1161.94	1104.4	1010.68	1229.57	1131.7	1353.3	-0.486073	0.100792	-4.82255	1.41732e-06	1.90157e-05
ENSMUSG00000064023	chr7	43447000	43453246	+	Klk8	protein_coding	Klk8	chr7:43447000-43453246	91.1357	69.4882	105.73	117.284	161.241	284.79	800.554	264.76	304.465	236.635	243.608	1.78557	0.3703	4.82195	1.42165e-06	1.9061e-05
ENSMUSG00000006818	chr17	13225732	13239021	+	Sod2	protein_coding	Sod2	chr17:13225732-13239021	1482.84	1455.64	1745.75	1651	1553.21	2690.05	2589.25	2381.2	1860.62	2702.34	2011.19	0.631338	0.130962	4.82079	1.42992e-06	1.91592e-05
ENSMUSG00000020076	chr10	62451673	62486997	-	Ddx50	protein_coding	Ddx50	chr10:62451673-62486997	2582.64	2859.84	2799.82	2698.82	2775.12	1908.91	1402.95	1653.32	2068.8	1998.76	2274.9	-0.600275	0.12453	-4.82032	1.43328e-06	1.9191e-05
ENSMUSG00000032252	chr9	61964529	62029937	-	Glce	protein_coding	Glce	chr9:61964529-62029937	1040.18	1055.86	1602.89	1322.99	980.046	598.873	338.188	236.071	638.856	198.701	801.266	-1.57967	0.327719	-4.82019	1.43419e-06	1.9191e-05
ENSMUSG00000027679	chr3	34110168	34135470	-	Dnajc19	protein_coding	Dnajc19	chr3:34110168-34135470	630.413	649.759	725.58	636.041	587.02	1187.98	2745.14	1247.57	1020.09	1396.33	1082.59	1.23185	0.255687	4.81782	1.45136e-06	1.94078e-05
ENSMUSG00000036199	chr8	70346829	70355208	-	Ndufa13	protein_coding	Ndufa13	chr8:70346829-70355208	3886.63	3774.02	3544.77	3731.83	3391.74	5754.39	16819.6	7786.25	6153.06	8592.03	6343.43	1.29876	0.269593	4.81749	1.45376e-06	1.94142e-05
ENSMUSG00000046447	chr4	138181624	138187434	+	Camk2n1	protein_coding	Camk2n1	chr4:138181624-138187434	47.2809	37.9026	31.4768	49.6202	71.173	112.289	335.546	80.3298	174.352	195.089	113.506	1.90382	0.395189	4.81749	1.45373e-06	1.94142e-05
ENSMUSG00000053390	chr17	33212112	33224431	+	Zfp952	protein_coding	Zfp952	chr17:33212112-33224431	449.512	577.564	524.613	457.537	472.387	336.866	343.472	231.153	248.516	299.859	394.148	-0.775405	0.160984	-4.81666	1.45979e-06	1.94819e-05
ENSMUSG00000037470	chr1	36179107	36283386	-	Uggt1	protein_coding	Uggt1	chr1:36179107-36283386	2550.43	2904.97	3286.5	2754.89	3050.36	1882.87	1532.41	1616.43	2303.01	1513.74	2339.56	-0.716851	0.148846	-4.81607	1.4641e-06	1.95265e-05
ENSMUSG00000040447	chr11	72342463	72380730	-	Spns2	protein_coding	Spns2	chr11:72342463-72380730	225.441	186.806	284.098	310.61	238.083	1728.27	1410.88	727.886	670.083	260.118	604.227	1.94375	0.403659	4.81532	1.46963e-06	1.95852e-05
ENSMUSG00000078621	chr7	103488330	103489727	-	Hbb-bh2	protein_coding	Hbb-bh2	chr7:103488330-103489727	0	0	0	0	0.629849	50.4485	76.6207	9.8363	1.30113	2.70957	14.1546	7.12287	1.47924	4.81521	1.47044e-06	1.95852e-05
ENSMUSG00000034875	chr7	35246609	35255729	-	Nudt19	protein_coding	Nudt19	chr7:35246609-35255729	631.098	686.76	677.961	695.972	738.813	1510.2	1149.31	1053.3	1418.23	865.254	942.691	0.804081	0.167028	4.81405	1.47903e-06	1.96866e-05
ENSMUSG00000034789	chr13	55467692	55469758	-	Rab24	protein_coding	Rab24	chr13:55467692-55469758	988.788	830.248	779.656	823.567	772.825	1189.61	2237.85	1409.05	1397.42	1456.84	1188.59	0.871572	0.181069	4.81349	1.48315e-06	1.97284e-05
ENSMUSG00000021357	chr13	30997901	31158037	-	Exoc2	protein_coding	Exoc2	chr13:30997901-31158037	1112.82	1053.15	1457.62	1373.26	1216.87	732.317	401.598	542.636	772.873	338.696	900.183	-1.15554	0.24008	-4.81316	1.48564e-06	1.97485e-05
ENSMUSG00000101939	chr1	24651855	24652200	-	Gm28438	unprocessed_pseudogene	Gm28438	chr1:24651855-24652200	46.5957	44.2197	47.6187	34.7986	34.0119	161.11	465.009	72.9526	143.125	109.286	115.873	2.1855	0.454093	4.81289	1.4876e-06	1.97617e-05
ENSMUSG00000092035	chr6	4747305	4760517	+	Peg10	protein_coding	Peg10	chr6:4747305-4760517	1891.92	1570.25	1708.62	1643.91	1147.59	2473.61	4465.14	3664.02	2256.16	3456.5	2427.77	1.03452	0.215024	4.8112	1.50025e-06	1.99166e-05
ENSMUSG00000028673	chr4	135648045	135667622	+	Fuca1	protein_coding	Fuca1	chr4:135648045-135667622	1155.98	1142.49	1198.54	1377.77	1350.4	1749.42	1704.15	1907.42	2020.66	1606.77	1521.36	0.530136	0.110205	4.81045	1.50594e-06	1.9979e-05
ENSMUSG00000006676	chr9	108367800	108379536	+	Usp19	protein_coding	Usp19	chr9:108367800-108379536	4630.11	4678.27	4912.8	5161.15	4725.13	3985.43	2877.24	3032.04	3258.04	2616.54	3987.67	-0.612649	0.12737	-4.81	1.50933e-06	2.00032e-05
ENSMUSG00000051184	chr7	5017413	5021487	+	Zfp524	protein_coding	Zfp524	chr7:5017413-5021487	137.731	109.196	117.029	104.396	128.489	371.041	467.651	209.841	208.181	222.184	207.574	1.29628	0.269499	4.80994	1.50975e-06	2.00032e-05
ENSMUSG00000024914	chr19	5472833	5475007	-	Drap1	protein_coding	Drap1	chr19:5472833-5475007	2870.43	2634.23	2642.44	2751.67	2831.17	3712.04	7770.4	5039.47	4132.4	5494.09	3987.83	0.928682	0.193104	4.80924	1.51505e-06	2.00602e-05
ENSMUSG00000038738	chr7	43959676	44009996	+	Shank1	protein_coding	Shank1	chr7:43959676-44009996	64.4117	32.488	25.02	27.0656	18.8955	115.543	330.262	80.3298	139.221	111.092	94.4329	2.19586	0.456605	4.8091	1.51612e-06	2.00612e-05
ENSMUSG00000052926	chr8	85683238	85696396	-	Rnaseh2a	protein_coding	Rnaseh2a	chr8:85683238-85696396	1626.05	1524.23	1889.41	1968.05	2040.71	3428.87	4145.45	3188.6	2539.81	2563.25	2491.44	0.808648	0.168232	4.80674	1.53409e-06	2.02857e-05
ENSMUSG00000041355	chr3	88483182	88495726	+	Ssr2	protein_coding	Ssr2	chr3:88483182-88495726	5546.26	5656.52	5651.29	5906.09	5787.69	8883.82	13760	9663.35	7844.53	8408.68	7710.83	0.76582	0.159337	4.80628	1.53763e-06	2.03192e-05
ENSMUSG00000073702	chr1	39406922	39410992	+	Rpl31	protein_coding	Rpl31	chr1:39406922-39410992	367.969	314.953	353.508	318.343	275.874	538.66	1685.66	731.985	641.458	740.614	596.902	1.40772	0.292903	4.80609	1.53909e-06	2.03252e-05
ENSMUSG00000008036	chr7	16472334	16483219	+	Ap2s1	protein_coding	Ap2s1	chr7:16472334-16483219	3438.49	2828.26	2887.79	3311.67	3043.43	4307.65	9413.78	6324.74	4743.93	6102.84	4640.26	0.993519	0.206733	4.80582	1.54121e-06	2.03399e-05
ENSMUSG00000060739	chr13	97265931	97274445	-	Nsa2	protein_coding	Nsa2	chr13:97265931-97274445	220.644	236.44	215.495	240.368	209.74	341.748	589.187	381.976	356.51	370.307	316.242	0.850793	0.177061	4.80508	1.54689e-06	2.04016e-05
ENSMUSG00000036097	chr19	44919589	44971738	+	Slf2	protein_coding	Slf2	chr19:44919589-44971738	1657.57	1795.86	2121.86	1681.29	1650.84	1192.86	1072.69	838.545	1241.28	772.226	1402.5	-0.801923	0.166904	-4.80469	1.54993e-06	2.04284e-05
ENSMUSG00000053332	chr1	160861991	160866109	+	Gas5	lncRNA	Gas5	chr1:160861991-160866109	4134	4625.02	3619.02	3405.75	3973.09	7391.52	17797.1	7298.54	6627.97	8739.25	6761.13	1.27589	0.265578	4.80419	1.55379e-06	2.04659e-05
ENSMUSG00000086859	chr11	116966833	116969781	+	Snhg20	lncRNA	Snhg20	chr11:116966833-116969781	396.749	352.856	313.154	308.032	374.76	473.565	1009.28	739.362	634.953	1344.85	594.756	1.26755	0.263892	4.80329	1.56083e-06	2.05452e-05
ENSMUSG00000032220	chr9	70114649	70307048	+	Myo1e	protein_coding	Myo1e	chr9:70114649-70307048	499.533	724.662	815.168	954.383	794.87	323.847	166.452	347.549	361.715	423.595	541.178	-1.21409	0.252786	-4.80284	1.56428e-06	2.05771e-05
ENSMUSG00000007207	chr5	135052335	135079954	+	Stx1a	protein_coding	Stx1a	chr5:135052335-135079954	278.889	244.562	299.433	231.346	158.722	512.622	565.408	573.784	761.163	337.792	396.372	1.18107	0.245996	4.80118	1.57733e-06	2.07353e-05
ENSMUSG00000032018	chr9	42162890	42175552	-	Sc5d	protein_coding	Sc5d	chr9:42162890-42175552	1320.44	1646.06	2076.66	1641.98	1711.93	1170.08	750.355	973.794	1047.41	959.186	1329.79	-0.77461	0.161475	-4.79709	1.60988e-06	2.11494e-05
ENSMUSG00000036860	chr11	59093311	59096960	+	Mrpl55	protein_coding	Mrpl55	chr11:59093311-59096960	1294.4	1311.25	1537.52	1350.7	1480.15	1869.85	3780.84	2636.95	2114.34	2680.66	2005.67	0.906332	0.188989	4.79568	1.62127e-06	2.12852e-05
ENSMUSG00000064302	chr1	118316787	118540408	+	Clasp1	protein_coding	Clasp1	chr1:118316787-118540408	2801.91	2941.06	3650.5	3419.93	2589.31	1913.79	2216.72	1860.7	1406.52	1436.07	2423.65	-0.804011	0.167687	-4.79472	1.62904e-06	2.13734e-05
ENSMUSG00000058135	chr3	107919570	107925289	-	Gstm1	protein_coding	Gstm1	chr3:107919570-107925289	494.737	361.88	295.397	353.786	324.372	779.511	1088.54	621.326	528.26	922.155	576.997	1.10284	0.230055	4.79379	1.63661e-06	2.14587e-05
ENSMUSG00000073002	chr6	72345776	72357451	-	Vamp5	protein_coding	Vamp5	chr6:72345776-72357451	175.419	124.537	124.293	183.015	113.373	273.399	795.27	442.634	218.59	469.658	292.019	1.60471	0.334769	4.79349	1.63908e-06	2.14772e-05
ENSMUSG00000061111	chr11	120433713	120440553	-	Mcrip1	protein_coding	Mcrip1	chr11:120433713-120440553	4887.07	4254.12	4468.9	5093.48	4455.55	6068.47	8465.27	7364.11	6427.6	6372.9	5785.75	0.582607	0.121556	4.79291	1.64379e-06	2.15249e-05
ENSMUSG00000051671	chr8	127149253	127152172	+	Coa6	protein_coding	Coa6	chr8:127149253-127152172	354.95	333.002	394.67	438.849	425.148	746.964	1680.37	1054.94	551.68	802.031	678.261	1.30941	0.273216	4.79258	1.64653e-06	2.15468e-05
ENSMUSG00000023809	chr17	7437513	7570714	+	Rps6ka2	protein_coding	Rps6ka2	chr17:7437513-7570714	1018.94	851.004	1418.88	1158.66	1094.05	610.265	137.389	466.405	389.039	255.602	740.023	-1.57238	0.328149	-4.79167	1.65399e-06	2.16304e-05
ENSMUSG00000020184	chr10	117524779	117546663	-	Mdm2	protein_coding	Mdm2	chr10:117524779-117546663	2231.11	2603.55	2518.14	2355.99	2248.56	1314.92	1051.55	1039.37	1920.47	1240.98	1852.47	-0.86367	0.180285	-4.7906	1.66286e-06	2.17324e-05
ENSMUSG00000003423	chr7	44803726	44809489	+	Pih1d1	protein_coding	Pih1d1	chr7:44803726-44809489	1482.84	1489.03	1575.45	1650.36	1497.15	2525.68	4436.08	2993.51	2332.93	2274.23	2225.73	0.918636	0.19193	4.7863	1.69882e-06	2.21879e-05
ENSMUSG00000002728	chr2	145744018	145758345	+	Naa20	protein_coding	Naa20	chr2:145744018-145758345	946.304	923.2	1050.84	886.72	1026.65	1331.19	1328.97	1218.88	1324.55	1287.95	1132.53	0.423786	0.0885837	4.78402	1.71823e-06	2.24269e-05
ENSMUSG00000073155	chr6	35229588	35240431	+	1810058I24Rik	protein_coding	1810058I24Rik	chr6:35229588-35240431	2409.96	2275.96	2393.85	2622.14	2208.25	4226.29	9442.84	4829.62	3462.31	4928.7	3879.99	1.17409	0.245454	4.78334	1.72402e-06	2.2488e-05
ENSMUSG00000116564	chr17	17594570	17615161	+	Riok2	protein_coding	Riok2	chr17:17594570-17615161	994.955	1258.91	1325.25	1092.93	1163.33	823.45	528.419	618.048	804.1	702.681	931.208	-0.744082	0.155569	-4.78298	1.72714e-06	2.25142e-05
ENSMUSG00000039804	chr2	164842276	164876787	-	Ncoa5	protein_coding	Ncoa5	chr2:164842276-164876787	3242.51	3194.65	2960.43	2951.44	3207.19	2162.78	1675.09	1826.27	2478.66	2153.2	2585.22	-0.593989	0.1242	-4.78254	1.73098e-06	2.25496e-05
ENSMUSG00000041313	chr5	148264219	148336714	-	Slc7a1	protein_coding	Slc7a1	chr5:148264219-148336714	433.066	342.026	453.589	414.361	491.912	1059.42	1482.21	881.169	560.788	799.322	691.787	1.15957	0.242577	4.78019	1.7513e-06	2.27703e-05
ENSMUSG00000053838	chr11	6055690	6150415	-	Nudcd3	protein_coding	Nudcd3	chr11:6055690-6150415	2974.59	3045.75	3753	3631.3	3562.43	1934.95	2206.15	2465.63	2552.82	2022.24	2814.88	-0.601162	0.125759	-4.78028	1.75054e-06	2.27703e-05
ENSMUSG00000107932	chr6	4610233	4611171	+	Gm44432	TEC	Gm44432	chr6:4610233-4611171	55.5037	12.6342	22.5987	15.466	16.3761	52.0759	153.241	113.937	98.8861	191.476	73.2195	2.31146	0.483526	4.78042	1.7493e-06	2.27703e-05
ENSMUSG00000022329	chr15	34875641	35179067	-	Stk3	protein_coding	Stk3	chr15:34875641-35179067	1673.33	1540.47	1582.72	1303.01	1331.5	1017.11	856.038	568.866	958.935	792.096	1162.41	-0.828032	0.173257	-4.77921	1.75989e-06	2.28652e-05
ENSMUSG00000061315	chr10	127871443	127884506	+	Naca	protein_coding	Naca	chr10:127871443-127884506	1574.66	1526.93	1659.39	1437.05	1494.63	2345.04	3654.02	2236.12	2178.1	2645.44	2075.14	0.761502	0.15934	4.77909	1.76087e-06	2.28652e-05
ENSMUSG00000027651	chr2	157870416	157974217	+	Rprd1b	protein_coding	Rprd1b	chr2:157870416-157974217	2733.39	2555.72	3138.8	2892.15	3082.48	1967.49	1434.66	1867.26	2183.3	1533.61	2338.89	-0.679332	0.142156	-4.77878	1.76362e-06	2.28862e-05
ENSMUSG00000030930	chr7	131837508	131918957	-	Chst15	protein_coding	Chst15	chr7:131837508-131918957	266.555	422.344	616.622	536.8	377.91	125.308	68.6944	188.529	147.028	227.603	297.739	-1.53602	0.321562	-4.77673	1.7817e-06	2.3106e-05
ENSMUSG00000022415	chr15	79975534	80003702	+	Syngr1	protein_coding	Syngr1	chr15:79975534-80003702	36.3172	16.244	24.2129	19.3325	18.8955	73.2317	174.378	50.0012	94.9827	63.2232	57.0819	1.96039	0.410479	4.77587	1.78933e-06	2.31603e-05
ENSMUSG00000031995	chr9	31000697	31043149	-	St14	protein_coding	St14	chr9:31000697-31043149	27.4092	217.489	584.338	183.659	499.471	11.3916	5.28419	16.3938	0	0	154.544	-5.50622	1.15291	-4.77594	1.78869e-06	2.31603e-05
ENSMUSG00000033981	chr3	80588756	80710142	-	Gria2	protein_coding	Gria2	chr3:80588756-80710142	212.422	333.904	312.347	293.855	379.799	86.2507	174.378	117.216	65.0566	155.348	213.058	-1.36527	0.285862	-4.77596	1.78849e-06	2.31603e-05
ENSMUSG00000022571	chr15	75788325	75793409	-	Pycrl	protein_coding	Pycrl	chr15:75788325-75793409	2497.67	2465.48	2525.41	2591.85	2899.83	3376.8	3632.88	4672.24	4393.93	3520.63	3257.67	0.59492	0.124602	4.77456	1.80098e-06	2.32813e-05
ENSMUSG00000023505	chr6	124806509	124810664	+	Cdca3	protein_coding	Cdca3	chr6:124806509-124810664	3950.36	4018.58	4573.82	4384.62	3952.3	6001.75	9371.51	7167.39	5891.53	6071.23	5538.31	0.723947	0.151623	4.77465	1.80017e-06	2.32813e-05
ENSMUSG00000021996	chr14	74969736	74988205	+	Esd	protein_coding	Esd	chr14:74969736-74988205	2773.13	2817.43	3150.1	2837.37	2884.08	3775.5	4525.91	3767.3	3593.73	4217.89	3434.24	0.458035	0.0959375	4.77431	1.80327e-06	2.3296e-05
ENSMUSG00000078348	chr10	12881086	12884927	+	Sf3b5	protein_coding	Sf3b5	chr10:12881086-12884927	3122.6	2710.04	3158.17	3242.71	3097.6	4109.11	6216.85	5704.24	3964.55	5214.11	4054	0.717019	0.150208	4.77349	1.81057e-06	2.33753e-05
ENSMUSG00000030641	chr7	92506732	92523455	-	Ddias	protein_coding	Ddias	chr7:92506732-92523455	753.069	757.15	967.709	752.036	874.231	610.265	420.093	331.156	348.704	266.441	608.085	-1.05972	0.222013	-4.77325	1.81279e-06	2.3389e-05
ENSMUSG00000071014	chr4	40270590	40279421	-	Ndufb6	protein_coding	Ndufb6	chr4:40270590-40279421	1765.84	1693.89	1913.63	1912.63	1843.57	2703.06	5484.99	3322.21	2615.28	3752.75	2700.78	0.968497	0.202979	4.77142	1.82934e-06	2.35875e-05
ENSMUSG00000000416	chr6	18366563	18514820	-	Cttnbp2	protein_coding	Cttnbp2	chr6:18366563-18514820	313.151	574.857	631.957	605.109	596.467	139.954	66.0523	235.252	111.897	277.279	355.197	-1.69805	0.356105	-4.76841	1.85683e-06	2.39267e-05
ENSMUSG00000037325	chr3	36627290	36667626	-	Bbs7	protein_coding	Bbs7	chr3:36627290-36667626	372.766	341.124	369.65	690.172	481.835	213.186	208.725	168.857	236.806	227.603	331.072	-1.09825	0.230341	-4.76792	1.86138e-06	2.397e-05
ENSMUSG00000031381	chrX	163202782	163216912	+	Piga	protein_coding	Piga	chrX:163202782-163216912	962.064	804.077	1062.14	984.027	1059.41	683.496	449.156	428.699	657.072	555.461	764.56	-0.812022	0.170331	-4.76732	1.86697e-06	2.40267e-05
ENSMUSG00000041570	chr1	136195860	136273842	-	Camsap2	protein_coding	Camsap2	chr1:136195860-136273842	1024.42	1341.93	1402.73	1399.68	1119.87	730.69	866.607	668.869	879.566	616.878	1005.12	-0.744806	0.156239	-4.7671	1.86893e-06	2.40365e-05
ENSMUSG00000036687	chr5	139788239	139805672	-	Tmem184a	protein_coding	Tmem184a	chr5:139788239-139805672	13.7046	37.0002	75.06	33.5097	61.7252	608.637	441.23	305.745	169.147	40.6435	178.64	2.82229	0.59213	4.76634	1.87603e-06	2.40972e-05
ENSMUSG00000071654	chr19	8857377	8858287	-	Uqcc3	protein_coding	Uqcc3	chr19:8857377-8858287	818.851	778.809	784.498	903.474	759.598	1240.06	3141.45	1768.89	1181.43	2037.59	1341.47	1.21012	0.253887	4.76635	1.87589e-06	2.40972e-05
ENSMUSG00000049489	chr11	78641331	78642555	-	Ccnq	protein_coding	Ccnq	chr11:78641331-78642555	598.892	445.807	542.369	674.062	528.444	873.899	969.648	961.499	754.657	938.413	728.769	0.687699	0.144287	4.7662	1.87733e-06	2.40986e-05
ENSMUSG00000021725	chr13	116991355	117162058	-	Parp8	protein_coding	Parp8	chr13:116991355-117162058	391.267	421.441	477.801	319.631	282.173	213.186	187.589	111.478	178.255	201.411	278.423	-1.09072	0.228886	-4.76532	1.88552e-06	2.41883e-05
ENSMUSG00000027303	chr2	130292197	130398044	+	Ptpra	protein_coding	Ptpra	chr2:130292197-130398044	3180.84	3080.04	2941.87	3308.44	3119.64	2434.55	1817.76	1965.62	2412.3	1790.12	2605.12	-0.584854	0.122755	-4.76438	1.89436e-06	2.42863e-05
ENSMUSG00000055761	chr4	20118873	20778866	-	Nkain3	protein_coding	Nkain3	chr4:20118873-20778866	67.1526	27.9758	55.6897	34.7986	39.0507	284.79	66.0523	237.711	148.329	121.027	108.258	1.93755	0.406686	4.76424	1.89566e-06	2.42876e-05
ENSMUSG00000087590	chr18	33927944	33929039	+	Epb41l4aos	lncRNA	Epb41l4aos	chr18:33927944-33929039	311.78	342.026	389.021	292.566	304.847	563.071	1949.87	806.577	579.004	859.835	639.859	1.53347	0.321927	4.76341	1.90347e-06	2.43721e-05
ENSMUSG00000051220	chrX	101185321	101200697	-	Ercc6l	protein_coding	Ercc6l	chrX:101185321-101200697	1161.47	1446.62	1725.57	1546.6	1258.44	784.393	871.891	665.59	1030.5	647.586	1113.87	-0.838087	0.176041	-4.76076	1.92865e-06	2.46789e-05
ENSMUSG00000029020	chr4	147958055	147989161	-	Mfn2	protein_coding	Mfn2	chr4:147958055-147989161	1546.57	1524.23	1735.26	1730.91	1789.4	1127.77	599.755	854.119	1087.75	613.265	1260.9	-0.958069	0.201269	-4.76015	1.93454e-06	2.47306e-05
ENSMUSG00000033966	chr17	80830978	80885242	-	Cdkl4	protein_coding	Cdkl4	chr17:80830978-80885242	28.7797	41.5124	8.87807	24.4879	1.88955	0	0	0	0	0	10.5548	-6.43039	1.3509	-4.76008	1.93514e-06	2.47306e-05
ENSMUSG00000029725	chr5	137777110	137778372	+	Ppp1r35	protein_coding	Ppp1r35	chr5:137777110-137778372	938.081	885.297	759.478	864.165	751.41	1440.22	3447.93	1702.5	1418.23	1605.87	1381.32	1.19324	0.250698	4.75967	1.93913e-06	2.47659e-05
ENSMUSG00000073684	chr4	155334422	155341144	+	Faap20	protein_coding	Faap20	chr4:155334422-155341144	1707.6	1623.5	1536.71	1597.51	1731.46	1962.61	2528.48	3086.96	2417.5	2611.12	2080.34	0.622028	0.130693	4.75945	1.94117e-06	2.47763e-05
ENSMUSG00000047617	chr2	25349493	25351106	-	Paxx	protein_coding	Paxx	chr2:25349493-25351106	162.4	173.269	115.415	115.995	185.176	257.125	256.283	368.042	320.079	278.182	223.197	0.981899	0.206346	4.7585	1.95034e-06	2.48776e-05
ENSMUSG00000041594	chr14	123156382	123220695	-	Tmtc4	protein_coding	Tmtc4	chr14:123156382-123220695	841.464	1285.08	1107.34	1100.67	895.016	634.675	546.913	551.653	729.935	640.361	833.31	-0.750657	0.157756	-4.75834	1.95192e-06	2.48821e-05
ENSMUSG00000035242	chr10	80662489	80665124	+	Oaz1	protein_coding	Oaz1	chr10:80662489-80665124	2179.72	2016.06	2146.88	2049.25	1856.8	3487.46	6259.12	3804.19	3056.36	3238.83	3009.47	0.95218	0.200114	4.75818	1.95346e-06	2.4886e-05
ENSMUSG00000048661	chr10	120759317	120815237	-	Lemd3	protein_coding	Lemd3	chr10:120759317-120815237	1009.35	1013.44	895.878	842.899	755.819	574.462	375.177	372.96	642.76	435.337	691.808	-0.910882	0.191456	-4.75765	1.95861e-06	2.49358e-05
ENSMUSG00000017686	chr11	80099844	80158733	+	Rhot1	protein_coding	Rhot1	chr11:80099844-80158733	1702.11	2327.4	2464.87	2091.78	2162.9	1443.48	908.88	930.35	1488.5	1016.99	1653.73	-0.892579	0.187643	-4.7568	1.96684e-06	2.50249e-05
ENSMUSG00000025825	chr5	113910808	113916349	+	Iscu	protein_coding	Iscu	chr5:113910808-113916349	812.684	796.858	791.762	953.095	866.673	1443.48	1675.09	1450.85	988.861	1408.97	1118.83	0.720773	0.151569	4.7554	1.98054e-06	2.51833e-05
ENSMUSG00000027288	chr2	120337300	120394324	-	Zfp106	protein_coding	Zfp106	chr2:120337300-120394324	2999.94	3325.51	4618.21	3994.1	4175.9	1861.71	2890.45	1612.33	1930.88	1515.55	2892.46	-0.964497	0.202859	-4.75451	1.98927e-06	2.52784e-05
ENSMUSG00000028070	chr3	87963826	87965802	-	Naxe	protein_coding	Naxe	chr3:87963826-87965802	2384.6	2061.18	1836.15	2249.66	2419.25	2792.57	4724.06	4116.49	3187.78	4171.83	2994.36	0.793892	0.166988	4.7542	1.99236e-06	2.52858e-05
ENSMUSG00000063450	chr12	75864907	76157700	+	Syne2	protein_coding	Syne2	chr12:75864907-76157700	3456.99	3626.92	3298.61	2786.46	2153.45	1677.82	1365.96	1929.55	1748.72	1947.27	2399.18	-0.819646	0.172403	-4.75424	1.99199e-06	2.52858e-05
ENSMUSG00000074129	chr7	44774981	44778185	-	Rpl13a	protein_coding	Rpl13a	chr7:44774981-44778185	5760.74	5383.08	5593.18	5435.67	5543.93	10311	38970.9	12527.4	10537.9	12959.9	11302.4	1.62169	0.3412	4.75291	2.00506e-06	2.54311e-05
ENSMUSG00000029311	chr5	104137627	104169785	-	Hsd17b11	protein_coding	Hsd17b11	chr5:104137627-104169785	65.7822	58.6588	33.091	78.619	48.4984	100.897	285.346	158.201	124.909	216.765	117.077	1.62933	0.342906	4.75154	2.01876e-06	2.55886e-05
ENSMUSG00000039485	chr10	34173437	34177316	+	Tspyl4	protein_coding	Tspyl4	chr10:34173437-34177316	772.941	618.174	606.937	741.081	471.757	333.611	398.956	268.039	392.942	365.791	497.023	-0.873005	0.183778	-4.75031	2.03104e-06	2.57282e-05
ENSMUSG00000001403	chr2	164611817	164620742	+	Ube2c	protein_coding	Ube2c	chr2:164611817-164620742	8654.47	8482.07	8586.7	8304.62	8428.01	10810.6	16423.3	13830.7	11081.7	13051.1	10765.3	0.61857	0.130233	4.74971	2.03713e-06	2.57703e-05
ENSMUSG00000020946	chr11	103567674	103588724	-	Gosr2	protein_coding	Gosr2	chr11:103567674-103588724	3905.13	4033.02	4650.49	3901.95	3588.88	2932.52	1519.2	2426.29	2303.01	2248.04	3150.85	-0.81162	0.170874	-4.7498	2.03615e-06	2.57703e-05
ENSMUSG00000041845	chr19	4475486	4489460	-	Rhod	protein_coding	Rhod	chr19:4475486-4489460	537.906	597.418	460.045	558.066	564.975	1002.46	1484.86	898.382	776.776	893.253	777.414	0.890313	0.18745	4.7496	2.03819e-06	2.57703e-05
ENSMUSG00000022983	chr16	90025838	90081391	-	Scaf4	protein_coding	Scaf4	chr16:90025838-90081391	1635.65	2023.28	2168.67	2147.2	2487.9	1554.14	996.069	1321.34	1061.72	1088.34	1648.43	-0.796109	0.167625	-4.74933	2.04088e-06	2.57881e-05
ENSMUSG00000063171	chr6	148256153	148257096	+	Rps4l	transcribed_processed_pseudogene	Rps4l	chr6:148256153-148257096	3139.04	2793.97	2908.78	3238.85	2923.76	3755.97	5614.45	5349.31	3973.66	5246.62	3894.44	0.673799	0.141954	4.7466	2.06864e-06	2.61226e-05
ENSMUSG00000020653	chr12	24701272	24712788	+	Klf11	protein_coding	Klf11	chr12:24701272-24712788	2196.17	2211.89	1348.66	1151.58	859.114	812.059	235.146	571.325	249.817	249.28	988.503	-1.87381	0.394883	-4.74523	2.08274e-06	2.62678e-05
ENSMUSG00000050608	chr4	138829124	138858424	-	Micos10	protein_coding	Micos10	chr4:138829124-138858424	4299.14	4427.39	4048.4	3872.31	3947.9	6516	14735	7255.09	6250.64	9320	6467.18	1.09729	0.231235	4.74533	2.08168e-06	2.62678e-05
ENSMUSG00000027220	chr2	92745442	92786403	+	Syt13	protein_coding	Syt13	chr2:92745442-92786403	152.121	162.44	102.501	99.8848	140.456	9.76423	47.5577	33.6074	53.3464	48.7722	85.0452	-1.76669	0.372332	-4.74492	2.08585e-06	2.6281e-05
ENSMUSG00000028246	chr4	21931330	21994751	+	Faxc	protein_coding	Faxc	chr4:21931330-21994751	321.373	316.758	515.735	320.276	339.489	167.619	227.22	190.169	123.608	115.608	263.785	-1.14982	0.242329	-4.74487	2.08639e-06	2.6281e-05
ENSMUSG00000046519	chr3	95496244	95526558	+	Golph3l	protein_coding	Golph3l	chr3:95496244-95526558	1104.59	1111.81	1080.7	1136.75	998.311	885.29	602.397	754.936	673.987	633.135	898.192	-0.611827	0.128959	-4.74435	2.09179e-06	2.63326e-05
ENSMUSG00000029616	chr5	121578886	121590569	-	Erp29	protein_coding	Erp29	chr5:121578886-121590569	2011.84	1693.89	1790.14	1881.06	1838.53	2571.25	3965.78	2882.86	2815.65	2554.22	2400.52	0.680458	0.143451	4.74348	2.10077e-06	2.64292e-05
ENSMUSG00000026043	chr1	45350697	45388866	+	Col3a1	protein_coding	Col3a1	chr1:45350697-45388866	29194.3	29195	28492.9	29558.2	30400.3	12223.2	7337.1	13822.5	21717.2	12471.2	21441.2	-1.11957	0.236042	-4.74311	2.10464e-06	2.64614e-05
ENSMUSG00000020018	chr10	93418890	93425568	-	Snrpf	protein_coding	Snrpf	chr10:93418890-93425568	560.519	644.345	671.505	562.577	538.521	1005.72	2536.41	1282.82	925.105	1315.95	1004.35	1.24448	0.262387	4.74292	2.10656e-06	2.6469e-05
ENSMUSG00000031059	chrX	20481564	20483858	-	Ndufb11	protein_coding	Ndufb11	chrX:20481564-20483858	2157.11	2126.16	1932.19	2235.49	2116.92	3279.15	7331.81	4223.87	3087.59	4256.73	3274.7	1.06861	0.225386	4.74126	2.12392e-06	2.66457e-05
ENSMUSG00000046432	chrX	135171001	135172727	+	Bex3	protein_coding	Bex3	chrX:135171001-135172727	9935.16	9498.22	9965.23	9312.49	9279.57	13251.7	20914.8	14711.8	12717.3	16274.6	12586.1	0.698025	0.147225	4.7412	2.12458e-06	2.66457e-05
ENSMUSG00000063802	chr7	4663519	4688067	-	Hspbp1	protein_coding	Hspbp1	chr7:4663519-4688067	2834.12	2563.84	2722.34	2798.06	2976.67	4068.43	4581.39	4368.14	3868.27	3282.19	3406.34	0.536365	0.113124	4.74137	2.12273e-06	2.66457e-05
ENSMUSG00000065265	chr9	15227784	15227884	+	Gm23455	snoRNA	Gm23455	chr9:15227784-15227884	39.7434	37.9026	28.2484	14.8216	33.382	91.1328	298.557	114.757	101.488	66.8359	82.6869	2.11192	0.445475	4.74082	2.12853e-06	2.66787e-05
ENSMUSG00000001158	chr6	86652132	86661504	-	Snrnp27	protein_coding	Snrnp27	chr6:86652132-86661504	2370.21	2219.11	2081.5	2109.83	1923.56	3373.54	6755.83	3772.22	3213.8	4029.12	3184.87	0.981068	0.206948	4.74065	2.1303e-06	2.66843e-05
ENSMUSG00000021962	chr14	30201568	30249020	+	Dcp1a	protein_coding	Dcp1a	chr14:30201568-30249020	1489.01	1747.13	1903.94	1692.89	1707.52	901.564	578.619	622.966	1299.83	730.679	1267.41	-1.04568	0.220607	-4.74001	2.13706e-06	2.67523e-05
ENSMUSG00000036167	chr15	93296230	93389391	+	Pphln1	protein_coding	Pphln1	chr15:93296230-93389391	2912.23	3607.97	3887.79	3152.49	3171.92	1695.72	628.818	1134.45	1933.48	1652.83	2377.77	-1.24629	0.262967	-4.73933	2.14422e-06	2.68253e-05
ENSMUSG00000071497	chr19	53576598	53577499	-	Nutf2-ps1	protein_coding	Nutf2-ps1	chr19:53576598-53577499	20.5569	10.8293	15.3348	19.977	16.3761	91.1328	393.672	49.1815	42.9374	54.1913	71.4189	2.9048	0.612952	4.73902	2.14752e-06	2.685e-05
ENSMUSG00000027803	chr3	57363069	57483331	-	Wwtr1	protein_coding	Wwtr1	chr3:57363069-57483331	1426.65	1634.33	1363.19	1593	1514.16	797.412	1077.97	907.399	970.645	1164.21	1244.9	-0.615235	0.129829	-4.7388	2.14986e-06	2.68626e-05
ENSMUSG00000057614	chr5	18470132	18565353	-	Gnai1	protein_coding	Gnai1	chr5:18470132-18565353	503.645	958.395	972.552	726.259	910.762	411.725	187.589	364.763	428.073	366.694	583.046	-1.20469	0.254272	-4.73782	2.16033e-06	2.69767e-05
ENSMUSG00000029199	chr5	65548839	65568036	+	Lias	protein_coding	Lias	chr5:65548839-65568036	1665.11	1767.89	1850.67	1645.84	1579.66	2402	2266.92	2230.38	2386.28	2063.79	1985.85	0.415109	0.0876332	4.7369	2.17017e-06	2.70829e-05
ENSMUSG00000028927	chr4	140633654	140679897	+	Padi2	protein_coding	Padi2	chr4:140633654-140679897	34.2615	11.7318	6.45678	48.3314	44.7193	366.159	451.798	161.479	126.21	45.1594	129.631	2.97255	0.627693	4.73567	2.18332e-06	2.72301e-05
ENSMUSG00000029122	chr5	37446441	37494238	-	Evc	protein_coding	Evc	chr5:37446441-37494238	797.609	841.98	1007.26	909.919	1019.73	538.66	634.103	452.47	575.101	344.115	712.094	-0.854403	0.180456	-4.7347	2.19384e-06	2.73445e-05
ENSMUSG00000025223	chr19	46020008	46033653	-	Ldb1	protein_coding	Ldb1	chr19:46020008-46033653	2710.09	2333.72	2588.36	2555.12	2636.55	3762.48	8803.46	4916.51	4124.59	4918.76	3934.96	1.04774	0.221317	4.73414	2.19989e-06	2.7403e-05
ENSMUSG00000059534	chr11	4651972	4654342	-	Uqcr10	protein_coding	Uqcr10	chr11:4651972-4654342	3913.35	3913.9	3944.28	3849.11	3524.64	6044.06	19311.1	8288.72	6543.4	9032.79	6836.53	1.36189	0.28771	4.73356	2.20612e-06	2.74636e-05
ENSMUSG00000053841	chr4	129519870	129534858	-	Txlna	protein_coding	Txlna	chr4:129519870-129534858	6173.25	6241.3	5985.43	6513.14	6707.27	3821.07	3651.37	3996.82	4792.07	2584.02	5046.57	-0.746819	0.15778	-4.73328	2.20919e-06	2.74849e-05
ENSMUSG00000001017	chr3	90406262	90416805	-	Chtop	protein_coding	Chtop	chr3:90406262-90416805	4888.44	5049.17	5334.91	4608.88	4966.36	3905.69	3014.63	3341.88	3956.74	3321.02	4238.77	-0.501782	0.106046	-4.73173	2.22619e-06	2.76631e-05
ENSMUSG00000007039	chr17	35278010	35281071	+	Ddah2	protein_coding	Ddah2	chr17:35278010-35281071	11071.3	9509.95	8421.25	10097.4	8512.41	12180.9	13686	16591.4	14106.9	15576.4	11975.4	0.599712	0.126743	4.73172	2.22626e-06	2.76631e-05
ENSMUSG00000026181	chr16	16714332	16745228	+	Ppm1f	protein_coding	Ppm1f	chr16:16714332-16745228	2065.29	2132.47	2980.61	2511.94	2312.81	1646.9	1035.7	1625.45	1347.97	1240.08	1889.92	-0.797661	0.168603	-4.73101	2.23406e-06	2.7743e-05
ENSMUSG00000027739	chr3	51391350	51403653	+	Rab33b	protein_coding	Rab33b	chr3:51391350-51403653	528.998	550.491	340.595	433.049	504.509	252.243	153.241	217.218	283.647	275.472	353.946	-0.986513	0.208554	-4.73026	2.24235e-06	2.78289e-05
ENSMUSG00000024208	chr17	27341636	27352890	-	Uqcc2	protein_coding	Uqcc2	chr17:27341636-27352890	2555.23	2511.5	2552.85	2604.74	2361.31	4527.35	14412.6	5934.57	4023.1	5821.95	4730.52	1.46345	0.309399	4.72997	2.24555e-06	2.78515e-05
ENSMUSG00000015092	chr2	25447858	25452094	+	Edf1	protein_coding	Edf1	chr2:25447858-25452094	2927.99	2765.09	2693.28	2930.17	2830.54	4476.9	10861.6	6226.38	4059.53	5937.56	4570.91	1.1571	0.244642	4.72976	2.24784e-06	2.78627e-05
ENSMUSG00000031839	chr8	120071226	120075661	+	Hsbp1	protein_coding	Hsbp1	chr8:120071226-120075661	4977.52	4432.8	4160.58	4366.58	3993.24	5720.21	9189.2	7162.47	6106.22	8854.86	5896.37	0.755624	0.159787	4.72896	2.25677e-06	2.79562e-05
ENSMUSG00000011257	chr4	123176617	123192718	+	Pabpc4	protein_coding	Pabpc4	chr4:123176617-123192718	320.688	327.587	299.433	300.943	334.45	745.336	2700.22	822.151	519.152	797.515	716.748	1.81567	0.384005	4.72825	2.2646e-06	2.80361e-05
ENSMUSG00000000301	chr11	59861439	59937315	-	Pemt	protein_coding	Pemt	chr11:59861439-59937315	94.5619	74.9028	91.202	123.084	80.6207	177.384	406.882	172.135	191.267	240.248	165.229	1.34114	0.283703	4.72725	2.27586e-06	2.81582e-05
ENSMUSG00000022400	chr15	81350496	81360570	+	Rbx1	protein_coding	Rbx1	chr15:81350496-81360570	5316.71	5562.66	5337.33	5007.77	5109.97	7386.64	11672.8	8061.67	6959.76	9241.42	6965.67	0.717684	0.151857	4.72604	2.2894e-06	2.83083e-05
ENSMUSG00000031772	chr8	113296674	113609349	+	Cntnap4	protein_coding	Cntnap4	chr8:113296674-113609349	2.74092	7.21955	41.969	39.3095	13.8567	0	0	0	0	0	10.5096	-6.42668	1.36032	-4.72437	2.30826e-06	2.85241e-05
ENSMUSG00000013858	chr10	79812951	79820164	-	Tmem259	protein_coding	Tmem259	chr10:79812951-79820164	587.243	502.661	556.09	530.356	495.062	875.526	2507.35	1104.94	875.662	1324.07	935.897	1.32124	0.279969	4.71923	2.3674e-06	2.9237e-05
ENSMUSG00000026429	chr1	134890302	134901900	+	Ube2t	protein_coding	Ube2t	chr1:134890302-134901900	616.708	653.369	577.881	714.66	669.53	1324.68	1210.08	975.433	1037	813.773	859.312	0.726082	0.153907	4.71766	2.38573e-06	2.94454e-05
ENSMUSG00000019689	chr6	38511757	38516384	+	Fmc1	protein_coding	Fmc1	chr6:38511757-38516384	646.858	644.345	655.363	649.574	579.461	1088.71	3463.79	1650.86	1018.79	1418.91	1181.67	1.44226	0.305727	4.7175	2.38764e-06	2.9451e-05
ENSMUSG00000001285	chr15	102240143	102246574	+	Myg1	protein_coding	Myg1	chr15:102240143-102246574	1740.49	1539.57	1648.09	1565.94	1602.34	2696.56	3603.82	2759.9	2182	2183.91	2152.26	0.727714	0.154266	4.71725	2.39054e-06	2.94687e-05
ENSMUSG00000031295	chrX	159285161	159381874	+	Phka2	protein_coding	Phka2	chrX:159285161-159381874	805.146	771.589	763.514	601.887	638.037	279.908	546.913	285.253	395.544	321.535	540.933	-0.97923	0.207662	-4.71551	2.41109e-06	2.96738e-05
ENSMUSG00000038384	chr5	123280255	123306692	+	Setd1b	protein_coding	Setd1b	chr5:123280255-123306692	185.698	149.806	118.643	136.617	153.683	273.399	1064.76	381.976	234.204	663.843	336.263	1.8102	0.383877	4.71556	2.41044e-06	2.96738e-05
ENSMUSG00000050953	chr10	56253425	56266511	+	Gja1	protein_coding	Gja1	chr10:56253425-56266511	8540.72	9385.41	9909.54	8907.15	9511.98	4955.35	2951.22	3064.83	6867.38	4383.17	6847.68	-1.05734	0.224228	-4.71547	2.41159e-06	2.96738e-05
ENSMUSG00000020441	chr11	59099146	59101564	+	2310033P09Rik	protein_coding	2310033P09Rik	chr11:59099146-59101564	572.168	490.027	466.502	515.535	613.473	857.625	1994.78	1131.99	766.367	1278.01	868.648	1.17891	0.250119	4.71342	2.43599e-06	2.99559e-05
ENSMUSG00000018567	chr11	69881968	69885777	+	Gabarap	protein_coding	Gabarap	chr11:69881968-69885777	4809.64	4087.17	3623.87	3843.95	3472.99	5812.97	10977.9	7115.74	5674.24	8667.9	5808.64	0.946804	0.200883	4.71322	2.43838e-06	2.99669e-05
ENSMUSG00000030762	chr7	123061513	123067227	+	Aqp8	protein_coding	Aqp8	chr7:123061513-123067227	0	7.21955	10.4923	10.3107	0	105.779	182.304	49.1815	76.7668	35.2243	47.7279	4.00597	0.850007	4.71286	2.44258e-06	3.00004e-05
ENSMUSG00000022800	chr16	32698150	32729245	+	Fyttd1	protein_coding	Fyttd1	chr16:32698150-32729245	3152.06	3732.51	3793.36	3164.74	3209.71	2218.11	1466.36	1377.9	2508.58	1464.97	2608.83	-0.916208	0.19454	-4.70962	2.48184e-06	3.04574e-05
ENSMUSG00000061787	chr7	80992480	80995002	-	Rps17	protein_coding	Rps17	chr7:80992480-80995002	104.84	130.854	113.801	118.573	123.45	201.794	422.735	272.957	193.869	217.668	190.054	1.13444	0.240881	4.70954	2.48281e-06	3.04574e-05
ENSMUSG00000021572	chr13	74184618	74210418	-	Cep72	protein_coding	Cep72	chr13:74184618-74210418	827.074	864.541	762.707	797.145	725.586	574.462	311.767	501.651	477.516	483.206	632.566	-0.752084	0.159773	-4.70721	2.51132e-06	3.07884e-05
ENSMUSG00000021917	chr14	30721782	30723629	-	Spcs1	protein_coding	Spcs1	chr14:30721782-30723629	2560.71	2624.31	2509.26	2343.1	2206.99	3695.76	6837.74	3991.08	3548.19	4595.42	3491.26	0.887623	0.188658	4.70494	2.53947e-06	3.11088e-05
ENSMUSG00000022607	chr15	73076950	73295129	-	Ptk2	protein_coding	Ptk2	chr15:73076950-73295129	3635.84	4046.56	4740.89	4272.49	4827.17	2831.63	2800.62	2178.74	2983.5	1836.18	3415.36	-0.770229	0.16371	-4.70485	2.54053e-06	3.11088e-05
ENSMUSG00000069094	chr3	19277271	19365486	-	Pde7a	protein_coding	Pde7a	chr3:19277271-19365486	2542.89	2567.45	3025.81	1969.99	2775.75	1549.26	1579.97	1613.15	1845.01	1730.51	2119.98	-0.630208	0.133963	-4.70435	2.54674e-06	3.1166e-05
ENSMUSG00000005161	chr8	85696215	85701463	+	Prdx2	protein_coding	Prdx2	chr8:85696215-85701463	17421.3	16889.2	16623	16915.3	16253.9	33722.4	63434	30623.7	24512	29381.6	26577.7	1.11099	0.23618	4.704	2.5511e-06	3.11815e-05
ENSMUSG00000102153	chr9	32436440	32438254	-	Gm37474	TEC	Gm37474	chr9:32436440-32438254	57.5594	40.61	58.111	48.3314	23.9343	81.3686	208.725	110.658	131.414	149.929	91.0642	1.56938	0.333619	4.70411	2.54977e-06	3.11815e-05
ENSMUSG00000059291	chr4	135777041	135780704	-	Rpl11	protein_coding	Rpl11	chr4:135777041-135780704	201.458	202.147	231.637	199.77	229.265	299.436	454.44	341.811	304.465	375.726	284.016	0.730654	0.155374	4.70254	2.56942e-06	3.13863e-05
ENSMUSG00000042814	chr2	152528954	152529866	+	Mcts2	protein_coding	Mcts2	chr2:152528954-152529866	677.008	642.54	446.325	489.113	536.002	911.328	1344.83	1086.09	761.163	1081.12	797.551	0.891629	0.189667	4.70103	2.58854e-06	3.16008e-05
ENSMUSG00000022464	chr15	96892700	96953837	-	Slc38a4	protein_coding	Slc38a4	chr15:96892700-96953837	6565.88	6789.08	8321.98	7827.1	7880.05	5409.38	2187.65	3289.42	4055.63	3633.53	5595.97	-1.00855	0.214566	-4.70042	2.59627e-06	3.16761e-05
ENSMUSG00000020592	chr12	8821322	8843715	+	Sdc1	protein_coding	Sdc1	chr12:8821322-8843715	7792.45	8044.38	9833.67	9070.83	9396.09	4626.62	2951.22	5566.53	5968.3	4952.18	6820.23	-0.874198	0.186059	-4.69849	2.62094e-06	3.19578e-05
ENSMUSG00000032126	chr9	44247635	44255525	-	Hmbs	protein_coding	Hmbs	chr9:44247635-44255525	2309.91	2470.89	2840.17	3030.7	3259.47	12525.9	9429.63	6781.31	5410.11	3229.8	5128.79	1.42557	0.303455	4.69781	2.6297e-06	3.20452e-05
ENSMUSG00000040446	chr18	24618016	24663261	-	Rprd1a	protein_coding	Rprd1a	chr18:24618016-24663261	620.819	698.491	652.941	757.836	731.885	362.904	163.81	234.432	467.107	311.6	500.183	-1.16358	0.247699	-4.69757	2.63272e-06	3.20562e-05
ENSMUSG00000068290	chr2	130495879	130506579	-	Ddrgk1	protein_coding	Ddrgk1	chr2:130495879-130506579	893.541	777.907	861.172	901.541	906.983	1433.71	2467.72	1775.45	1151.5	1456.84	1262.64	0.929984	0.197975	4.69749	2.63378e-06	3.20562e-05
ENSMUSG00000029661	chr6	4504813	4541544	+	Col1a2	protein_coding	Col1a2	chr6:4504813-4541544	20088.2	18407.1	12827.2	16177.5	14938.1	7912.28	4510.05	8535.45	8573.16	10663	12263.2	-1.03587	0.220551	-4.69675	2.64339e-06	3.21539e-05
ENSMUSG00000032898	chr5	118114794	118148266	+	Fbxo21	protein_coding	Fbxo21	chr5:118114794-118148266	3678.32	3412.14	3983.83	3954.79	3985.06	2338.53	1561.48	2601.7	2669.92	1729.61	2991.54	-0.801263	0.170636	-4.69575	2.65625e-06	3.22908e-05
ENSMUSG00000078681	chr7	65340916	65351661	+	Tm2d3	protein_coding	Tm2d3	chr7:65340916-65351661	906.561	804.077	836.96	988.538	1050.59	1297.02	2103.11	1574.63	1303.74	1536.32	1240.15	0.765947	0.163156	4.69458	2.6715e-06	3.24567e-05
ENSMUSG00000006333	chr7	3706991	3709896	+	Rps9	protein_coding	Rps9	chr7:3706991-3709896	8420.8	7784.48	7863.55	8189.91	8285.04	13842.4	40630.1	17472.6	14103	16019.9	14261.2	1.33177	0.283777	4.69301	2.6921e-06	3.26873e-05
ENSMUSG00000018654	chr11	11635002	11722926	+	Ikzf1	protein_coding	Ikzf1	chr11:11635002-11722926	20.5569	49.6344	15.3348	35.443	44.7193	377.55	713.365	204.923	105.392	22.5797	158.95	3.09836	0.660237	4.69281	2.69483e-06	3.27008e-05
ENSMUSG00000030538	chr7	79876894	79882561	-	Cib1	protein_coding	Cib1	chr7:79876894-79882561	825.018	742.711	864.401	984.671	870.452	1090.34	1524.49	1486.1	1190.54	1557.1	1113.58	0.675417	0.143952	4.69196	2.70599e-06	3.28165e-05
ENSMUSG00000040506	chr2	91560478	91749194	+	Ambra1	protein_coding	Ambra1	chr2:91560478-91749194	1175.17	1175.88	1445.51	1170.26	1143.81	709.534	554.84	612.31	897.782	419.983	930.508	-0.935894	0.199524	-4.69064	2.72355e-06	3.30095e-05
ENSMUSG00000026674	chr1	169799875	169938298	-	Ddr2	protein_coding	Ddr2	chr1:169799875-169938298	3594.72	3508.7	4268.74	3807.87	3594.55	1692.47	1220.65	2415.63	1802.07	2624.67	2853.01	-0.942087	0.200933	-4.68855	2.75142e-06	3.33274e-05
ENSMUSG00000024352	chr18	35789741	35795239	-	Spata24	protein_coding	Spata24	chr18:35789741-35795239	187.068	183.196	288.941	242.946	221.077	393.824	900.954	436.896	390.34	536.494	378.174	1.2369	0.263828	4.68826	2.75537e-06	3.33552e-05
ENSMUSG00000070822	chr7	12502018	12537562	-	Zscan18	protein_coding	Zscan18	chr7:12502018-12537562	630.413	715.638	449.553	491.691	549.858	398.706	266.851	263.121	326.584	292.633	438.505	-0.874107	0.186451	-4.68813	2.75715e-06	3.33567e-05
ENSMUSG00000031714	chr8	81491066	81607148	-	Gab1	protein_coding	Gab1	chr8:81491066-81607148	1374.57	1626.2	1394.66	1184.44	1128.69	979.678	877.175	738.542	625.845	732.486	1066.23	-0.765506	0.163291	-4.68799	2.75906e-06	3.33598e-05
ENSMUSG00000035674	chr7	3620371	3623326	+	Ndufa3	protein_coding	Ndufa3	chr7:3620371-3623326	2972.53	3118.85	2711.85	2441.7	2024.34	4390.65	16782.6	6074.74	4989.84	7019.58	5252.67	1.5645	0.333765	4.68744	2.76647e-06	3.34294e-05
ENSMUSG00000087679	chr2	26026825	26030533	-	Tmem250-ps	protein_coding	Tmem250-ps	chr2:26026825-26030533	361.802	316.758	384.985	328.009	382.319	483.33	520.493	550.013	503.538	643.07	447.432	0.610066	0.13028	4.68273	2.83083e-06	3.41867e-05
ENSMUSG00000025154	chr19	41755026	41790486	-	Arhgap19	protein_coding	Arhgap19	chr19:41755026-41790486	1684.3	2343.65	2567.38	2264.49	2392.17	1353.97	1307.84	1008.22	1549.65	862.545	1733.42	-0.889268	0.189914	-4.68248	2.83431e-06	3.42083e-05
ENSMUSG00000063882	chr4	115924161	115932268	-	Uqcrh	protein_coding	Uqcrh	chr4:115924161-115932268	3811.25	3560.14	3460.83	3554.61	3292.22	5072.52	12277.8	6220.64	5777.03	7508.21	5453.53	1.05932	0.226328	4.68049	2.86193e-06	3.45209e-05
ENSMUSG00000039738	chr16	3796986	3821634	-	Slx4	protein_coding	Slx4	chr16:3796986-3821634	720.178	614.564	661.012	788.124	585.13	260.38	488.787	320.5	236.806	395.597	507.108	-0.991956	0.211961	-4.67989	2.87031e-06	3.46014e-05
ENSMUSG00000032112	chr9	44315055	44318897	-	Trappc4	protein_coding	Trappc4	chr9:44315055-44318897	2244.13	1786.84	2091.19	2229.69	2023.08	3007.38	5292.11	3667.3	2936.66	3501.66	2878	0.825751	0.176482	4.67896	2.88332e-06	3.46961e-05
ENSMUSG00000050105	chr4	133978420	133981417	-	Grrp1	protein_coding	Grrp1	chr4:133978420-133981417	117.86	118.22	112.186	213.947	207.22	328.729	364.609	409.026	257.624	405.532	253.495	1.19667	0.255748	4.67908	2.88165e-06	3.46961e-05
ENSMUSG00000052033	chr2	170338347	170361043	+	Pfdn4	protein_coding	Pfdn4	chr2:170338347-170361043	938.766	999.908	965.288	897.675	895.016	1321.43	2636.81	1402.49	1557.46	1926.5	1354.13	0.911057	0.194704	4.67918	2.88023e-06	3.46961e-05
ENSMUSG00000071655	chr19	8848922	8853227	+	Ubxn1	protein_coding	Ubxn1	chr19:8848922-8853227	3951.73	3390.48	3966.07	4159.08	4053.71	5954.55	10201.1	6746.88	5641.71	6075.75	5414.11	0.825791	0.176504	4.6786	2.88844e-06	3.4737e-05
ENSMUSG00000032244	chr9	62699102	62719216	-	Fem1b	protein_coding	Fem1b	chr9:62699102-62719216	2139.98	2506.09	2739.29	2486.17	2454.52	1853.58	1677.73	1208.23	1666.75	1440.59	2017.29	-0.653725	0.139741	-4.67811	2.89537e-06	3.47996e-05
ENSMUSG00000079003	chr8	84724129	84727038	+	Samd1	protein_coding	Samd1	chr8:84724129-84727038	311.095	259.904	232.444	227.48	248.161	346.63	1714.72	742.641	452.794	983.572	551.944	1.72663	0.369121	4.67769	2.90124e-06	3.48494e-05
ENSMUSG00000024563	chr18	76374650	76444034	+	Smad2	protein_coding	Smad2	chr18:76374650-76444034	2390.77	2565.65	2906.36	2450.08	2438.78	1531.36	1136.1	1285.28	1817.68	1843.41	2036.55	-0.7418	0.158601	-4.67713	2.90912e-06	3.49233e-05
ENSMUSG00000063275	chr2	14031641	14060946	-	Hacd1	protein_coding	Hacd1	chr2:14031641-14060946	217.218	233.733	271.992	244.879	244.382	563.071	877.175	418.043	344.8	480.496	389.579	1.13905	0.243557	4.67674	2.91474e-06	3.497e-05
ENSMUSG00000024104	chr6	116184998	116239647	+	Washc2	protein_coding	Washc2	chr6:116184998-116239647	2100.92	1889.72	2181.58	2169.76	2234.71	1298.64	536.345	859.857	1389.61	776.742	1543.79	-1.12008	0.23952	-4.67633	2.92053e-06	3.49978e-05
ENSMUSG00000046364	chr7	109118353	109121574	+	Rpl27a	protein_coding	Rpl27a	chr7:109118353-109121574	489.255	403.392	384.985	335.742	359.644	727.435	2491.49	981.171	662.277	1006.15	784.155	1.56991	0.33571	4.67639	2.91972e-06	3.49978e-05
ENSMUSG00000026980	chr2	60122446	60213647	-	Ly75	protein_coding	Ly75	chr2:60122446-60213647	300.816	455.734	606.937	469.136	454.751	123.68	79.2628	181.152	261.528	67.7391	300.074	-1.67407	0.358	-4.67618	2.92267e-06	3.49987e-05
ENSMUSG00000027650	chr2	157823722	157870353	-	Tti1	protein_coding	Tti1	chr2:157823722-157870353	1655.52	1632.52	1837.76	1473.14	1523.61	991.07	792.628	802.478	1275.11	687.326	1267.12	-0.836543	0.178898	-4.67608	2.92407e-06	3.49987e-05
ENSMUSG00000081824	chr16	42775993	42776312	+	Ndufs5-ps	processed_pseudogene	Ndufs5-ps	chr16:42775993-42776312	284.371	251.782	244.55	225.546	263.277	427.999	1048.91	454.109	457.999	552.751	421.13	1.20568	0.257887	4.67524	2.9361e-06	3.51219e-05
ENSMUSG00000118210	chr19	53517039	53518086	-	Gm50394	lncRNA	Gm50394	chr19:53517039-53518086	7.53754	5.41466	9.68516	2.57767	5.03879	48.8212	31.7051	36.8861	10.4091	88.5125	24.6588	2.857	0.611362	4.67317	2.9659e-06	3.54574e-05
ENSMUSG00000021585	chr13	74840486	74956929	-	Cast	protein_coding	Cast	chr13:74840486-74956929	639.321	675.93	647.292	661.818	642.446	307.573	393.672	231.973	340.897	482.303	502.322	-0.897476	0.192073	-4.67257	2.97459e-06	3.55402e-05
ENSMUSG00000003955	chr16	35864130	35891885	-	Fam162a	protein_coding	Fam162a	chr16:35864130-35891885	1992.65	2364.4	2417.26	2250.31	2918.09	4270.22	5120.38	3451.72	4232.58	3196.38	3221.4	0.762101	0.163108	4.67236	2.97752e-06	3.55428e-05
ENSMUSG00000025470	chr7	139616324	139620515	+	Zfp511	protein_coding	Zfp511	chr7:139616324-139620515	593.41	603.735	621.465	603.82	620.402	896.682	1183.66	923.793	737.742	976.347	776.105	0.628562	0.134529	4.67231	2.97833e-06	3.55428e-05
ENSMUSG00000035764	chr16	32048929	32065976	-	Fbxo45	protein_coding	Fbxo45	chr16:32048929-32065976	1364.29	1595.52	2108.14	1303.66	1845.46	716.044	531.061	899.202	1134.59	688.23	1218.62	-1.04688	0.224197	-4.66947	3.01971e-06	3.60153e-05
ENSMUSG00000089762	chr2	30361548	30364231	-	Ier5l	protein_coding	Ier5l	chr2:30361548-30364231	194.606	319.465	282.484	166.26	200.292	1926.81	1939.3	489.356	270.636	690.939	648.014	2.19141	0.469457	4.66797	3.04188e-06	3.62584e-05
ENSMUSG00000059363	chr19	24238816	24257969	-	Fxn	protein_coding	Fxn	chr19:24238816-24257969	810.628	765.272	850.68	866.098	866.673	1663.17	3746.49	1742.66	1306.34	1484.84	1410.29	1.25517	0.268901	4.66776	3.04497e-06	3.62737e-05
ENSMUSG00000057388	chr17	13130235	13135232	-	Mrpl18	protein_coding	Mrpl18	chr17:13130235-13135232	3404.23	3061.99	3649.69	3574.59	3497.55	5235.26	9928.99	6099.33	4805.08	6278.06	4953.48	0.911505	0.195286	4.66753	3.04839e-06	3.62931e-05
ENSMUSG00000006315	chr7	30427125	30428965	-	Tmem147	protein_coding	Tmem147	chr7:30427125-30428965	2091.32	1771.5	1954.79	2145.91	2045.75	3183.14	7490.34	3553.36	3298.37	3991.19	3152.57	1.10301	0.236343	4.66699	3.05641e-06	3.63572e-05
ENSMUSG00000014504	chr18	34464197	34469652	+	Srp19	protein_coding	Srp19	chr18:34464197-34469652	2797.8	2903.16	3166.24	2917.93	2769.45	4483.41	7358.23	4645.19	3876.07	5085.85	4000.33	0.80521	0.17254	4.66681	3.05917e-06	3.63572e-05
[truncated: 27,126 more rows]

## Sheet: E145_ctrl_vs_early
gene_id	seqid	start	end	strand	gene_name	gene_biotype	gene_short_name	locus	eFL_Shox2trac_E145_REP1	eFL_Shox2trac_E145_REP2	eFL_Shox2trac_E145_REP3	eFL_Shox2trac_E145_REP4	eFL_Shox2trac_E145_REP5	eFL_Shox2Δearly_E145_REP1	eFL_Shox2Δearly_E145_REP2	eFL_Shox2Δearly_E145_REP3	eFL_Shox2Δearly_E145_REP4	baseMean	log2FoldChange	lfcSE	stat	pvalue	padj
[truncated: 30,071 more rows]

[truncated: 4 more sheets: E115_ctrl_vs_late, E145_ctrl_vs_late, E145_MAINT_ctrl_vs_late, E145_DECOM_ctrl_vs_late]
