# Supplementary material for: Temporal constraints on enhancer usage shape the regulation of limb gene transcription
Source: Nat Commun. 2026 Jan 12;17:5. doi: 10.1038/s41467-025-66055-6 (PMC12795824; doi:10.1038/s41467-025-66055-6)
Supplement: Supplementary file 10 — Supplementary Data 8 [file 41467_2025_66055_MOESM10_ESM.xlsx]

## Sheet: sgRNAs
Engineered allele	Allele abbreviation name	sgRNA1	Genomic location (mm39)	sgRNA2	Genomic location (mm39)	Notes
Shox2dmCherry/+		GTTCGGAAGATCCTAAAAGG	chr3:66,890,056-66,890,075	N/A	N/A	Insertion of the dsmCherry-CRE cassette
Shox2dmCherry/+; Rosa26loxEYFP/+	Shox2trac	ACTGGAGTTGCAGATCACGA	chr6:113,053,001-113,053,020	N/A	N/A	Insertion of the floxSTOPflox-EYFP cassette
Shox2dmCherry;Δearly264kb/+;Δearly308kb; Rosa26loxEYFP/+	Shox2Δearly	TACTTAACTCTACGTTAAGG	chr3:66,939,634-66,939,653	TACTTCATTAATCTTCGTGC	chr3:67,247,129-67,247,148	Early Enhancers deletion upstream of Shox2
		TGAGAAGGGATGCCCGAAGT	chr3:66,700,396-66,700,415	CCTGGCAAGGGCGAACCATG	chr3:66,871,824-66,871,843	Early Enhancers deletion downstream of Shox2
Shox2dmCherry/+;Δlate/Δlate; Rosa26loxEYFP/+	Shox2Δlate	ACACTGATGCTCCTCGGGGA	chr3:66,476,939-66,476,958	GATCAGTTCTAACTCGCCAG	chr3:66,561,009-66,561,028	Late Enhancers deletion upstream of Shox2
Shox2dmCherry/+;; Rosa26loxEYFP/+; HoxDUll/+	Shox2Ull	TTCAGCAGTGACGCCCCACG	chr2:74,401,680-74,401,699	TCAATGGCGGAGCTTTTGCG	chr2:75,169,387-75,169,406	Ulnaless Inversion

## Sheet: PCR_Genotyping_primers
Engineered allele	Allele abbreviation name	Genotyping primer pair 1 Forward	Genotyping primer pair 1 Reverse	Genotyping primer pair 2 Forward	Genotyping primer pair 2 Reverse	Genotyping primer pair 3 Forward	Genotyping primer pair 3 Reverse
Shox2dmCherry/+		AATTACCTCCCCTCGCAACT	AAGCGCATGAACTCCTTGAT	ATTGCATCGCATTGTCTGAG	AGAGGGACTATTGGGGATGG	GCTCTTGGCCATTAATCCAG	TAGTCGAGCGACAAGCAACA
Shox2dmCherry/+; Rosa26loxEYFP/+	Shox2trac	GAAAGACCGCGAAGAGTTTG	CAGAGAGCCTCGGCTAGGTA	GGCTGCAGACTTAGCTTTCA	CTCGCCGACCACTACCAG	ATGCCAATGCTCTGTCTAGGG	CGTGTTCGTGCAAGTTGAGT
Shox2dmCherry;Δearly264kb/+;Δearly308kb; Rosa26loxEYFP/+	Shox2Δearly	TGGTTCTCACATTGTCTTGACTG	ACGCTGAGCTCATAAATTACTGC	TGGTTCTCACATTGTCTTGACTG	CTTTCGACAGCTGATTCACTCA	AGGCCTAACTTAACACTGTGAGC	ACGCTGAGCTCATAAATTACTGC
		ACATCACAAATGCACCTTCTTGA	GCTCCGATTTCCTCCTCCTA	ACATCACAAATGCACCTTCTTGA	TGCTTGCTCCACTTTAGGGT	AGTACGCTTGCATCTGGGG	GCTCCGATTTCCTCCTCCTA
		TCTATATGGCATTCGGTAGGTG	AGGCCTAACTTAACACTGTGAGC	TCAATGAAACAGAGGTGAAGTGT	GGATTGTCAAAGAGGGAGAAAGG
Shox2dmCherry/+;Δlate/Δlate; Rosa26loxEYFP/+	Shox2Δlate	CCTGGTGCCTACATTCTGGT	CCAAGGGTCCCCAAAATAGA	CCTGGTGCCTACATTCTGGT	GTAATCCCCAGTGCCTCAAA	TGCTGCTGTACCTCATGGTC	CCAAGGGTCCCCAAAATAGA
Shox2dmCherry/+;; Rosa26loxEYFP/+; HoxDUll/+	Shox2Ull	GACCTCGTCCATGGCAGTTT	GGGAAGGGGCGCTGTTTAT	GCGGACAAATCGGAAGTGGA	GGGCTTCAATCAACCGAACTG	N/A	N/A

## Sheet: qPCR_Genotyping_primers
Engineered allele	Allele abbreviation name	Genotyping primer pair 1 Forward	Genotyping primer pair 1 Reverse	Comments
Shox2dmCherry;Δearly264kb/+;Δearly308kb; Rosa26loxEYFP/+	Shox2Δearly	TGCCAGAACTGCTCGTAATG	AATGCTCCCGATCTGAACTC	Primers to characterize deletion downstream of Shox2 containing early putative enhancers deletion
Shox2dmCherry;Δearly264kb/+;Δearly308kb; Rosa26loxEYFP/+	Shox2Δearly	GGACCTCAAGCGTGGAAGAA	CTATGGGGTTGCTCGGGTTT	Primers to characterize deletion upstream of Shox2 containing early putative enhancers deletion. Primers are located at the putatitve enhancer Early 20
Shox2dmCherry;Δearly264kb/+;Δearly308kb; Rosa26loxEYFP/+	Shox2Δearly	CTGCTTCTAATCAAGGCTCTTCC	GGCCCAAACACTAAAGAGCTAAG	Primers to precisely characterize putative enhancer Early 25 deletion
Shox2dmCherry/+;Δlate/Δlate; Rosa26loxEYFP/+	Shox2Δlate	TCTAGGAGCCTCACGAGACC	TTAGCTTTCTCGGGCAAGTG	Primers to characterize deletion upstream of Shox2 containing late putative enhancers deletion
Shox2dmCherry/+;Δlate/Δlate; Rosa26loxEYFP/+	Shox2Δlate	TGATGACTTAGACACGCTGGC	GCCATCAAGAGCGGGGATATA	Primers to confirm putative enhancer Late 3 deletion
Shox2dmCherry/+;Δlate/Δlate; Rosa26loxEYFP/+	Shox2Δlate	AACCTATACGTAGCCTTGCACT	AATTCACTCATTGGAAAACCCCA	Primers to confirm putative enhancer Late 4 deletion

## Sheet: RT-qPCR_primers_cDNA
Targeted gene	Genotyping primer pair 1 Forward	Genotyping primer pair 1 Reverse
Hoxd13	CTTACAGCAGAACGCTCTCAAGTC	GTACTTCTCCACCGGGAAACC
Hoxa13	GAACGGCCAAATGTACTGCC	CTGAAGGATGGGAGACGACG
Rps9	GACCAGGAGCTAAAGTTGATTGGA	TCTTGGCCAGGGTAAACTTGA
