# Supplementary material for: Temporal constraints on enhancer usage shape the regulation of limb gene transcription
Source: Nat Commun. 2026 Jan 12;17:5. doi: 10.1038/s41467-025-66055-6 (PMC12795824; doi:10.1038/s41467-025-66055-6)
Supplement: Supplementary file 13 — Source data [file 41467_2025_66055_MOESM13_ESM.xlsx]

## Sheet: Figure 2E
Var1	Var2	Freq
Decommissioned	LPP	0.0513136
Initiating	LPP	0.168719
Maintaining	LPP	0.574713
Inactive	LPP	0.198686
Other_cells	LPP	0.00656814
Decommissioned	PCT	0.114114
Initiating	PCT	0.0980981
Maintaining	PCT	0.624625
Inactive	PCT	0.148148
Other_cells	PCT	0.015015
Decommissioned	EPP	0.0179977
Initiating	EPP	0.368954
Maintaining	EPP	0.530934
Inactive	EPP	0.0776153
Other_cells	EPP	0.00449944
Decommissioned	DPP	0.168019
Initiating	DPP	0.184241
Maintaining	DPP	0.265353
Inactive	DPP	0.365006
Other_cells	DPP	0.0173812
Decommissioned	IM	0.263647
Initiating	IM	0.0801394
Maintaining	IM	0.0836237
Inactive	IM	0.569106
Other_cells	IM	0.00348432
Decommissioned	LP	0.044335
Initiating	LP	0.447044
Maintaining	LP	0.285714
Inactive	LP	0.211823
Other_cells	LP	0.0110837
Decommissioned	EPC	0.116667
Initiating	EPC	0.0727273
Maintaining	EPC	0.663636
Inactive	EPC	0.134848
Other_cells	EPC	0.0121212
Decommissioned	Ms	0.160202
Initiating	Ms	0.139966
Maintaining	Ms	0.365936
Inactive	Ms	0.325464
Other_cells	Ms	0.0084317
Decommissioned	TP	0.178571
Initiating	TP	0.0663265
Maintaining	TP	0.542517
Inactive	TP	0.19898
Other_cells	TP	0.0136054
Decommissioned	ICT	0.12975
Initiating	ICT	0.0370714
Maintaining	ICT	0.771084
Inactive	ICT	0.0537535
Other_cells	ICT	0.00834106
Decommissioned	DP	0.30572
Initiating	DP	0.0532544
Maintaining	DP	0.130178
Inactive	DP	0.504931
Other_cells	DP	0.00591716
Decommissioned	LDC	0.257541
Initiating	LDC	0.0139211
Maintaining	LDC	0.037123
Inactive	LDC	0.691415
Other_cells	LDC	0
Decommissioned	PGP	0.268657
Initiating	PGP	0.0547264
Maintaining	PGP	0.529851
Inactive	PGP	0.131841
Other_cells	PGP	0.0149254
Decommissioned	EDC	0.247159
Initiating	EDC	0.0681818
Maintaining	EDC	0.0994318
Inactive	EDC	0.585227
Other_cells	EDC	0
Decommissioned	PC	0.213953
Initiating	PC	0.027907
Maintaining	PC	0.613953
Inactive	PC	0.139535
Other_cells	PC	0.00465116

## Sheet: Figure 2G
	avg_value.HL_Shox2trac_E115_dsmch	avg_value.HL_Shox2trac_E115_LowEYFP	avg_value.HL_Shox2trac_E115_DP	avg_value.HL_Shox2trac_E115_Interm	avg_value.HL_Shox2trac_E115_EYFP	avg_value.HL_Shox2trac_E115_NEG
Shox2	2.46529	63.4976	169.966	80.2543	32.408	10.5765
CRE	0.483532	21.4948	83.8497	36.9946	10.6531	2.44957
dsmCherry	0.236216	16.7759	73.9569	29.922	9.12077	2.6504
EYFP	57.7968	164.003	254.449	228.266	262.563	9.57488
Hoxd13	0.299584	10.6716	1.21117	4.11981	20.6669	22.848
Hoxa11	0.967735	39.9014	33.139	46.5606	55.5611	31.306
Prrx1	1.92741	72.4491	39.9644	56.4728	52.0317	30.9084
Twist1	1.22922	56.3188	33.3849	27.5538	42.9755	44.9498
Msx1	2.38736	168.326	17.2177	23.8431	44.8816	102.424
Col2a1	3.80398	154.544	279.732	202.298	231.36	112.273
Hbb-y	554518	13.572	6.48001	0	19.2836	82.943
Krt5	0.632584	0.715561	0.0834512	0.0157301	0.0197984	31.3611
Wnt6	0.799249	0.693366	0.0833205	0	0.0157522	26.4623
Cdh5	0	0.262713	0	0	0.0126618	1.68206
Myod1	0.464844	1.03595	0.0289759	0.0371403	0.615773	24.0115

## Sheet: Figure 2H
dsmch.	MAINT	DECOM	Interm	Low_EYFP	INAC	stage	limbtype
2.4409	19.9435	9.65811	4.89131	7.31682	55.7494	E105	FL
1.11313	30.038	15.7657	3.88208	2.45501	46.7461	E115	FL
0.33628	24.0298	24.4188	3.76788	1.03507	46.4122	E125	FL
0.358212	21.3793	23.2645	4.33623	1.07713	49.5846	E135	FL
0.602712	15.3178	22.4368	5.1754	1.70012	54.7672	E145	FL
6.45238	4.24468	5.34789	3.12367	7.4569	73.3745	E105	HL
1.22316	28.0686	15.1221	5.25481	5.41483	44.9164	E115	HL
0.400722	26.549	22.6196	3.37917	1.11812	45.9334	E125	HL
0.371873	24.0707	21.7551	3.78506	1.10281	48.9144	E135	HL
0.4951	15.8576	23.0174	4.37279	1.55295	54.7041	E145	HL

## Sheet: Figure 5C
	ratio: log2(del(early)/trac)
stage	Maintaining	Inactive	Decommissioned
E105	-5.05176	0.541668	-0.435768
E115	-0.929799	0.473977	-0.538601
E135	-0.483859	0.41212	-0.99564
E145	0.0159698	0.179872	-0.703884

## Sheet: Figure 5D
gene_id	gene_short_name	FPKM	Genotype	Replicate	Stage
ENSMUSG00000027833	Shox2	1.56976	Shox2Δearly	1	E105
ENSMUSG00000027833	Shox2	11.5487	Shox2Δearly	2	E105
ENSMUSG00000027833	Shox2	16.0145	Shox2Δearly	3	E105
ENSMUSG00000027833	Shox2	1.33865	Shox2Δearly	4	E105
ENSMUSG00000027833	Shox2	23.3916	Shox2Δearly	5	E105
ENSMUSG00000027833	Shox2	21.0726	Shox2Δearly	1	E145
ENSMUSG00000027833	Shox2	26.9426	Shox2Δearly	2	E145
ENSMUSG00000027833	Shox2	22.4926	Shox2Δearly	3	E145
ENSMUSG00000027833	Shox2	24.8767	Shox2Δearly	4	E145
ENSMUSG00000027833	Shox2	61.5818	Shox2trac	1	E105
ENSMUSG00000027833	Shox2	51.1211	Shox2trac	2	E105
ENSMUSG00000027833	Shox2	45.937	Shox2trac	3	E105
ENSMUSG00000027833	Shox2	44.5167	Shox2trac	4	E105
ENSMUSG00000027833	Shox2	44.0445	Shox2trac	5	E105
ENSMUSG00000027833	Shox2	21.1056	Shox2trac	1	E145
ENSMUSG00000027833	Shox2	28.5196	Shox2trac	2	E145
ENSMUSG00000027833	Shox2	29.8833	Shox2trac	3	E145
ENSMUSG00000027833	Shox2	17.9379	Shox2trac	4	E145
ENSMUSG00000027833	Shox2	20.7327	Shox2trac	5	E145

## Sheet: Figure 5G
	ratio: log2(del(late)/trac)
stage	Maintaining	Inactive	Decommissioned
E115	0.0587717	-0.0495406	-0.0902659
E135	-0.412649	0.0754317	0.159745
E145	-0.663595	-0.0179662	0.432881

## Sheet: Figure 5H
gene_id	gene_short_name	FPKM	Genotype	Replicate	Stage
ENSMUSG00000027833	Shox2	67.6528	Shox2Δlate	1	E115
ENSMUSG00000027833	Shox2	73.8938	Shox2Δlate	2	E115
ENSMUSG00000027833	Shox2	57.3104	Shox2Δlate	3	E115
ENSMUSG00000027833	Shox2	60.2524	Shox2Δlate	4	E115
ENSMUSG00000027833	Shox2	18.1745	Shox2Δlate	1	E145
ENSMUSG00000027833	Shox2	14.8435	Shox2Δlate	2	E145
ENSMUSG00000027833	Shox2	18.6577	Shox2Δlate	3	E145
ENSMUSG00000027833	Shox2	15.3904	Shox2Δlate	4	E145
ENSMUSG00000027833	Shox2	52.3346	Shox2trac	1	E115
ENSMUSG00000027833	Shox2	43.7769	Shox2trac	2	E115
ENSMUSG00000027833	Shox2	45.124	Shox2trac	3	E115
ENSMUSG00000027833	Shox2	23.3512	Shox2trac	1	E145
ENSMUSG00000027833	Shox2	31.5494	Shox2trac	2	E145
ENSMUSG00000027833	Shox2	32.4253	Shox2trac	3	E145
ENSMUSG00000027833	Shox2	19.9428	Shox2trac	4	E145
ENSMUSG00000027833	Shox2	22.8275	Shox2trac	5	E145

## Sheet: Figure 7C
	ratio: log2(Ull/trac)
stage	Maintaining	Inactive	Decommissioned
E105	-0.185343	0.0566118	-0.0161197
E115	-0.209291	0.0197009	0.291593
E135	-0.860032	0.0766502	0.370155

## Sheet: Suppl. Fig. 1A
name	enh.category	variable	value
Igf2	C_E_L	n_C_enhancers	13
Klf10	C_E_L	n_C_enhancers	3
Lef1	C_E_L	n_C_enhancers	3
Lmx1b	C_E_L	n_C_enhancers	3			E = Early
Lrp6	C_E_L	n_C_enhancers	3			C = Common
Meox2	C_E_L	n_C_enhancers	1			L = Late
Msx1	C_E_L	n_C_enhancers	2
Msx2	E_L	n_C_enhancers	0
Myc	C_E_L	n_C_enhancers	3
Osr1	C_E_L	n_C_enhancers	4
Osr2	C_E_L	n_C_enhancers	6
Prrx1	C_E_L	n_C_enhancers	10
Prrx2	C_E_L	n_C_enhancers	25
Ptch1	C_E_L	n_C_enhancers	8
Rara	C_E_L	n_C_enhancers	7
Sall1	C_E_L	n_C_enhancers	2
Scx	E_L	n_C_enhancers	0
Shox2	C_E_L	n_C_enhancers	3
Six1	C_E_L	n_C_enhancers	5
Smad1	C_L	n_C_enhancers	3
Smad2	C_E_L	n_C_enhancers	1
Smad3	C_E_L	n_C_enhancers	5
Smad4	C_E_L	n_C_enhancers	2
Smad5	C_L	n_C_enhancers	3
Smad7	C_E_L	n_C_enhancers	9
Smo	C_E_L	n_C_enhancers	1
Sox11	C_E_L	n_C_enhancers	11
Sox9	C_E_L	n_C_enhancers	7
Sp1	C_L	n_C_enhancers	8
Spry2	C_E_L	n_C_enhancers	6
Spry4	C_E_L	n_C_enhancers	4
Ssb	C_E_L	n_C_enhancers	1
Stat3	C_E_L	n_C_enhancers	3
Sufu	C_E_L	n_C_enhancers	3
Tbx18	C_E_L	n_C_enhancers	2
Tbx2	C_E_L	n_C_enhancers	6
Tbx3	C_E_L	n_C_enhancers	8
Tbx5	C_E_L	n_C_enhancers	4
Tcf3	C_L	n_C_enhancers	3
Tcf4	C_E_L	n_C_enhancers	14
Tcf7	C_E_L	n_C_enhancers	1
Tcf7l1	C_E_L	n_C_enhancers	4
Tfap2a	E_L	n_C_enhancers	0
Tgfb2	C_E_L	n_C_enhancers	5
Thoc2	L	n_C_enhancers	0
Tpm1	C_E_L	n_C_enhancers	4
Tuba1b	C_L	n_C_enhancers	4
Twist1	C_E_L	n_C_enhancers	13
Twist2	C_E_L	n_C_enhancers	3
Vcan	C_E_L	n_C_enhancers	5
Vegfa	C_E_L	n_C_enhancers	9
Wif1	C_E_L	n_C_enhancers	10
Wnt11	C_E_L	n_C_enhancers	1
Wnt5a	C_E_L	n_C_enhancers	3
Wnt5b	C_E_L	n_C_enhancers	2
Wnt7b	C_L	n_C_enhancers	3
Yme1l1	E_L	n_C_enhancers	0
Zmym2	E	n_C_enhancers	0
Alx3	C_E_L	n_E_enhancers	8
Atf4	C_E_L	n_E_enhancers	1
Axin1	C_E_L	n_E_enhancers	1
Bmp4	C_E_L	n_E_enhancers	6
Bmp7	C_E_L	n_E_enhancers	5
Bmpr1a	C_E_L	n_E_enhancers	1
Bmpr2	C_L	n_E_enhancers	0
Ctnnb1	C_E_L	n_E_enhancers	2
Cxcl12	C_E_L	n_E_enhancers	6
Dvl3	C_E_L	n_E_enhancers	2
Epha4	C_E_L	n_E_enhancers	21
Esf1	C_E_L	n_E_enhancers	3
Etv5	C_E_L	n_E_enhancers	2
Fgf10	C_E_L	n_E_enhancers	11
Fgfr1	C_E_L	n_E_enhancers	2
Fgfr2	C_E_L	n_E_enhancers	5
Fgfr3	C_E_L	n_E_enhancers	1
Fgfrl1	C_L	n_E_enhancers	0
Fzd1	C_E_L	n_E_enhancers	6
Gli1	C_E_L	n_E_enhancers	3
Gli2	C_E_L	n_E_enhancers	3
Gli3	C_E_L	n_E_enhancers	6
Gsk3b	C_E_L	n_E_enhancers	4
Hand2	C_E_L	n_E_enhancers	12
Hoxa11	C_E_L	n_E_enhancers	12
Hoxa13	C_E_L	n_E_enhancers	31
Hoxd13	C_E_L	n_E_enhancers	13
Id1	C_E_L	n_E_enhancers	5
Id2	C_E_L	n_E_enhancers	7
Id3	C_E_L	n_E_enhancers	3
Igf1	C_E_L	n_E_enhancers	5
Igf1r	C_E_L	n_E_enhancers	4
Igf2	C_E_L	n_E_enhancers	6
Klf10	C_E_L	n_E_enhancers	2
Lef1	C_E_L	n_E_enhancers	8
Lmx1b	C_E_L	n_E_enhancers	10
Lrp6	C_E_L	n_E_enhancers	3
Meox2	C_E_L	n_E_enhancers	9
Msx1	C_E_L	n_E_enhancers	3
Msx2	E_L	n_E_enhancers	6
Myc	C_E_L	n_E_enhancers	8
Osr1	C_E_L	n_E_enhancers	7
Osr2	C_E_L	n_E_enhancers	8
Prrx1	C_E_L	n_E_enhancers	16
Prrx2	C_E_L	n_E_enhancers	3
Ptch1	C_E_L	n_E_enhancers	5
Rara	C_E_L	n_E_enhancers	3
Sall1	C_E_L	n_E_enhancers	9
Scx	E_L	n_E_enhancers	2
Shox2	C_E_L	n_E_enhancers	13
Six1	C_E_L	n_E_enhancers	7
Smad1	C_L	n_E_enhancers	0
Smad2	C_E_L	n_E_enhancers	2
Smad3	C_E_L	n_E_enhancers	1
Smad4	C_E_L	n_E_enhancers	1
Smad5	C_L	n_E_enhancers	0
Smad7	C_E_L	n_E_enhancers	3
Smo	C_E_L	n_E_enhancers	1
Sox11	C_E_L	n_E_enhancers	26
Sox9	C_E_L	n_E_enhancers	20
Sp1	C_L	n_E_enhancers	0
Spry2	C_E_L	n_E_enhancers	4
Spry4	C_E_L	n_E_enhancers	7
Ssb	C_E_L	n_E_enhancers	1
Stat3	C_E_L	n_E_enhancers	1
Sufu	C_E_L	n_E_enhancers	1
Tbx18	C_E_L	n_E_enhancers	16
Tbx2	C_E_L	n_E_enhancers	14

## Sheet: Suppl. Fig. 2D
Var1	Var2	Freq
E105	LPP	0.521346
E115	LPP	0.376026
E125	LPP	0.0796388
E135	LPP	0.0229885
E105	PCT	0.002002
E115	PCT	0.457457
E125	PCT	0.361361
E135	PCT	0.179179
E105	EPP	0.892013
E115	EPP	0.100112
E125	EPP	0.00224972
E135	EPP	0.0056243
E105	DPP	0.00579374
E115	DPP	0.887601
E125	DPP	0.0926999
E135	DPP	0.013905
E105	IM	0
E115	IM	0
E125	IM	0.00929152
E135	IM	0.990708
E105	LP	0.866995
E115	LP	0.12931
E125	LP	0.00369458
E135	LP	0
E105	EPC	0.0030303
E115	EPC	0.612121
E125	EPC	0.259091
E135	EPC	0.125758
E105	Ms	0.0826307
E115	Ms	0.745363
E125	Ms	0.15683
E135	Ms	0.0151771
E105	TP	0.0187075
E115	TP	0.108844
E125	TP	0.414966
E135	TP	0.457483
E105	ICT	0
E115	ICT	0.0203892
E125	ICT	0.29101
E135	ICT	0.688601
E105	DP	0
E115	DP	0.00788955
E125	DP	0.911243
E135	DP	0.0808679
E105	LDC	0
E115	LDC	0.00696056
E125	LDC	0.366589
E135	LDC	0.62645
E105	PGP	0
E115	PGP	0.11194
E125	PGP	0.415423
E135	PGP	0.472637
E105	EDC	0
E115	EDC	0.198864
E125	EDC	0.448864
E135	EDC	0.352273
E105	PC	0
E115	PC	0
E125	PC	0.176744
E135	PC	0.823256

[truncated: 3 more sheets: Suppl. Fig. 3E, Suppl. Fig. 4B, Suppl. Fig.13C]
